# Supplementary material for: Transcriptome Analysis of mRNA and miRNA in Somatic Embryos of Larix leptolepis Subjected to Hydrogen Treatment
Source: Int J Mol Sci. 2016 Nov 22;17(11):1951. doi: 10.3390/ijms17111951 (PMC5133945; doi:10.3390/ijms17111951)
Supplement: Supplementary file 1 [file ijms-17-01951-s001.zip]

Archive with 15 entries (14 files):
- ijms-155406-Supplementary Materials/
- ijms-155406-Supplementary Materials/ESM ijms-155406-supple-table S1.xlsx
- ijms-155406-Supplementary Materials/ESM_ijms-155406-supple-file S1.pdf
- ijms-155406-Supplementary Materials/ESM_ijms-155406-supple-table S10.xlsx
- ijms-155406-Supplementary Materials/ESM_ijms-155406-supple-table S11.xlsx
- ijms-155406-Supplementary Materials/ESM_ijms-155406-supple-table S12.xlsx
- ijms-155406-Supplementary Materials/ESM_ijms-155406-supple-table S2.xlsx
- ijms-155406-Supplementary Materials/ESM_ijms-155406-supple-table S3.xlsx
- ijms-155406-Supplementary Materials/ESM_ijms-155406-supple-table S4.xlsx
- ijms-155406-Supplementary Materials/ESM_ijms-155406-supple-table S5.xlsx
- ijms-155406-Supplementary Materials/ESM_ijms-155406-supple-table S6.xlsx
- ijms-155406-Supplementary Materials/ESM_ijms-155406-supple-table S7.xlsx
- ijms-155406-Supplementary Materials/ESM_ijms-155406-supple-table S8.xlsx
- ijms-155406-Supplementary Materials/ESM_ijms-155406-supple-table S9.xlsx
- ijms-155406-Supplementary Materials/ijms-155406-supple.pdf
