# Supplementary material for: Transcriptome Analysis of mRNA and miRNA in Somatic Embryos of Larix leptolepis Subjected to Hydrogen Treatment
Source: Int J Mol Sci. 2016 Nov 22;17(11):1951. doi: 10.3390/ijms17111951 (PMC5133945; doi:10.3390/ijms17111951)
Supplement: Supplementary file 1 [file ijms-17-01951-s001.zip › ijms-155406-Supplementary Materials/ESM ijms-155406-supple-table S1.xlsx]

## Sheet: RNAs quality
		control-0days-br1	control-12hours-br1	control-48hours-br1	control-7days-br1	control-21days-br1	control-36days-br1	hydrogen-12hours-br1	hydrogen-48hours-br1	hydrogen-7days-br1	hydrogen-21days-br1	hydrogen-36days-br1	control-0days-br2	control-12hours-br2	control-48hours-br2	control-7days-br2	control-21days-br2	control-36days-br2	hydrogen-12hours-br2	hydrogen-48hours-br2	hydrogen-7days-br2	hydrogen-21days-br2	hydrogen-36days-br2
	RNA Integrity Number (RIN)	10	10	10	9.4	10	10	10	10	10	10	10	9.9	10	10	9.7	9.9	9.9	10	10	9.6	10	9.5
	rRNA Ratio (28S/18S)	2	1.8	1.8	1.4	1.8	1.9	1.8	1.8	1.7	1.7	1.2	1.6	2	1.9	1.6	1.8	1.9	1.8	1.9	1.7	1.6	2
		br1/br2: two biological replicates respectively

## Sheet: Assembly_statistics
################################
## Counts of transcripts, etc.
################################
Total trinity 'genes':	45393
Total trinity transcripts:	62729
Percent GC: 43.31
########################################
Stats based on ALL transcript contigs:
########################################
	Contig N10: 3008
	Contig N20: 2311
	Contig N30: 1911
	Contig N40: 1597
	Contig N50: 1304
	Median contig length: 530
	Average contig: 838.46
	Total assembled bases: 52595726
#####################################################
## Stats based on ONLY LONGEST ISOFORM per 'GENE':
#####################################################
	Contig N10: 3032
	Contig N20: 2337
	Contig N30: 1929
	Contig N40: 1611
	Contig N50: 1310
	Median contig length: 506
	Average contig: 828.05
	Total assembled bases: 37587879

## Sheet: Integrated Function annotation 
#gene_id	transcript_id	sprot_Top_BLASTX_hit	prot_id	prot_coords	Pfam	SignalP	TmHMM	eggnog	gene_ontology_blast	gene_ontology_pfam
TR1|c0_g1	TR1|c0_g1_i1	.	TR1|c0_g1_i1|m.1	3-911[-]	.	.	.	.	.	.
TR2|c0_g1	TR2|c0_g1_i1	.	.	.	.	.	.	.	.	.
TR3|c0_g1	TR3|c0_g1_i1	TGH_ARATH^TGH_ARATH^Q:37-681,H:185-383^43.98%ID^E:2e-36^RecName: Full=G patch domain-containing protein TGH;^Eukaryota; Viridiplantae; Streptophyta; Embryophyta; Tracheophyta; Spermatophyta; Magnoliophyta; eudicotyledons; Gunneridae; Pentapetalae; rosids; malvids; Brassicales; Brassicaceae; Camelineae; Arabidopsis	TR3|c0_g1_i1|m.2	1-681[+]	.	.	.	.	.	.
TR4|c0_g1	TR4|c0_g1_i1	.	.	.	.	.	.	.	.	.
TR4|c0_g2	TR4|c0_g2_i1	.	.	.	.	.	.	.	.	.
TR5|c0_g1	TR5|c0_g1_i1	.	.	.	.	.	.	.	.	.
TR6|c0_g1	TR6|c0_g1_i1	.	.	.	.	.	.	.	.	.
TR7|c0_g1	TR7|c0_g1_i1	LNG1_ARATH^LNG1_ARATH^Q:712-146,H:713-907^29.95%ID^E:1e-14^RecName: Full=Protein LONGIFOLIA 1;^Eukaryota; Viridiplantae; Streptophyta; Embryophyta; Tracheophyta; Spermatophyta; Magnoliophyta; eudicotyledons; Gunneridae; Pentapetalae; rosids; malvids; Brassicales; Brassicaceae; Camelineae; Arabidopsis	TR7|c0_g1_i1|m.3	95-970[-]	PF14309.1^DUF4378^Domain of unknown function (DUF4378)^95-272^E:2.3e-34	.	.	.	.	.
TR8|c0_g1	TR8|c0_g1_i1	ASCC3_BOVIN^ASCC3_BOVIN^Q:289-1167,H:426-719^62.93%ID^E:6e-119^RecName: Full=Activating signal cointegrator 1 complex subunit 3;^Eukaryota; Metazoa; Chordata; Craniata; Vertebrata; Euteleostomi; Mammalia; Eutheria; Laurasiatheria; Cetartiodactyla; Ruminantia; Pecora; Bovidae; Bovinae; Bos`ASCC3_BOVIN^ASCC3_BOVIN^Q:343-1134,H:1298-1549^36.23%ID^E:1e-40^RecName: Full=Activating signal cointegrator …	TR8|c0_g1_i1|m.4	1-1167[+]	PF04851.10^ResIII^Type III restriction enzyme, res subunit^147-322^E:8.5e-11`PF00270.24^DEAD^DEAD/DEAH box helicase^150-323^E:1.7e-30	.	.	.	.	GO:0003677^molecular_function^DNA binding`GO:0005524^molecular_function^ATP binding`GO:0016787^molecular_function^hydrolase activity`GO:0003676^molecular_function^nucleic acid binding
TR9|c0_g1	TR9|c0_g1_i1	.	.	.	.	.	.	.	.	.
TR9|c0_g2	TR9|c0_g2_i1	.	.	.	.	.	.	.	.	.
TR10|c0_g1	TR10|c0_g1_i1	.	TR10|c0_g1_i1|m.6	302-697[-]	.	.	.	.	.	.
TR11|c0_g1	TR11|c0_g1_i1	AHK5_ARATH^AHK5_ARATH^Q:2-463,H:549-694^46.75%ID^E:2e-32^RecName: Full=Histidine kinase 5;^Eukaryota; Viridiplantae; Streptophyta; Embryophyta; Tracheophyta; Spermatophyta; Magnoliophyta; eudicotyledons; Gunneridae; Pentapetalae; rosids; malvids; Brassicales; Brassicaceae; Camelineae; Arabidopsis	TR11|c0_g1_i1|m.7	2-472[+]	PF02518.21^HATPase_c^Histidine kinase-, DNA gyrase B-, and HSP90-like ATPase^1-63^E:4.4e-17	.	.	.	.	.
TR12|c0_g1	TR12|c0_g1_i1	.	TR12|c0_g1_i1|m.8	1-627[-]	.	.	.	.	.	.
TR12|c0_g2	TR12|c0_g2_i1	.	TR12|c0_g2_i1|m.9	1-627[-]	.	.	.	.	.	.
TR13|c0_g1	TR13|c0_g1_i1	PP227_ARATH^PP227_ARATH^Q:13-303,H:27-119^38.61%ID^E:4e-15^RecName: Full=Putative pentatricopeptide repeat-containing protein At3g13770, mitochondrial;^Eukaryota; Viridiplantae; Streptophyta; Embryophyta; Tracheophyta; Spermatophyta; Magnoliophyta; eudicotyledons; Gunneridae; Pentapetalae; rosids; malvids; Brassicales; Brassicaceae; Camelineae; Arabidopsis`PP227_ARATH^PP227_ARATH^Q:7-303,H:224-32…	TR13|c0_g1_i1|m.10	1-303[+]	PF13812.1^PPR_3^Pentatricopeptide repeat domain^2-29^E:0.09`PF01535.15^PPR^PPR repeat^2-29^E:0.46`PF01535.15^PPR^PPR repeat^73-99^E:0.018`PF13812.1^PPR_3^Pentatricopeptide repeat domain^78-95^E:0.62	.	.	.	.	.
TR14|c0_g1	TR14|c0_g1_i1	.	.	.	.	.	.	.	.	.
TR14|c0_g2	TR14|c0_g2_i1	.	.	.	.	.	.	.	.	.
TR15|c0_g1	TR15|c0_g1_i1	.	.	.	.	.	.	.	.	.
TR15|c0_g1	TR15|c0_g1_i2	.	.	.	.	.	.	.	.	.
TR16|c0_g1	TR16|c0_g1_i1	.	.	.	.	.	.	.	.	.
TR16|c0_g2	TR16|c0_g2_i1	.	.	.	.	.	.	.	.	.
TR17|c0_g1	TR17|c0_g1_i1	Y1491_ARATH^Y1491_ARATH^Q:109-420,H:377-475^37.38%ID^E:1e-11^RecName: Full=Uncharacterized protein At1g04910;^Eukaryota; Viridiplantae; Streptophyta; Embryophyta; Tracheophyta; Spermatophyta; Magnoliophyta; eudicotyledons; Gunneridae; Pentapetalae; rosids; malvids; Brassicales; Brassicaceae; Camelineae; Arabidopsis	TR17|c0_g1_i1|m.13	1-429[+]	PF10250.4^O-FucT^GDP-fucose protein O-fucosyltransferase^4-73^E:6.7e-18	.	.	.	.	.
TR18|c0_g1	TR18|c0_g1_i1	.	.	.	.	.	.	.	.	.
TR18|c0_g2	TR18|c0_g2_i1	.	.	.	.	.	.	.	.	.
TR19|c0_g1	TR19|c0_g1_i1	.	TR19|c0_g1_i1|m.14	1-561[+]	.	.	.	.	.	.
TR20|c0_g1	TR20|c0_g1_i1	RTEL1_PONAB^RTEL1_PONAB^Q:1-909,H:348-649^41.25%ID^E:1e-67^RecName: Full=Regulator of telomere elongation helicase 1 {ECO:0000255|HAMAP-Rule:MF_03065};^Eukaryota; Metazoa; Chordata; Craniata; Vertebrata; Euteleostomi; Mammalia; Eutheria; Euarchontoglires; Primates; Haplorrhini; Catarrhini; Hominidae; Pongo	TR20|c0_g1_i1|m.15	1-921[+]	PF13307.1^Helicase_C_2^Helicase C-terminal domain^191-304^E:8.6e-24	.	.	.	.	GO:0003676^molecular_function^nucleic acid binding`GO:0005524^molecular_function^ATP binding`GO:0008026^molecular_function^ATP-dependent helicase activity`GO:0016818^molecular_function^hydrolase activity, acting on acid anhydrides, in phosphorus-containing anhydrides`GO:0006139^biological_process^nucleobase-containing compound metabolic process
TR20|c0_g2	TR20|c0_g2_i1	RTEL1_AEDAE^RTEL1_AEDAE^Q:480-1235,H:397-657^45.56%ID^E:2e-64^RecName: Full=Regulator of telomere elongation helicase 1 homolog {ECO:0000255|HAMAP-Rule:MF_03065};^Eukaryota; Metazoa; Ecdysozoa; Arthropoda; Hexapoda; Insecta; Pterygota; Neoptera; Endopterygota; Diptera; Nematocera; Culicoidea; Culicidae; Culicinae; Aedini; Aedes; Stegomyia	TR20|c0_g2_i1|m.16	273-1247[+]	PF13307.1^Helicase_C_2^Helicase C-terminal domain^209-322^E:9.7e-24	.	.	.	.	GO:0003676^molecular_function^nucleic acid binding`GO:0005524^molecular_function^ATP binding`GO:0008026^molecular_function^ATP-dependent helicase activity`GO:0016818^molecular_function^hydrolase activity, acting on acid anhydrides, in phosphorus-containing anhydrides`GO:0006139^biological_process^nucleobase-containing compound metabolic process
TR20|c0_g3	TR20|c0_g3_i1	.	.	.	.	.	.	.	.	.
TR21|c0_g1	TR21|c0_g1_i1	.	.	.	.	.	.	.	.	.
TR22|c0_g1	TR22|c0_g1_i1	ILL1_ORYSJ^ILL1_ORYSJ^Q:1468-296,H:36-427^64.29%ID^E:6e-179^RecName: Full=IAA-amino acid hydrolase ILR1-like 1;^Eukaryota; Viridiplantae; Streptophyta; Embryophyta; Tracheophyta; Spermatophyta; Magnoliophyta; Liliopsida; Poales; Poaceae; BEP clade; Ehrhartoideae; Oryzeae; Oryza	TR22|c0_g1_i1|m.19	281-1720[-]	PF01546.23^Peptidase_M20^Peptidase family M20/M25/M40^155-470^E:1e-32`PF07687.9^M20_dimer^Peptidase dimerisation domain^268-358^E:6.2e-10	sigP:1^33^0.62^YES	ExpAA=22.77^PredHel=1^Topology=i12-34o	.	.	GO:0016787^molecular_function^hydrolase activity`GO:0008152^biological_process^metabolic process
TR22|c0_g2	TR22|c0_g2_i1	ILL1_ORYSJ^ILL1_ORYSJ^Q:1469-366,H:36-406^63.34%ID^E:6e-165^RecName: Full=IAA-amino acid hydrolase ILR1-like 1;^Eukaryota; Viridiplantae; Streptophyta; Embryophyta; Tracheophyta; Spermatophyta; Magnoliophyta; Liliopsida; Poales; Poaceae; BEP clade; Ehrhartoideae; Oryzeae; Oryza	TR22|c0_g2_i1|m.21	360-1721[-]	PF01546.23^Peptidase_M20^Peptidase family M20/M25/M40^155-437^E:5.3e-29`PF07687.9^M20_dimer^Peptidase dimerisation domain^268-358^E:5.7e-10	sigP:1^33^0.62^YES	ExpAA=22.72^PredHel=1^Topology=i12-34o	.	.	GO:0016787^molecular_function^hydrolase activity`GO:0008152^biological_process^metabolic process
TR23|c0_g1	TR23|c0_g1_i1	.	.	.	.	.	.	.	.	.
TR23|c0_g2	TR23|c0_g2_i1	BRL2_ARATH^BRL2_ARATH^Q:309-19,H:631-727^46.39%ID^E:3e-19^RecName: Full=Serine/threonine-protein kinase BRI1-like 2;^Eukaryota; Viridiplantae; Streptophyta; Embryophyta; Tracheophyta; Spermatophyta; Magnoliophyta; eudicotyledons; Gunneridae; Pentapetalae; rosids; malvids; Brassicales; Brassicaceae; Camelineae; Arabidopsis`BRL2_ARATH^BRL2_ARATH^Q:309-70,H:419-499^34.57%ID^E:2e-06^RecName: Full=Ser…	.	.	.	.	.	COG4886^leucine Rich Repeat	GO:0016021^cellular_component^integral component of membrane`GO:0005886^cellular_component^plasma membrane`GO:0005524^molecular_function^ATP binding`GO:0004675^molecular_function^transmembrane receptor protein serine/threonine kinase activity`GO:0009734^biological_process^auxin-activated signaling pathway`GO:0009742^biological_process^brassinosteroid mediated signaling pathway`GO:0010305^biologic…	.
TR24|c0_g1	TR24|c0_g1_i1	PX11A_ARATH^PX11A_ARATH^Q:984-277,H:11-245^55.7%ID^E:5e-59^RecName: Full=Peroxisomal membrane protein 11A;^Eukaryota; Viridiplantae; Streptophyta; Embryophyta; Tracheophyta; Spermatophyta; Magnoliophyta; eudicotyledons; Gunneridae; Pentapetalae; rosids; malvids; Brassicales; Brassicaceae; Camelineae; Arabidopsis	TR24|c0_g1_i1|m.23	265-1104[-]	PF05648.9^PEX11^Peroxisomal biogenesis factor 11 (PEX11)^50-276^E:1.5e-40	.	.	.	.	GO:0016559^biological_process^peroxisome fission`GO:0005779^cellular_component^integral component of peroxisomal membrane
TR25|c0_g1	TR25|c0_g1_i1	AB15G_ARATH^AB15G_ARATH^Q:1584-385,H:259-656^53.87%ID^E:1e-150^RecName: Full=ABC transporter G family member 15;^Eukaryota; Viridiplantae; Streptophyta; Embryophyta; Tracheophyta; Spermatophyta; Magnoliophyta; eudicotyledons; Gunneridae; Pentapetalae; rosids; malvids; Brassicales; Brassicaceae; Camelineae; Arabidopsis`AB15G_ARATH^AB15G_ARATH^Q:2290-1550,H:23-270^70.16%ID^E:1e-110^RecName: Full=AB…	TR25|c0_g1_i1|m.25	1502-2458[-]	PF03193.11^DUF258^Protein of unknown function, DUF258^64-117^E:2.3e-05`PF13191.1^AAA_16^AAA ATPase domain^74-177^E:1.8e-06`PF00005.22^ABC_tran^ABC transporter^81-230^E:3e-24`PF13555.1^AAA_29^P-loop containing region of AAA domain^89-110^E:1.6e-06	.	.	.	.	GO:0003924^molecular_function^GTPase activity`GO:0005525^molecular_function^GTP binding`GO:0005524^molecular_function^ATP binding`GO:0016887^molecular_function^ATPase activity
TR25|c0_g1	TR25|c0_g1_i1	AB15G_ARATH^AB15G_ARATH^Q:1584-385,H:259-656^53.87%ID^E:1e-150^RecName: Full=ABC transporter G family member 15;^Eukaryota; Viridiplantae; Streptophyta; Embryophyta; Tracheophyta; Spermatophyta; Magnoliophyta; eudicotyledons; Gunneridae; Pentapetalae; rosids; malvids; Brassicales; Brassicaceae; Camelineae; Arabidopsis`AB15G_ARATH^AB15G_ARATH^Q:2290-1550,H:23-270^70.16%ID^E:1e-110^RecName: Full=AB…	TR25|c0_g1_i1|m.24	325-1455[-]	PF01061.19^ABC2_membrane^ABC-2 type transporter^62-271^E:3e-28	.	ExpAA=148.79^PredHel=7^Topology=o80-102i109-131o151-173i194-216o221-243i250-269o307-329i	.	.	GO:0016020^cellular_component^membrane
TR26|c0_g1	TR26|c0_g1_i1	.	.	.	.	.	.	.	.	.
TR26|c0_g2	TR26|c0_g2_i1	.	TR26|c0_g2_i1|m.28	3-827[-]	PF09713.5^A_thal_3526^Plant protein 1589 of unknown function (A_thal_3526)^74-127^E:8.8e-25	.	.	.	.	.
TR27|c0_g1	TR27|c0_g1_i1	.	.	.	.	.	.	.	.	.
TR28|c0_g1	TR28|c0_g1_i1	MET23_XENLA^MET23_XENLA^Q:119-640,H:20-195^46.02%ID^E:2e-49^RecName: Full=Methyltransferase-like protein 23;^Eukaryota; Metazoa; Chordata; Craniata; Vertebrata; Euteleostomi; Amphibia; Batrachia; Anura; Pipoidea; Pipidae; Xenopodinae; Xenopus; Xenopus	TR28|c0_g1_i1|m.29	2-727[+]	PF10294.4^Methyltransf_16^Putative methyltransferase^49-194^E:9.5e-23	.	.	.	.	.
TR28|c0_g2	TR28|c0_g2_i1	MET23_XENLA^MET23_XENLA^Q:152-535,H:66-195^49.23%ID^E:7e-34^RecName: Full=Methyltransferase-like protein 23;^Eukaryota; Metazoa; Chordata; Craniata; Vertebrata; Euteleostomi; Amphibia; Batrachia; Anura; Pipoidea; Pipidae; Xenopodinae; Xenopus; Xenopus	TR28|c0_g2_i1|m.30	2-622[+]	PF10294.4^Methyltransf_16^Putative methyltransferase^41-159^E:2.8e-16	.	.	.	.	.
TR29|c0_g1	TR29|c0_g1_i1	CTF7_ARATH^CTF7_ARATH^Q:277-17,H:77-164^47.73%ID^E:3e-20^RecName: Full=Protein CHROMOSOME TRANSMISSION FIDELITY 7;^Eukaryota; Viridiplantae; Streptophyta; Embryophyta; Tracheophyta; Spermatophyta; Magnoliophyta; eudicotyledons; Gunneridae; Pentapetalae; rosids; malvids; Brassicales; Brassicaceae; Camelineae; Arabidopsis	TR29|c0_g1_i1|m.31	2-670[-]	PF13878.1^zf-C2H2_3^zinc-finger of acetyl-transferase ESCO^138-178^E:1.7e-15	.	.	.	.	.
TR29|c0_g2	TR29|c0_g2_i1	CTF7_ARATH^CTF7_ARATH^Q:943-5,H:77-339^41.27%ID^E:1e-58^RecName: Full=Protein CHROMOSOME TRANSMISSION FIDELITY 7;^Eukaryota; Viridiplantae; Streptophyta; Embryophyta; Tracheophyta; Spermatophyta; Magnoliophyta; eudicotyledons; Gunneridae; Pentapetalae; rosids; malvids; Brassicales; Brassicaceae; Camelineae; Arabidopsis	TR29|c0_g2_i1|m.32	2-1336[-]	PF13878.1^zf-C2H2_3^zinc-finger of acetyl-transferase ESCO^138-178^E:4.5e-15`PF13880.1^Acetyltransf_13^ESCO1/2 acetyl-transferase^372-440^E:3.3e-29	.	.	.	.	.
TR30|c0_g1	TR30|c0_g1_i1	.	TR30|c0_g1_i1|m.33	278-1255[+]	.	.	.	.	.	.
TR30|c0_g1	TR30|c0_g1_i1	.	TR30|c0_g1_i1|m.36	162-467[-]	.	.	.	.	.	.
TR30|c0_g2	TR30|c0_g2_i1	.	TR30|c0_g2_i1|m.37	2-595[+]	.	.	.	.	.	.
TR31|c0_g1	TR31|c0_g1_i1	CEGT_HUMAN^CEGT_HUMAN^Q:329-763,H:35-173^27.59%ID^E:3e-06^RecName: Full=Ceramide glucosyltransferase;^Eukaryota; Metazoa; Chordata; Craniata; Vertebrata; Euteleostomi; Mammalia; Eutheria; Euarchontoglires; Primates; Haplorrhini; Catarrhini; Hominidae; Homo	TR31|c0_g1_i1|m.38	2-1684[+]	PF13641.1^Glyco_tranf_2_3^Glycosyltransferase like family 2^126-299^E:1.1e-08`PF13506.1^Glyco_transf_21^Glycosyl transferase family 21^185-322^E:1.4e-11`PF00535.21^Glycos_transf_2^Glycosyl transferase family 2^194-298^E:1.1e-05	.	ExpAA=96.57^PredHel=3^Topology=o65-87i378-400o420-442i	.	.	GO:0016757^molecular_function^transferase activity, transferring glycosyl groups
TR32|c0_g1	TR32|c0_g1_i1	EMC1_HUMAN^EMC1_HUMAN^Q:3304-380,H:16-993^29.31%ID^E:4e-100^RecName: Full=ER membrane protein complex subunit 1;^Eukaryota; Metazoa; Chordata; Craniata; Vertebrata; Euteleostomi; Mammalia; Eutheria; Euarchontoglires; Primates; Haplorrhini; Catarrhini; Hominidae; Homo	TR32|c0_g1_i1|m.39	377-3415[-]	PF13360.1^PQQ_2^PQQ-like domain^64-270^E:2.8e-12`PF07774.8^DUF1620^Protein of unknown function (DUF1620)^793-1011^E:3e-62	.	ExpAA=46.06^PredHel=2^Topology=i13-35o979-1001i	.	.	.
TR33|c0_g1	TR33|c0_g1_i1	7SBG2_SOYBN^7SBG2_SOYBN^Q:1360-185,H:41-433^29.81%ID^E:2e-46^RecName: Full=Basic 7S globulin 2;^Eukaryota; Viridiplantae; Streptophyta; Embryophyta; Tracheophyta; Spermatophyta; Magnoliophyta; eudicotyledons; Gunneridae; Pentapetalae; rosids; fabids; Fabales; Fabaceae; Papilionoideae; Phaseoleae; Glycine; Soja	TR33|c0_g1_i1|m.41	182-1426[-]	PF14543.1^TAXi_N^Xylanase inhibitor N-terminal^36-207^E:1.9e-35`PF14541.1^TAXi_C^Xylanase inhibitor C-terminal^236-397^E:7.9e-39	sigP:1^17^0.932^YES	.	.	.	.
TR33|c0_g2	TR33|c0_g2_i1	7SBG2_SOYBN^7SBG2_SOYBN^Q:462-4,H:41-200^33.95%ID^E:3e-22^RecName: Full=Basic 7S globulin 2;^Eukaryota; Viridiplantae; Streptophyta; Embryophyta; Tracheophyta; Spermatophyta; Magnoliophyta; eudicotyledons; Gunneridae; Pentapetalae; rosids; fabids; Fabales; Fabaceae; Papilionoideae; Phaseoleae; Glycine; Soja	.	.	.	.	.	.	GO:0004190^molecular_function^aspartic-type endopeptidase activity`GO:0045735^molecular_function^nutrient reservoir activity	.
TR34|c0_g1	TR34|c0_g1_i1	.	.	.	.	.	.	.	.	.
TR34|c0_g2	TR34|c0_g2_i1	.	TR34|c0_g2_i1|m.43	1-576[+]	.	.	.	.	.	.
TR34|c0_g3	TR34|c0_g3_i1	.	TR34|c0_g3_i1|m.45	1-576[+]	.	.	.	.	.	.
TR35|c0_g1	TR35|c0_g1_i1	.	TR35|c0_g1_i1|m.47	3-404[+]	.	.	.	.	.	.
TR35|c0_g2	TR35|c0_g2_i1	.	TR35|c0_g2_i1|m.48	3-506[+]	.	.	.	.	.	.
TR36|c0_g1	TR36|c0_g1_i1	YZ37_SYNY3^YZ37_SYNY3^Q:1366-539,H:57-331^28.77%ID^E:8e-22^RecName: Full=Uncharacterized sugar kinase slr0537;^Bacteria; Cyanobacteria; Oscillatoriophycideae; Chroococcales; Synechocystis	TR36|c0_g1_i1|m.49	497-1609[-]	PF00294.19^PfkB^pfkB family carbohydrate kinase^81-344^E:4.3e-45	.	.	.	.	.
TR36|c0_g1	TR36|c0_g1_i2	.	.	.	.	.	.	.	.	.
TR37|c0_g1	TR37|c0_g1_i1	.	TR37|c0_g1_i1|m.50	1-1431[+]	.	.	.	.	.	.
TR37|c0_g2	TR37|c0_g2_i1	.	TR37|c0_g2_i1|m.52	1-1434[+]	.	.	.	.	.	.
TR38|c0_g1	TR38|c0_g1_i1	RD19A_ARATH^RD19A_ARATH^Q:1166-219,H:50-363^68.14%ID^E:3e-164^RecName: Full=Cysteine proteinase RD19a;^Eukaryota; Viridiplantae; Streptophyta; Embryophyta; Tracheophyta; Spermatophyta; Magnoliophyta; eudicotyledons; Gunneridae; Pentapetalae; rosids; malvids; Brassicales; Brassicaceae; Camelineae; Arabidopsis	TR38|c0_g1_i1|m.55	152-475[-]	.	.	.	.	.	.
TR38|c0_g1	TR38|c0_g1_i1	RD19A_ARATH^RD19A_ARATH^Q:1166-219,H:50-363^68.14%ID^E:3e-164^RecName: Full=Cysteine proteinase RD19a;^Eukaryota; Viridiplantae; Streptophyta; Embryophyta; Tracheophyta; Spermatophyta; Magnoliophyta; eudicotyledons; Gunneridae; Pentapetalae; rosids; malvids; Brassicales; Brassicaceae; Camelineae; Arabidopsis	TR38|c0_g1_i1|m.54	198-1325[-]	PF08246.7^Inhibitor_I29^Cathepsin propeptide inhibitor domain (I29)^55-111^E:1.1e-12`PF00112.18^Peptidase_C1^Papain family cysteine protease^141-364^E:1.5e-72	sigP:1^27^0.825^YES	ExpAA=21.52^PredHel=1^Topology=i7-29o	.	.	GO:0008234^molecular_function^cysteine-type peptidase activity`GO:0006508^biological_process^proteolysis
TR39|c0_g1	TR39|c0_g1_i1	.	.	.	.	.	.	.	.	.
TR40|c0_g1	TR40|c0_g1_i1	.	.	.	.	.	.	.	.	.
TR40|c0_g2	TR40|c0_g2_i1	.	.	.	.	.	.	.	.	.
TR41|c0_g1	TR41|c0_g1_i1	.	.	.	.	.	.	.	.	.
TR42|c0_g1	TR42|c0_g1_i1	HMG15_ARATH^HMG15_ARATH^Q:14-193,H:259-318^61.67%ID^E:4e-19^RecName: Full=High mobility group B protein 15;^Eukaryota; Viridiplantae; Streptophyta; Embryophyta; Tracheophyta; Spermatophyta; Magnoliophyta; eudicotyledons; Gunneridae; Pentapetalae; rosids; malvids; Brassicales; Brassicaceae; Camelineae; Arabidopsis	TR42|c0_g1_i1|m.56	2-517[+]	PF09011.5^HMG_box_2^HMG-box domain^6-76^E:3e-11`PF00505.14^HMG_box^HMG (high mobility group) box^9-76^E:4.1e-16	.	.	.	.	.
TR42|c0_g2	TR42|c0_g2_i1	.	.	.	.	.	.	.	.	.
TR43|c0_g1	TR43|c0_g1_i1	PHSC_ARATH^PHSC_ARATH^Q:225-350,H:40-81^90.48%ID^E:2e-18^RecName: Full=Probable polyamine transporter At3g13620;^Eukaryota; Viridiplantae; Streptophyta; Embryophyta; Tracheophyta; Spermatophyta; Magnoliophyta; eudicotyledons; Gunneridae; Pentapetalae; rosids; malvids; Brassicales; Brassicaceae; Camelineae; Arabidopsis	.	.	.	.	.	COG0531^amino acid	GO:0016021^cellular_component^integral component of membrane`GO:0005886^cellular_component^plasma membrane`GO:0015171^molecular_function^amino acid transmembrane transporter activity`GO:0015203^molecular_function^polyamine transmembrane transporter activity`GO:0015293^molecular_function^symporter activity`GO:1902047^biological_process^polyamine transmembrane transport`GO:0015846^biological_proces…	.
TR44|c0_g1	TR44|c0_g1_i1	.	.	.	.	.	.	.	.	.
TR44|c0_g2	TR44|c0_g2_i1	.	.	.	.	.	.	.	.	.
TR45|c0_g1	TR45|c0_g1_i1	.	.	.	.	.	.	.	.	.
TR46|c0_g1	TR46|c0_g1_i1	UBR2_MOUSE^UBR2_MOUSE^Q:954-148,H:599-858^29.62%ID^E:1e-24^RecName: Full=E3 ubiquitin-protein ligase UBR2;^Eukaryota; Metazoa; Chordata; Craniata; Vertebrata; Euteleostomi; Mammalia; Eutheria; Euarchontoglires; Glires; Rodentia; Sciurognathi; Muroidea; Muridae; Murinae; Mus; Mus`UBR2_MOUSE^UBR2_MOUSE^Q:2826-2545,H:73-167^33.68%ID^E:2e-07^RecName: Full=E3 ubiquitin-protein ligase UBR2;^Eukaryota; …	TR46|c0_g1_i1|m.62	1-3069[-]	PF02207.15^zf-UBR^Putative zinc finger in N-recognin (UBR box)^107-174^E:2.4e-20	.	.	.	.	GO:0008270^molecular_function^zinc ion binding
TR47|c0_g1	TR47|c0_g1_i1	PP181_ARATH^PP181_ARATH^Q:543-1,H:328-508^44.75%ID^E:3e-49^RecName: Full=Pentatricopeptide repeat-containing protein At2g33680;^Eukaryota; Viridiplantae; Streptophyta; Embryophyta; Tracheophyta; Spermatophyta; Magnoliophyta; eudicotyledons; Gunneridae; Pentapetalae; rosids; malvids; Brassicales; Brassicaceae; Camelineae; Arabidopsis`PP181_ARATH^PP181_ARATH^Q:543-1,H:227-407^39.23%ID^E:3e-36^RecNa…	TR47|c0_g1_i1|m.63	1-543[-]	PF01535.15^PPR^PPR repeat^34-60^E:0.0062`PF13812.1^PPR_3^Pentatricopeptide repeat domain^34-61^E:0.004`PF12854.2^PPR_1^PPR repeat^59-88^E:2.1e-07`PF13041.1^PPR_2^PPR repeat family^60-107^E:1.1e-12`PF13812.1^PPR_3^Pentatricopeptide repeat domain^61-94^E:2.3e-05`PF01535.15^PPR^PPR repeat^62-89^E:2.2e-08`PF01535.15^PPR^PPR repeat^135-162^E:0.0045`PF13812.1^PPR_3^Pentatricopeptide repeat domain^162-1…	.	.	.	.	.
TR47|c0_g2	TR47|c0_g2_i1	PP181_ARATH^PP181_ARATH^Q:537-10,H:328-503^45.45%ID^E:1e-48^RecName: Full=Pentatricopeptide repeat-containing protein At2g33680;^Eukaryota; Viridiplantae; Streptophyta; Embryophyta; Tracheophyta; Spermatophyta; Magnoliophyta; eudicotyledons; Gunneridae; Pentapetalae; rosids; malvids; Brassicales; Brassicaceae; Camelineae; Arabidopsis`PP181_ARATH^PP181_ARATH^Q:537-1,H:227-405^38.55%ID^E:2e-35^RecN…	TR47|c0_g2_i1|m.64	1-537[-]	PF01535.15^PPR^PPR repeat^34-60^E:0.0061`PF13812.1^PPR_3^Pentatricopeptide repeat domain^34-61^E:0.0039`PF12854.2^PPR_1^PPR repeat^59-88^E:2.1e-07`PF13041.1^PPR_2^PPR repeat family^60-107^E:1.1e-12`PF13812.1^PPR_3^Pentatricopeptide repeat domain^61-94^E:2.2e-05`PF01535.15^PPR^PPR repeat^62-89^E:2.2e-08`PF01535.15^PPR^PPR repeat^135-162^E:0.0044`PF01535.15^PPR^PPR repeat^163-177^E:0.01	.	.	.	.	.
TR48|c0_g1	TR48|c0_g1_i1	RS17_SOLLC^RS17_SOLLC^Q:130-501,H:1-124^88.71%ID^E:1e-73^RecName: Full=40S ribosomal protein S17;^Eukaryota; Viridiplantae; Streptophyta; Embryophyta; Tracheophyta; Spermatophyta; Magnoliophyta; eudicotyledons; Gunneridae; Pentapetalae; asterids; lamiids; Solanales; Solanaceae; Solanoideae; Solaneae; Solanum; Lycopersicon	TR48|c0_g1_i1|m.65	1-564[+]	PF00833.13^Ribosomal_S17e^Ribosomal S17^44-162^E:4.8e-59	.	.	.	.	GO:0003735^molecular_function^structural constituent of ribosome`GO:0006412^biological_process^translation`GO:0005622^cellular_component^intracellular`GO:0005840^cellular_component^ribosome
TR48|c0_g2	TR48|c0_g2_i1	RS17_SOLLC^RS17_SOLLC^Q:130-501,H:1-124^88.71%ID^E:2e-72^RecName: Full=40S ribosomal protein S17;^Eukaryota; Viridiplantae; Streptophyta; Embryophyta; Tracheophyta; Spermatophyta; Magnoliophyta; eudicotyledons; Gunneridae; Pentapetalae; asterids; lamiids; Solanales; Solanaceae; Solanoideae; Solaneae; Solanum; Lycopersicon	TR48|c0_g2_i1|m.66	1-564[+]	PF00833.13^Ribosomal_S17e^Ribosomal S17^44-162^E:4.8e-59	.	.	.	.	GO:0003735^molecular_function^structural constituent of ribosome`GO:0006412^biological_process^translation`GO:0005622^cellular_component^intracellular`GO:0005840^cellular_component^ribosome
TR49|c0_g1	TR49|c0_g1_i1	.	TR49|c0_g1_i1|m.68	399-803[-]	.	.	.	.	.	.
TR50|c0_g1	TR50|c0_g1_i1	.	TR50|c0_g1_i1|m.69	154-912[-]	PF09366.5^DUF1997^Protein of unknown function (DUF1997)^75-237^E:2.4e-19	.	.	.	.	.
TR50|c0_g2	TR50|c0_g2_i1	.	TR50|c0_g2_i1|m.70	40-414[-]	PF09366.5^DUF1997^Protein of unknown function (DUF1997)^75-122^E:0.00025	.	.	.	.	.
TR51|c0_g1	TR51|c0_g1_i1	.	.	.	.	.	.	.	.	.
TR51|c0_g2	TR51|c0_g2_i1	.	.	.	.	.	.	.	.	.
TR52|c0_g1	TR52|c0_g1_i1	.	TR52|c0_g1_i1|m.71	148-807[+]	.	.	.	.	.	.
TR52|c0_g2	TR52|c0_g2_i1	.	TR52|c0_g2_i1|m.72	148-804[+]	.	.	.	.	.	.
TR53|c0_g1	TR53|c0_g1_i1	DRPE_CRAPL^DRPE_CRAPL^Q:2-268,H:211-299^48.31%ID^E:1e-19^RecName: Full=Desiccation-related protein PCC13-62;^Eukaryota; Viridiplantae; Streptophyta; Embryophyta; Tracheophyta; Spermatophyta; Magnoliophyta; eudicotyledons; Gunneridae; Pentapetalae; asterids; lamiids; Lamiales; Linderniaceae; Craterostigma	.	.	.	.	.	.	.	.
TR54|c0_g1	TR54|c0_g1_i1	SY131_ARATH^SY131_ARATH^Q:687-1187,H:139-305^74.85%ID^E:4e-92^RecName: Full=Putative syntaxin-131;^Eukaryota; Viridiplantae; Streptophyta; Embryophyta; Tracheophyta; Spermatophyta; Magnoliophyta; eudicotyledons; Gunneridae; Pentapetalae; rosids; malvids; Brassicales; Brassicaceae; Camelineae; Arabidopsis`SY131_ARATH^SY131_ARATH^Q:263-679,H:1-136^57.55%ID^E:4e-92^RecName: Full=Putative syntaxin-13…	TR54|c0_g1_i1|m.74	693-1190[+]	PF05739.14^SNARE^SNARE domain^70-131^E:3.4e-21	.	ExpAA=20.95^PredHel=1^Topology=i138-157o	.	.	GO:0005515^molecular_function^protein binding
TR54|c0_g1	TR54|c0_g1_i1	SY131_ARATH^SY131_ARATH^Q:687-1187,H:139-305^74.85%ID^E:4e-92^RecName: Full=Putative syntaxin-131;^Eukaryota; Viridiplantae; Streptophyta; Embryophyta; Tracheophyta; Spermatophyta; Magnoliophyta; eudicotyledons; Gunneridae; Pentapetalae; rosids; malvids; Brassicales; Brassicaceae; Camelineae; Arabidopsis`SY131_ARATH^SY131_ARATH^Q:263-679,H:1-136^57.55%ID^E:4e-92^RecName: Full=Putative syntaxin-13…	TR54|c0_g1_i1|m.75	263-700[+]	PF00804.20^Syntaxin^Syntaxin^38-140^E:2e-15	.	.	.	.	GO:0016020^cellular_component^membrane
TR54|c0_g2	TR54|c0_g2_i1	SY131_ARATH^SY131_ARATH^Q:263-1186,H:1-305^66.88%ID^E:4e-116^RecName: Full=Putative syntaxin-131;^Eukaryota; Viridiplantae; Streptophyta; Embryophyta; Tracheophyta; Spermatophyta; Magnoliophyta; eudicotyledons; Gunneridae; Pentapetalae; rosids; malvids; Brassicales; Brassicaceae; Camelineae; Arabidopsis	TR54|c0_g2_i1|m.77	263-1189[+]	PF00804.20^Syntaxin^Syntaxin^38-144^E:1.2e-15`PF05739.14^SNARE^SNARE domain^213-274^E:1.1e-20	.	ExpAA=20.73^PredHel=1^Topology=o280-300i	.	.	GO:0016020^cellular_component^membrane`GO:0005515^molecular_function^protein binding
TR55|c0_g1	TR55|c0_g1_i1	.	.	.	.	.	.	.	.	.
TR56|c0_g1	TR56|c0_g1_i1	.	.	.	.	.	.	.	.	.
TR57|c0_g1	TR57|c0_g1_i1	.	TR57|c0_g1_i1|m.78	316-696[-]	.	.	.	.	.	.
TR58|c0_g1	TR58|c0_g1_i1	TIF6B_ARATH^TIF6B_ARATH^Q:1650-511,H:15-322^31.78%ID^E:2e-23^RecName: Full=Protein TIFY 6B;^Eukaryota; Viridiplantae; Streptophyta; Embryophyta; Tracheophyta; Spermatophyta; Magnoliophyta; eudicotyledons; Gunneridae; Pentapetalae; rosids; malvids; Brassicales; Brassicaceae; Camelineae; Arabidopsis	TR58|c0_g1_i1|m.79	274-1848[-]	PF06200.9^tify^tify domain^274-304^E:5.7e-14`PF09425.5^CCT_2^Divergent CCT motif^426-446^E:3.2e-08	.	.	.	.	.
TR59|c0_g1	TR59|c0_g1_i1	.	TR59|c0_g1_i1|m.80	123-722[+]	.	.	.	.	.	.
TR59|c0_g2	TR59|c0_g2_i1	.	TR59|c0_g2_i1|m.81	53-721[+]	.	.	.	.	.	.
TR60|c0_g1	TR60|c0_g1_i1	UBC35_ARATH^UBC35_ARATH^Q:335-793,H:1-153^98.04%ID^E:2e-103^RecName: Full=Ubiquitin-conjugating enzyme E2 35;^Eukaryota; Viridiplantae; Streptophyta; Embryophyta; Tracheophyta; Spermatophyta; Magnoliophyta; eudicotyledons; Gunneridae; Pentapetalae; rosids; malvids; Brassicales; Brassicaceae; Camelineae; Arabidopsis	TR60|c0_g1_i1|m.82	335-796[+]	PF00179.21^UQ_con^Ubiquitin-conjugating enzyme^9-145^E:2.9e-48	.	.	.	.	.
TR61|c0_g1	TR61|c0_g1_i1	.	.	.	.	.	.	.	.	.
TR61|c0_g2	TR61|c0_g2_i1	.	.	.	.	.	.	.	.	.
TR62|c0_g1	TR62|c0_g1_i1	.	.	.	.	.	.	.	.	.
TR63|c0_g1	TR63|c0_g1_i1	.	.	.	.	.	.	.	.	.
TR64|c0_g1	TR64|c0_g1_i1	.	TR64|c0_g1_i1|m.83	502-1644[+]	.	.	.	.	.	.
TR65|c0_g1	TR65|c0_g1_i1	EXP10_ARATH^EXP10_ARATH^Q:2-136,H:205-249^75.56%ID^E:1e-14^RecName: Full=Expansin-A10;^Eukaryota; Viridiplantae; Streptophyta; Embryophyta; Tracheophyta; Spermatophyta; Magnoliophyta; eudicotyledons; Gunneridae; Pentapetalae; rosids; malvids; Brassicales; Brassicaceae; Camelineae; Arabidopsis	.	.	.	.	.	.	GO:0005618^cellular_component^cell wall`GO:0005576^cellular_component^extracellular region`GO:0016020^cellular_component^membrane`GO:0009664^biological_process^plant-type cell wall organization	.
TR66|c0_g1	TR66|c0_g1_i1	E70A1_ARATH^E70A1_ARATH^Q:699-2675,H:20-638^37.81%ID^E:1e-137^RecName: Full=Exocyst complex component EXO70A1;^Eukaryota; Viridiplantae; Streptophyta; Embryophyta; Tracheophyta; Spermatophyta; Magnoliophyta; eudicotyledons; Gunneridae; Pentapetalae; rosids; malvids; Brassicales; Brassicaceae; Camelineae; Arabidopsis	TR66|c0_g1_i1|m.84	642-2690[+]	PF03081.10^Exo70^Exo70 exocyst complex subunit^291-665^E:2.9e-122	.	.	.	.	GO:0006887^biological_process^exocytosis`GO:0000145^cellular_component^exocyst
TR66|c0_g2	TR66|c0_g2_i1	.	.	.	.	.	.	.	.	.
TR67|c0_g1	TR67|c0_g1_i1	.	TR67|c0_g1_i1|m.86	1-825[+]	.	.	.	.	.	.
TR68|c0_g1	TR68|c0_g1_i1	.	.	.	.	.	.	.	.	.
TR69|c0_g1	TR69|c0_g1_i1	.	.	.	.	.	.	.	.	.
TR70|c0_g1	TR70|c0_g1_i1	.	TR70|c0_g1_i1|m.87	3-665[+]	PF05553.6^DUF761^Cotton fibre expressed protein^186-212^E:2.8e-11	.	.	.	.	.
TR71|c0_g1	TR71|c0_g1_i1	.	TR71|c0_g1_i1|m.90	2-310[+]	.	.	.	.	.	.
TR72|c0_g1	TR72|c0_g1_i1	.	.	.	.	.	.	.	.	.
TR73|c0_g1	TR73|c0_g1_i1	.	TR73|c0_g1_i1|m.92	1-303[+]	.	.	.	.	.	.
TR73|c0_g2	TR73|c0_g2_i1	.	TR73|c0_g2_i1|m.93	1-378[+]	.	.	.	.	.	.
TR74|c0_g1	TR74|c0_g1_i1	FB118_ARATH^FB118_ARATH^Q:1538-516,H:27-371^54.13%ID^E:9e-125^RecName: Full=F-box protein At2g26850;^Eukaryota; Viridiplantae; Streptophyta; Embryophyta; Tracheophyta; Spermatophyta; Magnoliophyta; eudicotyledons; Gunneridae; Pentapetalae; rosids; malvids; Brassicales; Brassicaceae; Camelineae; Arabidopsis	TR74|c0_g1_i1|m.94	513-1700[-]	PF00646.28^F-box^F-box domain^85-128^E:3.1e-08	sigP:1^17^0.522^YES	.	.	.	GO:0005515^molecular_function^protein binding
TR75|c0_g1	TR75|c0_g1_i1	.	TR75|c0_g1_i1|m.95	98-766[+]	.	.	.	.	.	.
TR75|c0_g2	TR75|c0_g2_i1	.	TR75|c0_g2_i1|m.98	98-766[+]	.	.	.	.	.	.
TR76|c0_g1	TR76|c0_g1_i1	EDR1_ARATH^EDR1_ARATH^Q:538-17,H:681-845^41.24%ID^E:2e-29^RecName: Full=Serine/threonine-protein kinase EDR1;^Eukaryota; Viridiplantae; Streptophyta; Embryophyta; Tracheophyta; Spermatophyta; Magnoliophyta; eudicotyledons; Gunneridae; Pentapetalae; rosids; malvids; Brassicales; Brassicaceae; Camelineae; Arabidopsis	TR76|c0_g1_i1|m.101	2-538[-]	PF07714.12^Pkinase_Tyr^Protein tyrosine kinase^1-171^E:2.9e-33`PF00069.20^Pkinase^Protein kinase domain^1-171^E:3e-32	.	.	.	.	GO:0004672^molecular_function^protein kinase activity`GO:0006468^biological_process^protein phosphorylation`GO:0005524^molecular_function^ATP binding
TR76|c0_g2	TR76|c0_g2_i1	EDR1_ARATH^EDR1_ARATH^Q:271-20,H:762-844^47.13%ID^E:1e-12^RecName: Full=Serine/threonine-protein kinase EDR1;^Eukaryota; Viridiplantae; Streptophyta; Embryophyta; Tracheophyta; Spermatophyta; Magnoliophyta; eudicotyledons; Gunneridae; Pentapetalae; rosids; malvids; Brassicales; Brassicaceae; Camelineae; Arabidopsis	TR76|c0_g2_i1|m.102	2-298[-]	PF07714.12^Pkinase_Tyr^Protein tyrosine kinase^12-91^E:1.1e-14`PF00069.20^Pkinase^Protein kinase domain^17-91^E:1.9e-16	.	.	.	.	GO:0004672^molecular_function^protein kinase activity`GO:0006468^biological_process^protein phosphorylation`GO:0005524^molecular_function^ATP binding
TR77|c0_g1	TR77|c0_g1_i1	.	TR77|c0_g1_i1|m.104	111-410[-]	.	.	.	.	.	.
TR77|c0_g1	TR77|c0_g1_i1	.	TR77|c0_g1_i1|m.103	139-1611[+]	PF03141.11^Methyltransf_29^Putative S-adenosyl-L-methionine-dependent methyltransferase^241-435^E:3e-05	.	ExpAA=22.33^PredHel=1^Topology=i17-39o	.	.	GO:0008168^molecular_function^methyltransferase activity
TR78|c0_g1	TR78|c0_g1_i1	.	.	.	.	.	.	.	.	.
TR79|c0_g1	TR79|c0_g1_i1	.	.	.	.	.	.	.	.	.
TR79|c0_g2	TR79|c0_g2_i1	.	.	.	.	.	.	.	.	.
TR80|c0_g1	TR80|c0_g1_i1	S36A1_HUMAN^S36A1_HUMAN^Q:1363-209,H:61-459^27.58%ID^E:4e-31^RecName: Full=Proton-coupled amino acid transporter 1;^Eukaryota; Metazoa; Chordata; Craniata; Vertebrata; Euteleostomi; Mammalia; Eutheria; Euarchontoglires; Primates; Haplorrhini; Catarrhini; Hominidae; Homo	TR80|c0_g1_i1|m.105	191-1480[-]	PF01490.13^Aa_trans^Transmembrane amino acid transporter protein^26-419^E:1.5e-70	.	ExpAA=241.33^PredHel=11^Topology=o27-49i56-78o113-135i155-177o187-209i229-251o261-283i303-325o340-362i367-389o399-421i	.	.	.
TR80|c0_g2	TR80|c0_g2_i1	S36A1_HUMAN^S36A1_HUMAN^Q:1162-209,H:139-459^26.81%ID^E:5e-26^RecName: Full=Proton-coupled amino acid transporter 1;^Eukaryota; Metazoa; Chordata; Craniata; Vertebrata; Euteleostomi; Mammalia; Eutheria; Euarchontoglires; Primates; Haplorrhini; Catarrhini; Hominidae; Homo	TR80|c0_g2_i1|m.106	191-1276[-]	PF01490.13^Aa_trans^Transmembrane amino acid transporter protein^1-351^E:2.4e-55	.	ExpAA=213.82^PredHel=10^Topology=i21-43o47-69i86-108o118-140i161-183o193-215i235-257o272-294i299-321o331-353i	.	.	.
TR81|c0_g1	TR81|c0_g1_i1	.	TR81|c0_g1_i1|m.107	1-1179[+]	PF07082.6^DUF1350^Protein of unknown function (DUF1350)^149-390^E:1.2e-53	.	.	.	.	.
TR82|c0_g1	TR82|c0_g1_i1	VP202_ARATH^VP202_ARATH^Q:425-1147,H:1-204^65.15%ID^E:1e-67^RecName: Full=Vacuolar protein sorting-associated protein 20 homolog 2;^Eukaryota; Viridiplantae; Streptophyta; Embryophyta; Tracheophyta; Spermatophyta; Magnoliophyta; eudicotyledons; Gunneridae; Pentapetalae; rosids; malvids; Brassicales; Brassicaceae; Camelineae; Arabidopsis	TR82|c0_g1_i1|m.108	425-1177[+]	PF03357.16^Snf7^Snf7^16-175^E:2.8e-37	.	.	.	.	GO:0007034^biological_process^vacuolar transport
TR83|c0_g1	TR83|c0_g1_i1	.	.	.	.	.	.	.	.	.
TR84|c0_g1	TR84|c0_g1_i1	.	.	.	.	.	.	.	.	.
TR84|c0_g2	TR84|c0_g2_i1	.	.	.	.	.	.	.	.	.
TR85|c0_g1	TR85|c0_g1_i1	LPR1_ARATH^LPR1_ARATH^Q:6-485,H:265-422^51.88%ID^E:2e-52^RecName: Full=Multicopper oxidase LPR1;^Eukaryota; Viridiplantae; Streptophyta; Embryophyta; Tracheophyta; Spermatophyta; Magnoliophyta; eudicotyledons; Gunneridae; Pentapetalae; rosids; malvids; Brassicales; Brassicaceae; Camelineae; Arabidopsis	TR85|c0_g1_i1|m.112	3-545[+]	PF00394.17^Cu-oxidase^Multicopper oxidase^24-88^E:1.6e-06	.	.	.	.	GO:0016491^molecular_function^oxidoreductase activity`GO:0055114^biological_process^oxidation-reduction process
TR85|c0_g2	TR85|c0_g2_i1	LPR1_ARATH^LPR1_ARATH^Q:3-503,H:258-422^53.89%ID^E:2e-59^RecName: Full=Multicopper oxidase LPR1;^Eukaryota; Viridiplantae; Streptophyta; Embryophyta; Tracheophyta; Spermatophyta; Magnoliophyta; eudicotyledons; Gunneridae; Pentapetalae; rosids; malvids; Brassicales; Brassicaceae; Camelineae; Arabidopsis	TR85|c0_g2_i1|m.114	3-563[+]	PF00394.17^Cu-oxidase^Multicopper oxidase^30-94^E:1.5e-06	.	.	.	.	GO:0016491^molecular_function^oxidoreductase activity`GO:0055114^biological_process^oxidation-reduction process
TR86|c0_g1	TR86|c0_g1_i1	PP347_ARATH^PP347_ARATH^Q:8-325,H:844-949^49.06%ID^E:2e-30^RecName: Full=Pentatricopeptide repeat-containing protein At4g33170;^Eukaryota; Viridiplantae; Streptophyta; Embryophyta; Tracheophyta; Spermatophyta; Magnoliophyta; eudicotyledons; Gunneridae; Pentapetalae; rosids; malvids; Brassicales; Brassicaceae; Camelineae; Arabidopsis	.	.	.	.	.	.	.	.
TR87|c0_g1	TR87|c0_g1_i1	.	.	.	.	.	.	.	.	.
TR88|c0_g1	TR88|c0_g1_i1	.	.	.	.	.	.	.	.	.
TR88|c0_g2	TR88|c0_g2_i1	.	.	.	.	.	.	.	.	.
TR88|c1_g1	TR88|c1_g1_i1	.	TR88|c1_g1_i1|m.118	2-373[-]	PF02536.9^mTERF^mTERF^49-118^E:2.5e-07	.	.	.	.	GO:0003690^molecular_function^double-stranded DNA binding`GO:0006355^biological_process^regulation of transcription, DNA-templated`GO:0005739^cellular_component^mitochondrion
TR89|c0_g1	TR89|c0_g1_i1	.	.	.	.	.	.	.	.	.
TR89|c0_g2	TR89|c0_g2_i1	.	.	.	.	.	.	.	.	.
TR90|c0_g1	TR90|c0_g1_i1	KSG3_ARATH^KSG3_ARATH^Q:669-1115,H:23-164^73.15%ID^E:2e-69^RecName: Full=Shaggy-related protein kinase gamma;^Eukaryota; Viridiplantae; Streptophyta; Embryophyta; Tracheophyta; Spermatophyta; Magnoliophyta; eudicotyledons; Gunneridae; Pentapetalae; rosids; malvids; Brassicales; Brassicaceae; Camelineae; Arabidopsis	TR90|c0_g1_i1|m.119	429-1115[+]	PF00069.20^Pkinase^Protein kinase domain^138-222^E:4.5e-14`PF07714.12^Pkinase_Tyr^Protein tyrosine kinase^140-217^E:1.8e-08	.	.	.	.	GO:0004672^molecular_function^protein kinase activity`GO:0005524^molecular_function^ATP binding`GO:0006468^biological_process^protein phosphorylation
TR90|c0_g1	TR90|c0_g1_i2	KSG3_ARATH^KSG3_ARATH^Q:475-921,H:23-164^73.15%ID^E:2e-70^RecName: Full=Shaggy-related protein kinase gamma;^Eukaryota; Viridiplantae; Streptophyta; Embryophyta; Tracheophyta; Spermatophyta; Magnoliophyta; eudicotyledons; Gunneridae; Pentapetalae; rosids; malvids; Brassicales; Brassicaceae; Camelineae; Arabidopsis	TR90|c0_g1_i2|m.120	244-921[+]	PF00069.20^Pkinase^Protein kinase domain^135-219^E:4.4e-14`PF07714.12^Pkinase_Tyr^Protein tyrosine kinase^137-214^E:1.7e-08	.	.	.	.	GO:0004672^molecular_function^protein kinase activity`GO:0005524^molecular_function^ATP binding`GO:0006468^biological_process^protein phosphorylation
TR91|c0_g1	TR91|c0_g1_i1	SWI3B_ARATH^SWI3B_ARATH^Q:34-180,H:168-216^34.69%ID^E:3e-06^RecName: Full=SWI/SNF complex subunit SWI3B;^Eukaryota; Viridiplantae; Streptophyta; Embryophyta; Tracheophyta; Spermatophyta; Magnoliophyta; eudicotyledons; Gunneridae; Pentapetalae; rosids; malvids; Brassicales; Brassicaceae; Camelineae; Arabidopsis	.	.	.	.	.	COG5259^SWI SNF related, matrix associated, actin dependent regulator of chromatin, subfamily c, member	GO:0005634^cellular_component^nucleus`GO:0016514^cellular_component^SWI/SNF complex`GO:0003682^molecular_function^chromatin binding`GO:0003677^molecular_function^DNA binding`GO:0006338^biological_process^chromatin remodeling`GO:0007275^biological_process^multicellular organismal development`GO:0006355^biological_process^regulation of transcription, DNA-templated`GO:0006351^biological_process^tran…	.
TR91|c0_g2	TR91|c0_g2_i1	SWI3B_ARATH^SWI3B_ARATH^Q:34-180,H:168-216^34.69%ID^E:5e-06^RecName: Full=SWI/SNF complex subunit SWI3B;^Eukaryota; Viridiplantae; Streptophyta; Embryophyta; Tracheophyta; Spermatophyta; Magnoliophyta; eudicotyledons; Gunneridae; Pentapetalae; rosids; malvids; Brassicales; Brassicaceae; Camelineae; Arabidopsis	.	.	.	.	.	COG5259^SWI SNF related, matrix associated, actin dependent regulator of chromatin, subfamily c, member	GO:0005634^cellular_component^nucleus`GO:0016514^cellular_component^SWI/SNF complex`GO:0003682^molecular_function^chromatin binding`GO:0003677^molecular_function^DNA binding`GO:0006338^biological_process^chromatin remodeling`GO:0007275^biological_process^multicellular organismal development`GO:0006355^biological_process^regulation of transcription, DNA-templated`GO:0006351^biological_process^tran…	.
TR92|c0_g1	TR92|c0_g1_i1	CRIPT_DANRE^CRIPT_DANRE^Q:3-272,H:7-101^63.16%ID^E:1e-32^RecName: Full=Cysteine-rich PDZ-binding protein;^Eukaryota; Metazoa; Chordata; Craniata; Vertebrata; Euteleostomi; Actinopterygii; Neopterygii; Teleostei; Ostariophysi; Cypriniformes; Cyprinidae; Danio	.	.	.	.	.	NOG132035^	GO:0005737^cellular_component^cytoplasm	.
TR92|c0_g2	TR92|c0_g2_i1	CRIPT_DANRE^CRIPT_DANRE^Q:3-122,H:7-46^67.5%ID^E:2e-12^RecName: Full=Cysteine-rich PDZ-binding protein;^Eukaryota; Metazoa; Chordata; Craniata; Vertebrata; Euteleostomi; Actinopterygii; Neopterygii; Teleostei; Ostariophysi; Cypriniformes; Cyprinidae; Danio`CRIPT_DANRE^CRIPT_DANRE^Q:121-234,H:7-44^68.42%ID^E:4e-12^RecName: Full=Cysteine-rich PDZ-binding protein;^Eukaryota; Metazoa; Chordata; Crani…	.	.	.	.	.	NOG132035^	GO:0005737^cellular_component^cytoplasm	.
TR92|c0_g3	TR92|c0_g3_i1	CRIPT_ICTPU^CRIPT_ICTPU^Q:110-241,H:1-44^70.45%ID^E:2e-16^RecName: Full=Cysteine-rich PDZ-binding protein;^Eukaryota; Metazoa; Chordata; Craniata; Vertebrata; Euteleostomi; Actinopterygii; Neopterygii; Teleostei; Ostariophysi; Siluriformes; Ictaluridae; Ictalurus	.	.	.	.	.	.	GO:0005737^cellular_component^cytoplasm	.
TR93|c0_g1	TR93|c0_g1_i1	PP418_ARATH^PP418_ARATH^Q:11-244,H:183-260^42.31%ID^E:4e-12^RecName: Full=Pentatricopeptide repeat-containing protein At5g46100;^Eukaryota; Viridiplantae; Streptophyta; Embryophyta; Tracheophyta; Spermatophyta; Magnoliophyta; eudicotyledons; Gunneridae; Pentapetalae; rosids; malvids; Brassicales; Brassicaceae; Camelineae; Arabidopsis`PP418_ARATH^PP418_ARATH^Q:23-244,H:257-330^32.43%ID^E:5e-07^Rec…	.	.	.	.	.	.	.	.
TR94|c0_g1	TR94|c0_g1_i1	.	.	.	.	.	.	.	.	.
TR95|c0_g1	TR95|c0_g1_i1	PAO2_ARATH^PAO2_ARATH^Q:1-171,H:435-490^57.89%ID^E:3e-15^RecName: Full=Probable polyamine oxidase 2;^Eukaryota; Viridiplantae; Streptophyta; Embryophyta; Tracheophyta; Spermatophyta; Magnoliophyta; eudicotyledons; Gunneridae; Pentapetalae; rosids; malvids; Brassicales; Brassicaceae; Camelineae; Arabidopsis	.	.	.	.	.	COG1231^AMine oXidase	GO:0005777^cellular_component^peroxisome`GO:0046592^molecular_function^polyamine oxidase activity`GO:0006598^biological_process^polyamine catabolic process	.
TR95|c0_g2	TR95|c0_g2_i1	PAO2_ARATH^PAO2_ARATH^Q:2-382,H:365-490^63.78%ID^E:2e-52^RecName: Full=Probable polyamine oxidase 2;^Eukaryota; Viridiplantae; Streptophyta; Embryophyta; Tracheophyta; Spermatophyta; Magnoliophyta; eudicotyledons; Gunneridae; Pentapetalae; rosids; malvids; Brassicales; Brassicaceae; Camelineae; Arabidopsis	TR95|c0_g2_i1|m.121	2-385[+]	PF01593.19^Amino_oxidase^Flavin containing amine oxidoreductase^1-92^E:6.2e-24	.	.	.	.	GO:0016491^molecular_function^oxidoreductase activity`GO:0055114^biological_process^oxidation-reduction process
TR96|c0_g1	TR96|c0_g1_i1	KO1_ARATH^KO1_ARATH^Q:169-1560,H:45-507^54.91%ID^E:4e-171^RecName: Full=Ent-kaurene oxidase, chloroplastic;^Eukaryota; Viridiplantae; Streptophyta; Embryophyta; Tracheophyta; Spermatophyta; Magnoliophyta; eudicotyledons; Gunneridae; Pentapetalae; rosids; malvids; Brassicales; Brassicaceae; Camelineae; Arabidopsis	TR96|c0_g1_i1|m.122	64-1623[+]	PF00067.17^p450^Cytochrome P450^35-479^E:1.1e-82	.	ExpAA=19.87^PredHel=1^Topology=i7-26o	.	.	GO:0005506^molecular_function^iron ion binding`GO:0016705^molecular_function^oxidoreductase activity, acting on paired donors, with incorporation or reduction of molecular oxygen`GO:0020037^molecular_function^heme binding`GO:0055114^biological_process^oxidation-reduction process
TR96|c0_g2	TR96|c0_g2_i1	KO1_ARATH^KO1_ARATH^Q:169-1560,H:45-507^54.91%ID^E:5e-172^RecName: Full=Ent-kaurene oxidase, chloroplastic;^Eukaryota; Viridiplantae; Streptophyta; Embryophyta; Tracheophyta; Spermatophyta; Magnoliophyta; eudicotyledons; Gunneridae; Pentapetalae; rosids; malvids; Brassicales; Brassicaceae; Camelineae; Arabidopsis	TR96|c0_g2_i1|m.125	64-1623[+]	PF00067.17^p450^Cytochrome P450^35-479^E:1.1e-82	.	ExpAA=19.87^PredHel=1^Topology=i7-26o	.	.	GO:0005506^molecular_function^iron ion binding`GO:0016705^molecular_function^oxidoreductase activity, acting on paired donors, with incorporation or reduction of molecular oxygen`GO:0020037^molecular_function^heme binding`GO:0055114^biological_process^oxidation-reduction process
TR97|c0_g1	TR97|c0_g1_i1	.	TR97|c0_g1_i1|m.129	93-569[-]	.	.	ExpAA=61.29^PredHel=3^Topology=i5-27o47-66i97-119o	.	.	.
TR97|c0_g2	TR97|c0_g2_i1	.	TR97|c0_g2_i1|m.131	93-569[-]	.	.	ExpAA=61.29^PredHel=3^Topology=i5-27o47-66i97-119o	.	.	.
TR98|c0_g1	TR98|c0_g1_i1	.	.	.	.	.	.	.	.	.
TR98|c0_g2	TR98|c0_g2_i1	.	.	.	.	.	.	.	.	.
TR99|c0_g1	TR99|c0_g1_i1	EX84C_ARATH^EX84C_ARATH^Q:3-632,H:437-640^49.05%ID^E:5e-55^RecName: Full=Exocyst complex component EXO84C;^Eukaryota; Viridiplantae; Streptophyta; Embryophyta; Tracheophyta; Spermatophyta; Magnoliophyta; eudicotyledons; Gunneridae; Pentapetalae; rosids; malvids; Brassicales; Brassicaceae; Camelineae; Arabidopsis	TR99|c0_g1_i1|m.132	3-632[+]	.	.	.	.	.	.
TR100|c0_g1	TR100|c0_g1_i1	U74E1_ARATH^U74E1_ARATH^Q:563-204,H:333-449^45.83%ID^E:2e-27^RecName: Full=UDP-glycosyltransferase 74E1;^Eukaryota; Viridiplantae; Streptophyta; Embryophyta; Tracheophyta; Spermatophyta; Magnoliophyta; eudicotyledons; Gunneridae; Pentapetalae; rosids; malvids; Brassicales; Brassicaceae; Camelineae; Arabidopsis	TR100|c0_g1_i1|m.133	153-563[-]	PF00201.13^UDPGT^UDP-glucoronosyl and UDP-glucosyl transferase^1-85^E:4.4e-16	.	.	.	.	GO:0016758^molecular_function^transferase activity, transferring hexosyl groups`GO:0008152^biological_process^metabolic process
TR100|c0_g2	TR100|c0_g2_i1	U74D1_ARATH^U74D1_ARATH^Q:254-6,H:333-412^49.4%ID^E:4e-21^RecName: Full=UDP-glycosyltransferase 74D1;^Eukaryota; Viridiplantae; Streptophyta; Embryophyta; Tracheophyta; Spermatophyta; Magnoliophyta; eudicotyledons; Gunneridae; Pentapetalae; rosids; malvids; Brassicales; Brassicaceae; Camelineae; Arabidopsis	.	.	.	.	.	.	GO:0052638^molecular_function^indole-3-butyrate beta-glucosyltransferase activity`GO:0009850^biological_process^auxin metabolic process	.
TR101|c0_g1	TR101|c0_g1_i1	HIBC8_ARATH^HIBC8_ARATH^Q:12-1127,H:9-382^60%ID^E:2e-163^RecName: Full=3-hydroxyisobutyryl-CoA hydrolase-like protein 5;^Eukaryota; Viridiplantae; Streptophyta; Embryophyta; Tracheophyta; Spermatophyta; Magnoliophyta; eudicotyledons; Gunneridae; Pentapetalae; rosids; malvids; Brassicales; Brassicaceae; Camelineae; Arabidopsis	TR101|c0_g1_i1|m.134	3-1136[+]	PF00378.15^ECH^Enoyl-CoA hydratase/isomerase family^11-245^E:2.8e-28`PF13766.1^ECH_C^2-enoyl-CoA Hydratase C-terminal region^227-346^E:6.6e-33	.	.	.	.	GO:0003824^molecular_function^catalytic activity`GO:0008152^biological_process^metabolic process
TR101|c0_g2	TR101|c0_g2_i1	HIBC8_ARATH^HIBC8_ARATH^Q:12-1127,H:9-382^61.6%ID^E:1e-167^RecName: Full=3-hydroxyisobutyryl-CoA hydrolase-like protein 5;^Eukaryota; Viridiplantae; Streptophyta; Embryophyta; Tracheophyta; Spermatophyta; Magnoliophyta; eudicotyledons; Gunneridae; Pentapetalae; rosids; malvids; Brassicales; Brassicaceae; Camelineae; Arabidopsis	TR101|c0_g2_i1|m.135	3-1136[+]	PF00378.15^ECH^Enoyl-CoA hydratase/isomerase family^11-246^E:4.2e-30`PF13766.1^ECH_C^2-enoyl-CoA Hydratase C-terminal region^227-346^E:6.6e-33	.	.	.	.	GO:0003824^molecular_function^catalytic activity`GO:0008152^biological_process^metabolic process
TR102|c0_g1	TR102|c0_g1_i1	.	.	.	.	.	.	.	.	.
TR103|c0_g1	TR103|c0_g1_i1	ESCA_ARATH^ESCA_ARATH^Q:1022-531,H:57-239^57.38%ID^E:4e-41^RecName: Full=Putative DNA-binding protein ESCAROLA;^Eukaryota; Viridiplantae; Streptophyta; Embryophyta; Tracheophyta; Spermatophyta; Magnoliophyta; eudicotyledons; Gunneridae; Pentapetalae; rosids; malvids; Brassicales; Brassicaceae; Camelineae; Arabidopsis	.	.	.	.	.	.	GO:0005634^cellular_component^nucleus`GO:0003680^molecular_function^AT DNA binding`GO:0003690^molecular_function^double-stranded DNA binding`GO:0006325^biological_process^chromatin organization`GO:0010150^biological_process^leaf senescence`GO:0009640^biological_process^photomorphogenesis	.
TR104|c0_g1	TR104|c0_g1_i1	.	TR104|c0_g1_i1|m.138	2-412[+]	PF05686.7^Glyco_transf_90^Glycosyl transferase family 90^1-127^E:4.1e-48	.	.	.	.	.
TR104|c0_g2	TR104|c0_g2_i1	KDEL1_HUMAN^KDEL1_HUMAN^Q:164-526,H:361-480^31.97%ID^E:1e-10^RecName: Full=KDEL motif-containing protein 1;^Eukaryota; Metazoa; Chordata; Craniata; Vertebrata; Euteleostomi; Mammalia; Eutheria; Euarchontoglires; Primates; Haplorrhini; Catarrhini; Hominidae; Homo	TR104|c0_g2_i1|m.139	2-826[+]	PF05686.7^Glyco_transf_90^Glycosyl transferase family 90^1-234^E:1.8e-85	.	.	.	.	.
TR105|c0_g1	TR105|c0_g1_i1	.	TR105|c0_g1_i1|m.140	330-716[-]	.	.	ExpAA=44.31^PredHel=2^Topology=i38-60o75-97i	.	.	.
TR106|c0_g1	TR106|c0_g1_i1	POL_SFV1^POL_SFV1^Q:6-356,H:830-942^36.44%ID^E:2e-13^RecName: Full=Pro-Pol polyprotein;^Viruses; Retro-transcribing viruses; Retroviridae; Spumaretrovirinae; Spumavirus	TR106|c0_g1_i1|m.141	3-356[+]	PF00665.21^rve^Integrase core domain^41-118^E:6.6e-12	.	.	.	.	GO:0015074^biological_process^DNA integration
TR106|c0_g2	TR106|c0_g2_i1	POL_AVIRE^POL_AVIRE^Q:77-301,H:187-259^40%ID^E:3e-11^RecName: Full=Pol polyprotein;^Viruses; Retro-transcribing viruses; Retroviridae; Orthoretrovirinae; Gammaretrovirus	.	.	.	.	.	.	GO:0003887^molecular_function^DNA-directed DNA polymerase activity`GO:0003676^molecular_function^nucleic acid binding`GO:0003964^molecular_function^RNA-directed DNA polymerase activity`GO:0004523^molecular_function^RNA-DNA hybrid ribonuclease activity`GO:0015074^biological_process^DNA integration`GO:0006310^biological_process^DNA recombination`GO:0075713^biological_process^establishment of integr…	.
TR107|c0_g1	TR107|c0_g1_i1	.	TR107|c0_g1_i1|m.143	2-343[-]	PF10358.4^NT-C2^N-terminal C2 in EEIG1 and EHBP1 proteins^16-108^E:9.1e-10	sigP:1^28^0.501^YES	.	.	.	.
TR107|c0_g2	TR107|c0_g2_i1	.	TR107|c0_g2_i1|m.144	639-2894[-]	PF10358.4^NT-C2^N-terminal C2 in EEIG1 and EHBP1 proteins^16-161^E:1.3e-16	sigP:1^28^0.501^YES	.	.	.	.
TR107|c0_g2	TR107|c0_g2_i2	.	TR107|c0_g2_i2|m.145	21-1130[-]	PF10358.4^NT-C2^N-terminal C2 in EEIG1 and EHBP1 proteins^16-161^E:3.3e-17	sigP:1^28^0.501^YES	.	.	.	.
TR108|c0_g1	TR108|c0_g1_i1	.	.	.	.	.	.	.	.	.
TR109|c0_g1	TR109|c0_g1_i1	.	.	.	.	.	.	.	.	.
TR110|c0_g1	TR110|c0_g1_i1	RH17_ORYSJ^RH17_ORYSJ^Q:8-748,H:323-568^61.54%ID^E:2e-104^RecName: Full=DEAD-box ATP-dependent RNA helicase 17;^Eukaryota; Viridiplantae; Streptophyta; Embryophyta; Tracheophyta; Spermatophyta; Magnoliophyta; Liliopsida; Poales; Poaceae; BEP clade; Ehrhartoideae; Oryzeae; Oryza	TR110|c0_g1_i1|m.146	2-811[+]	PF00271.26^Helicase_C^Helicase conserved C-terminal domain^45-114^E:4.6e-20`PF13959.1^DUF4217^Domain of unknown function (DUF4217)^179-240^E:3.4e-20	.	.	.	.	.
TR111|c0_g1	TR111|c0_g1_i1	.	TR111|c0_g1_i1|m.147	3-362[-]	PF11107.3^FANCF^Fanconi anemia group F protein (FANCF)^15-119^E:1.4e-20	.	.	.	.	.
TR112|c0_g1	TR112|c0_g1_i1	MON2_XENLA^MON2_XENLA^Q:66-347,H:1606-1688^32.32%ID^E:5e-06^RecName: Full=Protein MON2 homolog;^Eukaryota; Metazoa; Chordata; Craniata; Vertebrata; Euteleostomi; Amphibia; Batrachia; Anura; Pipoidea; Pipidae; Xenopodinae; Xenopus; Xenopus	TR112|c0_g1_i1|m.148	3-431[+]	.	.	.	.	.	.
TR113|c0_g1	TR113|c0_g1_i1	DNAJ_SYNJA^DNAJ_SYNJA^Q:14-541,H:93-260^48.86%ID^E:1e-48^RecName: Full=Chaperone protein DnaJ {ECO:0000255|HAMAP-Rule:MF_01152};^Bacteria; Cyanobacteria; Oscillatoriophycideae; Chroococcales; Synechococcus	TR113|c0_g1_i1|m.149	2-541[+]	PF00684.14^DnaJ_CXXCXGXG^DnaJ central domain^69-132^E:1.3e-13	.	.	.	.	GO:0031072^molecular_function^heat shock protein binding`GO:0051082^molecular_function^unfolded protein binding
TR114|c0_g1	TR114|c0_g1_i1	.	.	.	.	.	.	.	.	.
TR115|c0_g1	TR115|c0_g1_i1	PROSC_HUMAN^PROSC_HUMAN^Q:197-859,H:25-255^53.62%ID^E:8e-70^RecName: Full=Proline synthase co-transcribed bacterial homolog protein;^Eukaryota; Metazoa; Chordata; Craniata; Vertebrata; Euteleostomi; Mammalia; Eutheria; Euarchontoglires; Primates; Haplorrhini; Catarrhini; Hominidae; Homo	TR115|c0_g1_i1|m.150	2-865[+]	PF01168.15^Ala_racemase_N^Alanine racemase, N-terminal domain^58-281^E:1.6e-45	.	.	.	.	.
TR115|c0_g2	TR115|c0_g2_i1	PROSC_HUMAN^PROSC_HUMAN^Q:286-948,H:25-255^53.62%ID^E:4e-70^RecName: Full=Proline synthase co-transcribed bacterial homolog protein;^Eukaryota; Metazoa; Chordata; Craniata; Vertebrata; Euteleostomi; Mammalia; Eutheria; Euarchontoglires; Primates; Haplorrhini; Catarrhini; Hominidae; Homo	TR115|c0_g2_i1|m.152	238-954[+]	PF01168.15^Ala_racemase_N^Alanine racemase, N-terminal domain^9-232^E:8.1e-46	.	.	.	.	.
TR116|c0_g1	TR116|c0_g1_i1	.	.	.	.	.	.	.	.	.
TR116|c0_g1	TR116|c0_g1_i2	H4_EUPCR^H4_EUPCR^Q:203-42,H:58-107^48.15%ID^E:1e-06^RecName: Full=Histone H4;^Eukaryota; Alveolata; Ciliophora; Intramacronucleata; Spirotrichea; Hypotrichia; Euplotida; Euplotidae; Moneuplotes	.	.	.	.	.	.	GO:0000786^cellular_component^nucleosome`GO:0005634^cellular_component^nucleus`GO:0003677^molecular_function^DNA binding`GO:0006334^biological_process^nucleosome assembly	.
TR116|c0_g1	TR116|c0_g1_i3	.	.	.	.	.	.	.	.	.
TR117|c0_g1	TR117|c0_g1_i1	LHTL8_ARATH^LHTL8_ARATH^Q:1250-54,H:1-356^70.82%ID^E:0^RecName: Full=Lysine histidine transporter-like 8;^Eukaryota; Viridiplantae; Streptophyta; Embryophyta; Tracheophyta; Spermatophyta; Magnoliophyta; eudicotyledons; Gunneridae; Pentapetalae; rosids; malvids; Brassicales; Brassicaceae; Camelineae; Arabidopsis	TR117|c0_g1_i1|m.155	669-1031[+]	.	.	.	.	.	.
TR117|c0_g1	TR117|c0_g1_i1	LHTL8_ARATH^LHTL8_ARATH^Q:1250-54,H:1-356^70.82%ID^E:0^RecName: Full=Lysine histidine transporter-like 8;^Eukaryota; Viridiplantae; Streptophyta; Embryophyta; Tracheophyta; Spermatophyta; Magnoliophyta; eudicotyledons; Gunneridae; Pentapetalae; rosids; malvids; Brassicales; Brassicaceae; Camelineae; Arabidopsis	TR117|c0_g1_i1|m.154	3-1346[-]	PF01490.13^Aa_trans^Transmembrane amino acid transporter protein^170-433^E:3.4e-44	.	ExpAA=143.80^PredHel=5^Topology=i175-197o201-223i249-271o319-341i409-430o	.	.	.
TR117|c0_g1	TR117|c0_g1_i2	LHTL8_ARATH^LHTL8_ARATH^Q:2029-350,H:1-517^74.02%ID^E:0^RecName: Full=Lysine histidine transporter-like 8;^Eukaryota; Viridiplantae; Streptophyta; Embryophyta; Tracheophyta; Spermatophyta; Magnoliophyta; eudicotyledons; Gunneridae; Pentapetalae; rosids; malvids; Brassicales; Brassicaceae; Camelineae; Arabidopsis	TR117|c0_g1_i2|m.156	344-2029[-]	PF01490.13^Aa_trans^Transmembrane amino acid transporter protein^138-549^E:9.9e-60	.	ExpAA=230.00^PredHel=9^Topology=i143-165o169-191i217-239o287-309i377-398o418-440i468-487o491-513i525-547o	.	.	.
TR117|c0_g1	TR117|c0_g1_i2	LHTL8_ARATH^LHTL8_ARATH^Q:2029-350,H:1-517^74.02%ID^E:0^RecName: Full=Lysine histidine transporter-like 8;^Eukaryota; Viridiplantae; Streptophyta; Embryophyta; Tracheophyta; Spermatophyta; Magnoliophyta; eudicotyledons; Gunneridae; Pentapetalae; rosids; malvids; Brassicales; Brassicaceae; Camelineae; Arabidopsis	TR117|c0_g1_i2|m.157	1448-1810[+]	.	.	.	.	.	.
TR117|c0_g1	TR117|c0_g1_i3	LHTL8_ARATH^LHTL8_ARATH^Q:1250-54,H:1-356^70.82%ID^E:0^RecName: Full=Lysine histidine transporter-like 8;^Eukaryota; Viridiplantae; Streptophyta; Embryophyta; Tracheophyta; Spermatophyta; Magnoliophyta; eudicotyledons; Gunneridae; Pentapetalae; rosids; malvids; Brassicales; Brassicaceae; Camelineae; Arabidopsis	TR117|c0_g1_i3|m.161	669-1031[+]	.	.	.	.	.	.
TR117|c0_g1	TR117|c0_g1_i3	LHTL8_ARATH^LHTL8_ARATH^Q:1250-54,H:1-356^70.82%ID^E:0^RecName: Full=Lysine histidine transporter-like 8;^Eukaryota; Viridiplantae; Streptophyta; Embryophyta; Tracheophyta; Spermatophyta; Magnoliophyta; eudicotyledons; Gunneridae; Pentapetalae; rosids; malvids; Brassicales; Brassicaceae; Camelineae; Arabidopsis	TR117|c0_g1_i3|m.160	3-1250[-]	PF01490.13^Aa_trans^Transmembrane amino acid transporter protein^138-401^E:2.8e-44	.	ExpAA=141.66^PredHel=5^Topology=i143-165o169-191i217-239o287-309i377-398o	.	.	.
TR117|c0_g1	TR117|c0_g1_i4	LHTL8_ARATH^LHTL8_ARATH^Q:2029-350,H:1-517^74.02%ID^E:0^RecName: Full=Lysine histidine transporter-like 8;^Eukaryota; Viridiplantae; Streptophyta; Embryophyta; Tracheophyta; Spermatophyta; Magnoliophyta; eudicotyledons; Gunneridae; Pentapetalae; rosids; malvids; Brassicales; Brassicaceae; Camelineae; Arabidopsis	TR117|c0_g1_i4|m.164	344-2125[-]	PF01490.13^Aa_trans^Transmembrane amino acid transporter protein^170-581^E:1.2e-59	.	ExpAA=232.35^PredHel=9^Topology=i175-197o201-223i249-271o319-341i409-430o450-472i500-519o523-545i557-579o	.	.	.
TR117|c0_g1	TR117|c0_g1_i4	LHTL8_ARATH^LHTL8_ARATH^Q:2029-350,H:1-517^74.02%ID^E:0^RecName: Full=Lysine histidine transporter-like 8;^Eukaryota; Viridiplantae; Streptophyta; Embryophyta; Tracheophyta; Spermatophyta; Magnoliophyta; eudicotyledons; Gunneridae; Pentapetalae; rosids; malvids; Brassicales; Brassicaceae; Camelineae; Arabidopsis	TR117|c0_g1_i4|m.165	1448-1810[+]	.	.	.	.	.	.
TR118|c0_g1	TR118|c0_g1_i1	GAT12_ARATH^GAT12_ARATH^Q:1061-444,H:60-286^44.3%ID^E:6e-42^RecName: Full=GATA transcription factor 12;^Eukaryota; Viridiplantae; Streptophyta; Embryophyta; Tracheophyta; Spermatophyta; Magnoliophyta; eudicotyledons; Gunneridae; Pentapetalae; rosids; malvids; Brassicales; Brassicaceae; Camelineae; Arabidopsis	TR118|c0_g1_i1|m.166	369-1328[-]	PF00320.22^GATA^GATA zinc finger^230-264^E:2.1e-15	.	.	.	.	GO:0003700^molecular_function^sequence-specific DNA binding transcription factor activity`GO:0008270^molecular_function^zinc ion binding`GO:0043565^molecular_function^sequence-specific DNA binding`GO:0006355^biological_process^regulation of transcription, DNA-templated
TR119|c0_g1	TR119|c0_g1_i1	.	.	.	.	.	.	.	.	.
TR120|c0_g1	TR120|c0_g1_i1	.	.	.	.	.	.	.	.	.
TR121|c0_g1	TR121|c0_g1_i1	.	.	.	.	.	.	.	.	.
TR121|c0_g2	TR121|c0_g2_i1	.	.	.	.	.	.	.	.	.
TR122|c0_g1	TR122|c0_g1_i1	.	.	.	.	.	.	.	.	.
TR122|c0_g2	TR122|c0_g2_i1	.	.	.	.	.	.	.	.	.
TR123|c0_g1	TR123|c0_g1_i1	GDL80_ARATH^GDL80_ARATH^Q:528-1,H:4-176^49.43%ID^E:1e-51^RecName: Full=GDSL esterase/lipase At5g37690;^Eukaryota; Viridiplantae; Streptophyta; Embryophyta; Tracheophyta; Spermatophyta; Magnoliophyta; eudicotyledons; Gunneridae; Pentapetalae; rosids; malvids; Brassicales; Brassicaceae; Camelineae; Arabidopsis	TR123|c0_g1_i1|m.169	1-567[-]	PF00657.17^Lipase_GDSL^GDSL-like Lipase/Acylhydrolase^40-183^E:4.4e-08	.	ExpAA=20.55^PredHel=1^Topology=i13-32o	.	.	GO:0016788^molecular_function^hydrolase activity, acting on ester bonds
TR123|c0_g2	TR123|c0_g2_i1	GDL80_ARATH^GDL80_ARATH^Q:541-14,H:4-176^50%ID^E:8e-53^RecName: Full=GDSL esterase/lipase At5g37690;^Eukaryota; Viridiplantae; Streptophyta; Embryophyta; Tracheophyta; Spermatophyta; Magnoliophyta; eudicotyledons; Gunneridae; Pentapetalae; rosids; malvids; Brassicales; Brassicaceae; Camelineae; Arabidopsis	TR123|c0_g2_i1|m.170	2-580[-]	PF00657.17^Lipase_GDSL^GDSL-like Lipase/Acylhydrolase^40-184^E:1.5e-08	.	ExpAA=20.37^PredHel=1^Topology=i13-32o	.	.	GO:0016788^molecular_function^hydrolase activity, acting on ester bonds
TR124|c0_g1	TR124|c0_g1_i1	PI5K9_ARATH^PI5K9_ARATH^Q:29-466,H:672-813^65.75%ID^E:1e-53^RecName: Full=Phosphatidylinositol 4-phosphate 5-kinase 9;^Eukaryota; Viridiplantae; Streptophyta; Embryophyta; Tracheophyta; Spermatophyta; Magnoliophyta; eudicotyledons; Gunneridae; Pentapetalae; rosids; malvids; Brassicales; Brassicaceae; Camelineae; Arabidopsis	TR124|c0_g1_i1|m.171	2-484[+]	PF01504.13^PIP5K^Phosphatidylinositol-4-phosphate 5-Kinase^83-151^E:1.6e-18	.	.	.	.	GO:0016307^molecular_function^phosphatidylinositol phosphate kinase activity`GO:0046488^biological_process^phosphatidylinositol metabolic process
TR125|c0_g1	TR125|c0_g1_i1	.	.	.	.	.	.	.	.	.
TR126|c0_g1	TR126|c0_g1_i1	HT1_ARATH^HT1_ARATH^Q:224-1159,H:61-344^36.22%ID^E:2e-62^RecName: Full=Serine/threonine-protein kinase HT1;^Eukaryota; Viridiplantae; Streptophyta; Embryophyta; Tracheophyta; Spermatophyta; Magnoliophyta; eudicotyledons; Gunneridae; Pentapetalae; rosids; malvids; Brassicales; Brassicaceae; Camelineae; Arabidopsis	TR126|c0_g1_i1|m.172	98-1237[+]	PF07714.12^Pkinase_Tyr^Protein tyrosine kinase^73-350^E:1.7e-61`PF00069.20^Pkinase^Protein kinase domain^74-348^E:2.3e-57	.	.	.	.	GO:0004672^molecular_function^protein kinase activity`GO:0006468^biological_process^protein phosphorylation`GO:0005524^molecular_function^ATP binding
TR127|c0_g1	TR127|c0_g1_i1	.	.	.	.	.	.	.	.	.
TR128|c0_g1	TR128|c0_g1_i1	.	.	.	.	.	.	.	.	.
TR128|c0_g2	TR128|c0_g2_i1	.	.	.	.	.	.	.	.	.
TR129|c0_g1	TR129|c0_g1_i1	.	TR129|c0_g1_i1|m.173	276-3149[+]	.	sigP:1^34^0.61^YES	ExpAA=42.41^PredHel=2^Topology=i20-42o930-947i	.	.	.
TR130|c0_g1	TR130|c0_g1_i1	.	TR130|c0_g1_i1|m.174	2-442[-]	PF12937.2^F-box-like^F-box-like^24-58^E:2.2e-07`PF00646.28^F-box^F-box domain^24-58^E:3.4e-06	.	.	.	.	GO:0005515^molecular_function^protein binding
TR131|c0_g1	TR131|c0_g1_i1	CSPLI_POPTR^CSPLI_POPTR^Q:1024-494,H:25-186^54.8%ID^E:2e-48^RecName: Full=CASP-like protein 4C2;^Eukaryota; Viridiplantae; Streptophyta; Embryophyta; Tracheophyta; Spermatophyta; Magnoliophyta; eudicotyledons; Gunneridae; Pentapetalae; rosids; fabids; Malpighiales; Salicaceae; Saliceae; Populus	TR131|c0_g1_i1|m.176	491-1186[-]	PF04535.7^DUF588^Domain of unknown function (DUF588)^60-207^E:4.8e-32	.	ExpAA=76.81^PredHel=3^Topology=o63-85i106-128o196-218i	.	.	.
TR132|c0_g1	TR132|c0_g1_i1	.	.	.	.	.	.	.	.	.
TR133|c0_g1	TR133|c0_g1_i1	COPA2_ARATH^COPA2_ARATH^Q:1956-1,H:1-652^80.21%ID^E:0^RecName: Full=Coatomer subunit alpha-2;^Eukaryota; Viridiplantae; Streptophyta; Embryophyta; Tracheophyta; Spermatophyta; Magnoliophyta; eudicotyledons; Gunneridae; Pentapetalae; rosids; malvids; Brassicales; Brassicaceae; Camelineae; Arabidopsis	TR133|c0_g1_i1|m.177	1-1956[-]	PF00400.27^WD40^WD domain, G-beta repeat^43-79^E:6.9e-08`PF00400.27^WD40^WD domain, G-beta repeat^84-121^E:6.6e-10`PF00400.27^WD40^WD domain, G-beta repeat^126-163^E:1.4e-10`PF00400.27^WD40^WD domain, G-beta repeat^196-231^E:6.5e-07`PF00400.27^WD40^WD domain, G-beta repeat^242-276^E:3e-08`PF04053.9^Coatomer_WDAD^Coatomer WD associated region^340-652^E:4.2e-88	.	.	.	.	GO:0005515^molecular_function^protein binding`GO:0005198^molecular_function^structural molecule activity`GO:0006886^biological_process^intracellular protein transport`GO:0016192^biological_process^vesicle-mediated transport`GO:0030117^cellular_component^membrane coat
TR134|c0_g1	TR134|c0_g1_i1	GACP4_ARATH^GACP4_ARATH^Q:2-244,H:452-525^54.88%ID^E:1e-20^RecName: Full=Gamma-tubulin complex component 4;^Eukaryota; Viridiplantae; Streptophyta; Embryophyta; Tracheophyta; Spermatophyta; Magnoliophyta; eudicotyledons; Gunneridae; Pentapetalae; rosids; malvids; Brassicales; Brassicaceae; Camelineae; Arabidopsis	.	.	.	.	.	.	GO:0005737^cellular_component^cytoplasm`GO:0005874^cellular_component^microtubule`GO:0005815^cellular_component^microtubule organizing center`GO:0009506^cellular_component^plasmodesma`GO:0005819^cellular_component^spindle`GO:0000922^cellular_component^spindle pole`GO:0045298^cellular_component^tubulin complex`GO:0043622^biological_process^cortical microtubule organization`GO:0040007^biological_pr…	.
TR134|c0_g2	TR134|c0_g2_i1	GACP4_ARATH^GACP4_ARATH^Q:2-289,H:452-540^58.76%ID^E:3e-29^RecName: Full=Gamma-tubulin complex component 4;^Eukaryota; Viridiplantae; Streptophyta; Embryophyta; Tracheophyta; Spermatophyta; Magnoliophyta; eudicotyledons; Gunneridae; Pentapetalae; rosids; malvids; Brassicales; Brassicaceae; Camelineae; Arabidopsis	.	.	.	.	.	.	GO:0005737^cellular_component^cytoplasm`GO:0005874^cellular_component^microtubule`GO:0005815^cellular_component^microtubule organizing center`GO:0009506^cellular_component^plasmodesma`GO:0005819^cellular_component^spindle`GO:0000922^cellular_component^spindle pole`GO:0045298^cellular_component^tubulin complex`GO:0043622^biological_process^cortical microtubule organization`GO:0040007^biological_pr…	.
TR135|c0_g1	TR135|c0_g1_i1	.	.	.	.	.	.	.	.	.
TR136|c0_g1	TR136|c0_g1_i1	.	.	.	.	.	.	.	.	.
TR137|c0_g1	TR137|c0_g1_i1	.	.	.	.	.	.	.	.	.
TR138|c0_g1	TR138|c0_g1_i1	.	.	.	.	.	.	.	.	.
TR139|c0_g1	TR139|c0_g1_i1	.	.	.	.	.	.	.	.	.
TR139|c0_g2	TR139|c0_g2_i1	.	.	.	.	.	.	.	.	.
TR140|c0_g1	TR140|c0_g1_i1	UPL7_ARATH^UPL7_ARATH^Q:1910-96,H:543-1142^67.22%ID^E:0^RecName: Full=E3 ubiquitin-protein ligase UPL7;^Eukaryota; Viridiplantae; Streptophyta; Embryophyta; Tracheophyta; Spermatophyta; Magnoliophyta; eudicotyledons; Gunneridae; Pentapetalae; rosids; malvids; Brassicales; Brassicaceae; Camelineae; Arabidopsis	TR140|c0_g1_i1|m.180	93-2027[-]	PF00632.20^HECT^HECT-domain (ubiquitin-transferase)^330-644^E:6e-89	.	.	.	.	GO:0004842^molecular_function^ubiquitin-protein transferase activity
TR141|c0_g1	TR141|c0_g1_i1	CSLC4_ARATH^CSLC4_ARATH^Q:2-532,H:264-440^89.27%ID^E:8e-102^RecName: Full=Xyloglucan glycosyltransferase 4;^Eukaryota; Viridiplantae; Streptophyta; Embryophyta; Tracheophyta; Spermatophyta; Magnoliophyta; eudicotyledons; Gunneridae; Pentapetalae; rosids; malvids; Brassicales; Brassicaceae; Camelineae; Arabidopsis	TR141|c0_g1_i1|m.181	2-532[+]	PF13641.1^Glyco_tranf_2_3^Glycosyltransferase like family 2^8-168^E:8.7e-25`PF13506.1^Glyco_transf_21^Glycosyl transferase family 21^8-168^E:3.2e-13`PF00535.21^Glycos_transf_2^Glycosyl transferase family 2^20-114^E:8.1e-07`PF13632.1^Glyco_trans_2_3^Glycosyl transferase family group 2^30-171^E:3.6e-20	.	.	.	.	GO:0016757^molecular_function^transferase activity, transferring glycosyl groups
TR142|c0_g1	TR142|c0_g1_i1	.	.	.	.	.	.	.	.	.
TR143|c0_g1	TR143|c0_g1_i1	.	.	.	.	.	.	.	.	.
TR144|c0_g1	TR144|c0_g1_i1	.	.	.	.	.	.	.	.	.
TR144|c0_g2	TR144|c0_g2_i1	.	.	.	.	.	.	.	.	.
TR145|c0_g1	TR145|c0_g1_i1	.	.	.	.	.	.	.	.	.
TR146|c0_g1	TR146|c0_g1_i1	GACP4_ARATH^GACP4_ARATH^Q:2-247,H:662-743^80.49%ID^E:1e-36^RecName: Full=Gamma-tubulin complex component 4;^Eukaryota; Viridiplantae; Streptophyta; Embryophyta; Tracheophyta; Spermatophyta; Magnoliophyta; eudicotyledons; Gunneridae; Pentapetalae; rosids; malvids; Brassicales; Brassicaceae; Camelineae; Arabidopsis	.	.	.	.	.	.	GO:0005737^cellular_component^cytoplasm`GO:0005874^cellular_component^microtubule`GO:0005815^cellular_component^microtubule organizing center`GO:0009506^cellular_component^plasmodesma`GO:0005819^cellular_component^spindle`GO:0000922^cellular_component^spindle pole`GO:0045298^cellular_component^tubulin complex`GO:0043622^biological_process^cortical microtubule organization`GO:0040007^biological_pr…	.
TR147|c0_g1	TR147|c0_g1_i1	.	.	.	.	.	.	.	.	.
TR147|c0_g2	TR147|c0_g2_i1	.	.	.	.	.	.	.	.	.
TR148|c0_g1	TR148|c0_g1_i1	XPP3_MOUSE^XPP3_MOUSE^Q:13-288,H:107-205^32.32%ID^E:3e-11^RecName: Full=Probable Xaa-Pro aminopeptidase 3;^Eukaryota; Metazoa; Chordata; Craniata; Vertebrata; Euteleostomi; Mammalia; Eutheria; Euarchontoglires; Glires; Rodentia; Sciurognathi; Muroidea; Muridae; Murinae; Mus; Mus	TR148|c0_g1_i1|m.182	1-336[+]	PF05195.11^AMP_N^Aminopeptidase P, N-terminal domain^3-98^E:2.6e-23	.	.	.	.	GO:0004177^molecular_function^aminopeptidase activity`GO:0030145^molecular_function^manganese ion binding
TR148|c0_g2	TR148|c0_g2_i1	XPP3_MOUSE^XPP3_MOUSE^Q:13-288,H:107-205^32.32%ID^E:3e-11^RecName: Full=Probable Xaa-Pro aminopeptidase 3;^Eukaryota; Metazoa; Chordata; Craniata; Vertebrata; Euteleostomi; Mammalia; Eutheria; Euarchontoglires; Glires; Rodentia; Sciurognathi; Muroidea; Muridae; Murinae; Mus; Mus	TR148|c0_g2_i1|m.183	1-315[+]	PF05195.11^AMP_N^Aminopeptidase P, N-terminal domain^3-98^E:2.3e-23	.	.	.	.	GO:0004177^molecular_function^aminopeptidase activity`GO:0030145^molecular_function^manganese ion binding
TR149|c0_g1	TR149|c0_g1_i1	.	TR149|c0_g1_i1|m.184	2-601[+]	.	.	.	.	.	.
TR150|c0_g1	TR150|c0_g1_i1	.	.	.	.	.	.	.	.	.
TR151|c0_g1	TR151|c0_g1_i1	YLS9_ARATH^YLS9_ARATH^Q:3-305,H:86-186^36.27%ID^E:3e-12^RecName: Full=Protein YLS9;^Eukaryota; Viridiplantae; Streptophyta; Embryophyta; Tracheophyta; Spermatophyta; Magnoliophyta; eudicotyledons; Gunneridae; Pentapetalae; rosids; malvids; Brassicales; Brassicaceae; Camelineae; Arabidopsis	.	.	.	.	.	.	GO:0009507^cellular_component^chloroplast`GO:0051607^biological_process^defense response to virus`GO:0010150^biological_process^leaf senescence`GO:0051707^biological_process^response to other organism	.
TR152|c0_g1	TR152|c0_g1_i1	.	TR152|c0_g1_i1|m.186	99-578[+]	PF15071.1^TMEM220^Transmembrane family 220, helix^17-122^E:2.1e-20	.	ExpAA=84.27^PredHel=4^Topology=i7-26o31-53i60-82o132-154i	.	.	.
TR152|c0_g2	TR152|c0_g2_i1	.	.	.	.	.	.	.	.	.
TR153|c0_g1	TR153|c0_g1_i1	RL172_HORVU^RL172_HORVU^Q:1-102,H:137-170^82.35%ID^E:1e-10^RecName: Full=60S ribosomal protein L17-2;^Eukaryota; Viridiplantae; Streptophyta; Embryophyta; Tracheophyta; Spermatophyta; Magnoliophyta; Liliopsida; Poales; Poaceae; BEP clade; Pooideae; Triticeae; Hordeum	.	.	.	.	.	.	GO:0015934^cellular_component^large ribosomal subunit`GO:0003735^molecular_function^structural constituent of ribosome`GO:0006412^biological_process^translation	.
TR153|c0_g2	TR153|c0_g2_i1	RL17_MAIZE^RL17_MAIZE^Q:1-102,H:137-170^70.59%ID^E:3e-07^RecName: Full=60S ribosomal protein L17;^Eukaryota; Viridiplantae; Streptophyta; Embryophyta; Tracheophyta; Spermatophyta; Magnoliophyta; Liliopsida; Poales; Poaceae; PACMAD clade; Panicoideae; Andropogoneae; Zea	.	.	.	.	.	.	GO:0015934^cellular_component^large ribosomal subunit`GO:0003735^molecular_function^structural constituent of ribosome`GO:0006412^biological_process^translation	.
TR154|c0_g1	TR154|c0_g1_i1	.	.	.	.	.	.	.	.	.
TR155|c0_g1	TR155|c0_g1_i1	.	.	.	.	.	.	.	.	.
TR156|c0_g1	TR156|c0_g1_i1	P2C71_ORYSJ^P2C71_ORYSJ^Q:647-309,H:351-463^59.29%ID^E:1e-37^RecName: Full=Probable protein phosphatase 2C 71;^Eukaryota; Viridiplantae; Streptophyta; Embryophyta; Tracheophyta; Spermatophyta; Magnoliophyta; Liliopsida; Poales; Poaceae; BEP clade; Ehrhartoideae; Oryzeae; Oryza	TR156|c0_g1_i1|m.187	297-647[-]	PF07228.7^SpoIIE^Stage II sporulation protein E (SpoIIE)^16-107^E:1e-05`PF00481.16^PP2C^Protein phosphatase 2C^22-76^E:8.2e-06	.	.	.	.	GO:0003824^molecular_function^catalytic activity
TR156|c0_g2	TR156|c0_g2_i1	.	.	.	.	.	.	.	.	.
TR157|c0_g1	TR157|c0_g1_i1	Y1343_ARATH^Y1343_ARATH^Q:543-256,H:230-318^36%ID^E:5e-06^RecName: Full=G-type lectin S-receptor-like serine/threonine-protein kinase At1g34300;^Eukaryota; Viridiplantae; Streptophyta; Embryophyta; Tracheophyta; Spermatophyta; Magnoliophyta; eudicotyledons; Gunneridae; Pentapetalae; rosids; malvids; Brassicales; Brassicaceae; Camelineae; Arabidopsis	.	.	.	.	.	COG0515^Serine Threonine protein kinase	GO:0016021^cellular_component^integral component of membrane`GO:0005886^cellular_component^plasma membrane`GO:0005524^molecular_function^ATP binding`GO:0005516^molecular_function^calmodulin binding`GO:0030246^molecular_function^carbohydrate binding`GO:0004674^molecular_function^protein serine/threonine kinase activity`GO:0048544^biological_process^recognition of pollen	.
TR158|c0_g1	TR158|c0_g1_i1	.	.	.	.	.	.	.	.	.
TR159|c0_g1	TR159|c0_g1_i1	GDL62_ARATH^GDL62_ARATH^Q:523-224,H:246-341^43%ID^E:1e-20^RecName: Full=GDSL esterase/lipase At4g10955;^Eukaryota; Viridiplantae; Streptophyta; Embryophyta; Tracheophyta; Spermatophyta; Magnoliophyta; eudicotyledons; Gunneridae; Pentapetalae; rosids; malvids; Brassicales; Brassicaceae; Camelineae; Arabidopsis	.	.	.	.	.	.	GO:0016787^molecular_function^hydrolase activity`GO:0016042^biological_process^lipid catabolic process	.
TR159|c0_g2	TR159|c0_g2_i1	GDL62_ARATH^GDL62_ARATH^Q:523-212,H:246-345^42.31%ID^E:7e-22^RecName: Full=GDSL esterase/lipase At4g10955;^Eukaryota; Viridiplantae; Streptophyta; Embryophyta; Tracheophyta; Spermatophyta; Magnoliophyta; eudicotyledons; Gunneridae; Pentapetalae; rosids; malvids; Brassicales; Brassicaceae; Camelineae; Arabidopsis	.	.	.	.	.	.	GO:0016787^molecular_function^hydrolase activity`GO:0016042^biological_process^lipid catabolic process	.
TR160|c0_g1	TR160|c0_g1_i1	PME32_ARATH^PME32_ARATH^Q:279-1,H:193-279^58.06%ID^E:2e-23^RecName: Full=Probable pectinesterase/pectinesterase inhibitor 32;^Eukaryota; Viridiplantae; Streptophyta; Embryophyta; Tracheophyta; Spermatophyta; Magnoliophyta; eudicotyledons; Gunneridae; Pentapetalae; rosids; malvids; Brassicales; Brassicaceae; Camelineae; Arabidopsis	TR160|c0_g1_i1|m.193	1-342[-]	PF01095.14^Pectinesterase^Pectinesterase^50-114^E:1.1e-22	.	.	.	.	GO:0030599^molecular_function^pectinesterase activity`GO:0042545^biological_process^cell wall modification`GO:0005618^cellular_component^cell wall
TR161|c0_g1	TR161|c0_g1_i1	DFRA_MALDO^DFRA_MALDO^Q:1-327,H:77-182^65.14%ID^E:2e-47^RecName: Full=Bifunctional dihydroflavonol 4-reductase/flavanone 4-reductase;^Eukaryota; Viridiplantae; Streptophyta; Embryophyta; Tracheophyta; Spermatophyta; Magnoliophyta; eudicotyledons; Gunneridae; Pentapetalae; rosids; fabids; Rosales; Rosaceae; Maloideae; Maleae; Malus	TR161|c0_g1_i1|m.194	1-327[+]	PF01073.14^3Beta_HSD^3-beta hydroxysteroid dehydrogenase/isomerase family^3-99^E:1.4e-07`PF01370.16^Epimerase^NAD dependent epimerase/dehydratase family^3-107^E:1.3e-05	.	.	.	.	GO:0003854^molecular_function^3-beta-hydroxy-delta5-steroid dehydrogenase activity`GO:0016616^molecular_function^oxidoreductase activity, acting on the CH-OH group of donors, NAD or NADP as acceptor`GO:0006694^biological_process^steroid biosynthetic process`GO:0055114^biological_process^oxidation-reduction process`GO:0003824^molecular_function^catalytic activity`GO:0050662^molecular_function^coen…
TR162|c0_g1	TR162|c0_g1_i1	PUS1_ORYSJ^PUS1_ORYSJ^Q:314-1264,H:63-339^51.1%ID^E:4e-91^RecName: Full=RNA pseudouridine synthase 1;^Eukaryota; Viridiplantae; Streptophyta; Embryophyta; Tracheophyta; Spermatophyta; Magnoliophyta; Liliopsida; Poales; Poaceae; BEP clade; Ehrhartoideae; Oryzeae; Oryza	TR162|c0_g1_i1|m.195	59-1273[+]	PF00849.17^PseudoU_synth_2^RNA pseudouridylate synthase^120-346^E:8.7e-24	.	.	.	.	GO:0003723^molecular_function^RNA binding`GO:0009982^molecular_function^pseudouridine synthase activity`GO:0001522^biological_process^pseudouridine synthesis`GO:0009451^biological_process^RNA modification
TR163|c0_g1	TR163|c0_g1_i1	.	.	.	.	.	.	.	.	.
TR163|c0_g2	TR163|c0_g2_i1	.	.	.	.	.	.	.	.	.
TR164|c0_g1	TR164|c0_g1_i1	.	.	.	.	.	.	.	.	.
TR165|c0_g1	TR165|c0_g1_i1	RNE_ARATH^RNE_ARATH^Q:1-900,H:683-983^65.78%ID^E:4e-110^RecName: Full=Ribonuclease E/G-like protein, chloroplastic;^Eukaryota; Viridiplantae; Streptophyta; Embryophyta; Tracheophyta; Spermatophyta; Magnoliophyta; eudicotyledons; Gunneridae; Pentapetalae; rosids; malvids; Brassicales; Brassicaceae; Camelineae; Arabidopsis	TR165|c0_g1_i1|m.196	1-915[+]	PF10150.4^RNase_E_G^Ribonuclease E/G family^1-165^E:1.7e-63	.	.	.	.	GO:0003723^molecular_function^RNA binding
TR165|c0_g2	TR165|c0_g2_i1	RNE_ARATH^RNE_ARATH^Q:1-921,H:683-991^64.72%ID^E:2e-111^RecName: Full=Ribonuclease E/G-like protein, chloroplastic;^Eukaryota; Viridiplantae; Streptophyta; Embryophyta; Tracheophyta; Spermatophyta; Magnoliophyta; eudicotyledons; Gunneridae; Pentapetalae; rosids; malvids; Brassicales; Brassicaceae; Camelineae; Arabidopsis	TR165|c0_g2_i1|m.198	1-930[+]	PF10150.4^RNase_E_G^Ribonuclease E/G family^1-165^E:1.8e-63	.	.	.	.	GO:0003723^molecular_function^RNA binding
TR166|c0_g1	TR166|c0_g1_i1	PUS10_HUMAN^PUS10_HUMAN^Q:30-1361,H:98-502^38.36%ID^E:1e-94^RecName: Full=Putative tRNA pseudouridine synthase Pus10;^Eukaryota; Metazoa; Chordata; Craniata; Vertebrata; Euteleostomi; Mammalia; Eutheria; Euarchontoglires; Primates; Haplorrhini; Catarrhini; Hominidae; Homo	TR166|c0_g1_i1|m.200	3-1361[+]	.	.	.	.	.	.
TR167|c0_g1	TR167|c0_g1_i1	.	.	.	.	.	.	.	.	.
TR168|c0_g1	TR168|c0_g1_i1	ALA7_ARATH^ALA7_ARATH^Q:579-1,H:111-303^70.47%ID^E:5e-92^RecName: Full=Putative phospholipid-transporting ATPase 7;^Eukaryota; Viridiplantae; Streptophyta; Embryophyta; Tracheophyta; Spermatophyta; Magnoliophyta; eudicotyledons; Gunneridae; Pentapetalae; rosids; malvids; Brassicales; Brassicaceae; Camelineae; Arabidopsis	TR168|c0_g1_i1|m.203	1-579[-]	PF00122.15^E1-E2_ATPase^E1-E2 ATPase^8-191^E:4.6e-11	.	.	.	.	GO:0000166^molecular_function^nucleotide binding`GO:0046872^molecular_function^metal ion binding
TR169|c0_g1	TR169|c0_g1_i1	.	.	.	.	.	.	.	.	.
TR169|c0_g2	TR169|c0_g2_i1	.	TR169|c0_g2_i1|m.204	1-303[+]	.	.	.	.	.	.
TR170|c0_g1	TR170|c0_g1_i1	KCS9_ARATH^KCS9_ARATH^Q:306-1,H:204-304^64.71%ID^E:4e-40^RecName: Full=3-ketoacyl-CoA synthase 9;^Eukaryota; Viridiplantae; Streptophyta; Embryophyta; Tracheophyta; Spermatophyta; Magnoliophyta; eudicotyledons; Gunneridae; Pentapetalae; rosids; malvids; Brassicales; Brassicaceae; Camelineae; Arabidopsis	TR170|c0_g1_i1|m.206	1-306[-]	PF08392.7^FAE1_CUT1_RppA^FAE1/Type III polyketide synthase-like protein^1-102^E:9.4e-48	.	.	.	.	GO:0016747^molecular_function^transferase activity, transferring acyl groups other than amino-acyl groups`GO:0006633^biological_process^fatty acid biosynthetic process`GO:0016020^cellular_component^membrane
TR170|c0_g2	TR170|c0_g2_i1	KCS9_ARATH^KCS9_ARATH^Q:289-8,H:204-296^64.89%ID^E:3e-37^RecName: Full=3-ketoacyl-CoA synthase 9;^Eukaryota; Viridiplantae; Streptophyta; Embryophyta; Tracheophyta; Spermatophyta; Magnoliophyta; eudicotyledons; Gunneridae; Pentapetalae; rosids; malvids; Brassicales; Brassicaceae; Camelineae; Arabidopsis	.	.	.	.	.	COG3424^synthase	GO:0016021^cellular_component^integral component of membrane`GO:0016747^molecular_function^transferase activity, transferring acyl groups other than amino-acyl groups`GO:0006633^biological_process^fatty acid biosynthetic process`GO:0009409^biological_process^response to cold`GO:0009416^biological_process^response to light stimulus	.
TR171|c0_g1	TR171|c0_g1_i1	.	.	.	.	.	.	.	.	.
TR171|c0_g1	TR171|c0_g1_i2	.	.	.	.	.	.	.	.	.
TR172|c0_g1	TR172|c0_g1_i1	DI32L_ARATH^DI32L_ARATH^Q:12-203,H:293-356^39.06%ID^E:3e-09^RecName: Full=Inactive exonuclease DIS3L2;^Eukaryota; Viridiplantae; Streptophyta; Embryophyta; Tracheophyta; Spermatophyta; Magnoliophyta; eudicotyledons; Gunneridae; Pentapetalae; rosids; malvids; Brassicales; Brassicaceae; Camelineae; Arabidopsis	.	.	.	.	.	COG0557^3'-5' exoribonuclease that releases 5'-nucleoside monophosphates and is involved in maturation of structured RNAs (By similarity)	GO:0000932^cellular_component^cytoplasmic mRNA processing body`GO:0000175^molecular_function^3'-5'-exoribonuclease activity`GO:0046872^molecular_function^metal ion binding`GO:0003723^molecular_function^RNA binding`GO:0010587^biological_process^miRNA catabolic process`GO:0034427^biological_process^nuclear-transcribed mRNA catabolic process, exonucleolytic, 3'-5'`GO:1990074^biological_process^polyu…	.
TR173|c0_g1	TR173|c0_g1_i1	.	.	.	.	.	.	.	.	.
TR174|c0_g1	TR174|c0_g1_i1	PME61_ARATH^PME61_ARATH^Q:105-269,H:272-329^53.45%ID^E:2e-09^RecName: Full=Probable pectinesterase/pectinesterase inhibitor 61;^Eukaryota; Viridiplantae; Streptophyta; Embryophyta; Tracheophyta; Spermatophyta; Magnoliophyta; eudicotyledons; Gunneridae; Pentapetalae; rosids; malvids; Brassicales; Brassicaceae; Camelineae; Arabidopsis	.	.	.	.	.	COG4677^pectinesterase	GO:0005618^cellular_component^cell wall`GO:0016021^cellular_component^integral component of membrane`GO:0045330^molecular_function^aspartyl esterase activity`GO:0004857^molecular_function^enzyme inhibitor activity`GO:0030599^molecular_function^pectinesterase activity`GO:0042545^biological_process^cell wall modification`GO:0045490^biological_process^pectin catabolic process	.
TR175|c0_g1	TR175|c0_g1_i1	FBK70_ARATH^FBK70_ARATH^Q:1518-571,H:97-420^47.55%ID^E:8e-98^RecName: Full=F-box/kelch-repeat protein At3g27150;^Eukaryota; Viridiplantae; Streptophyta; Embryophyta; Tracheophyta; Spermatophyta; Magnoliophyta; eudicotyledons; Gunneridae; Pentapetalae; rosids; malvids; Brassicales; Brassicaceae; Camelineae; Arabidopsis	TR175|c0_g1_i1|m.207	562-1542[-]	PF01344.20^Kelch_1^Kelch motif^113-159^E:1.9e-10`PF13964.1^Kelch_6^Kelch motif^113-161^E:1.2e-08`PF13418.1^Kelch_4^Galactose oxidase, central domain^113-158^E:1.1e-05`PF01344.20^Kelch_1^Kelch motif^162-205^E:3.9e-08`PF13418.1^Kelch_4^Galactose oxidase, central domain^165-207^E:0.00074	.	.	.	.	GO:0005515^molecular_function^protein binding
TR175|c0_g2	TR175|c0_g2_i1	FBK70_ARATH^FBK70_ARATH^Q:1623-571,H:60-420^47.11%ID^E:4e-102^RecName: Full=F-box/kelch-repeat protein At3g27150;^Eukaryota; Viridiplantae; Streptophyta; Embryophyta; Tracheophyta; Spermatophyta; Magnoliophyta; eudicotyledons; Gunneridae; Pentapetalae; rosids; malvids; Brassicales; Brassicaceae; Camelineae; Arabidopsis	TR175|c0_g2_i1|m.208	562-2265[-]	PF01344.20^Kelch_1^Kelch motif^354-400^E:4.1e-10`PF13964.1^Kelch_6^Kelch motif^354-402^E:2.6e-08`PF13418.1^Kelch_4^Galactose oxidase, central domain^354-399^E:2.2e-05`PF01344.20^Kelch_1^Kelch motif^403-446^E:8.3e-08	.	.	.	.	GO:0005515^molecular_function^protein binding
TR176|c0_g1	TR176|c0_g1_i1	ATL32_ARATH^ATL32_ARATH^Q:1-75,H:150-174^68%ID^E:1e-05^RecName: Full=RING-H2 finger protein ATL32;^Eukaryota; Viridiplantae; Streptophyta; Embryophyta; Tracheophyta; Spermatophyta; Magnoliophyta; eudicotyledons; Gunneridae; Pentapetalae; rosids; malvids; Brassicales; Brassicaceae; Camelineae; Arabidopsis	.	.	.	.	.	COG5540^Finger protein	GO:0016021^cellular_component^integral component of membrane`GO:0008270^molecular_function^zinc ion binding`GO:0016567^biological_process^protein ubiquitination	.
TR177|c0_g1	TR177|c0_g1_i1	.	.	.	.	.	.	.	.	.
TR178|c0_g1	TR178|c0_g1_i1	.	.	.	.	.	.	.	.	.
TR179|c0_g1	TR179|c0_g1_i1	.	.	.	.	.	.	.	.	.
TR179|c0_g2	TR179|c0_g2_i1	FAHD1_DICDI^FAHD1_DICDI^Q:1111-470,H:2-217^62.04%ID^E:2e-85^RecName: Full=Acylpyruvase FAHD1, mitochondrial;^Eukaryota; Amoebozoa; Mycetozoa; Dictyosteliida; Dictyostelium	TR179|c0_g2_i1|m.211	458-1141[-]	PF01557.13^FAA_hydrolase^Fumarylacetoacetate (FAA) hydrolase family^19-219^E:5.2e-58	.	.	.	.	GO:0003824^molecular_function^catalytic activity`GO:0008152^biological_process^metabolic process
TR180|c0_g1	TR180|c0_g1_i1	TAF11_ARATH^TAF11_ARATH^Q:389-754,H:86-209^66.13%ID^E:1e-46^RecName: Full=Transcription initiation factor TFIID subunit 11;^Eukaryota; Viridiplantae; Streptophyta; Embryophyta; Tracheophyta; Spermatophyta; Magnoliophyta; eudicotyledons; Gunneridae; Pentapetalae; rosids; malvids; Brassicales; Brassicaceae; Camelineae; Arabidopsis	TR180|c0_g1_i1|m.212	107-757[+]	PF04719.9^TAFII28^hTAFII28-like protein conserved region^115-201^E:4.1e-32	.	.	.	.	GO:0006367^biological_process^transcription initiation from RNA polymerase II promoter`GO:0005634^cellular_component^nucleus
TR180|c0_g2	TR180|c0_g2_i1	TAF11_ARATH^TAF11_ARATH^Q:389-754,H:86-209^66.13%ID^E:1e-46^RecName: Full=Transcription initiation factor TFIID subunit 11;^Eukaryota; Viridiplantae; Streptophyta; Embryophyta; Tracheophyta; Spermatophyta; Magnoliophyta; eudicotyledons; Gunneridae; Pentapetalae; rosids; malvids; Brassicales; Brassicaceae; Camelineae; Arabidopsis	TR180|c0_g2_i1|m.213	107-757[+]	PF04719.9^TAFII28^hTAFII28-like protein conserved region^115-201^E:4.1e-32	.	.	.	.	GO:0006367^biological_process^transcription initiation from RNA polymerase II promoter`GO:0005634^cellular_component^nucleus
TR181|c0_g1	TR181|c0_g1_i1	Y1491_ARATH^Y1491_ARATH^Q:269-592,H:26-134^30.97%ID^E:1e-10^RecName: Full=Uncharacterized protein At1g04910;^Eukaryota; Viridiplantae; Streptophyta; Embryophyta; Tracheophyta; Spermatophyta; Magnoliophyta; eudicotyledons; Gunneridae; Pentapetalae; rosids; malvids; Brassicales; Brassicaceae; Camelineae; Arabidopsis	TR181|c0_g1_i1|m.214	134-610[+]	PF10250.4^O-FucT^GDP-fucose protein O-fucosyltransferase^115-154^E:1.5e-12	.	ExpAA=29.91^PredHel=1^Topology=o38-57i	.	.	.
TR181|c0_g2	TR181|c0_g2_i1	Y1491_ARATH^Y1491_ARATH^Q:251-1540,H:23-475^28.57%ID^E:2e-44^RecName: Full=Uncharacterized protein At1g04910;^Eukaryota; Viridiplantae; Streptophyta; Embryophyta; Tracheophyta; Spermatophyta; Magnoliophyta; eudicotyledons; Gunneridae; Pentapetalae; rosids; malvids; Brassicales; Brassicaceae; Camelineae; Arabidopsis	TR181|c0_g2_i1|m.215	134-1564[+]	PF10250.4^O-FucT^GDP-fucose protein O-fucosyltransferase^115-420^E:1.5e-61	.	ExpAA=23.92^PredHel=1^Topology=i38-60o	.	.	.
TR182|c0_g1	TR182|c0_g1_i1	.	.	.	.	.	.	.	.	.
TR183|c0_g1	TR183|c0_g1_i1	.	.	.	.	.	.	.	.	.
TR183|c0_g2	TR183|c0_g2_i1	.	.	.	.	.	.	.	.	.
TR184|c1_g1	TR184|c1_g1_i1	.	TR184|c1_g1_i1|m.216	1-312[-]	.	.	.	.	.	.
TR185|c0_g1	TR185|c0_g1_i1	RK191_ARATH^RK191_ARATH^Q:214-780,H:33-225^58.59%ID^E:3e-42^RecName: Full=50S ribosomal protein L19-1, chloroplastic;^Eukaryota; Viridiplantae; Streptophyta; Embryophyta; Tracheophyta; Spermatophyta; Magnoliophyta; eudicotyledons; Gunneridae; Pentapetalae; rosids; malvids; Brassicales; Brassicaceae; Camelineae; Arabidopsis	TR185|c0_g1_i1|m.217	1-783[+]	PF01245.15^Ribosomal_L19^Ribosomal protein L19^157-253^E:2.2e-32	.	.	.	.	GO:0003735^molecular_function^structural constituent of ribosome`GO:0006412^biological_process^translation`GO:0005622^cellular_component^intracellular`GO:0005840^cellular_component^ribosome
TR185|c0_g1	TR185|c0_g1_i2	RK191_ARATH^RK191_ARATH^Q:275-841,H:33-225^58.59%ID^E:5e-42^RecName: Full=50S ribosomal protein L19-1, chloroplastic;^Eukaryota; Viridiplantae; Streptophyta; Embryophyta; Tracheophyta; Spermatophyta; Magnoliophyta; eudicotyledons; Gunneridae; Pentapetalae; rosids; malvids; Brassicales; Brassicaceae; Camelineae; Arabidopsis	TR185|c0_g1_i2|m.218	2-844[+]	PF01245.15^Ribosomal_L19^Ribosomal protein L19^177-273^E:2.6e-32	.	.	.	.	GO:0003735^molecular_function^structural constituent of ribosome`GO:0006412^biological_process^translation`GO:0005622^cellular_component^intracellular`GO:0005840^cellular_component^ribosome
TR186|c0_g1	TR186|c0_g1_i1	.	.	.	.	.	.	.	.	.
TR187|c0_g1	TR187|c0_g1_i1	.	.	.	.	.	.	.	.	.
TR187|c0_g2	TR187|c0_g2_i1	.	.	.	.	.	.	.	.	.
TR188|c0_g1	TR188|c0_g1_i1	.	.	.	.	.	.	.	.	.
TR188|c0_g1	TR188|c0_g1_i2	.	.	.	.	.	.	.	.	.
TR188|c0_g1	TR188|c0_g1_i3	.	.	.	.	.	.	.	.	.
TR188|c0_g1	TR188|c0_g1_i4	.	.	.	.	.	.	.	.	.
TR189|c0_g1	TR189|c0_g1_i1	UQCC1_XENLA^UQCC1_XENLA^Q:576-1091,H:21-186^26.29%ID^E:5e-12^RecName: Full=Ubiquinol-cytochrome-c reductase complex assembly factor 1;^Eukaryota; Metazoa; Chordata; Craniata; Vertebrata; Euteleostomi; Amphibia; Batrachia; Anura; Pipoidea; Pipidae; Xenopodinae; Xenopus; Xenopus	TR189|c0_g1_i1|m.220	201-1094[+]	PF03981.7^Ubiq_cyt_C_chap^Ubiquinol-cytochrome C chaperone^142-286^E:8.4e-29	.	.	.	.	.
TR189|c0_g1	TR189|c0_g1_i2	UQCC1_XENLA^UQCC1_XENLA^Q:352-867,H:21-186^26.29%ID^E:3e-12^RecName: Full=Ubiquinol-cytochrome-c reductase complex assembly factor 1;^Eukaryota; Metazoa; Chordata; Craniata; Vertebrata; Euteleostomi; Amphibia; Batrachia; Anura; Pipoidea; Pipidae; Xenopodinae; Xenopus; Xenopus	TR189|c0_g1_i2|m.221	199-870[+]	PF03981.7^Ubiq_cyt_C_chap^Ubiquinol-cytochrome C chaperone^68-212^E:3.8e-29	.	.	.	.	.
TR189|c0_g2	TR189|c0_g2_i1	.	.	.	.	.	.	.	.	.
TR190|c0_g1	TR190|c0_g1_i1	RS3A_ORYSJ^RS3A_ORYSJ^Q:191-3,H:21-83^87.3%ID^E:3e-34^RecName: Full=40S ribosomal protein S3a {ECO:0000255|HAMAP-Rule:MF_03122};^Eukaryota; Viridiplantae; Streptophyta; Embryophyta; Tracheophyta; Spermatophyta; Magnoliophyta; Liliopsida; Poales; Poaceae; BEP clade; Ehrhartoideae; Oryzeae; Oryza	.	.	.	.	.	COG1890^Ribosomal protein	GO:0022627^cellular_component^cytosolic small ribosomal subunit`GO:0003735^molecular_function^structural constituent of ribosome`GO:0006412^biological_process^translation	.
TR191|c0_g1	TR191|c0_g1_i1	.	.	.	.	.	.	.	.	.
TR191|c0_g2	TR191|c0_g2_i1	TOPRS_MOUSE^TOPRS_MOUSE^Q:1054-782,H:102-181^32.97%ID^E:1e-09^RecName: Full=E3 ubiquitin-protein ligase Topors;^Eukaryota; Metazoa; Chordata; Craniata; Vertebrata; Euteleostomi; Mammalia; Eutheria; Euarchontoglires; Glires; Rodentia; Sciurognathi; Muroidea; Muridae; Murinae; Mus; Mus	TR191|c0_g2_i1|m.222	224-1090[-]	PF13639.1^zf-RING_2^Ring finger domain^13-64^E:4.7e-07`PF00097.20^zf-C3HC4^Zinc finger, C3HC4 type (RING finger)^15-63^E:1.9e-07`PF13923.1^zf-C3HC4_2^Zinc finger, C3HC4 type (RING finger)^15-63^E:2.7e-06	.	.	.	.	GO:0005515^molecular_function^protein binding`GO:0008270^molecular_function^zinc ion binding`GO:0046872^molecular_function^metal ion binding
TR192|c0_g1	TR192|c0_g1_i1	.	.	.	.	.	.	.	.	.
TR192|c0_g2	TR192|c0_g2_i1	.	.	.	.	.	.	.	.	.
TR193|c0_g1	TR193|c0_g1_i1	LEUNG_ARATH^LEUNG_ARATH^Q:254-3,H:185-272^41.57%ID^E:6e-11^RecName: Full=Transcriptional corepressor LEUNIG;^Eukaryota; Viridiplantae; Streptophyta; Embryophyta; Tracheophyta; Spermatophyta; Magnoliophyta; eudicotyledons; Gunneridae; Pentapetalae; rosids; malvids; Brassicales; Brassicaceae; Camelineae; Arabidopsis	.	.	.	.	.	COG2319^repeat-containing protein	GO:0005634^cellular_component^nucleus`GO:0030154^biological_process^cell differentiation`GO:0009908^biological_process^flower development`GO:0045892^biological_process^negative regulation of transcription, DNA-templated`GO:0006351^biological_process^transcription, DNA-templated	.
TR193|c0_g2	TR193|c0_g2_i1	LEUNG_ARATH^LEUNG_ARATH^Q:1525-272,H:519-931^57.82%ID^E:1e-157^RecName: Full=Transcriptional corepressor LEUNIG;^Eukaryota; Viridiplantae; Streptophyta; Embryophyta; Tracheophyta; Spermatophyta; Magnoliophyta; eudicotyledons; Gunneridae; Pentapetalae; rosids; malvids; Brassicales; Brassicaceae; Camelineae; Arabidopsis	TR193|c0_g2_i1|m.223	269-2176[-]	PF00400.27^WD40^WD domain, G-beta repeat^352-386^E:2.3e-07`PF00400.27^WD40^WD domain, G-beta repeat^394-428^E:9.8e-12`PF00400.27^WD40^WD domain, G-beta repeat^436-472^E:6.8e-06`PF00400.27^WD40^WD domain, G-beta repeat^520-547^E:0.002`PF00400.27^WD40^WD domain, G-beta repeat^600-635^E:2.3e-05	.	.	.	.	GO:0005515^molecular_function^protein binding
TR194|c0_g1	TR194|c0_g1_i1	.	TR194|c0_g1_i1|m.224	1-339[+]	.	.	.	.	.	.
TR195|c0_g1	TR195|c0_g1_i1	.	.	.	.	.	.	.	.	.
TR195|c0_g2	TR195|c0_g2_i1	.	.	.	.	.	.	.	.	.
TR196|c0_g1	TR196|c0_g1_i1	APC4_ARATH^APC4_ARATH^Q:548-36,H:598-765^35.47%ID^E:1e-25^RecName: Full=Anaphase-promoting complex subunit 4;^Eukaryota; Viridiplantae; Streptophyta; Embryophyta; Tracheophyta; Spermatophyta; Magnoliophyta; eudicotyledons; Gunneridae; Pentapetalae; rosids; malvids; Brassicales; Brassicaceae; Camelineae; Arabidopsis	TR196|c0_g1_i1|m.225	6-569[-]	.	.	.	.	.	.
TR196|c0_g2	TR196|c0_g2_i1	APC4_ARATH^APC4_ARATH^Q:530-36,H:604-765^35.54%ID^E:3e-25^RecName: Full=Anaphase-promoting complex subunit 4;^Eukaryota; Viridiplantae; Streptophyta; Embryophyta; Tracheophyta; Spermatophyta; Magnoliophyta; eudicotyledons; Gunneridae; Pentapetalae; rosids; malvids; Brassicales; Brassicaceae; Camelineae; Arabidopsis	TR196|c0_g2_i1|m.226	6-572[-]	.	.	.	.	.	.
TR197|c0_g1	TR197|c0_g1_i1	PCBP3_HUMAN^PCBP3_HUMAN^Q:1525-509,H:14-364^30.03%ID^E:3e-27^RecName: Full=Poly(rC)-binding protein 3;^Eukaryota; Metazoa; Chordata; Craniata; Vertebrata; Euteleostomi; Mammalia; Eutheria; Euarchontoglires; Primates; Haplorrhini; Catarrhini; Hominidae; Homo	TR197|c0_g1_i1|m.227	497-1570[-]	PF00013.24^KH_1^KH domain^49-112^E:2.1e-10`PF13014.1^KH_3^KH domain^57-100^E:2.5e-11`PF00013.24^KH_1^KH domain^133-197^E:1.3e-12`PF13014.1^KH_3^KH domain^142-185^E:3.8e-09`PF00013.24^KH_1^KH domain^283-347^E:2.2e-15`PF13014.1^KH_3^KH domain^292-335^E:3.5e-09	.	.	.	.	GO:0003723^molecular_function^RNA binding
TR198|c0_g1	TR198|c0_g1_i1	.	TR198|c0_g1_i1|m.228	2-925[-]	.	.	.	.	.	.
TR199|c0_g1	TR199|c0_g1_i1	LRK71_ARATH^LRK71_ARATH^Q:1-297,H:112-210^51.49%ID^E:7e-26^RecName: Full=L-type lectin-domain containing receptor kinase VII.1;^Eukaryota; Viridiplantae; Streptophyta; Embryophyta; Tracheophyta; Spermatophyta; Magnoliophyta; eudicotyledons; Gunneridae; Pentapetalae; rosids; malvids; Brassicales; Brassicaceae; Camelineae; Arabidopsis	.	.	.	.	.	COG0515^Serine Threonine protein kinase	GO:0016021^cellular_component^integral component of membrane`GO:0005886^cellular_component^plasma membrane`GO:0005524^molecular_function^ATP binding`GO:0030246^molecular_function^carbohydrate binding`GO:0004674^molecular_function^protein serine/threonine kinase activity	.
TR200|c0_g1	TR200|c0_g1_i1	PP444_ARATH^PP444_ARATH^Q:2-1357,H:273-718^47.12%ID^E:4e-143^RecName: Full=Pentatricopeptide repeat-containing protein At5g64320, mitochondrial;^Eukaryota; Viridiplantae; Streptophyta; Embryophyta; Tracheophyta; Spermatophyta; Magnoliophyta; eudicotyledons; Gunneridae; Pentapetalae; rosids; malvids; Brassicales; Brassicaceae; Camelineae; Arabidopsis`PP444_ARATH^PP444_ARATH^Q:29-1354,H:106-542^32.…	TR200|c0_g1_i1|m.230	2-1411[+]	PF12854.2^PPR_1^PPR repeat^9-41^E:2.5e-11`PF13041.1^PPR_2^PPR repeat family^13-62^E:8.6e-18`PF13812.1^PPR_3^Pentatricopeptide repeat domain^15-48^E:0.00044`PF01535.15^PPR^PPR repeat^17-46^E:4.8e-07`PF12854.2^PPR_1^PPR repeat^44-76^E:1.8e-16`PF13812.1^PPR_3^Pentatricopeptide repeat domain^50-78^E:0.00014`PF01535.15^PPR^PPR repeat^51-80^E:4.9e-08`PF13041.1^PPR_2^PPR repeat family^55-91^E:2.7e-07`PF…	.	.	.	.	.
TR201|c0_g1	TR201|c0_g1_i1	H4_SOLLC^H4_SOLLC^Q:167-292,H:22-63^100%ID^E:3e-20^RecName: Full=Histone H4;^Eukaryota; Viridiplantae; Streptophyta; Embryophyta; Tracheophyta; Spermatophyta; Magnoliophyta; eudicotyledons; Gunneridae; Pentapetalae; asterids; lamiids; Solanales; Solanaceae; Solanoideae; Solaneae; Solanum; Lycopersicon	.	.	.	.	.	.	GO:0000786^cellular_component^nucleosome`GO:0005634^cellular_component^nucleus`GO:0003677^molecular_function^DNA binding`GO:0006334^biological_process^nucleosome assembly	.
TR202|c0_g1	TR202|c0_g1_i1	.	.	.	.	.	.	.	.	.
TR202|c0_g2	TR202|c0_g2_i1	.	.	.	.	.	.	.	.	.
TR203|c0_g1	TR203|c0_g1_i1	ADT_CHLRE^ADT_CHLRE^Q:491-402,H:268-297^93.33%ID^E:6e-09^RecName: Full=ADP,ATP carrier protein;^Eukaryota; Viridiplantae; Chlorophyta; Chlorophyceae; Chlamydomonadales; Chlamydomonadaceae; Chlamydomonas	.	.	.	.	.	.	GO:0016021^cellular_component^integral component of membrane`GO:0005743^cellular_component^mitochondrial inner membrane`GO:0005215^molecular_function^transporter activity`GO:0055085^biological_process^transmembrane transport	.
TR203|c0_g2	TR203|c0_g2_i1	ADT_CHLRE^ADT_CHLRE^Q:492-403,H:268-297^93.33%ID^E:6e-09^RecName: Full=ADP,ATP carrier protein;^Eukaryota; Viridiplantae; Chlorophyta; Chlorophyceae; Chlamydomonadales; Chlamydomonadaceae; Chlamydomonas	.	.	.	.	.	.	GO:0016021^cellular_component^integral component of membrane`GO:0005743^cellular_component^mitochondrial inner membrane`GO:0005215^molecular_function^transporter activity`GO:0055085^biological_process^transmembrane transport	.
TR204|c0_g1	TR204|c0_g1_i1	FIE2_MAIZE^FIE2_MAIZE^Q:1759-665,H:8-372^77.6%ID^E:0^RecName: Full=Polycomb group protein FIE2;^Eukaryota; Viridiplantae; Streptophyta; Embryophyta; Tracheophyta; Spermatophyta; Magnoliophyta; Liliopsida; Poales; Poaceae; PACMAD clade; Panicoideae; Andropogoneae; Zea	TR204|c0_g1_i1|m.233	659-1768[-]	PF00400.27^WD40^WD domain, G-beta repeat^121-158^E:0.007`PF00400.27^WD40^WD domain, G-beta repeat^173-204^E:4.4e-08	.	.	.	.	GO:0005515^molecular_function^protein binding
TR205|c0_g1	TR205|c0_g1_i1	CSPG2_HUMAN^CSPG2_HUMAN^Q:3-386,H:3258-3385^100%ID^E:5e-91^RecName: Full=Versican core protein;^Eukaryota; Metazoa; Chordata; Craniata; Vertebrata; Euteleostomi; Mammalia; Eutheria; Euarchontoglires; Primates; Haplorrhini; Catarrhini; Hominidae; Homo	TR205|c0_g1_i1|m.234	3-422[+]	PF00084.15^Sushi^Sushi domain (SCR repeat)^39-95^E:2.9e-09	.	.	.	.	.
TR205|c0_g2	TR205|c0_g2_i1	CSPG2_HUMAN^CSPG2_HUMAN^Q:3-293,H:3258-3354^100%ID^E:1e-69^RecName: Full=Versican core protein;^Eukaryota; Metazoa; Chordata; Craniata; Vertebrata; Euteleostomi; Mammalia; Eutheria; Euarchontoglires; Primates; Haplorrhini; Catarrhini; Hominidae; Homo	.	.	.	.	.	.	GO:0031012^cellular_component^extracellular matrix`GO:0005576^cellular_component^extracellular region`GO:0005615^cellular_component^extracellular space`GO:0005796^cellular_component^Golgi lumen`GO:0043231^cellular_component^intracellular membrane-bounded organelle`GO:0043202^cellular_component^lysosomal lumen`GO:0016020^cellular_component^membrane`GO:0005578^cellular_component^proteinaceous extra…	.
TR206|c0_g1	TR206|c0_g1_i1	YK16_SCHPO^YK16_SCHPO^Q:178-2,H:369-426^45.76%ID^E:7e-09^RecName: Full=Putative ATP-dependent RNA helicase PB1A10.06c;^Eukaryota; Fungi; Dikarya; Ascomycota; Taphrinomycotina; Schizosaccharomycetes; Schizosaccharomycetales; Schizosaccharomycetaceae; Schizosaccharomyces	TR206|c0_g1_i1|m.236	2-340[-]	.	.	.	.	.	.
TR207|c0_g1	TR207|c0_g1_i1	.	.	.	.	.	.	.	.	.
TR208|c0_g1	TR208|c0_g1_i1	CP18A_ARATH^CP18A_ARATH^Q:126-605,H:1-160^93.75%ID^E:1e-99^RecName: Full=Peptidyl-prolyl cis-trans isomerase CYP18-1;^Eukaryota; Viridiplantae; Streptophyta; Embryophyta; Tracheophyta; Spermatophyta; Magnoliophyta; eudicotyledons; Gunneridae; Pentapetalae; rosids; malvids; Brassicales; Brassicaceae; Camelineae; Arabidopsis	TR208|c0_g1_i1|m.237	3-608[+]	PF00160.16^Pro_isomerase^Cyclophilin type peptidyl-prolyl cis-trans isomerase/CLD^44-193^E:2e-48	.	.	.	.	GO:0003755^molecular_function^peptidyl-prolyl cis-trans isomerase activity`GO:0000413^biological_process^protein peptidyl-prolyl isomerization`GO:0006457^biological_process^protein folding
TR208|c0_g1	TR208|c0_g1_i2	.	.	.	.	.	.	.	.	.
TR208|c0_g1	TR208|c0_g1_i3	.	.	.	.	.	.	.	.	.
TR208|c0_g1	TR208|c0_g1_i4	CP18A_ARATH^CP18A_ARATH^Q:126-605,H:1-160^93.75%ID^E:9e-100^RecName: Full=Peptidyl-prolyl cis-trans isomerase CYP18-1;^Eukaryota; Viridiplantae; Streptophyta; Embryophyta; Tracheophyta; Spermatophyta; Magnoliophyta; eudicotyledons; Gunneridae; Pentapetalae; rosids; malvids; Brassicales; Brassicaceae; Camelineae; Arabidopsis	TR208|c0_g1_i4|m.238	3-608[+]	PF00160.16^Pro_isomerase^Cyclophilin type peptidyl-prolyl cis-trans isomerase/CLD^44-193^E:2e-48	.	.	.	.	GO:0003755^molecular_function^peptidyl-prolyl cis-trans isomerase activity`GO:0000413^biological_process^protein peptidyl-prolyl isomerization`GO:0006457^biological_process^protein folding
TR209|c0_g1	TR209|c0_g1_i1	.	TR209|c0_g1_i1|m.239	1-315[+]	.	.	.	.	.	.
TR209|c0_g1	TR209|c0_g1_i2	.	TR209|c0_g1_i2|m.240	1-432[+]	.	.	.	.	.	.
TR209|c0_g2	TR209|c0_g2_i1	.	TR209|c0_g2_i1|m.241	1-357[+]	.	.	.	.	.	.
TR210|c0_g1	TR210|c0_g1_i1	.	.	.	.	.	.	.	.	.
TR211|c0_g1	TR211|c0_g1_i1	.	.	.	.	.	.	.	.	.
TR212|c0_g1	TR212|c0_g1_i1	.	.	.	.	.	.	.	.	.
TR213|c0_g1	TR213|c0_g1_i1	.	.	.	.	.	.	.	.	.
TR214|c0_g1	TR214|c0_g1_i1	KP1_ARATH^KP1_ARATH^Q:3-227,H:691-767^60.26%ID^E:9e-20^RecName: Full=Kinesin KP1;^Eukaryota; Viridiplantae; Streptophyta; Embryophyta; Tracheophyta; Spermatophyta; Magnoliophyta; eudicotyledons; Gunneridae; Pentapetalae; rosids; malvids; Brassicales; Brassicaceae; Camelineae; Arabidopsis	.	.	.	.	.	.	GO:0005871^cellular_component^kinesin complex`GO:0005874^cellular_component^microtubule`GO:0005739^cellular_component^mitochondrion`GO:0005524^molecular_function^ATP binding`GO:0003777^molecular_function^microtubule motor activity`GO:0009060^biological_process^aerobic respiration`GO:0007018^biological_process^microtubule-based movement`GO:0009845^biological_process^seed germination	.
TR215|c0_g1	TR215|c0_g1_i1	PP407_ARATH^PP407_ARATH^Q:6-392,H:406-534^43.41%ID^E:1e-31^RecName: Full=Pentatricopeptide repeat-containing protein At5g39710;^Eukaryota; Viridiplantae; Streptophyta; Embryophyta; Tracheophyta; Spermatophyta; Magnoliophyta; eudicotyledons; Gunneridae; Pentapetalae; rosids; malvids; Brassicales; Brassicaceae; Camelineae; Arabidopsis`PP407_ARATH^PP407_ARATH^Q:6-392,H:266-394^41.09%ID^E:3e-26^RecNa…	TR215|c0_g1_i1|m.242	3-401[+]	PF12854.2^PPR_1^PPR repeat^6-38^E:9.7e-07`PF13041.1^PPR_2^PPR repeat family^9-58^E:6.2e-17`PF13812.1^PPR_3^Pentatricopeptide repeat domain^12-44^E:0.0053`PF01535.15^PPR^PPR repeat^13-42^E:5e-07`PF12854.2^PPR_1^PPR repeat^41-68^E:1.1e-11`PF13041.1^PPR_2^PPR repeat family^44-93^E:5.8e-19`PF01535.15^PPR^PPR repeat^47-77^E:1.1e-06`PF13812.1^PPR_3^Pentatricopeptide repeat domain^47-79^E:0.18`PF12854.2…	.	.	.	.	.
TR216|c0_g1	TR216|c0_g1_i1	.	.	.	.	.	.	.	.	.
TR216|c0_g2	TR216|c0_g2_i1	.	.	.	.	.	.	.	.	.
TR217|c0_g1	TR217|c0_g1_i1	WAKLO_ARATH^WAKLO_ARATH^Q:339-4,H:410-521^70.54%ID^E:6e-54^RecName: Full=Wall-associated receptor kinase-like 14;^Eukaryota; Viridiplantae; Streptophyta; Embryophyta; Tracheophyta; Spermatophyta; Magnoliophyta; eudicotyledons; Gunneridae; Pentapetalae; rosids; malvids; Brassicales; Brassicaceae; Camelineae; Arabidopsis	TR217|c0_g1_i1|m.243	1-339[-]	PF07714.12^Pkinase_Tyr^Protein tyrosine kinase^1-96^E:1.9e-17`PF00069.20^Pkinase^Protein kinase domain^6-112^E:2.3e-21	.	.	.	.	GO:0004672^molecular_function^protein kinase activity`GO:0006468^biological_process^protein phosphorylation`GO:0005524^molecular_function^ATP binding
TR218|c0_g1	TR218|c0_g1_i1	.	.	.	.	.	.	.	.	.
TR218|c0_g2	TR218|c0_g2_i1	.	.	.	.	.	.	.	.	.
TR218|c0_g3	TR218|c0_g3_i1	.	.	.	.	.	.	.	.	.
TR219|c0_g1	TR219|c0_g1_i1	.	.	.	.	.	.	.	.	.
TR220|c0_g1	TR220|c0_g1_i1	.	TR220|c0_g1_i1|m.244	1-336[+]	.	.	.	.	.	.
TR221|c0_g1	TR221|c0_g1_i1	.	TR221|c0_g1_i1|m.245	2-355[-]	.	.	.	.	.	.
TR221|c0_g2	TR221|c0_g2_i1	.	TR221|c0_g2_i1|m.247	444-1442[-]	.	.	.	.	.	.
TR222|c0_g1	TR222|c0_g1_i1	FBK21_ARATH^FBK21_ARATH^Q:225-1,H:24-100^36.36%ID^E:1e-09^RecName: Full=F-box/kelch-repeat protein At1g51550;^Eukaryota; Viridiplantae; Streptophyta; Embryophyta; Tracheophyta; Spermatophyta; Magnoliophyta; eudicotyledons; Gunneridae; Pentapetalae; rosids; malvids; Brassicales; Brassicaceae; Camelineae; Arabidopsis	.	.	.	.	.	.	.	.
TR222|c0_g2	TR222|c0_g2_i1	FBK21_ARATH^FBK21_ARATH^Q:235-2,H:24-103^37.5%ID^E:2e-10^RecName: Full=F-box/kelch-repeat protein At1g51550;^Eukaryota; Viridiplantae; Streptophyta; Embryophyta; Tracheophyta; Spermatophyta; Magnoliophyta; eudicotyledons; Gunneridae; Pentapetalae; rosids; malvids; Brassicales; Brassicaceae; Camelineae; Arabidopsis	TR222|c0_g2_i1|m.250	2-304[-]	PF00646.28^F-box^F-box domain^32-66^E:6.9e-08	.	.	.	.	GO:0005515^molecular_function^protein binding
TR223|c0_g1	TR223|c0_g1_i1	C2GR1_ARATH^C2GR1_ARATH^Q:540-238,H:4-113^39.09%ID^E:3e-08^RecName: Full=C2 and GRAM domain-containing protein At1g03370;^Eukaryota; Viridiplantae; Streptophyta; Embryophyta; Tracheophyta; Spermatophyta; Magnoliophyta; eudicotyledons; Gunneridae; Pentapetalae; rosids; malvids; Brassicales; Brassicaceae; Camelineae; Arabidopsis	.	.	.	.	.	COG5038^c2 domain protein	GO:0016021^cellular_component^integral component of membrane	.
TR224|c0_g1	TR224|c0_g1_i1	PLST4_ARATH^PLST4_ARATH^Q:3-290,H:450-545^75%ID^E:4e-29^RecName: Full=Plastidic glucose transporter 4;^Eukaryota; Viridiplantae; Streptophyta; Embryophyta; Tracheophyta; Spermatophyta; Magnoliophyta; eudicotyledons; Gunneridae; Pentapetalae; rosids; malvids; Brassicales; Brassicaceae; Camelineae; Arabidopsis	TR224|c0_g1_i1|m.252	3-305[+]	PF00083.19^Sugar_tr^Sugar (and other) transporter^2-91^E:2.6e-20	.	ExpAA=46.16^PredHel=2^Topology=o28-50i57-79o	.	.	GO:0022857^molecular_function^transmembrane transporter activity`GO:0055085^biological_process^transmembrane transport`GO:0016021^cellular_component^integral component of membrane
TR225|c0_g1	TR225|c0_g1_i1	GDL66_ARATH^GDL66_ARATH^Q:1150-167,H:26-347^44.21%ID^E:7e-99^RecName: Full=GDSL esterase/lipase At4g26790;^Eukaryota; Viridiplantae; Streptophyta; Embryophyta; Tracheophyta; Spermatophyta; Magnoliophyta; eudicotyledons; Gunneridae; Pentapetalae; rosids; malvids; Brassicales; Brassicaceae; Camelineae; Arabidopsis	TR225|c0_g1_i1|m.253	149-1288[-]	PF00657.17^Lipase_GDSL^GDSL-like Lipase/Acylhydrolase^52-367^E:3.7e-19	.	.	.	.	GO:0016788^molecular_function^hydrolase activity, acting on ester bonds
TR226|c0_g1	TR226|c0_g1_i1	PDF2_ARATH^PDF2_ARATH^Q:14-490,H:578-737^37.72%ID^E:9e-23^RecName: Full=Homeobox-leucine zipper protein PROTODERMAL FACTOR 2;^Eukaryota; Viridiplantae; Streptophyta; Embryophyta; Tracheophyta; Spermatophyta; Magnoliophyta; eudicotyledons; Gunneridae; Pentapetalae; rosids; malvids; Brassicales; Brassicaceae; Camelineae; Arabidopsis	TR226|c0_g1_i1|m.254	2-502[+]	.	.	.	.	.	.
TR226|c0_g2	TR226|c0_g2_i1	PDF2_ARATH^PDF2_ARATH^Q:551-2611,H:49-737^45.82%ID^E:0^RecName: Full=Homeobox-leucine zipper protein PROTODERMAL FACTOR 2;^Eukaryota; Viridiplantae; Streptophyta; Embryophyta; Tracheophyta; Spermatophyta; Magnoliophyta; eudicotyledons; Gunneridae; Pentapetalae; rosids; malvids; Brassicales; Brassicaceae; Camelineae; Arabidopsis	TR226|c0_g2_i1|m.255	542-2623[+]	PF00046.24^Homeobox^Homeobox domain^18-73^E:1.1e-18`PF01852.14^START^START domain^210-433^E:1.5e-48	.	.	.	.	GO:0003677^molecular_function^DNA binding`GO:0008289^molecular_function^lipid binding
TR226|c0_g2	TR226|c0_g2_i2	PDF2_ARATH^PDF2_ARATH^Q:401-2461,H:49-737^45.82%ID^E:0^RecName: Full=Homeobox-leucine zipper protein PROTODERMAL FACTOR 2;^Eukaryota; Viridiplantae; Streptophyta; Embryophyta; Tracheophyta; Spermatophyta; Magnoliophyta; eudicotyledons; Gunneridae; Pentapetalae; rosids; malvids; Brassicales; Brassicaceae; Camelineae; Arabidopsis	TR226|c0_g2_i2|m.257	392-2473[+]	PF00046.24^Homeobox^Homeobox domain^18-73^E:1.1e-18`PF01852.14^START^START domain^210-433^E:1.5e-48	.	.	.	.	GO:0003677^molecular_function^DNA binding`GO:0008289^molecular_function^lipid binding
TR227|c0_g1	TR227|c0_g1_i1	.	.	.	.	.	.	.	.	.
TR228|c0_g1	TR228|c0_g1_i1	DJ1D_ARATH^DJ1D_ARATH^Q:65-709,H:5-219^70.23%ID^E:8e-107^RecName: Full=Protein DJ-1 homolog D;^Eukaryota; Viridiplantae; Streptophyta; Embryophyta; Tracheophyta; Spermatophyta; Magnoliophyta; eudicotyledons; Gunneridae; Pentapetalae; rosids; malvids; Brassicales; Brassicaceae; Camelineae; Arabidopsis`DJ1D_ARATH^DJ1D_ARATH^Q:59-634,H:196-387^66.15%ID^E:6e-90^RecName: Full=Protein DJ-1 homolog D;^E…	TR228|c0_g1_i1|m.259	47-709[+]	PF13278.1^DUF4066^Putative amidotransferase^14-175^E:3.3e-09`PF01965.19^DJ-1_PfpI^DJ-1/PfpI family^36-192^E:1.8e-31	.	.	.	.	.
TR229|c0_g1	TR229|c0_g1_i1	P4KG6_ARATH^P4KG6_ARATH^Q:13-321,H:33-135^71.84%ID^E:5e-45^RecName: Full=Phosphatidylinositol 4-kinase gamma 6;^Eukaryota; Viridiplantae; Streptophyta; Embryophyta; Tracheophyta; Spermatophyta; Magnoliophyta; eudicotyledons; Gunneridae; Pentapetalae; rosids; malvids; Brassicales; Brassicaceae; Camelineae; Arabidopsis	TR229|c0_g1_i1|m.260	1-375[+]	.	.	.	.	.	.
TR229|c0_g2	TR229|c0_g2_i1	P4KG7_ARATH^P4KG7_ARATH^Q:13-1434,H:41-495^64.63%ID^E:0^RecName: Full=Phosphatidylinositol 4-kinase gamma 7;^Eukaryota; Viridiplantae; Streptophyta; Embryophyta; Tracheophyta; Spermatophyta; Magnoliophyta; eudicotyledons; Gunneridae; Pentapetalae; rosids; malvids; Brassicales; Brassicaceae; Camelineae; Arabidopsis`P4KG7_ARATH^P4KG7_ARATH^Q:1951-2127,H:592-650^49.15%ID^E:2e-07^RecName: Full=Phosph…	TR229|c0_g2_i1|m.261	1-2130[+]	PF00454.22^PI3_PI4_kinase^Phosphatidylinositol 3- and 4-kinase^141-402^E:1e-40	.	.	.	.	GO:0016773^molecular_function^phosphotransferase activity, alcohol group as acceptor
TR230|c0_g1	TR230|c0_g1_i1	AXEP_POPTR^AXEP_POPTR^Q:1-630,H:114-323^63.81%ID^E:1e-73^RecName: Full=L-Ala-D/L-amino acid epimerase;^Eukaryota; Viridiplantae; Streptophyta; Embryophyta; Tracheophyta; Spermatophyta; Magnoliophyta; eudicotyledons; Gunneridae; Pentapetalae; rosids; fabids; Malpighiales; Salicaceae; Saliceae; Populus	TR230|c0_g1_i1|m.263	1-630[+]	PF01188.16^MR_MLE^Mandelate racemase / muconate lactonizing enzyme, C-terminal domain^119-191^E:3.4e-11	.	.	.	.	.
TR230|c0_g2	TR230|c0_g2_i1	AXEP_POPTR^AXEP_POPTR^Q:1-207,H:114-182^49.28%ID^E:1e-08^RecName: Full=L-Ala-D/L-amino acid epimerase;^Eukaryota; Viridiplantae; Streptophyta; Embryophyta; Tracheophyta; Spermatophyta; Magnoliophyta; eudicotyledons; Gunneridae; Pentapetalae; rosids; fabids; Malpighiales; Salicaceae; Saliceae; Populus	.	.	.	.	.	COG4948^mandelate racemase muconate lactonizing	GO:0000287^molecular_function^magnesium ion binding`GO:0016854^molecular_function^racemase and epimerase activity`GO:0006518^biological_process^peptide metabolic process	.
TR231|c0_g1	TR231|c0_g1_i1	ROGF1_ARATH^ROGF1_ARATH^Q:171-1649,H:5-464^60.89%ID^E:0^RecName: Full=Rop guanine nucleotide exchange factor 1;^Eukaryota; Viridiplantae; Streptophyta; Embryophyta; Tracheophyta; Spermatophyta; Magnoliophyta; eudicotyledons; Gunneridae; Pentapetalae; rosids; malvids; Brassicales; Brassicaceae; Camelineae; Arabidopsis	TR231|c0_g1_i1|m.265	138-2018[+]	PF03759.8^PRONE^PRONE (Plant-specific Rop nucleotide exchanger)^123-497^E:1.3e-184	.	.	.	.	GO:0005089^molecular_function^Rho guanyl-nucleotide exchange factor activity
TR232|c0_g1	TR232|c0_g1_i1	MUB1_ORYSJ^MUB1_ORYSJ^Q:279-566,H:6-100^68.75%ID^E:5e-40^RecName: Full=Membrane-anchored ubiquitin-fold protein 1;^Eukaryota; Viridiplantae; Streptophyta; Embryophyta; Tracheophyta; Spermatophyta; Magnoliophyta; Liliopsida; Poales; Poaceae; BEP clade; Ehrhartoideae; Oryzeae; Oryza	TR232|c0_g1_i1|m.267	270-632[+]	PF13881.1^Rad60-SLD_2^Ubiquitin-2 like Rad60 SUMO-like^6-105^E:5.7e-39	.	.	.	.	.
TR232|c0_g2	TR232|c0_g2_i1	MUB1_ORYSJ^MUB1_ORYSJ^Q:279-620,H:6-119^62.61%ID^E:2e-42^RecName: Full=Membrane-anchored ubiquitin-fold protein 1;^Eukaryota; Viridiplantae; Streptophyta; Embryophyta; Tracheophyta; Spermatophyta; Magnoliophyta; Liliopsida; Poales; Poaceae; BEP clade; Ehrhartoideae; Oryzeae; Oryza	TR232|c0_g2_i1|m.269	270-623[+]	PF13881.1^Rad60-SLD_2^Ubiquitin-2 like Rad60 SUMO-like^6-115^E:8.5e-42	.	.	.	.	.
TR233|c0_g1	TR233|c0_g1_i1	MAKR2_ARATH^MAKR2_ARATH^Q:238-570,H:266-388^32.52%ID^E:5e-07^RecName: Full=Probable membrane-associated kinase regulator 2;^Eukaryota; Viridiplantae; Streptophyta; Embryophyta; Tracheophyta; Spermatophyta; Magnoliophyta; eudicotyledons; Gunneridae; Pentapetalae; rosids; malvids; Brassicales; Brassicaceae; Camelineae; Arabidopsis	TR233|c0_g1_i1|m.270	1-624[+]	.	.	.	.	.	.
TR233|c0_g2	TR233|c0_g2_i1	.	.	.	.	.	.	.	.	.
TR234|c0_g1	TR234|c0_g1_i1	.	.	.	.	.	.	.	.	.
TR235|c0_g1	TR235|c0_g1_i1	TBRG1_XENTR^TBRG1_XENTR^Q:926-1366,H:170-314^38.78%ID^E:5e-25^RecName: Full=Transforming growth factor beta regulator 1;^Eukaryota; Metazoa; Chordata; Craniata; Vertebrata; Euteleostomi; Amphibia; Batrachia; Anura; Pipoidea; Pipidae; Xenopodinae; Xenopus; Silurana	TR235|c0_g1_i1|m.271	2-1711[+]	PF05964.9^FYRN^F/Y-rich N-terminus^325-375^E:3e-17`PF05965.9^FYRC^F/Y rich C-terminus^382-455^E:7e-18	.	.	.	.	GO:0005634^cellular_component^nucleus
TR236|c0_g1	TR236|c0_g1_i1	ZIP5_ORYSJ^ZIP5_ORYSJ^Q:154-1059,H:18-333^40.06%ID^E:1e-58^RecName: Full=Zinc transporter 5;^Eukaryota; Viridiplantae; Streptophyta; Embryophyta; Tracheophyta; Spermatophyta; Magnoliophyta; Liliopsida; Poales; Poaceae; BEP clade; Ehrhartoideae; Oryzeae; Oryza	TR236|c0_g1_i1|m.273	106-1122[+]	PF02535.17^Zip^ZIP Zinc transporter^49-332^E:3.8e-28	sigP:1^26^0.608^YES	ExpAA=187.70^PredHel=9^Topology=i7-29o49-71i84-103o123-145i188-210o215-237i249-269o284-306i313-335o	.	.	GO:0046873^molecular_function^metal ion transmembrane transporter activity`GO:0030001^biological_process^metal ion transport`GO:0055085^biological_process^transmembrane transport`GO:0016020^cellular_component^membrane
TR236|c1_g1	TR236|c1_g1_i1	ZIP5_ORYSJ^ZIP5_ORYSJ^Q:3-677,H:140-353^52.44%ID^E:6e-68^RecName: Full=Zinc transporter 5;^Eukaryota; Viridiplantae; Streptophyta; Embryophyta; Tracheophyta; Spermatophyta; Magnoliophyta; Liliopsida; Poales; Poaceae; BEP clade; Ehrhartoideae; Oryzeae; Oryza	TR236|c1_g1_i1|m.274	3-680[+]	PF02535.17^Zip^ZIP Zinc transporter^7-222^E:5e-47	.	ExpAA=95.89^PredHel=3^Topology=i130-152o162-184i205-222o	.	.	GO:0046873^molecular_function^metal ion transmembrane transporter activity`GO:0030001^biological_process^metal ion transport`GO:0055085^biological_process^transmembrane transport`GO:0016020^cellular_component^membrane
TR237|c0_g1	TR237|c0_g1_i1	.	TR237|c0_g1_i1|m.275	1-306[+]	.	.	.	.	.	.
TR238|c0_g1	TR238|c0_g1_i1	PME31_ARATH^PME31_ARATH^Q:238-477,H:5-84^57.5%ID^E:3e-24^RecName: Full=Pectinesterase 31;^Eukaryota; Viridiplantae; Streptophyta; Embryophyta; Tracheophyta; Spermatophyta; Magnoliophyta; eudicotyledons; Gunneridae; Pentapetalae; rosids; malvids; Brassicales; Brassicaceae; Camelineae; Arabidopsis	.	.	.	.	.	COG4677^pectinesterase	GO:0005618^cellular_component^cell wall`GO:0045330^molecular_function^aspartyl esterase activity`GO:0030599^molecular_function^pectinesterase activity`GO:0042545^biological_process^cell wall modification`GO:0050829^biological_process^defense response to Gram-negative bacterium`GO:0045490^biological_process^pectin catabolic process`GO:0045488^biological_process^pectin metabolic process	.
TR238|c0_g2	TR238|c0_g2_i1	PME31_ARATH^PME31_ARATH^Q:238-1176,H:5-317^72.84%ID^E:3e-171^RecName: Full=Pectinesterase 31;^Eukaryota; Viridiplantae; Streptophyta; Embryophyta; Tracheophyta; Spermatophyta; Magnoliophyta; eudicotyledons; Gunneridae; Pentapetalae; rosids; malvids; Brassicales; Brassicaceae; Camelineae; Arabidopsis	TR238|c0_g2_i1|m.276	217-1185[+]	PF01095.14^Pectinesterase^Pectinesterase^10-300^E:4.2e-74	.	.	.	.	GO:0030599^molecular_function^pectinesterase activity`GO:0042545^biological_process^cell wall modification`GO:0005618^cellular_component^cell wall
TR239|c0_g1	TR239|c0_g1_i1	PPR27_ARATH^PPR27_ARATH^Q:15-368,H:481-599^53.78%ID^E:3e-36^RecName: Full=Pentatricopeptide repeat-containing protein At1g09820;^Eukaryota; Viridiplantae; Streptophyta; Embryophyta; Tracheophyta; Spermatophyta; Magnoliophyta; eudicotyledons; Gunneridae; Pentapetalae; rosids; malvids; Brassicales; Brassicaceae; Camelineae; Arabidopsis`PPR27_ARATH^PPR27_ARATH^Q:3-356,H:303-436^31.34%ID^E:6e-16^RecN…	TR239|c0_g1_i1|m.277	3-374[+]	PF01535.15^PPR^PPR repeat^1-24^E:0.0012`PF12854.2^PPR_1^PPR repeat^24-55^E:7.3e-10`PF13041.1^PPR_2^PPR repeat family^27-76^E:1.9e-17`PF01535.15^PPR^PPR repeat^30-59^E:1e-06`PF13812.1^PPR_3^Pentatricopeptide repeat domain^30-59^E:0.024`PF13041.1^PPR_2^PPR repeat family^63-105^E:4.6e-17`PF12854.2^PPR_1^PPR repeat^63-90^E:6.2e-12`PF13812.1^PPR_3^Pentatricopeptide repeat domain^64-97^E:7.5e-06`PF0153…	.	.	.	.	.
TR239|c0_g2	TR239|c0_g2_i1	PPR27_ARATH^PPR27_ARATH^Q:15-368,H:481-599^53.78%ID^E:3e-36^RecName: Full=Pentatricopeptide repeat-containing protein At1g09820;^Eukaryota; Viridiplantae; Streptophyta; Embryophyta; Tracheophyta; Spermatophyta; Magnoliophyta; eudicotyledons; Gunneridae; Pentapetalae; rosids; malvids; Brassicales; Brassicaceae; Camelineae; Arabidopsis`PPR27_ARATH^PPR27_ARATH^Q:3-356,H:303-436^31.34%ID^E:6e-16^RecN…	TR239|c0_g2_i1|m.278	3-374[+]	PF01535.15^PPR^PPR repeat^1-24^E:0.0012`PF12854.2^PPR_1^PPR repeat^24-55^E:7.3e-10`PF13041.1^PPR_2^PPR repeat family^27-76^E:1.9e-17`PF01535.15^PPR^PPR repeat^30-59^E:1e-06`PF13812.1^PPR_3^Pentatricopeptide repeat domain^30-59^E:0.024`PF13041.1^PPR_2^PPR repeat family^63-105^E:4.6e-17`PF12854.2^PPR_1^PPR repeat^63-90^E:6.2e-12`PF13812.1^PPR_3^Pentatricopeptide repeat domain^64-97^E:7.5e-06`PF0153…	.	.	.	.	.
TR240|c0_g1	TR240|c0_g1_i1	.	.	.	.	.	.	.	.	.
TR241|c0_g1	TR241|c0_g1_i1	.	.	.	.	.	.	.	.	.
TR241|c0_g1	TR241|c0_g1_i2	ACO13_MOUSE^ACO13_MOUSE^Q:197-538,H:24-137^36.52%ID^E:2e-11^RecName: Full=Acyl-coenzyme A thioesterase 13;^Eukaryota; Metazoa; Chordata; Craniata; Vertebrata; Euteleostomi; Mammalia; Eutheria; Euarchontoglires; Glires; Rodentia; Sciurognathi; Muroidea; Muridae; Murinae; Mus; Mus	TR241|c0_g1_i2|m.279	2-562[+]	PF03061.17^4HBT^Thioesterase superfamily^95-169^E:2.6e-09`PF13622.1^4HBT_3^Thioesterase-like superfamily^95-183^E:4.2e-06	.	.	.	.	.
TR242|c0_g1	TR242|c0_g1_i1	PT311_ARATH^PT311_ARATH^Q:1428-520,H:6-308^81.52%ID^E:3e-176^RecName: Full=Probable sugar phosphate/phosphate translocator At3g11320;^Eukaryota; Viridiplantae; Streptophyta; Embryophyta; Tracheophyta; Spermatophyta; Magnoliophyta; eudicotyledons; Gunneridae; Pentapetalae; rosids; malvids; Brassicales; Brassicaceae; Camelineae; Arabidopsis	TR242|c0_g1_i1|m.280	517-1494[-]	PF08449.6^UAA^UAA transporter family^27-324^E:2e-20`PF03151.11^TPT^Triose-phosphate Transporter family^175-318^E:2.6e-32`PF00892.15^EamA^EamA-like transporter family^202-317^E:5.6e-05	.	ExpAA=199.65^PredHel=10^Topology=i21-43o58-80i92-114o118-140i147-164o174-196i209-226o246-268i273-295o299-318i	.	.	GO:0055085^biological_process^transmembrane transport`GO:0016020^cellular_component^membrane`GO:0016021^cellular_component^integral component of membrane
TR243|c0_g1	TR243|c0_g1_i1	.	.	.	.	.	.	.	.	.
TR244|c0_g1	TR244|c0_g1_i1	PME68_ARATH^PME68_ARATH^Q:110-538,H:52-194^63.64%ID^E:3e-58^RecName: Full=Probable pectinesterase 68;^Eukaryota; Viridiplantae; Streptophyta; Embryophyta; Tracheophyta; Spermatophyta; Magnoliophyta; eudicotyledons; Gunneridae; Pentapetalae; rosids; malvids; Brassicales; Brassicaceae; Camelineae; Arabidopsis	TR244|c0_g1_i1|m.281	2-538[+]	PF01095.14^Pectinesterase^Pectinesterase^46-178^E:1.8e-26	sigP:1^21^0.904^YES	ExpAA=16.83^PredHel=1^Topology=i7-24o	.	.	GO:0030599^molecular_function^pectinesterase activity`GO:0042545^biological_process^cell wall modification`GO:0005618^cellular_component^cell wall
TR244|c0_g2	TR244|c0_g2_i1	PME68_ARATH^PME68_ARATH^Q:110-538,H:52-194^64.34%ID^E:6e-59^RecName: Full=Probable pectinesterase 68;^Eukaryota; Viridiplantae; Streptophyta; Embryophyta; Tracheophyta; Spermatophyta; Magnoliophyta; eudicotyledons; Gunneridae; Pentapetalae; rosids; malvids; Brassicales; Brassicaceae; Camelineae; Arabidopsis	TR244|c0_g2_i1|m.282	2-538[+]	PF01095.14^Pectinesterase^Pectinesterase^46-178^E:1.8e-26	sigP:1^21^0.904^YES	ExpAA=16.83^PredHel=1^Topology=i7-24o	.	.	GO:0030599^molecular_function^pectinesterase activity`GO:0042545^biological_process^cell wall modification`GO:0005618^cellular_component^cell wall
TR245|c0_g1	TR245|c0_g1_i1	.	.	.	.	.	.	.	.	.
TR246|c0_g1	TR246|c0_g1_i1	.	.	.	.	.	.	.	.	.
TR247|c0_g1	TR247|c0_g1_i1	RNHX1_ARATH^RNHX1_ARATH^Q:2-289,H:41-137^39.18%ID^E:9e-13^RecName: Full=Putative ribonuclease H protein At1g65750;^Eukaryota; Viridiplantae; Streptophyta; Embryophyta; Tracheophyta; Spermatophyta; Magnoliophyta; eudicotyledons; Gunneridae; Pentapetalae; rosids; malvids; Brassicales; Brassicaceae; Camelineae; Arabidopsis	.	.	.	.	.	.	GO:0046872^molecular_function^metal ion binding`GO:0003676^molecular_function^nucleic acid binding`GO:0004523^molecular_function^RNA-DNA hybrid ribonuclease activity	.
TR248|c0_g1	TR248|c0_g1_i1	.	.	.	.	.	.	.	.	.
TR248|c0_g2	TR248|c0_g2_i1	.	.	.	.	.	.	.	.	.
TR249|c0_g1	TR249|c0_g1_i1	LPXB_PROMM^LPXB_PROMM^Q:430-167,H:304-387^39.77%ID^E:3e-13^RecName: Full=Lipid-A-disaccharide synthase {ECO:0000255|HAMAP-Rule:MF_00392};^Bacteria; Cyanobacteria; Prochlorales; Prochlorococcaceae; Prochlorococcus	TR249|c0_g1_i1|m.283	134-433[-]	PF02684.10^LpxB^Lipid-A-disaccharide synthetase^2-51^E:9.6e-06	.	.	.	.	GO:0008915^molecular_function^lipid-A-disaccharide synthase activity`GO:0009245^biological_process^lipid A biosynthetic process
TR250|c0_g1	TR250|c0_g1_i1	PER1_ARAHY^PER1_ARAHY^Q:501-136,H:195-316^68.03%ID^E:3e-52^RecName: Full=Cationic peroxidase 1;^Eukaryota; Viridiplantae; Streptophyta; Embryophyta; Tracheophyta; Spermatophyta; Magnoliophyta; eudicotyledons; Gunneridae; Pentapetalae; rosids; fabids; Fabales; Fabaceae; Papilionoideae; Dalbergieae; Arachis	TR250|c0_g1_i1|m.284	133-501[-]	PF00141.18^peroxidase^Peroxidase^2-85^E:1.8e-15	.	.	.	.	GO:0004601^molecular_function^peroxidase activity`GO:0020037^molecular_function^heme binding`GO:0006979^biological_process^response to oxidative stress`GO:0055114^biological_process^oxidation-reduction process
TR251|c0_g1	TR251|c0_g1_i1	RIBR_ARATH^RIBR_ARATH^Q:31-276,H:514-595^71.95%ID^E:3e-35^RecName: Full=Riboflavin biosynthesis protein PYRR, chloroplastic;^Eukaryota; Viridiplantae; Streptophyta; Embryophyta; Tracheophyta; Spermatophyta; Magnoliophyta; eudicotyledons; Gunneridae; Pentapetalae; rosids; malvids; Brassicales; Brassicaceae; Camelineae; Arabidopsis	.	.	.	.	.	COG3236^Swarming motility protein YbiA	GO:0009507^cellular_component^chloroplast`GO:0008703^molecular_function^5-amino-6-(5-phosphoribosylamino)uracil reductase activity`GO:0008835^molecular_function^diaminohydroxyphosphoribosylaminopyrimidine deaminase activity`GO:0050661^molecular_function^NADP binding`GO:0008270^molecular_function^zinc ion binding`GO:0009658^biological_process^chloroplast organization`GO:0046443^biological_process^…	.
TR251|c0_g2	TR251|c0_g2_i1	RIBR_ARATH^RIBR_ARATH^Q:1-354,H:478-595^66.95%ID^E:8e-51^RecName: Full=Riboflavin biosynthesis protein PYRR, chloroplastic;^Eukaryota; Viridiplantae; Streptophyta; Embryophyta; Tracheophyta; Spermatophyta; Magnoliophyta; eudicotyledons; Gunneridae; Pentapetalae; rosids; malvids; Brassicales; Brassicaceae; Camelineae; Arabidopsis	TR251|c0_g2_i1|m.285	1-387[+]	PF08719.6^DUF1768^Domain of unknown function (DUF1768)^5-108^E:2.8e-29	.	.	.	.	.
TR252|c0_g1	TR252|c0_g1_i1	.	.	.	.	.	.	.	.	.
TR252|c0_g2	TR252|c0_g2_i1	.	.	.	.	.	.	.	.	.
TR253|c0_g1	TR253|c0_g1_i1	.	TR253|c0_g1_i1|m.286	1-501[+]	.	.	.	.	.	.
TR254|c0_g1	TR254|c0_g1_i1	.	TR254|c0_g1_i1|m.287	3-365[+]	.	.	.	.	.	.
TR255|c0_g1	TR255|c0_g1_i1	UVH3_ARATH^UVH3_ARATH^Q:348-22,H:887-995^71.56%ID^E:6e-44^RecName: Full=DNA repair protein UVH3;^Eukaryota; Viridiplantae; Streptophyta; Embryophyta; Tracheophyta; Spermatophyta; Magnoliophyta; eudicotyledons; Gunneridae; Pentapetalae; rosids; malvids; Brassicales; Brassicaceae; Camelineae; Arabidopsis	TR255|c0_g1_i1|m.288	1-846[-]	PF00867.13^XPG_I^XPG I-region^216-267^E:1.1e-17	.	.	.	.	GO:0004518^molecular_function^nuclease activity
TR255|c0_g2	TR255|c0_g2_i1	UVH3_ARATH^UVH3_ARATH^Q:2255-1155,H:887-1231^64.31%ID^E:1e-143^RecName: Full=DNA repair protein UVH3;^Eukaryota; Viridiplantae; Streptophyta; Embryophyta; Tracheophyta; Spermatophyta; Magnoliophyta; eudicotyledons; Gunneridae; Pentapetalae; rosids; malvids; Brassicales; Brassicaceae; Camelineae; Arabidopsis	TR255|c0_g2_i1|m.289	138-2753[-]	PF00867.13^XPG_I^XPG I-region^216-298^E:3e-24	.	.	.	.	GO:0004518^molecular_function^nuclease activity
TR256|c0_g1	TR256|c0_g1_i1	.	.	.	.	.	.	.	.	.
TR257|c0_g1	TR257|c0_g1_i1	.	.	.	.	.	.	.	.	.
TR258|c0_g1	TR258|c0_g1_i1	.	.	.	.	.	.	.	.	.
TR259|c0_g1	TR259|c0_g1_i1	TIF3B_ARATH^TIF3B_ARATH^Q:555-839,H:57-157^38.61%ID^E:9e-13^RecName: Full=Protein TIFY 3B;^Eukaryota; Viridiplantae; Streptophyta; Embryophyta; Tracheophyta; Spermatophyta; Magnoliophyta; eudicotyledons; Gunneridae; Pentapetalae; rosids; malvids; Brassicales; Brassicaceae; Camelineae; Arabidopsis	TR259|c0_g1_i1|m.290	3-941[+]	PF06200.9^tify^tify domain^182-213^E:1.9e-16`PF09425.5^CCT_2^Divergent CCT motif^261-289^E:4.6e-14	.	.	.	.	.
TR260|c0_g1	TR260|c0_g1_i1	.	TR260|c0_g1_i1|m.291	3-323[+]	.	.	.	.	.	.
TR260|c0_g2	TR260|c0_g2_i1	.	TR260|c0_g2_i1|m.292	3-323[+]	.	.	.	.	.	.
TR261|c0_g1	TR261|c0_g1_i1	CH10C_ARATH^CH10C_ARATH^Q:1125-406,H:1-244^59.76%ID^E:2e-81^RecName: Full=20 kDa chaperonin, chloroplastic;^Eukaryota; Viridiplantae; Streptophyta; Embryophyta; Tracheophyta; Spermatophyta; Magnoliophyta; eudicotyledons; Gunneridae; Pentapetalae; rosids; malvids; Brassicales; Brassicaceae; Camelineae; Arabidopsis	TR261|c0_g1_i1|m.293	376-1125[-]	PF00166.16^Cpn10^Chaperonin 10 Kd subunit^58-147^E:1.2e-23`PF00166.16^Cpn10^Chaperonin 10 Kd subunit^156-248^E:2.8e-28	.	.	.	.	GO:0006457^biological_process^protein folding`GO:0005737^cellular_component^cytoplasm
TR261|c0_g2	TR261|c0_g2_i1	CH10C_ARATH^CH10C_ARATH^Q:1125-406,H:1-244^59.76%ID^E:2e-81^RecName: Full=20 kDa chaperonin, chloroplastic;^Eukaryota; Viridiplantae; Streptophyta; Embryophyta; Tracheophyta; Spermatophyta; Magnoliophyta; eudicotyledons; Gunneridae; Pentapetalae; rosids; malvids; Brassicales; Brassicaceae; Camelineae; Arabidopsis	TR261|c0_g2_i1|m.294	376-1125[-]	PF00166.16^Cpn10^Chaperonin 10 Kd subunit^58-147^E:1.2e-23`PF00166.16^Cpn10^Chaperonin 10 Kd subunit^156-248^E:2.8e-28	.	.	.	.	GO:0006457^biological_process^protein folding`GO:0005737^cellular_component^cytoplasm
TR262|c0_g1	TR262|c0_g1_i1	PKHA8_DANRE^PKHA8_DANRE^Q:1044-613,H:357-500^35.86%ID^E:1e-19^RecName: Full=Pleckstrin homology domain-containing family A member 8;^Eukaryota; Metazoa; Chordata; Craniata; Vertebrata; Euteleostomi; Actinopterygii; Neopterygii; Teleostei; Ostariophysi; Cypriniformes; Cyprinidae; Danio	TR262|c0_g1_i1|m.295	493-1101[-]	PF08718.6^GLTP^Glycolipid transfer protein (GLTP)^22-165^E:1.8e-49	.	.	.	.	GO:0017089^molecular_function^glycolipid transporter activity`GO:0051861^molecular_function^glycolipid binding`GO:0046836^biological_process^glycolipid transport`GO:0005737^cellular_component^cytoplasm
TR262|c0_g2	TR262|c0_g2_i1	.	.	.	.	.	.	.	.	.
TR263|c0_g1	TR263|c0_g1_i1	CDI8_ARATH^CDI8_ARATH^Q:823-431,H:1-124^57.25%ID^E:1e-07^RecName: Full=Cadmium-induced protein AS8;^Eukaryota; Viridiplantae; Streptophyta; Embryophyta; Tracheophyta; Spermatophyta; Magnoliophyta; eudicotyledons; Gunneridae; Pentapetalae; rosids; malvids; Brassicales; Brassicaceae; Camelineae; Arabidopsis	TR263|c0_g1_i1|m.296	218-862[-]	.	.	ExpAA=68.64^PredHel=3^Topology=o4-23i36-53o63-85i	.	.	.
TR264|c0_g1	TR264|c0_g1_i1	CALM_PLAFA^CALM_PLAFA^Q:365-595,H:77-148^33.77%ID^E:3e-06^RecName: Full=Calmodulin;^Eukaryota; Alveolata; Apicomplexa; Aconoidasida; Haemosporida; Plasmodium; Plasmodium (Laverania)	TR264|c0_g1_i1|m.297	2-604[+]	PF13405.1^EF-hand_6^EF-hand domain^130-159^E:0.0045	.	.	.	.	GO:0005509^molecular_function^calcium ion binding
TR265|c0_g1	TR265|c0_g1_i1	.	.	.	.	.	.	.	.	.
TR266|c0_g1	TR266|c0_g1_i1	LWD1_ARATH^LWD1_ARATH^Q:281-1264,H:17-346^79.7%ID^E:0^RecName: Full=WD repeat-containing protein LWD1;^Eukaryota; Viridiplantae; Streptophyta; Embryophyta; Tracheophyta; Spermatophyta; Magnoliophyta; eudicotyledons; Gunneridae; Pentapetalae; rosids; malvids; Brassicales; Brassicaceae; Camelineae; Arabidopsis	TR266|c0_g1_i1|m.298	269-1267[+]	PF00400.27^WD40^WD domain, G-beta repeat^122-150^E:0.14`PF00400.27^WD40^WD domain, G-beta repeat^158-191^E:3.5e-05`PF00400.27^WD40^WD domain, G-beta repeat^245-282^E:1.3e-06	.	.	.	.	GO:0005515^molecular_function^protein binding
TR267|c0_g1	TR267|c0_g1_i1	BAHC1_HUMAN^BAHC1_HUMAN^Q:465-737,H:2482-2572^32.97%ID^E:4e-09^RecName: Full=BAH and coiled-coil domain-containing protein 1;^Eukaryota; Metazoa; Chordata; Craniata; Vertebrata; Euteleostomi; Mammalia; Eutheria; Euarchontoglires; Primates; Haplorrhini; Catarrhini; Hominidae; Homo	TR267|c0_g1_i1|m.299	405-1055[+]	PF01426.13^BAH^BAH domain^23-135^E:6.4e-26`PF00628.24^PHD^PHD-finger^140-188^E:1.2e-09	.	.	.	.	GO:0003682^molecular_function^chromatin binding`GO:0005515^molecular_function^protein binding
TR268|c0_g1	TR268|c0_g1_i1	NAA50_MOUSE^NAA50_MOUSE^Q:16-312,H:15-112^54.55%ID^E:6e-33^RecName: Full=N-alpha-acetyltransferase 50;^Eukaryota; Metazoa; Chordata; Craniata; Vertebrata; Euteleostomi; Mammalia; Eutheria; Euarchontoglires; Glires; Rodentia; Sciurognathi; Muroidea; Muridae; Murinae; Mus; Mus	TR268|c0_g1_i1|m.300	1-312[+]	PF00583.19^Acetyltransf_1^Acetyltransferase (GNAT) family^42-103^E:4.2e-08	.	.	.	.	GO:0008080^molecular_function^N-acetyltransferase activity
TR269|c0_g1	TR269|c0_g1_i1	.	TR269|c0_g1_i1|m.301	83-406[+]	.	.	.	.	.	.
TR270|c0_g1	TR270|c0_g1_i1	GTE9_ARATH^GTE9_ARATH^Q:966-328,H:137-370^38.89%ID^E:1e-39^RecName: Full=Transcription factor GTE9;^Eukaryota; Viridiplantae; Streptophyta; Embryophyta; Tracheophyta; Spermatophyta; Magnoliophyta; eudicotyledons; Gunneridae; Pentapetalae; rosids; malvids; Brassicales; Brassicaceae; Camelineae; Arabidopsis	TR270|c0_g1_i1|m.302	289-1077[-]	PF00439.20^Bromodomain^Bromodomain^42-126^E:6.5e-21	.	.	.	.	GO:0005515^molecular_function^protein binding
TR271|c0_g1	TR271|c0_g1_i1	.	.	.	.	.	.	.	.	.
TR272|c0_g1	TR272|c0_g1_i1	.	.	.	.	.	.	.	.	.
TR273|c0_g1	TR273|c0_g1_i1	ACA1_ORYSJ^ACA1_ORYSJ^Q:2-1753,H:46-628^67.35%ID^E:0^RecName: Full=Calcium-transporting ATPase 1, plasma membrane-type;^Eukaryota; Viridiplantae; Streptophyta; Embryophyta; Tracheophyta; Spermatophyta; Magnoliophyta; Liliopsida; Poales; Poaceae; BEP clade; Ehrhartoideae; Oryzeae; Oryza	TR273|c0_g1_i1|m.303	2-1753[+]	PF00690.21^Cation_ATPase_N^Cation transporter/ATPase, N-terminus^76-144^E:1.9e-11`PF00122.15^E1-E2_ATPase^E1-E2 ATPase^164-402^E:6.1e-62`PF13246.1^Hydrolase_like2^Putative hydrolase of sodium-potassium ATPase alpha subunit^473-550^E:1.1e-17	.	ExpAA=97.86^PredHel=4^Topology=i132-151o161-178i314-336o356-378i	.	.	GO:0000166^molecular_function^nucleotide binding`GO:0046872^molecular_function^metal ion binding
TR274|c0_g1	TR274|c0_g1_i1	.	.	.	.	.	.	.	.	.
TR274|c0_g2	TR274|c0_g2_i1	.	.	.	.	.	.	.	.	.
TR275|c0_g1	TR275|c0_g1_i1	Y1181_ARATH^Y1181_ARATH^Q:1450-575,H:382-633^28.04%ID^E:6e-25^RecName: Full=Uncharacterized aarF domain-containing protein kinase At1g71810, chloroplastic;^Eukaryota; Viridiplantae; Streptophyta; Embryophyta; Tracheophyta; Spermatophyta; Magnoliophyta; eudicotyledons; Gunneridae; Pentapetalae; rosids; malvids; Brassicales; Brassicaceae; Camelineae; Arabidopsis	TR275|c0_g1_i1|m.305	389-1450[-]	.	.	.	.	.	.
TR276|c0_g1	TR276|c0_g1_i1	Y1491_ARATH^Y1491_ARATH^Q:7-435,H:114-254^32.87%ID^E:5e-18^RecName: Full=Uncharacterized protein At1g04910;^Eukaryota; Viridiplantae; Streptophyta; Embryophyta; Tracheophyta; Spermatophyta; Magnoliophyta; eudicotyledons; Gunneridae; Pentapetalae; rosids; malvids; Brassicales; Brassicaceae; Camelineae; Arabidopsis	TR276|c0_g1_i1|m.308	1-471[+]	PF10250.4^O-FucT^GDP-fucose protein O-fucosyltransferase^1-144^E:2.7e-32	.	.	.	.	.
TR277|c0_g1	TR277|c0_g1_i1	.	.	.	.	.	.	.	.	.
TR278|c0_g1	TR278|c0_g1_i1	DJC14_MOUSE^DJC14_MOUSE^Q:1270-1061,H:427-501^42.67%ID^E:2e-08^RecName: Full=DnaJ homolog subfamily C member 14;^Eukaryota; Metazoa; Chordata; Craniata; Vertebrata; Euteleostomi; Mammalia; Eutheria; Euarchontoglires; Glires; Rodentia; Sciurognathi; Muroidea; Muridae; Murinae; Mus; Mus	TR278|c0_g1_i1|m.309	398-2257[-]	PF00226.26^DnaJ^DnaJ domain^342-403^E:5.4e-17`PF12572.3^DUF3752^Protein of unknown function (DUF3752)^460-611^E:1.5e-30	.	.	.	.	.
TR279|c0_g1	TR279|c0_g1_i1	WDR61_DANRE^WDR61_DANRE^Q:1478-549,H:13-302^38.78%ID^E:9e-60^RecName: Full=WD repeat-containing protein 61;^Eukaryota; Metazoa; Chordata; Craniata; Vertebrata; Euteleostomi; Actinopterygii; Neopterygii; Teleostei; Ostariophysi; Cypriniformes; Cyprinidae; Danio	TR279|c0_g1_i1|m.311	540-1508[-]	PF00400.27^WD40^WD domain, G-beta repeat^7-45^E:8.8e-06`PF00400.27^WD40^WD domain, G-beta repeat^54-88^E:0.0036`PF00400.27^WD40^WD domain, G-beta repeat^157-187^E:0.00035`PF00400.27^WD40^WD domain, G-beta repeat^193-230^E:9e-07`PF00400.27^WD40^WD domain, G-beta repeat^239-272^E:4.1e-10`PF00400.27^WD40^WD domain, G-beta repeat^278-320^E:8.6e-06	.	.	.	.	GO:0005515^molecular_function^protein binding
TR279|c0_g2	TR279|c0_g2_i1	WDR61_DANRE^WDR61_DANRE^Q:1479-883,H:13-198^35.82%ID^E:9e-47^RecName: Full=WD repeat-containing protein 61;^Eukaryota; Metazoa; Chordata; Craniata; Vertebrata; Euteleostomi; Actinopterygii; Neopterygii; Teleostei; Ostariophysi; Cypriniformes; Cyprinidae; Danio`WDR61_DANRE^WDR61_DANRE^Q:884-549,H:198-302^44.64%ID^E:9e-47^RecName: Full=WD repeat-containing protein 61;^Eukaryota; Metazoa; Chordata; …	TR279|c0_g2_i1|m.313	871-1509[-]	PF00400.27^WD40^WD domain, G-beta repeat^7-45^E:4.7e-06`PF00400.27^WD40^WD domain, G-beta repeat^54-88^E:0.0018`PF00400.27^WD40^WD domain, G-beta repeat^157-187^E:0.00019	.	.	.	.	GO:0005515^molecular_function^protein binding
TR280|c0_g1	TR280|c0_g1_i1	.	TR280|c0_g1_i1|m.315	1-1233[-]	.	.	.	.	.	.
TR281|c0_g1	TR281|c0_g1_i1	.	.	.	.	.	.	.	.	.
TR282|c0_g1	TR282|c0_g1_i1	.	TR282|c0_g1_i1|m.316	45-350[+]	.	.	.	.	.	.
TR282|c0_g2	TR282|c0_g2_i1	.	.	.	.	.	.	.	.	.
TR283|c0_g1	TR283|c0_g1_i1	.	TR283|c0_g1_i1|m.317	283-822[+]	.	.	.	.	.	.
TR283|c0_g2	TR283|c0_g2_i1	.	.	.	.	.	.	.	.	.
TR284|c0_g1	TR284|c0_g1_i1	.	TR284|c0_g1_i1|m.320	695-1171[-]	.	.	.	.	.	.
TR284|c0_g1	TR284|c0_g1_i1	.	TR284|c0_g1_i1|m.319	1-567[-]	.	.	.	.	.	.
TR284|c0_g2	TR284|c0_g2_i1	.	TR284|c0_g2_i1|m.321	1-1170[-]	.	.	.	.	.	.
TR285|c0_g1	TR285|c0_g1_i1	.	.	.	.	.	.	.	.	.
TR285|c0_g2	TR285|c0_g2_i1	.	.	.	.	.	.	.	.	.
TR286|c0_g1	TR286|c0_g1_i1	RMR1_ORYSJ^RMR1_ORYSJ^Q:61-465,H:19-151^53.33%ID^E:8e-40^RecName: Full=Receptor homology region, transmembrane domain- and RING domain-containing protein 1;^Eukaryota; Viridiplantae; Streptophyta; Embryophyta; Tracheophyta; Spermatophyta; Magnoliophyta; Liliopsida; Poales; Poaceae; BEP clade; Ehrhartoideae; Oryzeae; Oryza	TR286|c0_g1_i1|m.322	1-465[+]	PF02225.17^PA^PA domain^65-152^E:5.2e-15	sigP:1^28^0.79^YES	.	.	.	.
TR286|c0_g2	TR286|c0_g2_i1	RMR1_ORYSJ^RMR1_ORYSJ^Q:61-375,H:19-121^53.33%ID^E:3e-29^RecName: Full=Receptor homology region, transmembrane domain- and RING domain-containing protein 1;^Eukaryota; Viridiplantae; Streptophyta; Embryophyta; Tracheophyta; Spermatophyta; Magnoliophyta; Liliopsida; Poales; Poaceae; BEP clade; Ehrhartoideae; Oryzeae; Oryza	TR286|c0_g2_i1|m.323	1-393[+]	PF02225.17^PA^PA domain^65-119^E:1.3e-10	sigP:1^28^0.79^YES	.	.	.	.
TR287|c0_g1	TR287|c0_g1_i1	.	.	.	.	.	.	.	.	.
TR287|c0_g1	TR287|c0_g1_i2	.	.	.	.	.	.	.	.	.
TR288|c0_g1	TR288|c0_g1_i1	.	.	.	.	.	.	.	.	.
TR288|c0_g2	TR288|c0_g2_i1	.	.	.	.	.	.	.	.	.
TR289|c0_g1	TR289|c0_g1_i1	PRI1_MOUSE^PRI1_MOUSE^Q:242-1471,H:11-407^44.98%ID^E:1e-111^RecName: Full=DNA primase small subunit;^Eukaryota; Metazoa; Chordata; Craniata; Vertebrata; Euteleostomi; Mammalia; Eutheria; Euarchontoglires; Glires; Rodentia; Sciurognathi; Muroidea; Muridae; Murinae; Mus; Mus	TR289|c0_g1_i1|m.324	86-1531[+]	PF01896.14^DNA_primase_S^Eukaryotic and archaeal DNA primase small subunit^159-395^E:4.9e-54	.	.	.	.	GO:0003896^molecular_function^DNA primase activity`GO:0006269^biological_process^DNA replication, synthesis of RNA primer
TR289|c0_g2	TR289|c0_g2_i1	PRI1_HUMAN^PRI1_HUMAN^Q:242-1315,H:11-351^47.65%ID^E:8e-109^RecName: Full=DNA primase small subunit;^Eukaryota; Metazoa; Chordata; Craniata; Vertebrata; Euteleostomi; Mammalia; Eutheria; Euarchontoglires; Primates; Haplorrhini; Catarrhini; Hominidae; Homo	TR289|c0_g2_i1|m.325	86-1333[+]	PF01896.14^DNA_primase_S^Eukaryotic and archaeal DNA primase small subunit^159-395^E:3.3e-54	.	.	.	.	GO:0003896^molecular_function^DNA primase activity`GO:0006269^biological_process^DNA replication, synthesis of RNA primer
TR290|c0_g1	TR290|c0_g1_i1	.	TR290|c0_g1_i1|m.326	3-383[-]	.	.	.	.	.	.
TR290|c0_g2	TR290|c0_g2_i1	.	TR290|c0_g2_i1|m.327	691-1296[-]	.	.	.	.	.	.
TR290|c0_g2	TR290|c0_g2_i1	.	TR290|c0_g2_i1|m.328	279-722[-]	PF13417.1^GST_N_3^Glutathione S-transferase, N-terminal domain^70-143^E:7.4e-07	.	.	.	.	GO:0005515^molecular_function^protein binding
TR290|c0_g2	TR290|c0_g2_i2	.	TR290|c0_g2_i2|m.329	279-1397[-]	PF13417.1^GST_N_3^Glutathione S-transferase, N-terminal domain^174-250^E:6.6e-15`PF13417.1^GST_N_3^Glutathione S-transferase, N-terminal domain^295-368^E:4.9e-06	.	.	.	.	GO:0005515^molecular_function^protein binding
TR290|c0_g2	TR290|c0_g2_i3	.	TR290|c0_g2_i3|m.330	279-1358[-]	PF13417.1^GST_N_3^Glutathione S-transferase, N-terminal domain^161-237^E:6.2e-15`PF13417.1^GST_N_3^Glutathione S-transferase, N-terminal domain^282-355^E:4.6e-06	.	.	.	.	GO:0005515^molecular_function^protein binding
TR291|c0_g1	TR291|c0_g1_i1	.	.	.	.	.	.	.	.	.
TR291|c0_g2	TR291|c0_g2_i1	RUMI_CULQU^RUMI_CULQU^Q:1244-276,H:67-392^24.48%ID^E:8e-26^RecName: Full=O-glucosyltransferase rumi homolog;^Eukaryota; Metazoa; Ecdysozoa; Arthropoda; Hexapoda; Insecta; Pterygota; Neoptera; Endopterygota; Diptera; Nematocera; Culicoidea; Culicidae; Culicinae; Culicini; Culex; Culex	TR291|c0_g2_i1|m.331	45-1517[-]	PF05686.7^Glyco_transf_90^Glycosyl transferase family 90^93-485^E:2.3e-158	sigP:1^23^0.717^YES	ExpAA=16.30^PredHel=1^Topology=i7-24o	.	.	.
TR292|c0_g1	TR292|c0_g1_i1	TOM1_ARATH^TOM1_ARATH^Q:3-95,H:261-291^83.87%ID^E:1e-08^RecName: Full=Tobamovirus multiplication protein 1;^Eukaryota; Viridiplantae; Streptophyta; Embryophyta; Tracheophyta; Spermatophyta; Magnoliophyta; eudicotyledons; Gunneridae; Pentapetalae; rosids; malvids; Brassicales; Brassicaceae; Camelineae; Arabidopsis	.	.	.	.	.	.	GO:0016021^cellular_component^integral component of membrane`GO:0009705^cellular_component^plant-type vacuole membrane`GO:0005774^cellular_component^vacuolar membrane`GO:0046786^biological_process^viral replication complex formation and maintenance	.
TR293|c0_g1	TR293|c0_g1_i1	ERG28_ARATH^ERG28_ARATH^Q:48-428,H:1-127^73.23%ID^E:1e-60^RecName: Full=Ergosterol biosynthetic protein 28;^Eukaryota; Viridiplantae; Streptophyta; Embryophyta; Tracheophyta; Spermatophyta; Magnoliophyta; eudicotyledons; Gunneridae; Pentapetalae; rosids; malvids; Brassicales; Brassicaceae; Camelineae; Arabidopsis	TR293|c0_g1_i1|m.332	3-449[+]	PF03694.8^Erg28^Erg28 like protein^16-122^E:7.2e-26	.	ExpAA=86.81^PredHel=4^Topology=i21-43o58-80i85-107o111-133i	.	.	GO:0016021^cellular_component^integral component of membrane
TR293|c0_g2	TR293|c0_g2_i1	ERG28_ARATH^ERG28_ARATH^Q:112-429,H:22-127^73.58%ID^E:3e-48^RecName: Full=Ergosterol biosynthetic protein 28;^Eukaryota; Viridiplantae; Streptophyta; Embryophyta; Tracheophyta; Spermatophyta; Magnoliophyta; eudicotyledons; Gunneridae; Pentapetalae; rosids; malvids; Brassicales; Brassicaceae; Camelineae; Arabidopsis	.	.	.	.	.	.	GO:0005789^cellular_component^endoplasmic reticulum membrane`GO:0016021^cellular_component^integral component of membrane`GO:0016126^biological_process^sterol biosynthetic process	.
TR294|c0_g1	TR294|c0_g1_i1	MED16_ARATH^MED16_ARATH^Q:239-3,H:1053-1131^63.29%ID^E:2e-27^RecName: Full=Mediator of RNA polymerase II transcription subunit 16;^Eukaryota; Viridiplantae; Streptophyta; Embryophyta; Tracheophyta; Spermatophyta; Magnoliophyta; eudicotyledons; Gunneridae; Pentapetalae; rosids; malvids; Brassicales; Brassicaceae; Camelineae; Arabidopsis	.	.	.	.	.	.	GO:0016592^cellular_component^mediator complex`GO:0005634^cellular_component^nucleus`GO:0032922^biological_process^circadian regulation of gene expression`GO:1901672^biological_process^positive regulation of systemic acquired resistance`GO:0010104^biological_process^regulation of ethylene-activated signaling pathway`GO:2000022^biological_process^regulation of jasmonic acid mediated signaling path…	.
TR295|c0_g1	TR295|c0_g1_i1	PSAG_ARATH^PSAG_ARATH^Q:313-2,H:8-112^51.43%ID^E:7e-22^RecName: Full=Photosystem I reaction center subunit V, chloroplastic;^Eukaryota; Viridiplantae; Streptophyta; Embryophyta; Tracheophyta; Spermatophyta; Magnoliophyta; eudicotyledons; Gunneridae; Pentapetalae; rosids; malvids; Brassicales; Brassicaceae; Camelineae; Arabidopsis	TR295|c0_g1_i1|m.334	2-406[-]	PF01241.13^PSI_PSAK^Photosystem I psaG / psaK^85-129^E:2.5e-09	.	.	.	.	GO:0015979^biological_process^photosynthesis`GO:0009522^cellular_component^photosystem I`GO:0016020^cellular_component^membrane
TR295|c0_g2	TR295|c0_g2_i1	PSAG_ARATH^PSAG_ARATH^Q:515-63,H:8-159^63.16%ID^E:5e-56^RecName: Full=Photosystem I reaction center subunit V, chloroplastic;^Eukaryota; Viridiplantae; Streptophyta; Embryophyta; Tracheophyta; Spermatophyta; Magnoliophyta; eudicotyledons; Gunneridae; Pentapetalae; rosids; malvids; Brassicales; Brassicaceae; Camelineae; Arabidopsis	TR295|c0_g2_i1|m.335	60-608[-]	PF01241.13^PSI_PSAK^Photosystem I psaG / psaK^85-179^E:2.4e-31	.	ExpAA=43.24^PredHel=2^Topology=i84-106o148-170i	.	.	GO:0015979^biological_process^photosynthesis`GO:0009522^cellular_component^photosystem I`GO:0016020^cellular_component^membrane
TR296|c0_g1	TR296|c0_g1_i1	.	TR296|c0_g1_i1|m.337	3-302[+]	.	.	.	.	.	.
TR297|c0_g1	TR297|c0_g1_i1	ACCD_PINKO^ACCD_PINKO^Q:1210-251,H:1-320^91.25%ID^E:0^RecName: Full=Acetyl-coenzyme A carboxylase carboxyl transferase subunit beta, chloroplastic {ECO:0000255|HAMAP-Rule:MF_01395};^Eukaryota; Viridiplantae; Streptophyta; Embryophyta; Tracheophyta; Spermatophyta; Pinidae; Pinales; Pinaceae; Pinus; Strobus	TR297|c0_g1_i1|m.338	236-1222[-]	PF01039.17^Carboxyl_trans^Carboxyl transferase domain^144-285^E:3.6e-21	.	.	.	.	GO:0016874^molecular_function^ligase activity
TR298|c0_g1	TR298|c0_g1_i1	.	.	.	.	.	.	.	.	.
TR298|c0_g2	TR298|c0_g2_i1	.	.	.	.	.	.	.	.	.
TR299|c0_g1	TR299|c0_g1_i1	TPS6_ARATH^TPS6_ARATH^Q:3-599,H:658-856^71.86%ID^E:2e-94^RecName: Full=Alpha,alpha-trehalose-phosphate synthase [UDP-forming] 6;^Eukaryota; Viridiplantae; Streptophyta; Embryophyta; Tracheophyta; Spermatophyta; Magnoliophyta; eudicotyledons; Gunneridae; Pentapetalae; rosids; malvids; Brassicales; Brassicaceae; Camelineae; Arabidopsis	TR299|c0_g1_i1|m.339	3-650[+]	PF02358.11^Trehalose_PPase^Trehalose-phosphatase^2-182^E:8.7e-62`PF08282.7^Hydrolase_3^haloacid dehalogenase-like hydrolase^77-150^E:1.1e-05	.	.	.	.	GO:0003824^molecular_function^catalytic activity`GO:0005992^biological_process^trehalose biosynthetic process
TR299|c0_g2	TR299|c0_g2_i1	TPS6_ARATH^TPS6_ARATH^Q:3-599,H:658-856^71.86%ID^E:2e-94^RecName: Full=Alpha,alpha-trehalose-phosphate synthase [UDP-forming] 6;^Eukaryota; Viridiplantae; Streptophyta; Embryophyta; Tracheophyta; Spermatophyta; Magnoliophyta; eudicotyledons; Gunneridae; Pentapetalae; rosids; malvids; Brassicales; Brassicaceae; Camelineae; Arabidopsis	TR299|c0_g2_i1|m.340	3-650[+]	PF02358.11^Trehalose_PPase^Trehalose-phosphatase^2-182^E:8.7e-62`PF08282.7^Hydrolase_3^haloacid dehalogenase-like hydrolase^77-150^E:1.1e-05	.	.	.	.	GO:0003824^molecular_function^catalytic activity`GO:0005992^biological_process^trehalose biosynthetic process
TR300|c0_g1	TR300|c0_g1_i1	TBB_LYMST^TBB_LYMST^Q:2-124,H:47-87^100%ID^E:6e-21^RecName: Full=Tubulin beta chain;^Eukaryota; Metazoa; Lophotrochozoa; Mollusca; Gastropoda; Heterobranchia; Euthyneura; Panpulmonata; Hygrophila; Lymnaeoidea; Lymnaeidae; Lymnaea	.	.	.	.	.	.	GO:0005737^cellular_component^cytoplasm`GO:0005874^cellular_component^microtubule`GO:0005525^molecular_function^GTP binding`GO:0003924^molecular_function^GTPase activity`GO:0005200^molecular_function^structural constituent of cytoskeleton`GO:0007017^biological_process^microtubule-based process`GO:0051258^biological_process^protein polymerization	.
TR301|c0_g1	TR301|c0_g1_i1	UCKC_DICDI^UCKC_DICDI^Q:2-445,H:252-398^35.81%ID^E:6e-24^RecName: Full=Uridine-cytidine kinase C;^Eukaryota; Amoebozoa; Mycetozoa; Dictyosteliida; Dictyostelium	TR301|c0_g1_i1|m.341	2-715[+]	.	.	ExpAA=22.05^PredHel=1^Topology=i214-236o	.	.	.
TR301|c0_g2	TR301|c0_g2_i1	UCKC_DICDI^UCKC_DICDI^Q:2-445,H:252-398^35.81%ID^E:6e-25^RecName: Full=Uridine-cytidine kinase C;^Eukaryota; Amoebozoa; Mycetozoa; Dictyosteliida; Dictyostelium	TR301|c0_g2_i1|m.342	2-556[+]	.	.	.	.	.	.
TR302|c0_g1	TR302|c0_g1_i1	UBC27_ARATH^UBC27_ARATH^Q:270-854,H:1-192^68.88%ID^E:1e-79^RecName: Full=Ubiquitin-conjugating enzyme E2 27;^Eukaryota; Viridiplantae; Streptophyta; Embryophyta; Tracheophyta; Spermatophyta; Magnoliophyta; eudicotyledons; Gunneridae; Pentapetalae; rosids; malvids; Brassicales; Brassicaceae; Camelineae; Arabidopsis	TR302|c0_g1_i1|m.343	270-857[+]	PF00179.21^UQ_con^Ubiquitin-conjugating enzyme^6-145^E:3.7e-43`PF00627.26^UBA^UBA/TS-N domain^158-192^E:5.2e-10	.	.	.	.	GO:0005515^molecular_function^protein binding
TR302|c0_g2	TR302|c0_g2_i1	UBC27_ARATH^UBC27_ARATH^Q:270-854,H:1-192^68.88%ID^E:1e-79^RecName: Full=Ubiquitin-conjugating enzyme E2 27;^Eukaryota; Viridiplantae; Streptophyta; Embryophyta; Tracheophyta; Spermatophyta; Magnoliophyta; eudicotyledons; Gunneridae; Pentapetalae; rosids; malvids; Brassicales; Brassicaceae; Camelineae; Arabidopsis	TR302|c0_g2_i1|m.344	270-857[+]	PF00179.21^UQ_con^Ubiquitin-conjugating enzyme^6-145^E:3.7e-43`PF00627.26^UBA^UBA/TS-N domain^158-192^E:5.2e-10	.	.	.	.	GO:0005515^molecular_function^protein binding
TR303|c0_g1	TR303|c0_g1_i1	.	TR303|c0_g1_i1|m.345	2-595[+]	.	.	.	.	.	.
TR304|c0_g1	TR304|c0_g1_i1	.	.	.	.	.	.	.	.	.
TR304|c0_g2	TR304|c0_g2_i1	.	.	.	.	.	.	.	.	.
TR305|c0_g1	TR305|c0_g1_i1	.	.	.	.	.	.	.	.	.
TR306|c0_g1	TR306|c0_g1_i1	.	.	.	.	.	.	.	.	.
TR307|c0_g1	TR307|c0_g1_i1	MAVI_CUCPE^MAVI_CUCPE^Q:109-447,H:6-105^37.17%ID^E:9e-12^RecName: Full=Mavicyanin;^Eukaryota; Viridiplantae; Streptophyta; Embryophyta; Tracheophyta; Spermatophyta; Magnoliophyta; eudicotyledons; Gunneridae; Pentapetalae; rosids; fabids; Cucurbitales; Cucurbitaceae; Cucurbiteae; Cucurbita	TR307|c0_g1_i1|m.347	1-579[+]	PF02298.12^Cu_bind_like^Plastocyanin-like domain^54-139^E:4.5e-12	.	ExpAA=18.70^PredHel=1^Topology=o4-26i	.	.	GO:0009055^molecular_function^electron carrier activity
TR308|c0_g1	TR308|c0_g1_i1	.	.	.	.	.	.	.	.	.
TR309|c0_g1	TR309|c0_g1_i1	.	TR309|c0_g1_i1|m.348	476-2194[-]	.	.	.	.	.	.
TR310|c0_g1	TR310|c0_g1_i1	.	.	.	.	.	.	.	.	.
TR311|c0_g1	TR311|c0_g1_i1	CHUP1_ARATH^CHUP1_ARATH^Q:468-175,H:886-983^56.12%ID^E:1e-26^RecName: Full=Protein CHUP1, chloroplastic;^Eukaryota; Viridiplantae; Streptophyta; Embryophyta; Tracheophyta; Spermatophyta; Magnoliophyta; eudicotyledons; Gunneridae; Pentapetalae; rosids; malvids; Brassicales; Brassicaceae; Camelineae; Arabidopsis	TR311|c0_g1_i1|m.350	145-468[-]	.	.	.	.	.	.
TR312|c0_g1	TR312|c0_g1_i1	CTPA2_ARATH^CTPA2_ARATH^Q:693-4,H:117-345^65.65%ID^E:5e-105^RecName: Full=Carboxyl-terminal-processing peptidase 2, chloroplastic;^Eukaryota; Viridiplantae; Streptophyta; Embryophyta; Tracheophyta; Spermatophyta; Magnoliophyta; eudicotyledons; Gunneridae; Pentapetalae; rosids; malvids; Brassicales; Brassicaceae; Camelineae; Arabidopsis	TR312|c0_g1_i1|m.351	1-708[-]	PF00595.19^PDZ^PDZ domain (Also known as DHR or GLGF)^109-172^E:3.7e-11`PF13180.1^PDZ_2^PDZ domain^111-184^E:8.8e-08	.	.	.	.	GO:0005515^molecular_function^protein binding
TR312|c0_g2	TR312|c0_g2_i1	CTPA2_ARATH^CTPA2_ARATH^Q:1304-126,H:117-508^69.97%ID^E:0^RecName: Full=Carboxyl-terminal-processing peptidase 2, chloroplastic;^Eukaryota; Viridiplantae; Streptophyta; Embryophyta; Tracheophyta; Spermatophyta; Magnoliophyta; eudicotyledons; Gunneridae; Pentapetalae; rosids; malvids; Brassicales; Brassicaceae; Camelineae; Arabidopsis	TR312|c0_g2_i1|m.352	102-1319[-]	PF00595.19^PDZ^PDZ domain (Also known as DHR or GLGF)^110-172^E:9.6e-11`PF13180.1^PDZ_2^PDZ domain^111-184^E:2.4e-07`PF03572.13^Peptidase_S41^Peptidase family S41^210-371^E:1.5e-51	.	.	.	.	GO:0005515^molecular_function^protein binding`GO:0008236^molecular_function^serine-type peptidase activity`GO:0006508^biological_process^proteolysis
TR313|c0_g1	TR313|c0_g1_i1	TKTC_SOLTU^TKTC_SOLTU^Q:365-2392,H:64-740^84.79%ID^E:0^RecName: Full=Transketolase, chloroplastic;^Eukaryota; Viridiplantae; Streptophyta; Embryophyta; Tracheophyta; Spermatophyta; Magnoliophyta; eudicotyledons; Gunneridae; Pentapetalae; asterids; lamiids; Solanales; Solanaceae; Solanoideae; Solaneae; Solanum	TR313|c0_g1_i1|m.354	1-495[-]	.	.	.	.	.	.
TR313|c0_g1	TR313|c0_g1_i1	TKTC_SOLTU^TKTC_SOLTU^Q:365-2392,H:64-740^84.79%ID^E:0^RecName: Full=Transketolase, chloroplastic;^Eukaryota; Viridiplantae; Streptophyta; Embryophyta; Tracheophyta; Spermatophyta; Magnoliophyta; eudicotyledons; Gunneridae; Pentapetalae; asterids; lamiids; Solanales; Solanaceae; Solanoideae; Solaneae; Solanum	TR313|c0_g1_i1|m.353	146-2401[+]	PF00456.16^Transketolase_N^Transketolase, thiamine diphosphate binding domain^92-423^E:6.8e-150`PF02779.19^Transket_pyr^Transketolase, pyrimidine binding domain^441-612^E:5.4e-43`PF02780.15^Transketolase_C^Transketolase, C-terminal domain^635-742^E:1.7e-06	.	.	.	.	GO:0003824^molecular_function^catalytic activity`GO:0008152^biological_process^metabolic process
TR313|c0_g2	TR313|c0_g2_i1	TKTC_SOLTU^TKTC_SOLTU^Q:364-2391,H:64-740^84.79%ID^E:0^RecName: Full=Transketolase, chloroplastic;^Eukaryota; Viridiplantae; Streptophyta; Embryophyta; Tracheophyta; Spermatophyta; Magnoliophyta; eudicotyledons; Gunneridae; Pentapetalae; asterids; lamiids; Solanales; Solanaceae; Solanoideae; Solaneae; Solanum	TR313|c0_g2_i1|m.355	145-2400[+]	PF00456.16^Transketolase_N^Transketolase, thiamine diphosphate binding domain^92-423^E:6.8e-150`PF02779.19^Transket_pyr^Transketolase, pyrimidine binding domain^441-612^E:5.4e-43`PF02780.15^Transketolase_C^Transketolase, C-terminal domain^635-742^E:1.7e-06	.	.	.	.	GO:0003824^molecular_function^catalytic activity`GO:0008152^biological_process^metabolic process
TR313|c0_g2	TR313|c0_g2_i1	TKTC_SOLTU^TKTC_SOLTU^Q:364-2391,H:64-740^84.79%ID^E:0^RecName: Full=Transketolase, chloroplastic;^Eukaryota; Viridiplantae; Streptophyta; Embryophyta; Tracheophyta; Spermatophyta; Magnoliophyta; eudicotyledons; Gunneridae; Pentapetalae; asterids; lamiids; Solanales; Solanaceae; Solanoideae; Solaneae; Solanum	TR313|c0_g2_i1|m.356	3-494[-]	.	.	.	.	.	.
TR314|c0_g1	TR314|c0_g1_i1	.	TR314|c0_g1_i1|m.357	292-1248[+]	PF05097.7^DUF688^Protein of unknown function (DUF688)^120-180^E:0.0001	.	.	.	.	.
TR315|c0_g1	TR315|c0_g1_i1	.	TR315|c0_g1_i1|m.362	3-428[+]	.	.	.	.	.	.
TR316|c0_g1	TR316|c0_g1_i1	GLPT1_ARATH^GLPT1_ARATH^Q:5-250,H:330-411^59.76%ID^E:6e-27^RecName: Full=Putative glycerol-3-phosphate transporter 1;^Eukaryota; Viridiplantae; Streptophyta; Embryophyta; Tracheophyta; Spermatophyta; Magnoliophyta; eudicotyledons; Gunneridae; Pentapetalae; rosids; malvids; Brassicales; Brassicaceae; Camelineae; Arabidopsis	.	.	.	.	.	COG2271^transporter	GO:0016021^cellular_component^integral component of membrane`GO:0005215^molecular_function^transporter activity`GO:0008643^biological_process^carbohydrate transport`GO:0055062^biological_process^phosphate ion homeostasis`GO:0055085^biological_process^transmembrane transport	.
TR317|c0_g1	TR317|c0_g1_i1	.	TR317|c0_g1_i1|m.363	102-1061[+]	.	.	.	.	.	.
TR318|c0_g1	TR318|c0_g1_i1	.	.	.	.	.	.	.	.	.
TR318|c0_g2	TR318|c0_g2_i1	.	TR318|c0_g2_i1|m.364	403-1848[+]	.	sigP:1^19^0.914^YES	ExpAA=25.76^PredHel=1^Topology=o370-392i	.	.	.
TR319|c0_g1	TR319|c0_g1_i1	BUP1_DICDI^BUP1_DICDI^Q:170-1324,H:5-391^62.02%ID^E:1e-177^RecName: Full=Beta-ureidopropionase;^Eukaryota; Amoebozoa; Mycetozoa; Dictyosteliida; Dictyostelium	TR319|c0_g1_i1|m.365	2-1330[+]	PF00795.17^CN_hydrolase^Carbon-nitrogen hydrolase^146-311^E:9e-38	.	.	.	.	GO:0016810^molecular_function^hydrolase activity, acting on carbon-nitrogen (but not peptide) bonds`GO:0006807^biological_process^nitrogen compound metabolic process
TR319|c0_g2	TR319|c0_g2_i1	BUP1_DICDI^BUP1_DICDI^Q:326-1135,H:120-391^72.79%ID^E:1e-146^RecName: Full=Beta-ureidopropionase;^Eukaryota; Amoebozoa; Mycetozoa; Dictyosteliida; Dictyostelium	TR319|c0_g2_i1|m.366	2-1141[+]	PF00795.17^CN_hydrolase^Carbon-nitrogen hydrolase^109-248^E:8.2e-33	.	.	.	.	GO:0016810^molecular_function^hydrolase activity, acting on carbon-nitrogen (but not peptide) bonds`GO:0006807^biological_process^nitrogen compound metabolic process
TR320|c0_g1	TR320|c0_g1_i1	.	TR320|c0_g1_i1|m.367	1-3759[+]	PF00098.18^zf-CCHC^Zinc knuckle^940-956^E:0.0045`PF14392.1^zf-CCHC_4^Zinc knuckle^940-954^E:0.61	.	.	.	.	GO:0003676^molecular_function^nucleic acid binding`GO:0008270^molecular_function^zinc ion binding
TR321|c0_g1	TR321|c0_g1_i1	Y5524_ARATH^Y5524_ARATH^Q:816-40,H:1-258^42.91%ID^E:2e-37^RecName: Full=Probable LRR receptor-like serine/threonine-protein kinase At5g65240;^Eukaryota; Viridiplantae; Streptophyta; Embryophyta; Tracheophyta; Spermatophyta; Magnoliophyta; eudicotyledons; Gunneridae; Pentapetalae; rosids; malvids; Brassicales; Brassicaceae; Camelineae; Arabidopsis	TR321|c0_g1_i1|m.369	1-816[-]	PF08263.7^LRRNT_2^Leucine rich repeat N-terminal domain^21-60^E:2.8e-10`PF13504.1^LRR_7^Leucine rich repeat^37-42^E:15000`PF13516.1^LRR_6^Leucine Rich repeat^86-108^E:2.1`PF12799.2^LRR_4^Leucine Rich repeats (2 copies)^89-124^E:2.1e-08`PF00560.28^LRR_1^Leucine Rich Repeat^89-110^E:0.16`PF13504.1^LRR_7^Leucine rich repeat^89-101^E:22`PF13516.1^LRR_6^Leucine Rich repeat^111-133^E:0.35`PF13504.1^LRR…	sigP:1^19^0.906^YES	ExpAA=25.26^PredHel=1^Topology=o219-241i	.	.	GO:0005515^molecular_function^protein binding
TR321|c0_g1	TR321|c0_g1_i2	Y5524_ARATH^Y5524_ARATH^Q:1136-15,H:1-373^55.59%ID^E:4e-109^RecName: Full=Probable LRR receptor-like serine/threonine-protein kinase At5g65240;^Eukaryota; Viridiplantae; Streptophyta; Embryophyta; Tracheophyta; Spermatophyta; Magnoliophyta; eudicotyledons; Gunneridae; Pentapetalae; rosids; malvids; Brassicales; Brassicaceae; Camelineae; Arabidopsis	TR321|c0_g1_i2|m.370	3-1136[-]	PF08263.7^LRRNT_2^Leucine rich repeat N-terminal domain^21-60^E:4.4e-10`PF12799.2^LRR_4^Leucine Rich repeats (2 copies)^89-124^E:3e-08`PF00560.28^LRR_1^Leucine Rich Repeat^89-110^E:0.25`PF13504.1^LRR_7^Leucine rich repeat^89-101^E:33`PF13504.1^LRR_7^Leucine rich repeat^111-125^E:14`PF13516.1^LRR_6^Leucine Rich repeat^111-133^E:0.54`PF12799.2^LRR_4^Leucine Rich repeats (2 copies)^112-148^E:3.9e-07…	sigP:1^19^0.906^YES	ExpAA=25.16^PredHel=1^Topology=o219-241i	.	.	GO:0005515^molecular_function^protein binding`GO:0004672^molecular_function^protein kinase activity`GO:0005524^molecular_function^ATP binding`GO:0006468^biological_process^protein phosphorylation
TR321|c0_g1	TR321|c0_g1_i3	Y5524_ARATH^Y5524_ARATH^Q:1223-3,H:1-406^57.21%ID^E:5e-131^RecName: Full=Probable LRR receptor-like serine/threonine-protein kinase At5g65240;^Eukaryota; Viridiplantae; Streptophyta; Embryophyta; Tracheophyta; Spermatophyta; Magnoliophyta; eudicotyledons; Gunneridae; Pentapetalae; rosids; malvids; Brassicales; Brassicaceae; Camelineae; Arabidopsis	TR321|c0_g1_i3|m.371	3-1223[-]	PF08263.7^LRRNT_2^Leucine rich repeat N-terminal domain^21-60^E:4.9e-10`PF12799.2^LRR_4^Leucine Rich repeats (2 copies)^89-124^E:3.4e-08`PF00560.28^LRR_1^Leucine Rich Repeat^89-110^E:0.27`PF13504.1^LRR_7^Leucine rich repeat^89-101^E:36`PF13504.1^LRR_7^Leucine rich repeat^111-125^E:15`PF13516.1^LRR_6^Leucine Rich repeat^111-133^E:0.6`PF13855.1^LRR_8^Leucine rich repeat^112-171^E:3.4e-08`PF00560.28…	sigP:1^19^0.906^YES	ExpAA=24.98^PredHel=1^Topology=o219-241i	.	.	GO:0005515^molecular_function^protein binding`GO:0004672^molecular_function^protein kinase activity`GO:0005524^molecular_function^ATP binding`GO:0006468^biological_process^protein phosphorylation
TR321|c0_g1	TR321|c0_g1_i4	Y5524_ARATH^Y5524_ARATH^Q:851-15,H:97-373^59.14%ID^E:1e-94^RecName: Full=Probable LRR receptor-like serine/threonine-protein kinase At5g65240;^Eukaryota; Viridiplantae; Streptophyta; Embryophyta; Tracheophyta; Spermatophyta; Magnoliophyta; eudicotyledons; Gunneridae; Pentapetalae; rosids; malvids; Brassicales; Brassicaceae; Camelineae; Arabidopsis	TR321|c0_g1_i4|m.372	3-908[-]	PF12799.2^LRR_4^Leucine Rich repeats (2 copies)^18-48^E:2.4e-06`PF13504.1^LRR_7^Leucine rich repeat^18-24^E:5100`PF13516.1^LRR_6^Leucine Rich repeat^35-57^E:0.41`PF13504.1^LRR_7^Leucine rich repeat^35-49^E:10`PF13855.1^LRR_8^Leucine rich repeat^36-95^E:2.4e-08`PF00560.28^LRR_1^Leucine Rich Repeat^37-58^E:0.22`PF13516.1^LRR_6^Leucine Rich repeat^58-80^E:0.14`PF13504.1^LRR_7^Leucine rich repeat^59-…	.	ExpAA=23.59^PredHel=1^Topology=o143-165i	.	.	GO:0005515^molecular_function^protein binding`GO:0004672^molecular_function^protein kinase activity`GO:0005524^molecular_function^ATP binding`GO:0006468^biological_process^protein phosphorylation
TR321|c0_g1	TR321|c0_g1_i5	Y5524_ARATH^Y5524_ARATH^Q:938-3,H:97-406^60.9%ID^E:2e-116^RecName: Full=Probable LRR receptor-like serine/threonine-protein kinase At5g65240;^Eukaryota; Viridiplantae; Streptophyta; Embryophyta; Tracheophyta; Spermatophyta; Magnoliophyta; eudicotyledons; Gunneridae; Pentapetalae; rosids; malvids; Brassicales; Brassicaceae; Camelineae; Arabidopsis	TR321|c0_g1_i5|m.373	3-995[-]	PF13504.1^LRR_7^Leucine rich repeat^18-24^E:5900`PF13516.1^LRR_6^Leucine Rich repeat^35-57^E:0.46`PF13504.1^LRR_7^Leucine rich repeat^35-49^E:12`PF13855.1^LRR_8^Leucine rich repeat^36-95^E:2.4e-08`PF12799.2^LRR_4^Leucine Rich repeats (2 copies)^37-72^E:2e-06`PF00560.28^LRR_1^Leucine Rich Repeat^37-58^E:0.25`PF13516.1^LRR_6^Leucine Rich repeat^58-80^E:0.16`PF13504.1^LRR_7^Leucine rich repeat^59-72…	.	ExpAA=23.21^PredHel=1^Topology=o143-165i	.	.	GO:0005515^molecular_function^protein binding`GO:0004672^molecular_function^protein kinase activity`GO:0005524^molecular_function^ATP binding`GO:0006468^biological_process^protein phosphorylation
TR322|c0_g1	TR322|c0_g1_i1	.	.	.	.	.	.	.	.	.
TR322|c0_g2	TR322|c0_g2_i1	.	.	.	.	.	.	.	.	.
TR323|c0_g1	TR323|c0_g1_i1	.	.	.	.	.	.	.	.	.
TR324|c0_g1	TR324|c0_g1_i1	.	TR324|c0_g1_i1|m.374	61-732[+]	PF10604.4^Polyketide_cyc2^Polyketide cyclase / dehydrase and lipid transport^77-211^E:1.1e-07`PF03364.15^Polyketide_cyc^Polyketide cyclase / dehydrase and lipid transport^82-188^E:1.2e-12	.	.	.	.	.
TR324|c0_g1	TR324|c0_g1_i2	.	TR324|c0_g1_i2|m.376	61-678[+]	PF10604.4^Polyketide_cyc2^Polyketide cyclase / dehydrase and lipid transport^76-182^E:4.8e-06`PF03364.15^Polyketide_cyc^Polyketide cyclase / dehydrase and lipid transport^81-182^E:2.4e-12	.	.	.	.	.
TR325|c0_g1	TR325|c0_g1_i1	.	.	.	.	.	.	.	.	.
TR326|c0_g1	TR326|c0_g1_i1	.	.	.	.	.	.	.	.	.
TR326|c0_g2	TR326|c0_g2_i1	.	.	.	.	.	.	.	.	.
TR327|c0_g1	TR327|c0_g1_i1	PPCE_MOUSE^PPCE_MOUSE^Q:915-1,H:183-481^55.7%ID^E:3e-154^RecName: Full=Prolyl endopeptidase;^Eukaryota; Metazoa; Chordata; Craniata; Vertebrata; Euteleostomi; Mammalia; Eutheria; Euarchontoglires; Glires; Rodentia; Sciurognathi; Muroidea; Muridae; Murinae; Mus; Mus`PPCE_MOUSE^PPCE_MOUSE^Q:1453-905,H:4-186^56.28%ID^E:3e-154^RecName: Full=Prolyl endopeptidase;^Eukaryota; Metazoa; Chordata; Craniata…	TR327|c0_g1_i1|m.379	836-1480[-]	PF02897.10^Peptidase_S9_N^Prolyl oligopeptidase, N-terminal beta-propeller domain^13-203^E:1.2e-65	.	.	.	.	GO:0004252^molecular_function^serine-type endopeptidase activity`GO:0070008^molecular_function^serine-type exopeptidase activity
TR327|c0_g1	TR327|c0_g1_i1	PPCE_MOUSE^PPCE_MOUSE^Q:915-1,H:183-481^55.7%ID^E:3e-154^RecName: Full=Prolyl endopeptidase;^Eukaryota; Metazoa; Chordata; Craniata; Vertebrata; Euteleostomi; Mammalia; Eutheria; Euarchontoglires; Glires; Rodentia; Sciurognathi; Muroidea; Muridae; Murinae; Mus; Mus`PPCE_MOUSE^PPCE_MOUSE^Q:1453-905,H:4-186^56.28%ID^E:3e-154^RecName: Full=Prolyl endopeptidase;^Eukaryota; Metazoa; Chordata; Craniata…	TR327|c0_g1_i1|m.378	1-924[-]	PF02897.10^Peptidase_S9_N^Prolyl oligopeptidase, N-terminal beta-propeller domain^4-249^E:7.3e-65	.	.	.	.	GO:0004252^molecular_function^serine-type endopeptidase activity`GO:0070008^molecular_function^serine-type exopeptidase activity
TR328|c0_g1	TR328|c0_g1_i1	.	.	.	.	.	.	.	.	.
TR329|c0_g1	TR329|c0_g1_i1	.	.	.	.	.	.	.	.	.
TR329|c0_g2	TR329|c0_g2_i1	.	.	.	.	.	.	.	.	.
TR330|c0_g1	TR330|c0_g1_i1	.	.	.	.	.	.	.	.	.
TR331|c0_g1	TR331|c0_g1_i1	.	.	.	.	.	.	.	.	.
TR332|c0_g1	TR332|c0_g1_i1	UBP2_ARATH^UBP2_ARATH^Q:291-461,H:828-884^66.67%ID^E:5e-18^RecName: Full=Ubiquitin carboxyl-terminal hydrolase 2;^Eukaryota; Viridiplantae; Streptophyta; Embryophyta; Tracheophyta; Spermatophyta; Magnoliophyta; eudicotyledons; Gunneridae; Pentapetalae; rosids; malvids; Brassicales; Brassicaceae; Camelineae; Arabidopsis	TR332|c0_g1_i1|m.380	3-473[+]	PF00443.24^UCH^Ubiquitin carboxyl-terminal hydrolase^82-151^E:2.3e-05	.	.	.	.	GO:0036459^molecular_function^ubiquitinyl hydrolase activity`GO:0006511^biological_process^ubiquitin-dependent protein catabolic process
TR332|c0_g2	TR332|c0_g2_i1	UBP2_ARATH^UBP2_ARATH^Q:291-695,H:828-956^59.26%ID^E:8e-43^RecName: Full=Ubiquitin carboxyl-terminal hydrolase 2;^Eukaryota; Viridiplantae; Streptophyta; Embryophyta; Tracheophyta; Spermatophyta; Magnoliophyta; eudicotyledons; Gunneridae; Pentapetalae; rosids; malvids; Brassicales; Brassicaceae; Camelineae; Arabidopsis	TR332|c0_g2_i1|m.381	3-710[+]	PF00443.24^UCH^Ubiquitin carboxyl-terminal hydrolase^85-229^E:1.5e-26`PF13423.1^UCH_1^Ubiquitin carboxyl-terminal hydrolase^92-210^E:5.2e-08	.	.	.	.	GO:0036459^molecular_function^ubiquitinyl hydrolase activity`GO:0006511^biological_process^ubiquitin-dependent protein catabolic process
TR333|c0_g1	TR333|c0_g1_i1	.	.	.	.	.	.	.	.	.
TR334|c0_g1	TR334|c0_g1_i1	VP322_ARATH^VP322_ARATH^Q:1152-526,H:1-204^75.12%ID^E:6e-79^RecName: Full=Vacuolar protein sorting-associated protein 32 homolog 2;^Eukaryota; Viridiplantae; Streptophyta; Embryophyta; Tracheophyta; Spermatophyta; Magnoliophyta; eudicotyledons; Gunneridae; Pentapetalae; rosids; malvids; Brassicales; Brassicaceae; Camelineae; Arabidopsis	TR334|c0_g1_i1|m.382	481-1152[-]	PF03357.16^Snf7^Snf7^20-190^E:5.4e-44	.	.	.	.	GO:0007034^biological_process^vacuolar transport
TR334|c0_g2	TR334|c0_g2_i1	VP322_ARATH^VP322_ARATH^Q:1151-525,H:1-204^75.12%ID^E:6e-79^RecName: Full=Vacuolar protein sorting-associated protein 32 homolog 2;^Eukaryota; Viridiplantae; Streptophyta; Embryophyta; Tracheophyta; Spermatophyta; Magnoliophyta; eudicotyledons; Gunneridae; Pentapetalae; rosids; malvids; Brassicales; Brassicaceae; Camelineae; Arabidopsis	TR334|c0_g2_i1|m.383	480-1151[-]	PF03357.16^Snf7^Snf7^20-190^E:5.4e-44	.	.	.	.	GO:0007034^biological_process^vacuolar transport
TR335|c0_g1	TR335|c0_g1_i1	.	TR335|c0_g1_i1|m.384	28-465[+]	PF05899.7^Cupin_3^Protein of unknown function (DUF861)^61-132^E:7.3e-13	.	.	.	.	.
TR336|c0_g1	TR336|c0_g1_i1	.	.	.	.	.	.	.	.	.
TR337|c0_g1	TR337|c0_g1_i1	.	TR337|c0_g1_i1|m.385	2-307[-]	.	.	.	.	.	.
TR338|c0_g1	TR338|c0_g1_i1	.	TR338|c0_g1_i1|m.386	24-1580[+]	PF00646.28^F-box^F-box domain^109-147^E:2.9e-05	.	.	.	.	GO:0005515^molecular_function^protein binding
TR339|c0_g1	TR339|c0_g1_i1	.	.	.	.	.	.	.	.	.
TR339|c0_g2	TR339|c0_g2_i1	.	TR339|c0_g2_i1|m.387	17-400[+]	.	.	.	.	.	.
TR340|c0_g1	TR340|c0_g1_i1	.	.	.	.	.	.	.	.	.
TR340|c0_g2	TR340|c0_g2_i1	.	.	.	.	.	.	.	.	.
TR341|c0_g1	TR341|c0_g1_i1	VCS_ARATH^VCS_ARATH^Q:4157-459,H:149-1341^43.9%ID^E:0^RecName: Full=Enhancer of mRNA-decapping protein 4;^Eukaryota; Viridiplantae; Streptophyta; Embryophyta; Tracheophyta; Spermatophyta; Magnoliophyta; eudicotyledons; Gunneridae; Pentapetalae; rosids; malvids; Brassicales; Brassicaceae; Camelineae; Arabidopsis	TR341|c0_g1_i1|m.388	432-4643[-]	PF00400.27^WD40^WD domain, G-beta repeat^247-280^E:0.00014`PF00400.27^WD40^WD domain, G-beta repeat^370-401^E:0.00047	.	.	.	.	GO:0005515^molecular_function^protein binding
TR341|c0_g2	TR341|c0_g2_i1	VCS_ARATH^VCS_ARATH^Q:4156-458,H:149-1341^43.9%ID^E:0^RecName: Full=Enhancer of mRNA-decapping protein 4;^Eukaryota; Viridiplantae; Streptophyta; Embryophyta; Tracheophyta; Spermatophyta; Magnoliophyta; eudicotyledons; Gunneridae; Pentapetalae; rosids; malvids; Brassicales; Brassicaceae; Camelineae; Arabidopsis	TR341|c0_g2_i1|m.389	431-4642[-]	PF00400.27^WD40^WD domain, G-beta repeat^247-280^E:0.00014`PF00400.27^WD40^WD domain, G-beta repeat^370-401^E:0.00047	.	.	.	.	GO:0005515^molecular_function^protein binding
TR342|c0_g1	TR342|c0_g1_i1	.	.	.	.	.	.	.	.	.
TR342|c0_g2	TR342|c0_g2_i1	.	.	.	.	.	.	.	.	.
TR343|c0_g1	TR343|c0_g1_i1	EXOL2_ARATH^EXOL2_ARATH^Q:213-19,H:10-72^43.08%ID^E:4e-12^RecName: Full=Protein EXORDIUM-like 2;^Eukaryota; Viridiplantae; Streptophyta; Embryophyta; Tracheophyta; Spermatophyta; Magnoliophyta; eudicotyledons; Gunneridae; Pentapetalae; rosids; malvids; Brassicales; Brassicaceae; Camelineae; Arabidopsis	.	.	.	.	.	.	GO:0048046^cellular_component^apoplast`GO:0005618^cellular_component^cell wall`GO:0005829^cellular_component^cytosol`GO:0005615^cellular_component^extracellular space`GO:0005794^cellular_component^Golgi apparatus`GO:0009505^cellular_component^plant-type cell wall`GO:0009506^cellular_component^plasmodesma	.
TR344|c0_g1	TR344|c0_g1_i1	.	TR344|c0_g1_i1|m.390	125-442[+]	.	.	.	.	.	.
TR345|c0_g1	TR345|c0_g1_i1	MSH6_ARATH^MSH6_ARATH^Q:256-89,H:121-176^48.21%ID^E:3e-09^RecName: Full=DNA mismatch repair protein MSH6;^Eukaryota; Viridiplantae; Streptophyta; Embryophyta; Tracheophyta; Spermatophyta; Magnoliophyta; eudicotyledons; Gunneridae; Pentapetalae; rosids; malvids; Brassicales; Brassicaceae; Camelineae; Arabidopsis	TR345|c0_g1_i1|m.391	2-463[-]	.	.	.	.	.	.
TR345|c0_g2	TR345|c0_g2_i1	MSH6_ARATH^MSH6_ARATH^Q:276-115,H:121-174^50%ID^E:6e-09^RecName: Full=DNA mismatch repair protein MSH6;^Eukaryota; Viridiplantae; Streptophyta; Embryophyta; Tracheophyta; Spermatophyta; Magnoliophyta; eudicotyledons; Gunneridae; Pentapetalae; rosids; malvids; Brassicales; Brassicaceae; Camelineae; Arabidopsis	TR345|c0_g2_i1|m.392	16-483[-]	.	.	.	.	.	.
TR346|c0_g1	TR346|c0_g1_i1	.	TR346|c0_g1_i1|m.393	3-422[+]	.	.	.	.	.	.
TR346|c0_g2	TR346|c0_g2_i1	KMO_CYTH3^KMO_CYTH3^Q:12-827,H:113-353^28.72%ID^E:3e-15^RecName: Full=Kynurenine 3-monooxygenase {ECO:0000255|HAMAP-Rule:MF_01971};^Bacteria; Bacteroidetes; Cytophagia; Cytophagales; Cytophagaceae; Cytophaga	TR346|c0_g2_i1|m.394	3-833[+]	PF01494.14^FAD_binding_3^FAD binding domain^202-240^E:2.8e-07	.	.	.	.	.
TR347|c0_g1	TR347|c0_g1_i1	P2C06_ORYSJ^P2C06_ORYSJ^Q:1038-1,H:138-448^49.01%ID^E:8e-94^RecName: Full=Probable protein phosphatase 2C 6;^Eukaryota; Viridiplantae; Streptophyta; Embryophyta; Tracheophyta; Spermatophyta; Magnoliophyta; Liliopsida; Poales; Poaceae; BEP clade; Ehrhartoideae; Oryzeae; Oryza	TR347|c0_g1_i1|m.395	1-1422[-]	PF00481.16^PP2C^Protein phosphatase 2C^147-431^E:2.1e-58`PF13672.1^PP2C_2^Protein phosphatase 2C^189-419^E:6e-07	.	.	.	.	GO:0003824^molecular_function^catalytic activity
TR348|c0_g1	TR348|c0_g1_i1	.	.	.	.	.	.	.	.	.
TR349|c0_g1	TR349|c0_g1_i1	NIC2_ARATH^NIC2_ARATH^Q:1028-489,H:9-191^59.02%ID^E:1e-70^RecName: Full=Nicotinamidase 2 {ECO:0000305};^Eukaryota; Viridiplantae; Streptophyta; Embryophyta; Tracheophyta; Spermatophyta; Magnoliophyta; eudicotyledons; Gunneridae; Pentapetalae; rosids; malvids; Brassicales; Brassicaceae; Camelineae; Arabidopsis	.	.	.	.	.	COG1535^isochorismatase	GO:0008936^molecular_function^nicotinamidase activity`GO:0019674^biological_process^NAD metabolic process	.
TR350|c0_g1	TR350|c0_g1_i1	Y4967_ARATH^Y4967_ARATH^Q:788-144,H:146-359^50.7%ID^E:1e-74^RecName: Full=Uncharacterized oxidoreductase At4g09670;^Eukaryota; Viridiplantae; Streptophyta; Embryophyta; Tracheophyta; Spermatophyta; Magnoliophyta; eudicotyledons; Gunneridae; Pentapetalae; rosids; malvids; Brassicales; Brassicaceae; Camelineae; Arabidopsis	TR350|c0_g1_i1|m.397	141-791[-]	PF02894.12^GFO_IDH_MocA_C^Oxidoreductase family, C-terminal alpha/beta domain^6-109^E:0.00029	.	.	.	.	GO:0016491^molecular_function^oxidoreductase activity`GO:0008152^biological_process^metabolic process`GO:0055114^biological_process^oxidation-reduction process
TR351|c0_g1	TR351|c0_g1_i1	.	TR351|c0_g1_i1|m.398	33-425[-]	.	.	.	.	.	.
TR352|c0_g1	TR352|c0_g1_i1	TET7_ARATH^TET7_ARATH^Q:405-1094,H:21-259^55%ID^E:5e-77^RecName: Full=Tetraspanin-7;^Eukaryota; Viridiplantae; Streptophyta; Embryophyta; Tracheophyta; Spermatophyta; Magnoliophyta; eudicotyledons; Gunneridae; Pentapetalae; rosids; malvids; Brassicales; Brassicaceae; Camelineae; Arabidopsis	.	.	.	.	.	euNOG01178^chromosome 10 open reading frame 54	GO:0016021^cellular_component^integral component of membrane`GO:0009506^cellular_component^plasmodesma	.
TR353|c0_g1	TR353|c0_g1_i1	DPHS1_ARATH^DPHS1_ARATH^Q:1-414,H:772-909^65.22%ID^E:1e-43^RecName: Full=Dual specificity protein phosphatase PHS1;^Eukaryota; Viridiplantae; Streptophyta; Embryophyta; Tracheophyta; Spermatophyta; Magnoliophyta; eudicotyledons; Gunneridae; Pentapetalae; rosids; malvids; Brassicales; Brassicaceae; Camelineae; Arabidopsis	TR353|c0_g1_i1|m.400	1-429[+]	PF00782.15^DSPc^Dual specificity phosphatase, catalytic domain^2-73^E:4.1e-18	.	.	.	.	GO:0008138^molecular_function^protein tyrosine/serine/threonine phosphatase activity`GO:0006470^biological_process^protein dephosphorylation
TR353|c0_g2	TR353|c0_g2_i1	DPHS1_ARATH^DPHS1_ARATH^Q:2-1834,H:304-909^50.32%ID^E:0^RecName: Full=Dual specificity protein phosphatase PHS1;^Eukaryota; Viridiplantae; Streptophyta; Embryophyta; Tracheophyta; Spermatophyta; Magnoliophyta; eudicotyledons; Gunneridae; Pentapetalae; rosids; malvids; Brassicales; Brassicaceae; Camelineae; Arabidopsis	TR353|c0_g2_i1|m.401	2-1849[+]	PF00782.15^DSPc^Dual specificity phosphatase, catalytic domain^414-546^E:1.4e-22	.	.	.	.	GO:0008138^molecular_function^protein tyrosine/serine/threonine phosphatase activity`GO:0006470^biological_process^protein dephosphorylation
TR354|c0_g1	TR354|c0_g1_i1	.	TR354|c0_g1_i1|m.402	1-1266[+]	PF12697.2^Abhydrolase_6^Alpha/beta hydrolase family^154-412^E:1.5e-17	.	.	.	.	.
TR355|c0_g1	TR355|c0_g1_i1	.	TR355|c0_g1_i1|m.403	3-851[+]	.	.	.	.	.	.
TR356|c0_g1	TR356|c0_g1_i1	Y1343_ARATH^Y1343_ARATH^Q:2678-432,H:25-770^52.17%ID^E:0^RecName: Full=G-type lectin S-receptor-like serine/threonine-protein kinase At1g34300;^Eukaryota; Viridiplantae; Streptophyta; Embryophyta; Tracheophyta; Spermatophyta; Magnoliophyta; eudicotyledons; Gunneridae; Pentapetalae; rosids; malvids; Brassicales; Brassicaceae; Camelineae; Arabidopsis	TR356|c0_g1_i1|m.404	270-2747[-]	PF01453.19^B_lectin^D-mannose binding lectin^73-160^E:1.2e-22`PF00954.15^S_locus_glycop^S-locus glycoprotein family^231-293^E:5.9e-12`PF07714.12^Pkinase_Tyr^Protein tyrosine kinase^487-758^E:1.4e-41`PF00069.20^Pkinase^Protein kinase domain^488-756^E:5.2e-47	sigP:1^24^0.917^YES	ExpAA=65.82^PredHel=3^Topology=i7-29o49-71i423-445o	.	.	GO:0048544^biological_process^recognition of pollen`GO:0004672^molecular_function^protein kinase activity`GO:0006468^biological_process^protein phosphorylation`GO:0005524^molecular_function^ATP binding
TR356|c0_g2	TR356|c0_g2_i1	Y1343_ARATH^Y1343_ARATH^Q:2470-224,H:25-770^52.17%ID^E:0^RecName: Full=G-type lectin S-receptor-like serine/threonine-protein kinase At1g34300;^Eukaryota; Viridiplantae; Streptophyta; Embryophyta; Tracheophyta; Spermatophyta; Magnoliophyta; eudicotyledons; Gunneridae; Pentapetalae; rosids; malvids; Brassicales; Brassicaceae; Camelineae; Arabidopsis	TR356|c0_g2_i1|m.405	62-2539[-]	PF01453.19^B_lectin^D-mannose binding lectin^73-160^E:1.2e-22`PF00954.15^S_locus_glycop^S-locus glycoprotein family^231-293^E:5.9e-12`PF07714.12^Pkinase_Tyr^Protein tyrosine kinase^487-758^E:1.4e-41`PF00069.20^Pkinase^Protein kinase domain^488-756^E:5.2e-47	sigP:1^24^0.917^YES	ExpAA=65.82^PredHel=3^Topology=i7-29o49-71i423-445o	.	.	GO:0048544^biological_process^recognition of pollen`GO:0004672^molecular_function^protein kinase activity`GO:0006468^biological_process^protein phosphorylation`GO:0005524^molecular_function^ATP binding
TR357|c0_g1	TR357|c0_g1_i1	.	.	.	.	.	.	.	.	.
TR357|c0_g2	TR357|c0_g2_i1	.	.	.	.	.	.	.	.	.
TR358|c0_g1	TR358|c0_g1_i1	.	.	.	.	.	.	.	.	.
TR359|c0_g1	TR359|c0_g1_i1	H2A_PETCR^H2A_PETCR^Q:674-345,H:31-142^86.61%ID^E:1e-43^RecName: Full=Histone H2A;^Eukaryota; Viridiplantae; Streptophyta; Embryophyta; Tracheophyta; Spermatophyta; Magnoliophyta; eudicotyledons; Gunneridae; Pentapetalae; asterids; campanulids; Apiales; Apiaceae; Apioideae; apioid superclade; Apieae; Petroselinum	TR359|c0_g1_i1|m.406	342-824[-]	PF00125.19^Histone^Core histone H2A/H2B/H3/H4^46-118^E:4.1e-22	.	.	.	.	GO:0003677^molecular_function^DNA binding
TR360|c0_g1	TR360|c0_g1_i1	.	.	.	.	.	.	.	.	.
TR361|c0_g1	TR361|c0_g1_i1	.	.	.	.	.	.	.	.	.
TR361|c0_g2	TR361|c0_g2_i1	.	.	.	.	.	.	.	.	.
TR362|c0_g1	TR362|c0_g1_i1	.	.	.	.	.	.	.	.	.
TR362|c0_g2	TR362|c0_g2_i1	.	.	.	.	.	.	.	.	.
TR363|c0_g1	TR363|c0_g1_i1	.	.	.	.	.	.	.	.	.
TR363|c0_g2	TR363|c0_g2_i1	.	.	.	.	.	.	.	.	.
TR364|c0_g1	TR364|c0_g1_i1	.	.	.	.	.	.	.	.	.
TR364|c0_g2	TR364|c0_g2_i1	.	.	.	.	.	.	.	.	.
TR365|c0_g1	TR365|c0_g1_i1	UGGG_ARATH^UGGG_ARATH^Q:5265-382,H:24-1613^60.06%ID^E:0^RecName: Full=UDP-glucose:glycoprotein glucosyltransferase;^Eukaryota; Viridiplantae; Streptophyta; Embryophyta; Tracheophyta; Spermatophyta; Magnoliophyta; eudicotyledons; Gunneridae; Pentapetalae; rosids; malvids; Brassicales; Brassicaceae; Camelineae; Arabidopsis	TR365|c0_g1_i1|m.407	379-5562[-]	PF06427.6^UDP-g_GGTase^UDP-glucose:Glycoprotein Glucosyltransferase^1088-1292^E:8.1e-64`PF01501.15^Glyco_transf_8^Glycosyl transferase family 8^1435-1647^E:1.1e-06	.	.	.	.	GO:0003980^molecular_function^UDP-glucose:glycoprotein glucosyltransferase activity`GO:0006486^biological_process^protein glycosylation`GO:0016757^molecular_function^transferase activity, transferring glycosyl groups
TR366|c0_g1	TR366|c0_g1_i1	.	.	.	.	.	.	.	.	.
TR366|c0_g2	TR366|c0_g2_i1	.	.	.	.	.	.	.	.	.
TR367|c0_g1	TR367|c0_g1_i1	.	.	.	.	.	.	.	.	.
TR367|c0_g2	TR367|c0_g2_i1	.	.	.	.	.	.	.	.	.
TR368|c0_g1	TR368|c0_g1_i1	RL9_MACFA^RL9_MACFA^Q:3-233,H:116-192^100%ID^E:4e-48^RecName: Full=60S ribosomal protein L9;^Eukaryota; Metazoa; Chordata; Craniata; Vertebrata; Euteleostomi; Mammalia; Eutheria; Euarchontoglires; Primates; Haplorrhini; Catarrhini; Cercopithecidae; Cercopithecinae; Macaca	.	.	.	.	.	.	GO:0005840^cellular_component^ribosome`GO:0019843^molecular_function^rRNA binding`GO:0003735^molecular_function^structural constituent of ribosome`GO:0006412^biological_process^translation	.
TR368|c0_g2	TR368|c0_g2_i1	RL9_HUMAN^RL9_HUMAN^Q:2-472,H:36-192^99.36%ID^E:4e-100^RecName: Full=60S ribosomal protein L9;^Eukaryota; Metazoa; Chordata; Craniata; Vertebrata; Euteleostomi; Mammalia; Eutheria; Euarchontoglires; Primates; Haplorrhini; Catarrhini; Hominidae; Homo	TR368|c0_g2_i1|m.408	2-475[+]	PF00347.18^Ribosomal_L6^Ribosomal protein L6^17-52^E:2.1e-06`PF00347.18^Ribosomal_L6^Ribosomal protein L6^64-143^E:5e-16	.	.	.	.	GO:0003735^molecular_function^structural constituent of ribosome`GO:0019843^molecular_function^rRNA binding`GO:0006412^biological_process^translation`GO:0005840^cellular_component^ribosome
TR369|c0_g1	TR369|c0_g1_i1	POLX_TOBAC^POLX_TOBAC^Q:3-224,H:399-474^40.79%ID^E:1e-09^RecName: Full=Retrovirus-related Pol polyprotein from transposon TNT 1-94;^Eukaryota; Viridiplantae; Streptophyta; Embryophyta; Tracheophyta; Spermatophyta; Magnoliophyta; eudicotyledons; Gunneridae; Pentapetalae; asterids; lamiids; Solanales; Solanaceae; Nicotianoideae; Nicotianeae; Nicotiana	.	.	.	.	.	.	GO:0004190^molecular_function^aspartic-type endopeptidase activity`GO:0004519^molecular_function^endonuclease activity`GO:0003676^molecular_function^nucleic acid binding`GO:0003964^molecular_function^RNA-directed DNA polymerase activity`GO:0008270^molecular_function^zinc ion binding`GO:0015074^biological_process^DNA integration	.
TR370|c0_g1	TR370|c0_g1_i1	.	.	.	.	.	.	.	.	.
TR371|c0_g1	TR371|c0_g1_i1	.	.	.	.	.	.	.	.	.
TR371|c0_g2	TR371|c0_g2_i1	.	TR371|c0_g2_i1|m.410	2-985[+]	PF13966.1^zf-RVT^zinc-binding in reverse transcriptase^76-162^E:2.3e-17	.	.	.	.	.
TR371|c0_g2	TR371|c0_g2_i1	.	TR371|c0_g2_i1|m.411	302-769[-]	.	.	.	.	.	.
TR372|c0_g1	TR372|c0_g1_i1	CBSX3_ARATH^CBSX3_ARATH^Q:162-776,H:1-206^72.82%ID^E:4e-106^RecName: Full=CBS domain-containing protein CBSX3, mitochondrial;^Eukaryota; Viridiplantae; Streptophyta; Embryophyta; Tracheophyta; Spermatophyta; Magnoliophyta; eudicotyledons; Gunneridae; Pentapetalae; rosids; malvids; Brassicales; Brassicaceae; Camelineae; Arabidopsis	TR372|c0_g1_i1|m.412	162-779[+]	PF00571.23^CBS^CBS domain^74-119^E:3.4e-07`PF00571.23^CBS^CBS domain^131-187^E:1.9e-14	.	.	.	.	.
TR373|c0_g1	TR373|c0_g1_i1	.	TR373|c0_g1_i1|m.413	1-948[+]	.	.	.	.	.	.
TR374|c0_g1	TR374|c0_g1_i1	.	.	.	.	.	.	.	.	.
TR375|c0_g1	TR375|c0_g1_i1	RB47B_ARATH^RB47B_ARATH^Q:454-1191,H:103-356^62.2%ID^E:3e-104^RecName: Full=Polyadenylate-binding protein RBP47B;^Eukaryota; Viridiplantae; Streptophyta; Embryophyta; Tracheophyta; Spermatophyta; Magnoliophyta; eudicotyledons; Gunneridae; Pentapetalae; rosids; malvids; Brassicales; Brassicaceae; Camelineae; Arabidopsis	TR375|c0_g1_i1|m.414	190-1191[+]	PF00076.17^RRM_1^RNA recognition motif. (a.k.a. RRM, RBD, or RNP domain)^96-163^E:2e-11`PF14259.1^RRM_6^RNA recognition motif (a.k.a. RRM, RBD, or RNP domain)^96-160^E:9e-06`PF13893.1^RRM_5^RNA recognition motif. (a.k.a. RRM, RBD, or RNP domain)^110-159^E:1e-05`PF00076.17^RRM_1^RNA recognition motif. (a.k.a. RRM, RBD, or RNP domain)^189-257^E:2.1e-13`PF14259.1^RRM_6^RNA recognition motif (a.k.a. …	.	.	.	.	GO:0003676^molecular_function^nucleic acid binding
TR376|c0_g1	TR376|c0_g1_i1	.	TR376|c0_g1_i1|m.415	90-1127[+]	.	.	.	.	.	.
TR377|c0_g1	TR377|c0_g1_i1	AP2M_ARATH^AP2M_ARATH^Q:655-2,H:220-437^91.28%ID^E:7e-146^RecName: Full=AP-2 complex subunit mu;^Eukaryota; Viridiplantae; Streptophyta; Embryophyta; Tracheophyta; Spermatophyta; Magnoliophyta; eudicotyledons; Gunneridae; Pentapetalae; rosids; malvids; Brassicales; Brassicaceae; Camelineae; Arabidopsis	TR377|c0_g1_i1|m.416	2-655[-]	PF00928.16^Adap_comp_sub^Adaptor complexes medium subunit family^1-218^E:2.2e-63	.	.	.	.	GO:0005515^molecular_function^protein binding`GO:0006886^biological_process^intracellular protein transport`GO:0016192^biological_process^vesicle-mediated transport`GO:0030131^cellular_component^clathrin adaptor complex
TR378|c0_g1	TR378|c0_g1_i1	.	.	.	.	.	.	.	.	.
TR378|c0_g2	TR378|c0_g2_i1	.	.	.	.	.	.	.	.	.
TR379|c0_g1	TR379|c0_g1_i1	MDAR2_ARATH^MDAR2_ARATH^Q:7-393,H:21-149^72.09%ID^E:5e-64^RecName: Full=Probable monodehydroascorbate reductase, cytoplasmic isoform 2;^Eukaryota; Viridiplantae; Streptophyta; Embryophyta; Tracheophyta; Spermatophyta; Magnoliophyta; eudicotyledons; Gunneridae; Pentapetalae; rosids; malvids; Brassicales; Brassicaceae; Camelineae; Arabidopsis	TR379|c0_g1_i1|m.419	1-381[+]	PF07992.9^Pyr_redox_2^Pyridine nucleotide-disulphide oxidoreductase^13-117^E:7.7e-06	.	.	.	.	GO:0016491^molecular_function^oxidoreductase activity`GO:0055114^biological_process^oxidation-reduction process
TR379|c0_g2	TR379|c0_g2_i1	MDAR2_ARATH^MDAR2_ARATH^Q:7-885,H:21-313^70.65%ID^E:1e-152^RecName: Full=Probable monodehydroascorbate reductase, cytoplasmic isoform 2;^Eukaryota; Viridiplantae; Streptophyta; Embryophyta; Tracheophyta; Spermatophyta; Magnoliophyta; eudicotyledons; Gunneridae; Pentapetalae; rosids; malvids; Brassicales; Brassicaceae; Camelineae; Arabidopsis	TR379|c0_g2_i1|m.420	1-885[+]	PF07992.9^Pyr_redox_2^Pyridine nucleotide-disulphide oxidoreductase^13-138^E:2.4e-06`PF00070.22^Pyr_redox^Pyridine nucleotide-disulphide oxidoreductase^146-227^E:3.1e-17`PF07992.9^Pyr_redox_2^Pyridine nucleotide-disulphide oxidoreductase^232-282^E:2.8e-06	.	.	.	.	GO:0016491^molecular_function^oxidoreductase activity`GO:0055114^biological_process^oxidation-reduction process`GO:0050660^molecular_function^flavin adenine dinucleotide binding
TR380|c0_g1	TR380|c0_g1_i1	AB1A_ARATH^AB1A_ARATH^Q:588-1,H:982-1177^64.8%ID^E:3e-78^RecName: Full=ABC transporter A family member 1;^Eukaryota; Viridiplantae; Streptophyta; Embryophyta; Tracheophyta; Spermatophyta; Magnoliophyta; eudicotyledons; Gunneridae; Pentapetalae; rosids; malvids; Brassicales; Brassicaceae; Camelineae; Arabidopsis	TR380|c0_g1_i1|m.421	1-588[-]	.	sigP:1^22^0.669^YES	.	.	.	.
TR381|c0_g1	TR381|c0_g1_i1	RFC2_ARATH^RFC2_ARATH^Q:1310-351,H:13-332^86.88%ID^E:0^RecName: Full=Replication factor C subunit 2;^Eukaryota; Viridiplantae; Streptophyta; Embryophyta; Tracheophyta; Spermatophyta; Magnoliophyta; eudicotyledons; Gunneridae; Pentapetalae; rosids; malvids; Brassicales; Brassicaceae; Camelineae; Arabidopsis	TR381|c0_g1_i1|m.422	345-1352[-]	PF03215.10^Rad17^Rad17 cell cycle checkpoint protein^18-81^E:0.00025`PF05496.7^RuvB_N^Holliday junction DNA helicase ruvB N-terminus^19-74^E:0.00024`PF13177.1^DNA_pol3_delta2^DNA polymerase III, delta subunit^46-175^E:2.4e-11`PF13173.1^AAA_14^AAA domain^51-179^E:8.9e-08`PF00004.24^AAA^ATPase family associated with various cellular activities (AAA)^53-171^E:4.7e-15`PF08542.6^Rep_fac_C^Replication …	.	.	.	.	GO:0009378^molecular_function^four-way junction helicase activity`GO:0006281^biological_process^DNA repair`GO:0006310^biological_process^DNA recombination`GO:0005524^molecular_function^ATP binding
TR381|c0_g2	TR381|c0_g2_i1	RFC2_ARATH^RFC2_ARATH^Q:1311-499,H:13-283^87.45%ID^E:5e-175^RecName: Full=Replication factor C subunit 2;^Eukaryota; Viridiplantae; Streptophyta; Embryophyta; Tracheophyta; Spermatophyta; Magnoliophyta; eudicotyledons; Gunneridae; Pentapetalae; rosids; malvids; Brassicales; Brassicaceae; Camelineae; Arabidopsis`RFC2_ARATH^RFC2_ARATH^Q:500-351,H:283-332^84%ID^E:8e-07^RecName: Full=Replication fact…	TR381|c0_g2_i1|m.423	490-1353[-]	PF03215.10^Rad17^Rad17 cell cycle checkpoint protein^18-81^E:0.00016`PF05496.7^RuvB_N^Holliday junction DNA helicase ruvB N-terminus^19-74^E:0.00018`PF13177.1^DNA_pol3_delta2^DNA polymerase III, delta subunit^45-175^E:1.7e-11`PF13173.1^AAA_14^AAA domain^51-179^E:6.3e-08`PF00004.24^AAA^ATPase family associated with various cellular activities (AAA)^53-171^E:3.3e-15`PF08542.6^Rep_fac_C^Replication …	.	.	.	.	GO:0009378^molecular_function^four-way junction helicase activity`GO:0006281^biological_process^DNA repair`GO:0006310^biological_process^DNA recombination`GO:0005524^molecular_function^ATP binding
TR382|c0_g1	TR382|c0_g1_i1	.	TR382|c0_g1_i1|m.424	3-695[+]	.	.	.	.	.	.
TR382|c0_g2	TR382|c0_g2_i1	.	TR382|c0_g2_i1|m.425	3-695[+]	.	.	.	.	.	.
TR383|c0_g1	TR383|c0_g1_i1	.	.	.	.	.	.	.	.	.
TR383|c0_g2	TR383|c0_g2_i1	.	.	.	.	.	.	.	.	.
TR384|c0_g1	TR384|c0_g1_i1	.	TR384|c0_g1_i1|m.426	3-350[+]	.	.	.	.	.	.
TR384|c0_g2	TR384|c0_g2_i1	BIM1_ARATH^BIM1_ARATH^Q:473-895,H:1-154^38.71%ID^E:4e-12^RecName: Full=Transcription factor BIM1;^Eukaryota; Viridiplantae; Streptophyta; Embryophyta; Tracheophyta; Spermatophyta; Magnoliophyta; eudicotyledons; Gunneridae; Pentapetalae; rosids; malvids; Brassicales; Brassicaceae; Camelineae; Arabidopsis	TR384|c0_g2_i1|m.427	257-1105[+]	.	.	.	.	.	.
TR385|c0_g1	TR385|c0_g1_i1	.	.	.	.	.	.	.	.	.
TR385|c0_g2	TR385|c0_g2_i1	.	.	.	.	.	.	.	.	.
TR386|c0_g1	TR386|c0_g1_i1	NDUAC_ARATH^NDUAC_ARATH^Q:829-365,H:4-158^64.52%ID^E:3e-72^RecName: Full=Probable NADH dehydrogenase [ubiquinone] 1 alpha subcomplex subunit 12;^Eukaryota; Viridiplantae; Streptophyta; Embryophyta; Tracheophyta; Spermatophyta; Magnoliophyta; eudicotyledons; Gunneridae; Pentapetalae; rosids; malvids; Brassicales; Brassicaceae; Camelineae; Arabidopsis	TR386|c0_g1_i1|m.428	362-901[-]	PF05071.11^NDUFA12^NADH ubiquinone oxidoreductase subunit NDUFA12^71-176^E:9.9e-30	.	.	.	.	.
TR386|c0_g2	TR386|c0_g2_i1	NDUAC_ARATH^NDUAC_ARATH^Q:829-365,H:4-158^64.52%ID^E:3e-72^RecName: Full=Probable NADH dehydrogenase [ubiquinone] 1 alpha subcomplex subunit 12;^Eukaryota; Viridiplantae; Streptophyta; Embryophyta; Tracheophyta; Spermatophyta; Magnoliophyta; eudicotyledons; Gunneridae; Pentapetalae; rosids; malvids; Brassicales; Brassicaceae; Camelineae; Arabidopsis	TR386|c0_g2_i1|m.429	362-901[-]	PF05071.11^NDUFA12^NADH ubiquinone oxidoreductase subunit NDUFA12^71-176^E:9.9e-30	.	.	.	.	.
TR387|c0_g1	TR387|c0_g1_i1	.	.	.	.	.	.	.	.	.
TR388|c0_g1	TR388|c0_g1_i1	.	.	.	.	.	.	.	.	.
TR389|c0_g1	TR389|c0_g1_i1	Y4885_ARATH^Y4885_ARATH^Q:534-4,H:197-372^42.94%ID^E:2e-33^RecName: Full=Probable LRR receptor-like serine/threonine-protein kinase At4g08850;^Eukaryota; Viridiplantae; Streptophyta; Embryophyta; Tracheophyta; Spermatophyta; Magnoliophyta; eudicotyledons; Gunneridae; Pentapetalae; rosids; malvids; Brassicales; Brassicaceae; Camelineae; Arabidopsis`Y4885_ARATH^Y4885_ARATH^Q:534-1,H:100-277^37.91%I…	.	.	.	.	.	COG0515^Serine Threonine protein kinase	GO:0016021^cellular_component^integral component of membrane`GO:0016020^cellular_component^membrane`GO:0005886^cellular_component^plasma membrane`GO:0009506^cellular_component^plasmodesma`GO:0005524^molecular_function^ATP binding`GO:0004674^molecular_function^protein serine/threonine kinase activity	.
TR390|c0_g1	TR390|c0_g1_i1	PP151_ARATH^PP151_ARATH^Q:1-564,H:426-613^57.45%ID^E:1e-72^RecName: Full=Pentatricopeptide repeat-containing protein At2g13600;^Eukaryota; Viridiplantae; Streptophyta; Embryophyta; Tracheophyta; Spermatophyta; Magnoliophyta; eudicotyledons; Gunneridae; Pentapetalae; rosids; malvids; Brassicales; Brassicaceae; Camelineae; Arabidopsis`PP151_ARATH^PP151_ARATH^Q:1-393,H:186-316^29.77%ID^E:6e-19^RecNa…	TR390|c0_g1_i1|m.431	1-567[+]	PF01535.15^PPR^PPR repeat^6-32^E:1.2e-05`PF13812.1^PPR_3^Pentatricopeptide repeat domain^7-33^E:0.0015`PF12854.2^PPR_1^PPR repeat^31-59^E:1.1e-05`PF13041.1^PPR_2^PPR repeat family^32-79^E:1.7e-12`PF13812.1^PPR_3^Pentatricopeptide repeat domain^33-66^E:0.00015`PF01535.15^PPR^PPR repeat^34-64^E:1.3e-08`PF01535.15^PPR^PPR repeat^70-96^E:0.13`PF13812.1^PPR_3^Pentatricopeptide repeat domain^73-102^E:0…	.	.	.	.	.
TR390|c0_g1	TR390|c0_g1_i2	PP151_ARATH^PP151_ARATH^Q:3-239,H:535-613^58.23%ID^E:3e-26^RecName: Full=Pentatricopeptide repeat-containing protein At2g13600;^Eukaryota; Viridiplantae; Streptophyta; Embryophyta; Tracheophyta; Spermatophyta; Magnoliophyta; eudicotyledons; Gunneridae; Pentapetalae; rosids; malvids; Brassicales; Brassicaceae; Camelineae; Arabidopsis	.	.	.	.	.	.	GO:0005739^cellular_component^mitochondrion`GO:0080156^biological_process^mitochondrial mRNA modification`GO:0010182^biological_process^sugar mediated signaling pathway	.
TR390|c0_g2	TR390|c0_g2_i1	PP280_ARATH^PP280_ARATH^Q:7-237,H:509-585^59.74%ID^E:5e-26^RecName: Full=Pentatricopeptide repeat-containing protein At3g53360, mitochondrial;^Eukaryota; Viridiplantae; Streptophyta; Embryophyta; Tracheophyta; Spermatophyta; Magnoliophyta; eudicotyledons; Gunneridae; Pentapetalae; rosids; malvids; Brassicales; Brassicaceae; Camelineae; Arabidopsis`PP280_ARATH^PP280_ARATH^Q:22-237,H:108-179^44.44%…	.	.	.	.	.	.	GO:0005739^cellular_component^mitochondrion	.
TR391|c0_g1	TR391|c0_g1_i1	FH14_ARATH^FH14_ARATH^Q:3-470,H:231-386^69.23%ID^E:3e-71^RecName: Full=Formin-like protein 14;^Eukaryota; Viridiplantae; Streptophyta; Embryophyta; Tracheophyta; Spermatophyta; Magnoliophyta; eudicotyledons; Gunneridae; Pentapetalae; rosids; malvids; Brassicales; Brassicaceae; Camelineae; Arabidopsis	TR391|c0_g1_i1|m.432	3-470[+]	PF10409.4^PTEN_C2^C2 domain of PTEN tumour-suppressor protein^12-107^E:8.8e-23	.	.	.	.	.
TR391|c0_g2	TR391|c0_g2_i1	FH14_ARATH^FH14_ARATH^Q:370-1527,H:1-386^70.73%ID^E:0^RecName: Full=Formin-like protein 14;^Eukaryota; Viridiplantae; Streptophyta; Embryophyta; Tracheophyta; Spermatophyta; Magnoliophyta; eudicotyledons; Gunneridae; Pentapetalae; rosids; malvids; Brassicales; Brassicaceae; Camelineae; Arabidopsis	TR391|c0_g2_i1|m.434	370-1527[+]	PF10409.4^PTEN_C2^C2 domain of PTEN tumour-suppressor protein^201-337^E:5.4e-29	.	.	.	.	.
TR392|c0_g1	TR392|c0_g1_i1	TT39A_MOUSE^TT39A_MOUSE^Q:1078-2,H:188-519^28.46%ID^E:5e-24^RecName: Full=Tetratricopeptide repeat protein 39A;^Eukaryota; Metazoa; Chordata; Craniata; Vertebrata; Euteleostomi; Mammalia; Eutheria; Euarchontoglires; Glires; Rodentia; Sciurognathi; Muroidea; Muridae; Murinae; Mus; Mus	TR392|c0_g1_i1|m.436	2-1078[-]	PF10300.4^DUF3808^Protein of unknown function (DUF3808)^2-323^E:4.8e-53	.	.	.	.	.
TR393|c0_g1	TR393|c0_g1_i1	.	.	.	.	.	.	.	.	.
TR394|c0_g1	TR394|c0_g1_i1	.	TR394|c0_g1_i1|m.437	1-414[-]	.	.	.	.	.	.
TR395|c0_g1	TR395|c0_g1_i1	HEBP2_HUMAN^HEBP2_HUMAN^Q:365-496,H:77-120^40.91%ID^E:3e-06^RecName: Full=Heme-binding protein 2;^Eukaryota; Metazoa; Chordata; Craniata; Vertebrata; Euteleostomi; Mammalia; Eutheria; Euarchontoglires; Primates; Haplorrhini; Catarrhini; Hominidae; Homo`HEBP2_HUMAN^HEBP2_HUMAN^Q:243-362,H:38-75^42.5%ID^E:3e-06^RecName: Full=Heme-binding protein 2;^Eukaryota; Metazoa; Chordata; Craniata; Vertebrata…	TR395|c0_g1_i1|m.439	316-624[+]	.	.	.	.	.	.
TR395|c0_g1	TR395|c0_g1_i1	HEBP2_HUMAN^HEBP2_HUMAN^Q:365-496,H:77-120^40.91%ID^E:3e-06^RecName: Full=Heme-binding protein 2;^Eukaryota; Metazoa; Chordata; Craniata; Vertebrata; Euteleostomi; Mammalia; Eutheria; Euarchontoglires; Primates; Haplorrhini; Catarrhini; Hominidae; Homo`HEBP2_HUMAN^HEBP2_HUMAN^Q:243-362,H:38-75^42.5%ID^E:3e-06^RecName: Full=Heme-binding protein 2;^Eukaryota; Metazoa; Chordata; Craniata; Vertebrata…	TR395|c0_g1_i1|m.438	3-392[+]	PF04832.7^SOUL^SOUL heme-binding protein^67-121^E:5.8e-09	.	ExpAA=27.17^PredHel=1^Topology=i13-30o	.	.	.
TR395|c0_g2	TR395|c0_g2_i1	HEBP2_HUMAN^HEBP2_HUMAN^Q:365-496,H:77-120^40.91%ID^E:3e-06^RecName: Full=Heme-binding protein 2;^Eukaryota; Metazoa; Chordata; Craniata; Vertebrata; Euteleostomi; Mammalia; Eutheria; Euarchontoglires; Primates; Haplorrhini; Catarrhini; Hominidae; Homo`HEBP2_HUMAN^HEBP2_HUMAN^Q:243-362,H:38-75^42.5%ID^E:3e-06^RecName: Full=Heme-binding protein 2;^Eukaryota; Metazoa; Chordata; Craniata; Vertebrata…	TR395|c0_g2_i1|m.441	316-624[+]	.	.	.	.	.	.
TR395|c0_g2	TR395|c0_g2_i1	HEBP2_HUMAN^HEBP2_HUMAN^Q:365-496,H:77-120^40.91%ID^E:3e-06^RecName: Full=Heme-binding protein 2;^Eukaryota; Metazoa; Chordata; Craniata; Vertebrata; Euteleostomi; Mammalia; Eutheria; Euarchontoglires; Primates; Haplorrhini; Catarrhini; Hominidae; Homo`HEBP2_HUMAN^HEBP2_HUMAN^Q:243-362,H:38-75^42.5%ID^E:3e-06^RecName: Full=Heme-binding protein 2;^Eukaryota; Metazoa; Chordata; Craniata; Vertebrata…	TR395|c0_g2_i1|m.440	3-392[+]	PF04832.7^SOUL^SOUL heme-binding protein^67-121^E:5.8e-09	.	ExpAA=27.17^PredHel=1^Topology=i13-30o	.	.	.
TR396|c0_g1	TR396|c0_g1_i1	.	.	.	.	.	.	.	.	.
TR397|c0_g1	TR397|c0_g1_i1	.	TR397|c0_g1_i1|m.442	1-396[+]	.	.	.	.	.	.
TR398|c0_g1	TR398|c0_g1_i1	.	TR398|c0_g1_i1|m.443	475-1707[+]	PF05678.9^VQ^VQ motif^192-221^E:2.6e-12	.	.	.	.	.
TR399|c0_g1	TR399|c0_g1_i1	.	.	.	.	.	.	.	.	.
TR400|c0_g1	TR400|c0_g1_i1	.	.	.	.	.	.	.	.	.
TR401|c0_g1	TR401|c0_g1_i1	AB5F_ARATH^AB5F_ARATH^Q:1191-1,H:19-430^67.48%ID^E:3e-160^RecName: Full=ABC transporter F family member 5;^Eukaryota; Viridiplantae; Streptophyta; Embryophyta; Tracheophyta; Spermatophyta; Magnoliophyta; eudicotyledons; Gunneridae; Pentapetalae; rosids; malvids; Brassicales; Brassicaceae; Camelineae; Arabidopsis`AB5F_ARATH^AB5F_ARATH^Q:1020-256,H:418-629^30.59%ID^E:2e-11^RecName: Full=ABC transpo…	TR401|c0_g1_i1|m.444	1-1359[-]	PF00005.22^ABC_tran^ABC transporter^136-311^E:5.2e-27`PF12848.2^ABC_tran_2^ABC transporter^350-436^E:6e-20	.	.	.	.	GO:0005524^molecular_function^ATP binding`GO:0016887^molecular_function^ATPase activity
TR402|c0_g1	TR402|c0_g1_i1	.	TR402|c0_g1_i1|m.446	1-459[-]	.	.	.	.	.	.
TR403|c0_g1	TR403|c0_g1_i1	.	TR403|c0_g1_i1|m.447	3-629[+]	.	.	.	.	.	.
TR404|c0_g1	TR404|c0_g1_i1	.	.	.	.	.	.	.	.	.
TR404|c0_g2	TR404|c0_g2_i1	.	.	.	.	.	.	.	.	.
TR405|c0_g1	TR405|c0_g1_i1	Y4844_ARATH^Y4844_ARATH^Q:809-576,H:59-136^66.67%ID^E:4e-29^RecName: Full=Uncharacterized protein At4g28440;^Eukaryota; Viridiplantae; Streptophyta; Embryophyta; Tracheophyta; Spermatophyta; Magnoliophyta; eudicotyledons; Gunneridae; Pentapetalae; rosids; malvids; Brassicales; Brassicaceae; Camelineae; Arabidopsis	.	.	.	.	.	.	GO:0005829^cellular_component^cytosol	.
TR405|c0_g2	TR405|c0_g2_i1	Y4844_ARATH^Y4844_ARATH^Q:809-576,H:59-136^66.67%ID^E:4e-29^RecName: Full=Uncharacterized protein At4g28440;^Eukaryota; Viridiplantae; Streptophyta; Embryophyta; Tracheophyta; Spermatophyta; Magnoliophyta; eudicotyledons; Gunneridae; Pentapetalae; rosids; malvids; Brassicales; Brassicaceae; Camelineae; Arabidopsis	.	.	.	.	.	.	GO:0005829^cellular_component^cytosol	.
TR405|c0_g3	TR405|c0_g3_i1	Y4844_ARATH^Y4844_ARATH^Q:808-575,H:59-136^66.67%ID^E:4e-29^RecName: Full=Uncharacterized protein At4g28440;^Eukaryota; Viridiplantae; Streptophyta; Embryophyta; Tracheophyta; Spermatophyta; Magnoliophyta; eudicotyledons; Gunneridae; Pentapetalae; rosids; malvids; Brassicales; Brassicaceae; Camelineae; Arabidopsis	.	.	.	.	.	.	GO:0005829^cellular_component^cytosol	.
TR406|c0_g1	TR406|c0_g1_i1	.	TR406|c0_g1_i1|m.451	76-447[+]	.	.	.	.	.	.
TR407|c0_g1	TR407|c0_g1_i1	.	.	.	.	.	.	.	.	.
TR407|c0_g2	TR407|c0_g2_i1	GSTXC_TOBAC^GSTXC_TOBAC^Q:1010-342,H:2-216^40%ID^E:2e-45^RecName: Full=Probable glutathione S-transferase parC;^Eukaryota; Viridiplantae; Streptophyta; Embryophyta; Tracheophyta; Spermatophyta; Magnoliophyta; eudicotyledons; Gunneridae; Pentapetalae; asterids; lamiids; Solanales; Solanaceae; Nicotianoideae; Nicotianeae; Nicotiana	TR407|c0_g2_i1|m.452	309-1031[-]	PF02798.15^GST_N^Glutathione S-transferase, N-terminal domain^12-83^E:2.6e-12`PF13417.1^GST_N_3^Glutathione S-transferase, N-terminal domain^17-86^E:1.2e-14`PF13409.1^GST_N_2^Glutathione S-transferase, N-terminal domain^20-84^E:2.9e-09`PF00043.20^GST_C^Glutathione S-transferase, C-terminal domain^127-209^E:2.3e-05`PF13410.1^GST_C_2^Glutathione S-transferase, C-terminal domain^134-203^E:9.6e-07	.	.	.	.	GO:0005515^molecular_function^protein binding
TR408|c0_g1	TR408|c0_g1_i1	.	.	.	.	.	.	.	.	.
TR409|c0_g1	TR409|c0_g1_i1	MAG2_ARATH^MAG2_ARATH^Q:114-971,H:7-282^40.69%ID^E:3e-44^RecName: Full=RINT1-like protein MAG2 {ECO:0000305};^Eukaryota; Viridiplantae; Streptophyta; Embryophyta; Tracheophyta; Spermatophyta; Magnoliophyta; eudicotyledons; Gunneridae; Pentapetalae; rosids; malvids; Brassicales; Brassicaceae; Camelineae; Arabidopsis	TR409|c0_g1_i1|m.453	81-971[+]	.	.	.	.	.	.
TR410|c0_g1	TR410|c0_g1_i1	NFYB6_ARATH^NFYB6_ARATH^Q:51-497,H:41-187^63.09%ID^E:2e-60^RecName: Full=Nuclear transcription factor Y subunit B-6;^Eukaryota; Viridiplantae; Streptophyta; Embryophyta; Tracheophyta; Spermatophyta; Magnoliophyta; eudicotyledons; Gunneridae; Pentapetalae; rosids; malvids; Brassicales; Brassicaceae; Camelineae; Arabidopsis	TR410|c0_g1_i1|m.454	3-560[+]	PF00808.18^CBFD_NFYB_HMF^Histone-like transcription factor (CBF/NF-Y) and archaeal histone^39-103^E:1.1e-26`PF00125.19^Histone^Core histone H2A/H2B/H3/H4^41-103^E:4.8e-06	.	.	.	.	GO:0043565^molecular_function^sequence-specific DNA binding`GO:0005622^cellular_component^intracellular`GO:0003677^molecular_function^DNA binding
TR410|c0_g1	TR410|c0_g1_i1	NFYB6_ARATH^NFYB6_ARATH^Q:51-497,H:41-187^63.09%ID^E:2e-60^RecName: Full=Nuclear transcription factor Y subunit B-6;^Eukaryota; Viridiplantae; Streptophyta; Embryophyta; Tracheophyta; Spermatophyta; Magnoliophyta; eudicotyledons; Gunneridae; Pentapetalae; rosids; malvids; Brassicales; Brassicaceae; Camelineae; Arabidopsis	TR410|c0_g1_i1|m.455	448-762[-]	.	.	.	.	.	.
TR411|c0_g1	TR411|c0_g1_i1	.	.	.	.	.	.	.	.	.
TR412|c0_g1	TR412|c0_g1_i1	.	TR412|c0_g1_i1|m.457	2-340[+]	.	.	.	.	.	.
TR412|c0_g2	TR412|c0_g2_i1	.	.	.	.	.	.	.	.	.
TR413|c0_g1	TR413|c0_g1_i1	.	.	.	.	.	.	.	.	.
TR413|c0_g2	TR413|c0_g2_i1	.	.	.	.	.	.	.	.	.
TR414|c0_g1	TR414|c0_g1_i1	DCL3A_ORYSJ^DCL3A_ORYSJ^Q:627-37,H:645-830^42.21%ID^E:5e-35^RecName: Full=Endoribonuclease Dicer homolog 3a;^Eukaryota; Viridiplantae; Streptophyta; Embryophyta; Tracheophyta; Spermatophyta; Magnoliophyta; Liliopsida; Poales; Poaceae; BEP clade; Ehrhartoideae; Oryzeae; Oryza	TR414|c0_g1_i1|m.458	1-648[-]	PF03368.9^Dicer_dimer^Dicer dimerisation domain^6-36^E:2.6e-08	.	.	.	.	GO:0016891^molecular_function^endoribonuclease activity, producing 5'-phosphomonoesters
TR414|c0_g2	TR414|c0_g2_i1	DCL3A_ORYSJ^DCL3A_ORYSJ^Q:770-36,H:645-883^37.5%ID^E:2e-37^RecName: Full=Endoribonuclease Dicer homolog 3a;^Eukaryota; Viridiplantae; Streptophyta; Embryophyta; Tracheophyta; Spermatophyta; Magnoliophyta; Liliopsida; Poales; Poaceae; BEP clade; Ehrhartoideae; Oryzeae; Oryza	TR414|c0_g2_i1|m.459	3-791[-]	PF03368.9^Dicer_dimer^Dicer dimerisation domain^6-36^E:3.5e-08	.	.	.	.	GO:0016891^molecular_function^endoribonuclease activity, producing 5'-phosphomonoesters
TR415|c0_g1	TR415|c0_g1_i1	.	.	.	.	.	.	.	.	.
TR416|c0_g1	TR416|c0_g1_i1	.	.	.	.	.	.	.	.	.
TR417|c0_g1	TR417|c0_g1_i1	.	.	.	.	.	.	.	.	.
TR417|c0_g2	TR417|c0_g2_i1	.	.	.	.	.	.	.	.	.
TR418|c0_g1	TR418|c0_g1_i1	.	.	.	.	.	.	.	.	.
TR418|c0_g2	TR418|c0_g2_i1	.	.	.	.	.	.	.	.	.
TR419|c0_g1	TR419|c0_g1_i1	.	.	.	.	.	.	.	.	.
TR419|c0_g2	TR419|c0_g2_i1	.	.	.	.	.	.	.	.	.
TR420|c0_g1	TR420|c0_g1_i1	.	.	.	.	.	.	.	.	.
TR421|c0_g1	TR421|c0_g1_i1	CDA7L_HUMAN^CDA7L_HUMAN^Q:1413-1087,H:342-452^53.15%ID^E:2e-30^RecName: Full=Cell division cycle-associated 7-like protein;^Eukaryota; Metazoa; Chordata; Craniata; Vertebrata; Euteleostomi; Mammalia; Eutheria; Euarchontoglires; Primates; Haplorrhini; Catarrhini; Hominidae; Homo	TR421|c0_g1_i1|m.460	517-1830[-]	PF10497.4^zf-4CXXC_R1^Zinc-finger domain of monoamine-oxidase A repressor R1^142-240^E:6.6e-40	.	.	.	.	.
TR422|c0_g1	TR422|c0_g1_i1	.	.	.	.	.	.	.	.	.
TR423|c0_g1	TR423|c0_g1_i1	.	.	.	.	.	.	.	.	.
TR423|c0_g2	TR423|c0_g2_i1	.	.	.	.	.	.	.	.	.
TR424|c0_g1	TR424|c0_g1_i1	.	.	.	.	.	.	.	.	.
TR425|c0_g1	TR425|c0_g1_i1	.	.	.	.	.	.	.	.	.
TR425|c0_g2	TR425|c0_g2_i1	.	.	.	.	.	.	.	.	.
TR426|c0_g1	TR426|c0_g1_i1	.	.	.	.	.	.	.	.	.
TR426|c0_g2	TR426|c0_g2_i1	.	.	.	.	.	.	.	.	.
TR427|c0_g1	TR427|c0_g1_i1	.	TR427|c0_g1_i1|m.462	319-687[+]	.	.	.	.	.	.
TR428|c0_g1	TR428|c0_g1_i1	.	.	.	.	.	.	.	.	.
TR428|c0_g2	TR428|c0_g2_i1	.	.	.	.	.	.	.	.	.
TR428|c0_g3	TR428|c0_g3_i1	.	.	.	.	.	.	.	.	.
TR429|c0_g1	TR429|c0_g1_i1	.	.	.	.	.	.	.	.	.
TR430|c0_g1	TR430|c0_g1_i1	.	.	.	.	.	.	.	.	.
TR431|c0_g1	TR431|c0_g1_i1	E70A1_ARATH^E70A1_ARATH^Q:230-1960,H:28-630^35.28%ID^E:1e-110^RecName: Full=Exocyst complex component EXO70A1;^Eukaryota; Viridiplantae; Streptophyta; Embryophyta; Tracheophyta; Spermatophyta; Magnoliophyta; eudicotyledons; Gunneridae; Pentapetalae; rosids; malvids; Brassicales; Brassicaceae; Camelineae; Arabidopsis	TR431|c0_g1_i1|m.465	74-2014[+]	PF03081.10^Exo70^Exo70 exocyst complex subunit^262-626^E:2e-100	.	.	.	.	GO:0006887^biological_process^exocytosis`GO:0000145^cellular_component^exocyst
TR432|c0_g1	TR432|c0_g1_i1	.	.	.	.	.	.	.	.	.
TR432|c0_g1	TR432|c0_g1_i2	.	.	.	.	.	.	.	.	.
TR433|c0_g1	TR433|c0_g1_i1	U92A1_ARATH^U92A1_ARATH^Q:8-301,H:284-382^62.63%ID^E:2e-36^RecName: Full=UDP-glycosyltransferase 92A1;^Eukaryota; Viridiplantae; Streptophyta; Embryophyta; Tracheophyta; Spermatophyta; Magnoliophyta; eudicotyledons; Gunneridae; Pentapetalae; rosids; malvids; Brassicales; Brassicaceae; Camelineae; Arabidopsis	TR433|c0_g1_i1|m.467	1-300[+]	.	.	.	.	.	.
TR434|c0_g1	TR434|c0_g1_i1	.	.	.	.	.	.	.	.	.
TR435|c0_g1	TR435|c0_g1_i1	P2C52_ORYSJ^P2C52_ORYSJ^Q:618-1430,H:211-481^69.74%ID^E:4e-122^RecName: Full=Probable protein phosphatase 2C 52;^Eukaryota; Viridiplantae; Streptophyta; Embryophyta; Tracheophyta; Spermatophyta; Magnoliophyta; Liliopsida; Poales; Poaceae; BEP clade; Ehrhartoideae; Oryzeae; Oryza	TR435|c0_g1_i1|m.469	483-1439[+]	PF00481.16^PP2C^Protein phosphatase 2C^65-303^E:2.1e-67`PF13672.1^PP2C_2^Protein phosphatase 2C^98-280^E:2.1e-06	.	.	.	.	GO:0003824^molecular_function^catalytic activity
TR436|c0_g1	TR436|c0_g1_i1	PP227_ARATH^PP227_ARATH^Q:6-254,H:55-137^49.4%ID^E:2e-22^RecName: Full=Putative pentatricopeptide repeat-containing protein At3g13770, mitochondrial;^Eukaryota; Viridiplantae; Streptophyta; Embryophyta; Tracheophyta; Spermatophyta; Magnoliophyta; eudicotyledons; Gunneridae; Pentapetalae; rosids; malvids; Brassicales; Brassicaceae; Camelineae; Arabidopsis`PP227_ARATH^PP227_ARATH^Q:3-254,H:155-238^…	.	.	.	.	.	.	GO:0005739^cellular_component^mitochondrion	.
TR437|c0_g1	TR437|c0_g1_i1	RUS6_ARATH^RUS6_ARATH^Q:1-360,H:382-491^46.67%ID^E:8e-27^RecName: Full=Protein root UVB sensitive 6 {ECO:0000303|PubMed:19515790};^Eukaryota; Viridiplantae; Streptophyta; Embryophyta; Tracheophyta; Spermatophyta; Magnoliophyta; eudicotyledons; Gunneridae; Pentapetalae; rosids; malvids; Brassicales; Brassicaceae; Camelineae; Arabidopsis	TR437|c0_g1_i1|m.470	1-369[+]	.	.	.	.	.	.
TR437|c0_g2	TR437|c0_g2_i1	RUS6_ARATH^RUS6_ARATH^Q:106-1578,H:22-491^55.78%ID^E:2e-176^RecName: Full=Protein root UVB sensitive 6 {ECO:0000303|PubMed:19515790};^Eukaryota; Viridiplantae; Streptophyta; Embryophyta; Tracheophyta; Spermatophyta; Magnoliophyta; eudicotyledons; Gunneridae; Pentapetalae; rosids; malvids; Brassicales; Brassicaceae; Camelineae; Arabidopsis	TR437|c0_g2_i1|m.471	1-1587[+]	PF04884.9^DUF647^Vitamin B6 photo-protection and homoeostasis^127-361^E:6.3e-73	.	.	.	.	.
TR438|c0_g1	TR438|c0_g1_i1	RL7A_RAT^RL7A_RAT^Q:41-697,H:29-247^100%ID^E:2e-159^RecName: Full=60S ribosomal protein L7a;^Eukaryota; Metazoa; Chordata; Craniata; Vertebrata; Euteleostomi; Mammalia; Eutheria; Euarchontoglires; Glires; Rodentia; Sciurognathi; Muroidea; Muridae; Murinae; Rattus	TR438|c0_g1_i1|m.472	2-697[+]	PF01248.21^Ribosomal_L7Ae^Ribosomal protein L7Ae/L30e/S12e/Gadd45 family^116-197^E:1.9e-23	.	.	.	.	.
TR438|c0_g2	TR438|c0_g2_i1	RL7A_RAT^RL7A_RAT^Q:2-688,H:19-247^100%ID^E:2e-166^RecName: Full=60S ribosomal protein L7a;^Eukaryota; Metazoa; Chordata; Craniata; Vertebrata; Euteleostomi; Mammalia; Eutheria; Euarchontoglires; Glires; Rodentia; Sciurognathi; Muroidea; Muridae; Murinae; Rattus	TR438|c0_g2_i1|m.473	2-688[+]	PF01248.21^Ribosomal_L7Ae^Ribosomal protein L7Ae/L30e/S12e/Gadd45 family^113-194^E:1.8e-23	.	.	.	.	.
TR439|c0_g1	TR439|c0_g1_i1	IBH1_ORYSJ^IBH1_ORYSJ^Q:450-307,H:155-202^43.75%ID^E:1e-05^RecName: Full=Transcription factor IBH1;^Eukaryota; Viridiplantae; Streptophyta; Embryophyta; Tracheophyta; Spermatophyta; Magnoliophyta; Liliopsida; Poales; Poaceae; BEP clade; Ehrhartoideae; Oryzeae; Oryza	.	.	.	.	.	.	GO:0003700^molecular_function^sequence-specific DNA binding transcription factor activity`GO:0009742^biological_process^brassinosteroid mediated signaling pathway`GO:0040008^biological_process^regulation of growth`GO:0009741^biological_process^response to brassinosteroid`GO:0006351^biological_process^transcription, DNA-templated`GO:0009826^biological_process^unidimensional cell growth	.
TR439|c0_g2	TR439|c0_g2_i1	IBH1_ORYSJ^IBH1_ORYSJ^Q:450-307,H:155-202^43.75%ID^E:1e-05^RecName: Full=Transcription factor IBH1;^Eukaryota; Viridiplantae; Streptophyta; Embryophyta; Tracheophyta; Spermatophyta; Magnoliophyta; Liliopsida; Poales; Poaceae; BEP clade; Ehrhartoideae; Oryzeae; Oryza	.	.	.	.	.	.	GO:0003700^molecular_function^sequence-specific DNA binding transcription factor activity`GO:0009742^biological_process^brassinosteroid mediated signaling pathway`GO:0040008^biological_process^regulation of growth`GO:0009741^biological_process^response to brassinosteroid`GO:0006351^biological_process^transcription, DNA-templated`GO:0009826^biological_process^unidimensional cell growth	.
TR440|c0_g1	TR440|c0_g1_i1	SDR2A_ARATH^SDR2A_ARATH^Q:222-1043,H:30-303^67.5%ID^E:1e-128^RecName: Full=Short-chain dehydrogenase reductase 2a;^Eukaryota; Viridiplantae; Streptophyta; Embryophyta; Tracheophyta; Spermatophyta; Magnoliophyta; eudicotyledons; Gunneridae; Pentapetalae; rosids; malvids; Brassicales; Brassicaceae; Camelineae; Arabidopsis	TR440|c0_g1_i1|m.476	3-1046[+]	PF00106.20^adh_short^short chain dehydrogenase^79-245^E:8.7e-30`PF08659.5^KR^KR domain^81-234^E:3.3e-12`PF13561.1^adh_short_C2^Enoyl-(Acyl carrier protein) reductase^88-338^E:1.6e-23	.	.	.	.	GO:0016491^molecular_function^oxidoreductase activity`GO:0008152^biological_process^metabolic process
TR440|c0_g2	TR440|c0_g2_i1	SDR2A_ARATH^SDR2A_ARATH^Q:1-516,H:137-303^72.83%ID^E:2e-80^RecName: Full=Short-chain dehydrogenase reductase 2a;^Eukaryota; Viridiplantae; Streptophyta; Embryophyta; Tracheophyta; Spermatophyta; Magnoliophyta; eudicotyledons; Gunneridae; Pentapetalae; rosids; malvids; Brassicales; Brassicaceae; Camelineae; Arabidopsis	TR440|c0_g2_i1|m.478	1-519[+]	PF00106.20^adh_short^short chain dehydrogenase^2-70^E:3.7e-09`PF13561.1^adh_short_C2^Enoyl-(Acyl carrier protein) reductase^3-163^E:1.6e-12	.	.	.	.	GO:0016491^molecular_function^oxidoreductase activity`GO:0008152^biological_process^metabolic process
TR441|c0_g1	TR441|c0_g1_i1	ATX2_ARATH^ATX2_ARATH^Q:27-851,H:455-780^51.53%ID^E:6e-92^RecName: Full=Histone-lysine N-methyltransferase ATX2;^Eukaryota; Viridiplantae; Streptophyta; Embryophyta; Tracheophyta; Spermatophyta; Magnoliophyta; eudicotyledons; Gunneridae; Pentapetalae; rosids; malvids; Brassicales; Brassicaceae; Camelineae; Arabidopsis	TR441|c0_g1_i1|m.479	3-875[+]	PF05964.9^FYRN^F/Y-rich N-terminus^16-68^E:1.5e-15`PF00628.24^PHD^PHD-finger^131-179^E:5.4e-07`PF13831.1^PHD_2^PHD-finger^143-178^E:2.7e-13`PF13832.1^zf-HC5HC2H_2^PHD-zinc-finger like domain^187-282^E:3.4e-33`PF13771.1^zf-HC5HC2H^PHD-like zinc-binding domain^208-284^E:5.7e-23	.	.	.	.	GO:0005634^cellular_component^nucleus`GO:0005515^molecular_function^protein binding
TR441|c0_g2	TR441|c0_g2_i1	ATX2_ARATH^ATX2_ARATH^Q:27-1022,H:455-780^55.92%ID^E:6e-113^RecName: Full=Histone-lysine N-methyltransferase ATX2;^Eukaryota; Viridiplantae; Streptophyta; Embryophyta; Tracheophyta; Spermatophyta; Magnoliophyta; eudicotyledons; Gunneridae; Pentapetalae; rosids; malvids; Brassicales; Brassicaceae; Camelineae; Arabidopsis	TR441|c0_g2_i1|m.481	3-1046[+]	PF05964.9^FYRN^F/Y-rich N-terminus^16-68^E:2e-15`PF05965.9^FYRC^F/Y rich C-terminus^77-157^E:2.2e-17`PF00628.24^PHD^PHD-finger^188-236^E:7e-07`PF13831.1^PHD_2^PHD-finger^200-235^E:3.5e-13`PF13832.1^zf-HC5HC2H_2^PHD-zinc-finger like domain^244-339^E:4.8e-33`PF13771.1^zf-HC5HC2H^PHD-like zinc-binding domain^265-341^E:7.9e-23	.	.	.	.	GO:0005634^cellular_component^nucleus`GO:0005515^molecular_function^protein binding
TR442|c0_g1	TR442|c0_g1_i1	HEXP_LEIMA^HEXP_LEIMA^Q:907-287,H:7-270^30.86%ID^E:1e-19^RecName: Full=DNA-binding protein HEXBP;^Eukaryota; Euglenozoa; Kinetoplastida; Trypanosomatidae; Leishmaniinae; Leishmania`HEXP_LEIMA^HEXP_LEIMA^Q:880-524,H:99-271^28.32%ID^E:3e-11^RecName: Full=DNA-binding protein HEXBP;^Eukaryota; Euglenozoa; Kinetoplastida; Trypanosomatidae; Leishmaniinae; Leishmania`HEXP_LEIMA^HEXP_LEIMA^Q:721-260,H:14…	TR442|c0_g1_i1|m.483	251-703[-]	PF00098.18^zf-CCHC^Zinc knuckle^2-13^E:0.0036`PF14392.1^zf-CCHC_4^Zinc knuckle^2-13^E:13`PF13696.1^zf-CCHC_2^Zinc knuckle^20-40^E:0.058`PF13917.1^zf-CCHC_3^Zinc knuckle^21-40^E:0.048`PF14392.1^zf-CCHC_4^Zinc knuckle^25-39^E:4.7`PF00098.18^zf-CCHC^Zinc knuckle^43-57^E:1.3e-05`PF14392.1^zf-CCHC_4^Zinc knuckle^43-57^E:3.3`PF00098.18^zf-CCHC^Zinc knuckle^62-77^E:1.3e-05`PF14392.1^zf-CCHC_4^Zinc knuck…	.	.	.	.	GO:0003676^molecular_function^nucleic acid binding`GO:0008270^molecular_function^zinc ion binding
TR442|c0_g2	TR442|c0_g2_i1	HEXP_LEIMA^HEXP_LEIMA^Q:907-287,H:10-270^31.09%ID^E:7e-19^RecName: Full=DNA-binding protein HEXBP;^Eukaryota; Euglenozoa; Kinetoplastida; Trypanosomatidae; Leishmaniinae; Leishmania`HEXP_LEIMA^HEXP_LEIMA^Q:907-524,H:86-271^27.96%ID^E:5e-11^RecName: Full=DNA-binding protein HEXBP;^Eukaryota; Euglenozoa; Kinetoplastida; Trypanosomatidae; Leishmaniinae; Leishmania`HEXP_LEIMA^HEXP_LEIMA^Q:709-260,H:1…	TR442|c0_g2_i1|m.485	251-1030[-]	PF14392.1^zf-CCHC_4^Zinc knuckle^49-65^E:0.15`PF13696.1^zf-CCHC_2^Zinc knuckle^50-68^E:0.0069`PF13917.1^zf-CCHC_3^Zinc knuckle^50-66^E:0.32`PF00098.18^zf-CCHC^Zinc knuckle^51-66^E:3.9e-06`PF00098.18^zf-CCHC^Zinc knuckle^69-85^E:8e-05`PF14392.1^zf-CCHC_4^Zinc knuckle^69-85^E:0.084`PF13917.1^zf-CCHC_3^Zinc knuckle^86-105^E:0.15`PF00098.18^zf-CCHC^Zinc knuckle^88-104^E:9.2e-07`PF14392.1^zf-CCHC_4^Zi…	.	.	.	.	GO:0003676^molecular_function^nucleic acid binding`GO:0008270^molecular_function^zinc ion binding
TR443|c0_g1	TR443|c0_g1_i1	.	.	.	.	.	.	.	.	.
TR444|c0_g1	TR444|c0_g1_i1	.	.	.	.	.	.	.	.	.
TR445|c0_g1	TR445|c0_g1_i1	.	TR445|c0_g1_i1|m.487	3-833[+]	.	.	.	.	.	.
TR446|c0_g1	TR446|c0_g1_i1	.	.	.	.	.	.	.	.	.
TR447|c0_g1	TR447|c0_g1_i1	.	.	.	.	.	.	.	.	.
TR447|c0_g2	TR447|c0_g2_i1	.	.	.	.	.	.	.	.	.
TR448|c0_g1	TR448|c0_g1_i1	TAS_SHIFL^TAS_SHIFL^Q:93-428,H:6-112^50%ID^E:5e-24^RecName: Full=Protein tas;^Bacteria; Proteobacteria; Gammaproteobacteria; Enterobacteriales; Enterobacteriaceae; Shigella	TR448|c0_g1_i1|m.488	3-428[+]	PF00248.16^Aldo_ket_red^Aldo/keto reductase family^44-129^E:1.6e-19	.	.	.	.	.
TR449|c0_g1	TR449|c0_g1_i1	ALA4_ARATH^ALA4_ARATH^Q:129-422,H:1-97^62.24%ID^E:3e-38^RecName: Full=Putative phospholipid-transporting ATPase 4;^Eukaryota; Viridiplantae; Streptophyta; Embryophyta; Tracheophyta; Spermatophyta; Magnoliophyta; eudicotyledons; Gunneridae; Pentapetalae; rosids; malvids; Brassicales; Brassicaceae; Camelineae; Arabidopsis	TR449|c0_g1_i1|m.489	129-425[+]	.	.	.	.	.	.
TR450|c0_g1	TR450|c0_g1_i1	YSL10_ORYSJ^YSL10_ORYSJ^Q:244-17,H:9-78^52.63%ID^E:3e-16^RecName: Full=Probable metal-nicotianamine transporter YSL10;^Eukaryota; Viridiplantae; Streptophyta; Embryophyta; Tracheophyta; Spermatophyta; Magnoliophyta; Liliopsida; Poales; Poaceae; BEP clade; Ehrhartoideae; Oryzeae; Oryza	TR450|c0_g1_i1|m.490	2-394[-]	.	.	.	.	.	.
TR450|c0_g2	TR450|c0_g2_i1	YSL3_ARATH^YSL3_ARATH^Q:2034-94,H:31-671^63.58%ID^E:0^RecName: Full=Metal-nicotianamine transporter YSL3;^Eukaryota; Viridiplantae; Streptophyta; Embryophyta; Tracheophyta; Spermatophyta; Magnoliophyta; eudicotyledons; Gunneridae; Pentapetalae; rosids; malvids; Brassicales; Brassicaceae; Camelineae; Arabidopsis	TR450|c0_g2_i1|m.491	88-2250[-]	PF03169.10^OPT^OPT oligopeptide transporter protein^83-703^E:1.9e-136	.	ExpAA=320.85^PredHel=15^Topology=i85-104o109-131i152-174o200-222i320-342o367-389i431-453o463-485i490-507o512-531i552-574o589-607i614-633o648-670i683-705o	.	.	GO:0055085^biological_process^transmembrane transport
TR451|c0_g1	TR451|c0_g1_i1	.	.	.	.	.	.	.	.	.
TR452|c0_g1	TR452|c0_g1_i1	.	.	.	.	.	.	.	.	.
TR452|c0_g1	TR452|c0_g1_i2	.	.	.	.	.	.	.	.	.
TR453|c0_g1	TR453|c0_g1_i1	ICI1_PHAAN^ICI1_PHAAN^Q:130-348,H:20-92^42.47%ID^E:1e-14^RecName: Full=Subtilisin inhibitor 1;^Eukaryota; Viridiplantae; Streptophyta; Embryophyta; Tracheophyta; Spermatophyta; Magnoliophyta; eudicotyledons; Gunneridae; Pentapetalae; rosids; fabids; Fabales; Fabaceae; Papilionoideae; Phaseoleae; Vigna	TR453|c0_g1_i1|m.493	49-351[+]	PF00280.13^potato_inhibit^Potato inhibitor I family^39-100^E:2.3e-23	.	.	.	.	GO:0004867^molecular_function^serine-type endopeptidase inhibitor activity`GO:0009611^biological_process^response to wounding
TR454|c0_g1	TR454|c0_g1_i1	ATP7_ARATH^ATP7_ARATH^Q:943-371,H:51-240^60.21%ID^E:1e-67^RecName: Full=Probable ATP synthase 24 kDa subunit, mitochondrial;^Eukaryota; Viridiplantae; Streptophyta; Embryophyta; Tracheophyta; Spermatophyta; Magnoliophyta; eudicotyledons; Gunneridae; Pentapetalae; rosids; malvids; Brassicales; Brassicaceae; Camelineae; Arabidopsis	TR454|c0_g1_i1|m.495	368-835[-]	.	.	.	.	.	.
TR454|c0_g2	TR454|c0_g2_i1	ATP7_ARATH^ATP7_ARATH^Q:1090-371,H:1-240^56.02%ID^E:1e-79^RecName: Full=Probable ATP synthase 24 kDa subunit, mitochondrial;^Eukaryota; Viridiplantae; Streptophyta; Embryophyta; Tracheophyta; Spermatophyta; Magnoliophyta; eudicotyledons; Gunneridae; Pentapetalae; rosids; malvids; Brassicales; Brassicaceae; Camelineae; Arabidopsis	TR454|c0_g2_i1|m.496	368-1090[-]	.	.	.	.	.	.
TR455|c0_g1	TR455|c0_g1_i1	.	.	.	.	.	.	.	.	.
TR456|c0_g1	TR456|c0_g1_i1	PTL_ARATH^PTL_ARATH^Q:725-832,H:119-154^80.56%ID^E:1e-11^RecName: Full=Trihelix transcription factor PTL;^Eukaryota; Viridiplantae; Streptophyta; Embryophyta; Tracheophyta; Spermatophyta; Magnoliophyta; eudicotyledons; Gunneridae; Pentapetalae; rosids; malvids; Brassicales; Brassicaceae; Camelineae; Arabidopsis	TR456|c0_g1_i1|m.498	176-835[+]	.	.	.	.	.	.
TR456|c0_g2	TR456|c0_g2_i1	PTL_ARATH^PTL_ARATH^Q:725-1837,H:119-506^42.89%ID^E:7e-75^RecName: Full=Trihelix transcription factor PTL;^Eukaryota; Viridiplantae; Streptophyta; Embryophyta; Tracheophyta; Spermatophyta; Magnoliophyta; eudicotyledons; Gunneridae; Pentapetalae; rosids; malvids; Brassicales; Brassicaceae; Camelineae; Arabidopsis`PTL_ARATH^PTL_ARATH^Q:1595-1858,H:119-206^43.82%ID^E:8e-16^RecName: Full=Trihelix tra…	TR456|c0_g2_i1|m.499	176-2260[+]	PF13837.1^Myb_DNA-bind_4^Myb/SANT-like DNA-binding domain^184-269^E:2e-22`PF13837.1^Myb_DNA-bind_4^Myb/SANT-like DNA-binding domain^473-560^E:6.7e-22`PF13873.1^Myb_DNA-bind_5^Myb/SANT-like DNA-binding domain^493-537^E:1.7e-05	.	.	.	.	.
TR457|c0_g1	TR457|c0_g1_i1	.	.	.	.	.	.	.	.	.
TR458|c0_g1	TR458|c0_g1_i1	.	.	.	.	.	.	.	.	.
TR459|c0_g1	TR459|c0_g1_i1	.	.	.	.	.	.	.	.	.
TR460|c0_g1	TR460|c0_g1_i1	.	.	.	.	.	.	.	.	.
TR461|c0_g1	TR461|c0_g1_i1	.	.	.	.	.	.	.	.	.
TR461|c0_g2	TR461|c0_g2_i1	.	TR461|c0_g2_i1|m.501	3-308[+]	.	.	ExpAA=23.11^PredHel=1^Topology=o45-67i	.	.	.
TR462|c0_g1	TR462|c0_g1_i1	.	TR462|c0_g1_i1|m.502	1-345[-]	.	.	.	.	.	.
TR463|c0_g1	TR463|c0_g1_i1	.	TR463|c0_g1_i1|m.503	323-1471[-]	.	.	.	.	.	.
TR464|c0_g1	TR464|c0_g1_i1	CCR4E_ARATH^CCR4E_ARATH^Q:1229-102,H:84-452^51.66%ID^E:9e-130^RecName: Full=Carbon catabolite repressor protein 4 homolog 5;^Eukaryota; Viridiplantae; Streptophyta; Embryophyta; Tracheophyta; Spermatophyta; Magnoliophyta; eudicotyledons; Gunneridae; Pentapetalae; rosids; malvids; Brassicales; Brassicaceae; Camelineae; Arabidopsis	TR464|c0_g1_i1|m.504	75-1520[-]	PF03372.18^Exo_endo_phos^Endonuclease/Exonuclease/phosphatase family^118-461^E:9.2e-17	.	.	.	.	.
TR464|c0_g2	TR464|c0_g2_i1	CCR4C_ARATH^CCR4C_ARATH^Q:194-3,H:92-155^43.75%ID^E:4e-09^RecName: Full=Carbon catabolite repressor protein 4 homolog 3;^Eukaryota; Viridiplantae; Streptophyta; Embryophyta; Tracheophyta; Spermatophyta; Magnoliophyta; eudicotyledons; Gunneridae; Pentapetalae; rosids; malvids; Brassicales; Brassicaceae; Camelineae; Arabidopsis	TR464|c0_g2_i1|m.505	3-485[-]	.	.	.	.	.	.
TR465|c0_g1	TR465|c0_g1_i1	MPCP1_ARATH^MPCP1_ARATH^Q:1050-481,H:109-298^67.37%ID^E:1e-100^RecName: Full=Mitochondrial phosphate carrier protein 1, mitochondrial;^Eukaryota; Viridiplantae; Streptophyta; Embryophyta; Tracheophyta; Spermatophyta; Magnoliophyta; eudicotyledons; Gunneridae; Pentapetalae; rosids; malvids; Brassicales; Brassicaceae; Camelineae; Arabidopsis`MPCP1_ARATH^MPCP1_ARATH^Q:1345-1073,H:14-104^65.93%ID^E:1…	TR465|c0_g1_i1|m.506	463-1137[-]	PF00153.22^Mito_carr^Mitochondrial carrier protein^32-117^E:7.2e-18	.	.	.	.	.
TR465|c0_g1	TR465|c0_g1_i1	MPCP1_ARATH^MPCP1_ARATH^Q:1050-481,H:109-298^67.37%ID^E:1e-100^RecName: Full=Mitochondrial phosphate carrier protein 1, mitochondrial;^Eukaryota; Viridiplantae; Streptophyta; Embryophyta; Tracheophyta; Spermatophyta; Magnoliophyta; eudicotyledons; Gunneridae; Pentapetalae; rosids; malvids; Brassicales; Brassicaceae; Camelineae; Arabidopsis`MPCP1_ARATH^MPCP1_ARATH^Q:1345-1073,H:14-104^65.93%ID^E:1…	TR465|c0_g1_i1|m.507	998-1399[-]	PF00153.22^Mito_carr^Mitochondrial carrier protein^23-107^E:1.2e-19	.	ExpAA=19.82^PredHel=1^Topology=i20-42o	.	.	.
TR465|c0_g2	TR465|c0_g2_i1	MPCP1_ARATH^MPCP1_ARATH^Q:1344-481,H:14-298^65.62%ID^E:1e-126^RecName: Full=Mitochondrial phosphate carrier protein 1, mitochondrial;^Eukaryota; Viridiplantae; Streptophyta; Embryophyta; Tracheophyta; Spermatophyta; Magnoliophyta; eudicotyledons; Gunneridae; Pentapetalae; rosids; malvids; Brassicales; Brassicaceae; Camelineae; Arabidopsis	TR465|c0_g2_i1|m.508	463-1398[-]	PF00153.22^Mito_carr^Mitochondrial carrier protein^23-107^E:8.6e-19`PF00153.22^Mito_carr^Mitochondrial carrier protein^117-204^E:7.5e-18	.	ExpAA=21.09^PredHel=1^Topology=i20-42o	.	.	.
TR466|c0_g1	TR466|c0_g1_i1	.	TR466|c0_g1_i1|m.509	568-1143[+]	.	.	.	.	.	.
TR467|c0_g1	TR467|c0_g1_i1	KEA3_ARATH^KEA3_ARATH^Q:1-489,H:328-490^87.12%ID^E:3e-66^RecName: Full=K(+) efflux antiporter 3, chloroplastic;^Eukaryota; Viridiplantae; Streptophyta; Embryophyta; Tracheophyta; Spermatophyta; Magnoliophyta; eudicotyledons; Gunneridae; Pentapetalae; rosids; malvids; Brassicales; Brassicaceae; Camelineae; Arabidopsis	TR467|c0_g1_i1|m.510	1-489[+]	PF00999.16^Na_H_Exchanger^Sodium/hydrogen exchanger family^6-162^E:8.4e-34	.	.	.	.	GO:0015299^molecular_function^solute:proton antiporter activity`GO:0006812^biological_process^cation transport`GO:0055085^biological_process^transmembrane transport`GO:0016021^cellular_component^integral component of membrane
TR467|c0_g2	TR467|c0_g2_i1	KEA3_ARATH^KEA3_ARATH^Q:1-636,H:328-539^81.13%ID^E:4e-90^RecName: Full=K(+) efflux antiporter 3, chloroplastic;^Eukaryota; Viridiplantae; Streptophyta; Embryophyta; Tracheophyta; Spermatophyta; Magnoliophyta; eudicotyledons; Gunneridae; Pentapetalae; rosids; malvids; Brassicales; Brassicaceae; Camelineae; Arabidopsis	TR467|c0_g2_i1|m.512	1-636[+]	PF00999.16^Na_H_Exchanger^Sodium/hydrogen exchanger family^6-168^E:4e-36	.	ExpAA=94.76^PredHel=4^Topology=i60-82o92-114i121-139o149-171i	.	.	GO:0015299^molecular_function^solute:proton antiporter activity`GO:0006812^biological_process^cation transport`GO:0055085^biological_process^transmembrane transport`GO:0016021^cellular_component^integral component of membrane
TR468|c0_g1	TR468|c0_g1_i1	PMLN_PRUPE^PMLN_PRUPE^Q:779-955,H:5-63^69.49%ID^E:3e-19^RecName: Full=Peamaclein;^Eukaryota; Viridiplantae; Streptophyta; Embryophyta; Tracheophyta; Spermatophyta; Magnoliophyta; eudicotyledons; Gunneridae; Pentapetalae; rosids; fabids; Rosales; Rosaceae; Maloideae; Amygdaleae; Prunus	.	.	.	.	.	.	.	.
TR468|c0_g2	TR468|c0_g2_i1	PMLN_PRUPE^PMLN_PRUPE^Q:779-955,H:5-63^69.49%ID^E:3e-19^RecName: Full=Peamaclein;^Eukaryota; Viridiplantae; Streptophyta; Embryophyta; Tracheophyta; Spermatophyta; Magnoliophyta; eudicotyledons; Gunneridae; Pentapetalae; rosids; fabids; Rosales; Rosaceae; Maloideae; Amygdaleae; Prunus	.	.	.	.	.	.	.	.
TR469|c0_g1	TR469|c0_g1_i1	APY6_ARATH^APY6_ARATH^Q:199-1866,H:9-555^47.74%ID^E:2e-160^RecName: Full=Probable apyrase 6;^Eukaryota; Viridiplantae; Streptophyta; Embryophyta; Tracheophyta; Spermatophyta; Magnoliophyta; eudicotyledons; Gunneridae; Pentapetalae; rosids; malvids; Brassicales; Brassicaceae; Camelineae; Arabidopsis	TR469|c0_g1_i1|m.516	196-1878[+]	PF01150.12^GDA1_CD39^GDA1/CD39 (nucleoside phosphatase) family^96-494^E:6.4e-80	.	ExpAA=40.37^PredHel=2^Topology=i61-83o514-533i	.	.	GO:0016787^molecular_function^hydrolase activity
TR469|c0_g2	TR469|c0_g2_i1	APY6_ARATH^APY6_ARATH^Q:199-1866,H:9-555^47.74%ID^E:2e-160^RecName: Full=Probable apyrase 6;^Eukaryota; Viridiplantae; Streptophyta; Embryophyta; Tracheophyta; Spermatophyta; Magnoliophyta; eudicotyledons; Gunneridae; Pentapetalae; rosids; malvids; Brassicales; Brassicaceae; Camelineae; Arabidopsis	TR469|c0_g2_i1|m.517	196-1878[+]	PF01150.12^GDA1_CD39^GDA1/CD39 (nucleoside phosphatase) family^96-494^E:6.4e-80	.	ExpAA=40.37^PredHel=2^Topology=i61-83o514-533i	.	.	GO:0016787^molecular_function^hydrolase activity
TR470|c0_g1	TR470|c0_g1_i1	APEX2_HUMAN^APEX2_HUMAN^Q:18-665,H:47-257^38.03%ID^E:4e-33^RecName: Full=DNA-(apurinic or apyrimidinic site) lyase 2;^Eukaryota; Metazoa; Chordata; Craniata; Vertebrata; Euteleostomi; Mammalia; Eutheria; Euarchontoglires; Primates; Haplorrhini; Catarrhini; Hominidae; Homo	TR470|c0_g1_i1|m.518	3-665[+]	.	.	.	.	.	.
TR470|c0_g2	TR470|c0_g2_i1	APEX2_BOVIN^APEX2_BOVIN^Q:12-764,H:2-257^37.63%ID^E:2e-42^RecName: Full=DNA-(apurinic or apyrimidinic site) lyase 2;^Eukaryota; Metazoa; Chordata; Craniata; Vertebrata; Euteleostomi; Mammalia; Eutheria; Laurasiatheria; Cetartiodactyla; Ruminantia; Pecora; Bovidae; Bovinae; Bos	TR470|c0_g2_i1|m.519	3-764[+]	PF03372.18^Exo_endo_phos^Endonuclease/Exonuclease/phosphatase family^7-250^E:4.3e-13	.	.	.	.	.
TR471|c0_g1	TR471|c0_g1_i1	TEX2_MOUSE^TEX2_MOUSE^Q:8-796,H:826-1109^24.83%ID^E:5e-20^RecName: Full=Testis-expressed sequence 2 protein;^Eukaryota; Metazoa; Chordata; Craniata; Vertebrata; Euteleostomi; Mammalia; Eutheria; Euarchontoglires; Glires; Rodentia; Sciurognathi; Muroidea; Muridae; Murinae; Mus; Mus	TR471|c0_g1_i1|m.520	2-1306[+]	PF10296.4^DUF2404^Putative integral membrane protein conserved region (DUF2404)^3-92^E:1.1e-15	.	.	.	.	.
TR471|c0_g2	TR471|c0_g2_i1	TEX2_MOUSE^TEX2_MOUSE^Q:8-796,H:826-1109^24.83%ID^E:4e-20^RecName: Full=Testis-expressed sequence 2 protein;^Eukaryota; Metazoa; Chordata; Craniata; Vertebrata; Euteleostomi; Mammalia; Eutheria; Euarchontoglires; Glires; Rodentia; Sciurognathi; Muroidea; Muridae; Murinae; Mus; Mus	TR471|c0_g2_i1|m.522	2-1408[+]	PF10296.4^DUF2404^Putative integral membrane protein conserved region (DUF2404)^3-92^E:1.3e-15	.	.	.	.	.
TR472|c0_g1	TR472|c0_g1_i1	POT5_ARATH^POT5_ARATH^Q:350-75,H:310-415^48.15%ID^E:5e-29^RecName: Full=Potassium transporter 5;^Eukaryota; Viridiplantae; Streptophyta; Embryophyta; Tracheophyta; Spermatophyta; Magnoliophyta; eudicotyledons; Gunneridae; Pentapetalae; rosids; malvids; Brassicales; Brassicaceae; Camelineae; Arabidopsis`POT5_ARATH^POT5_ARATH^Q:99-4,H:410-441^68.75%ID^E:5e-29^RecName: Full=Potassium transporter 5;^…	.	.	.	.	.	COG3158^Transport of potassium into the cell (By similarity)	GO:0016021^cellular_component^integral component of membrane`GO:0005886^cellular_component^plasma membrane`GO:0015079^molecular_function^potassium ion transmembrane transporter activity`GO:0009674^molecular_function^potassium:sodium symporter activity	.
TR472|c0_g2	TR472|c0_g2_i1	HAK19_ORYSJ^HAK19_ORYSJ^Q:380-75,H:290-405^57.63%ID^E:3e-34^RecName: Full=Potassium transporter 19;^Eukaryota; Viridiplantae; Streptophyta; Embryophyta; Tracheophyta; Spermatophyta; Magnoliophyta; Liliopsida; Poales; Poaceae; BEP clade; Ehrhartoideae; Oryzeae; Oryza`HAK19_ORYSJ^HAK19_ORYSJ^Q:99-4,H:400-431^53.12%ID^E:3e-34^RecName: Full=Potassium transporter 19;^Eukaryota; Viridiplantae; Streptop…	.	.	.	.	.	COG3158^Transport of potassium into the cell (By similarity)	GO:0016021^cellular_component^integral component of membrane`GO:0015079^molecular_function^potassium ion transmembrane transporter activity	.
TR473|c0_g1	TR473|c0_g1_i1	.	.	.	.	.	.	.	.	.
TR474|c0_g1	TR474|c0_g1_i1	.	.	.	.	.	.	.	.	.
TR475|c0_g1	TR475|c0_g1_i1	.	.	.	.	.	.	.	.	.
TR476|c0_g1	TR476|c0_g1_i1	TAF1_ARATH^TAF1_ARATH^Q:1-522,H:91-260^36.26%ID^E:2e-11^RecName: Full=Transcription initiation factor TFIID subunit 1;^Eukaryota; Viridiplantae; Streptophyta; Embryophyta; Tracheophyta; Spermatophyta; Magnoliophyta; eudicotyledons; Gunneridae; Pentapetalae; rosids; malvids; Brassicales; Brassicaceae; Camelineae; Arabidopsis	TR476|c0_g1_i1|m.524	1-522[+]	.	.	.	.	.	.
TR477|c0_g1	TR477|c0_g1_i1	U82A1_ARATH^U82A1_ARATH^Q:1-237,H:107-183^40%ID^E:6e-11^RecName: Full=UDP-glycosyltransferase 82A1;^Eukaryota; Viridiplantae; Streptophyta; Embryophyta; Tracheophyta; Spermatophyta; Magnoliophyta; eudicotyledons; Gunneridae; Pentapetalae; rosids; malvids; Brassicales; Brassicaceae; Camelineae; Arabidopsis	.	.	.	.	.	.	GO:0016758^molecular_function^transferase activity, transferring hexosyl groups	.
TR478|c0_g1	TR478|c0_g1_i1	.	TR478|c0_g1_i1|m.525	2-487[-]	.	.	.	.	.	.
TR479|c0_g1	TR479|c0_g1_i1	.	.	.	.	.	.	.	.	.
TR479|c0_g2	TR479|c0_g2_i1	.	.	.	.	.	.	.	.	.
TR480|c0_g1	TR480|c0_g1_i1	.	.	.	.	.	.	.	.	.
TR481|c0_g1	TR481|c0_g1_i1	TPX2_ARATH^TPX2_ARATH^Q:2136-547,H:218-737^50.37%ID^E:2e-106^RecName: Full=Protein TPX2;^Eukaryota; Viridiplantae; Streptophyta; Embryophyta; Tracheophyta; Spermatophyta; Magnoliophyta; eudicotyledons; Gunneridae; Pentapetalae; rosids; malvids; Brassicales; Brassicaceae; Camelineae; Arabidopsis	TR481|c0_g1_i1|m.526	529-2484[-]	PF12214.3^TPX2_importin^Cell cycle regulated microtubule associated protein^216-308^E:1.1e-34`PF12214.3^TPX2_importin^Cell cycle regulated microtubule associated protein^327-403^E:1.5e-16`PF06886.6^TPX2^Targeting protein for Xklp2 (TPX2)^558-614^E:9.7e-15	.	.	.	.	.
TR481|c0_g2	TR481|c0_g2_i1	TPX2_ARATH^TPX2_ARATH^Q:1704-547,H:359-737^53.35%ID^E:2e-76^RecName: Full=Protein TPX2;^Eukaryota; Viridiplantae; Streptophyta; Embryophyta; Tracheophyta; Spermatophyta; Magnoliophyta; eudicotyledons; Gunneridae; Pentapetalae; rosids; malvids; Brassicales; Brassicaceae; Camelineae; Arabidopsis	TR481|c0_g2_i1|m.527	529-1602[-]	PF12214.3^TPX2_importin^Cell cycle regulated microtubule associated protein^33-109^E:5.6e-18`PF06886.6^TPX2^Targeting protein for Xklp2 (TPX2)^264-320^E:4.2e-15	.	.	.	.	.
TR482|c0_g1	TR482|c0_g1_i1	.	TR482|c0_g1_i1|m.528	507-1418[-]	PF14364.1^DUF4408^Domain of unknown function (DUF4408)^77-108^E:4e-08`PF05553.6^DUF761^Cotton fibre expressed protein^272-298^E:8.5e-08	.	ExpAA=43.01^PredHel=2^Topology=i42-64o86-108i	.	.	.
TR483|c0_g1	TR483|c0_g1_i1	.	.	.	.	.	.	.	.	.
TR483|c0_g1	TR483|c0_g1_i2	.	.	.	.	.	.	.	.	.
TR484|c0_g1	TR484|c0_g1_i1	.	TR484|c0_g1_i1|m.529	3-425[-]	.	.	.	.	.	.
TR485|c0_g1	TR485|c0_g1_i1	.	.	.	.	.	.	.	.	.
TR486|c0_g1	TR486|c0_g1_i1	DPHS1_ARATH^DPHS1_ARATH^Q:259-795,H:104-282^57.54%ID^E:5e-62^RecName: Full=Dual specificity protein phosphatase PHS1;^Eukaryota; Viridiplantae; Streptophyta; Embryophyta; Tracheophyta; Spermatophyta; Magnoliophyta; eudicotyledons; Gunneridae; Pentapetalae; rosids; malvids; Brassicales; Brassicaceae; Camelineae; Arabidopsis	TR486|c0_g1_i1|m.530	190-834[+]	PF09192.5^Act-Frag_cataly^Actin-fragmin kinase, catalytic^27-214^E:2.4e-24	.	.	.	.	.
TR486|c0_g2	TR486|c0_g2_i1	DPHS1_ARATH^DPHS1_ARATH^Q:56-592,H:104-282^57.54%ID^E:5e-63^RecName: Full=Dual specificity protein phosphatase PHS1;^Eukaryota; Viridiplantae; Streptophyta; Embryophyta; Tracheophyta; Spermatophyta; Magnoliophyta; eudicotyledons; Gunneridae; Pentapetalae; rosids; malvids; Brassicales; Brassicaceae; Camelineae; Arabidopsis	TR486|c0_g2_i1|m.531	2-631[+]	PF09192.5^Act-Frag_cataly^Actin-fragmin kinase, catalytic^22-209^E:2.2e-24	.	.	.	.	.
TR487|c0_g1	TR487|c0_g1_i1	.	TR487|c0_g1_i1|m.532	1-504[+]	PF13889.1^Chromosome_seg^Chromosome segregation during meiosis^80-165^E:4e-28	.	.	.	.	.
TR487|c0_g2	TR487|c0_g2_i1	.	TR487|c0_g2_i1|m.533	1-504[+]	PF13889.1^Chromosome_seg^Chromosome segregation during meiosis^80-164^E:7.4e-28	.	.	.	.	.
TR488|c0_g1	TR488|c0_g1_i1	DDPS2_ARATH^DDPS2_ARATH^Q:846-136,H:74-308^52.74%ID^E:2e-76^RecName: Full=Dehydrodolichyl diphosphate synthase 2;^Eukaryota; Viridiplantae; Streptophyta; Embryophyta; Tracheophyta; Spermatophyta; Magnoliophyta; eudicotyledons; Gunneridae; Pentapetalae; rosids; malvids; Brassicales; Brassicaceae; Camelineae; Arabidopsis	TR488|c0_g1_i1|m.534	103-996[-]	PF01255.14^Prenyltransf^Putative undecaprenyl diphosphate synthase^61-286^E:7.2e-75	.	.	.	.	GO:0016765^molecular_function^transferase activity, transferring alkyl or aryl (other than methyl) groups
TR489|c0_g1	TR489|c0_g1_i1	.	TR489|c0_g1_i1|m.535	146-970[+]	.	.	.	.	.	.
TR490|c0_g1	TR490|c0_g1_i1	EF1G_MACFA^EF1G_MACFA^Q:1-222,H:364-437^100%ID^E:6e-46^RecName: Full=Elongation factor 1-gamma;^Eukaryota; Metazoa; Chordata; Craniata; Vertebrata; Euteleostomi; Mammalia; Eutheria; Euarchontoglires; Primates; Haplorrhini; Catarrhini; Cercopithecidae; Cercopithecinae; Macaca	.	.	.	.	.	.	GO:0003746^molecular_function^translation elongation factor activity	.
TR491|c0_g1	TR491|c0_g1_i1	HT1_ARATH^HT1_ARATH^Q:265-14,H:217-300^54.76%ID^E:1e-24^RecName: Full=Serine/threonine-protein kinase HT1;^Eukaryota; Viridiplantae; Streptophyta; Embryophyta; Tracheophyta; Spermatophyta; Magnoliophyta; eudicotyledons; Gunneridae; Pentapetalae; rosids; malvids; Brassicales; Brassicaceae; Camelineae; Arabidopsis	.	.	.	.	.	COG0515^Serine Threonine protein kinase	GO:0005524^molecular_function^ATP binding`GO:0004674^molecular_function^protein serine/threonine kinase activity	.
TR492|c0_g1	TR492|c0_g1_i1	.	.	.	.	.	.	.	.	.
TR493|c0_g1	TR493|c0_g1_i1	.	.	.	.	.	.	.	.	.
TR494|c0_g1	TR494|c0_g1_i1	.	TR494|c0_g1_i1|m.537	1-324[+]	.	sigP:1^17^0.598^YES	.	.	.	.
TR495|c0_g1	TR495|c0_g1_i1	MED21_ARATH^MED21_ARATH^Q:853-1260,H:1-138^68.84%ID^E:1e-50^RecName: Full=Mediator of RNA polymerase II transcription subunit 21;^Eukaryota; Viridiplantae; Streptophyta; Embryophyta; Tracheophyta; Spermatophyta; Magnoliophyta; eudicotyledons; Gunneridae; Pentapetalae; rosids; malvids; Brassicales; Brassicaceae; Camelineae; Arabidopsis	TR495|c0_g1_i1|m.538	853-1266[+]	PF11221.3^Med21^Subunit 21 of Mediator complex^1-128^E:7.4e-24	.	.	.	.	.
TR496|c0_g1	TR496|c0_g1_i1	.	TR496|c0_g1_i1|m.539	3-650[+]	.	.	ExpAA=85.72^PredHel=4^Topology=i70-92o115-137i142-164o174-196i	.	.	.
TR496|c0_g1	TR496|c0_g1_i2	.	TR496|c0_g1_i2|m.540	3-638[+]	.	.	ExpAA=83.58^PredHel=4^Topology=i70-92o116-133i138-160o170-192i	.	.	.
TR497|c0_g1	TR497|c0_g1_i1	.	.	.	.	.	.	.	.	.
TR497|c0_g2	TR497|c0_g2_i1	.	.	.	.	.	.	.	.	.
TR498|c0_g1	TR498|c0_g1_i1	PP168_ARATH^PP168_ARATH^Q:5-232,H:711-786^73.68%ID^E:1e-34^RecName: Full=Pentatricopeptide repeat-containing protein At2g22070;^Eukaryota; Viridiplantae; Streptophyta; Embryophyta; Tracheophyta; Spermatophyta; Magnoliophyta; eudicotyledons; Gunneridae; Pentapetalae; rosids; malvids; Brassicales; Brassicaceae; Camelineae; Arabidopsis	.	.	.	.	.	.	.	.
TR499|c0_g1	TR499|c0_g1_i1	AB11G_ARATH^AB11G_ARATH^Q:2-841,H:25-304^80.36%ID^E:5e-160^RecName: Full=ABC transporter G family member 11;^Eukaryota; Viridiplantae; Streptophyta; Embryophyta; Tracheophyta; Spermatophyta; Magnoliophyta; eudicotyledons; Gunneridae; Pentapetalae; rosids; malvids; Brassicales; Brassicaceae; Camelineae; Arabidopsis	TR499|c0_g1_i1|m.541	2-841[+]	PF00005.22^ABC_tran^ABC transporter^47-197^E:4.9e-25`PF13304.1^AAA_21^AAA domain^59-228^E:2.6e-09	.	.	.	.	GO:0005524^molecular_function^ATP binding`GO:0016887^molecular_function^ATPase activity
TR500|c0_g1	TR500|c0_g1_i1	EDS1C_ARATH^EDS1C_ARATH^Q:229-2,H:112-192^46.91%ID^E:4e-15^RecName: Full=Protein EDS1 {ECO:0000305};^Eukaryota; Viridiplantae; Streptophyta; Embryophyta; Tracheophyta; Spermatophyta; Magnoliophyta; eudicotyledons; Gunneridae; Pentapetalae; rosids; malvids; Brassicales; Brassicaceae; Camelineae; Arabidopsis	.	.	.	.	.	.	GO:0005737^cellular_component^cytoplasm`GO:0005634^cellular_component^nucleus`GO:0016298^molecular_function^lipase activity`GO:0042803^molecular_function^protein homodimerization activity`GO:0010618^biological_process^aerenchyma formation`GO:0006629^biological_process^lipid metabolic process`GO:0009626^biological_process^plant-type hypersensitive response`GO:0010942^biological_process^positive re…	.
TR501|c0_g1	TR501|c0_g1_i1	ARFX_ORYSJ^ARFX_ORYSJ^Q:112-231,H:152-191^60%ID^E:3e-07^RecName: Full=Auxin response factor 24;^Eukaryota; Viridiplantae; Streptophyta; Embryophyta; Tracheophyta; Spermatophyta; Magnoliophyta; Liliopsida; Poales; Poaceae; BEP clade; Ehrhartoideae; Oryzeae; Oryza	.	.	.	.	.	.	GO:0005634^cellular_component^nucleus`GO:0003677^molecular_function^DNA binding`GO:0009734^biological_process^auxin-activated signaling pathway`GO:0006355^biological_process^regulation of transcription, DNA-templated`GO:0006351^biological_process^transcription, DNA-templated	.
TR501|c0_g2	TR501|c0_g2_i1	ARFX_ORYSJ^ARFX_ORYSJ^Q:112-231,H:152-191^60%ID^E:3e-07^RecName: Full=Auxin response factor 24;^Eukaryota; Viridiplantae; Streptophyta; Embryophyta; Tracheophyta; Spermatophyta; Magnoliophyta; Liliopsida; Poales; Poaceae; BEP clade; Ehrhartoideae; Oryzeae; Oryza	.	.	.	.	.	.	GO:0005634^cellular_component^nucleus`GO:0003677^molecular_function^DNA binding`GO:0009734^biological_process^auxin-activated signaling pathway`GO:0006355^biological_process^regulation of transcription, DNA-templated`GO:0006351^biological_process^transcription, DNA-templated	.
TR502|c0_g1	TR502|c0_g1_i1	RFS6_ARATH^RFS6_ARATH^Q:150-896,H:3-252^60.87%ID^E:2e-106^RecName: Full=Probable galactinol--sucrose galactosyltransferase 6;^Eukaryota; Viridiplantae; Streptophyta; Embryophyta; Tracheophyta; Spermatophyta; Magnoliophyta; eudicotyledons; Gunneridae; Pentapetalae; rosids; malvids; Brassicales; Brassicaceae; Camelineae; Arabidopsis	TR502|c0_g1_i1|m.543	3-905[+]	PF05691.7^Raffinose_syn^Raffinose synthase or seed imbibition protein Sip1^54-300^E:1.3e-96	.	.	.	.	.
TR502|c0_g2	TR502|c0_g2_i1	RFS6_ARATH^RFS6_ARATH^Q:562-1308,H:3-252^60.87%ID^E:1e-103^RecName: Full=Probable galactinol--sucrose galactosyltransferase 6;^Eukaryota; Viridiplantae; Streptophyta; Embryophyta; Tracheophyta; Spermatophyta; Magnoliophyta; eudicotyledons; Gunneridae; Pentapetalae; rosids; malvids; Brassicales; Brassicaceae; Camelineae; Arabidopsis	TR502|c0_g2_i1|m.544	307-1317[+]	PF05691.7^Raffinose_syn^Raffinose synthase or seed imbibition protein Sip1^90-336^E:1.9e-96	.	.	.	.	.
TR503|c0_g1	TR503|c0_g1_i1	.	.	.	.	.	.	.	.	.
TR503|c0_g2	TR503|c0_g2_i1	.	.	.	.	.	.	.	.	.
TR503|c0_g3	TR503|c0_g3_i1	.	.	.	.	.	.	.	.	.
TR504|c0_g1	TR504|c0_g1_i1	.	.	.	.	.	.	.	.	.
TR504|c0_g2	TR504|c0_g2_i1	.	.	.	.	.	.	.	.	.
TR505|c0_g1	TR505|c0_g1_i1	AZG1_ARATH^AZG1_ARATH^Q:3-401,H:298-430^75.94%ID^E:4e-66^RecName: Full=Adenine/guanine permease AZG1;^Eukaryota; Viridiplantae; Streptophyta; Embryophyta; Tracheophyta; Spermatophyta; Magnoliophyta; eudicotyledons; Gunneridae; Pentapetalae; rosids; malvids; Brassicales; Brassicaceae; Camelineae; Arabidopsis	TR505|c0_g1_i1|m.546	3-401[-]	.	.	.	.	.	.
TR505|c0_g2	TR505|c0_g2_i1	AZG1_ARATH^AZG1_ARATH^Q:3-401,H:298-430^75.94%ID^E:4e-66^RecName: Full=Adenine/guanine permease AZG1;^Eukaryota; Viridiplantae; Streptophyta; Embryophyta; Tracheophyta; Spermatophyta; Magnoliophyta; eudicotyledons; Gunneridae; Pentapetalae; rosids; malvids; Brassicales; Brassicaceae; Camelineae; Arabidopsis	.	.	.	.	.	COG2252^Xanthine uracil vitamin C permease	GO:0016021^cellular_component^integral component of membrane`GO:0005345^molecular_function^purine nucleobase transmembrane transporter activity`GO:0005215^molecular_function^transporter activity`GO:0015853^biological_process^adenine transport`GO:0015854^biological_process^guanine transport`GO:0006863^biological_process^purine nucleobase transport	.
TR506|c0_g1	TR506|c0_g1_i1	CD27B_ARATH^CD27B_ARATH^Q:527-48,H:1-160^68.75%ID^E:2e-62^RecName: Full=Cell division cycle protein 27 homolog B;^Eukaryota; Viridiplantae; Streptophyta; Embryophyta; Tracheophyta; Spermatophyta; Magnoliophyta; eudicotyledons; Gunneridae; Pentapetalae; rosids; malvids; Brassicales; Brassicaceae; Camelineae; Arabidopsis	TR506|c0_g1_i1|m.549	3-527[-]	PF12895.2^Apc3^Anaphase-promoting complex, cyclosome, subunit 3^15-88^E:7.4e-18`PF07719.12^TPR_2^Tetratricopeptide repeat^101-132^E:2.5e-05`PF00515.23^TPR_1^Tetratricopeptide repeat^101-132^E:0.0017`PF13181.1^TPR_8^Tetratricopeptide repeat^102-132^E:0.0045	.	.	.	.	GO:0005515^molecular_function^protein binding
TR507|c0_g1	TR507|c0_g1_i1	.	.	.	.	.	.	.	.	.
TR508|c0_g1	TR508|c0_g1_i1	.	.	.	.	.	.	.	.	.
TR509|c0_g1	TR509|c0_g1_i1	.	.	.	.	.	.	.	.	.
TR509|c0_g2	TR509|c0_g2_i1	.	.	.	.	.	.	.	.	.
TR510|c0_g1	TR510|c0_g1_i1	FBXL2_BOVIN^FBXL2_BOVIN^Q:1084-587,H:125-279^31.4%ID^E:1e-11^RecName: Full=F-box/LRR-repeat protein 2 {ECO:0000305};^Eukaryota; Metazoa; Chordata; Craniata; Vertebrata; Euteleostomi; Mammalia; Eutheria; Laurasiatheria; Cetartiodactyla; Ruminantia; Pecora; Bovidae; Bovinae; Bos`FBXL2_BOVIN^FBXL2_BOVIN^Q:910-599,H:104-197^34.62%ID^E:1e-06^RecName: Full=F-box/LRR-repeat protein 2 {ECO:0000305};^Euka…	TR510|c0_g1_i1|m.550	317-1465[-]	PF13504.1^LRR_7^Leucine rich repeat^45-57^E:7300`PF13504.1^LRR_7^Leucine rich repeat^103-111^E:10000`PF13504.1^LRR_7^Leucine rich repeat^133-138^E:15000`PF13504.1^LRR_7^Leucine rich repeat^158-169^E:600`PF13504.1^LRR_7^Leucine rich repeat^212-221^E:1800`PF13516.1^LRR_6^Leucine Rich repeat^247-270^E:0.58`PF13504.1^LRR_7^Leucine rich repeat^249-258^E:82`PF13504.1^LRR_7^Leucine rich repeat^275-290^E…	.	.	.	.	GO:0005515^molecular_function^protein binding
TR511|c0_g1	TR511|c0_g1_i1	STI_ARATH^STI_ARATH^Q:26-289,H:565-652^55.68%ID^E:3e-25^RecName: Full=Protein STICHEL;^Eukaryota; Viridiplantae; Streptophyta; Embryophyta; Tracheophyta; Spermatophyta; Magnoliophyta; eudicotyledons; Gunneridae; Pentapetalae; rosids; malvids; Brassicales; Brassicaceae; Camelineae; Arabidopsis	.	.	.	.	.	COG2812^dna polymerase iii subunits gamma and tau	GO:0009360^cellular_component^DNA polymerase III complex`GO:0005634^cellular_component^nucleus`GO:0005886^cellular_component^plasma membrane`GO:0005524^molecular_function^ATP binding`GO:0003677^molecular_function^DNA binding`GO:0003887^molecular_function^DNA-directed DNA polymerase activity`GO:0006260^biological_process^DNA replication`GO:0010091^biological_process^trichome branching`GO:0010026^b…	.
TR512|c0_g1	TR512|c0_g1_i1	UGT8_CATRO^UGT8_CATRO^Q:2-319,H:374-478^51.85%ID^E:5e-27^RecName: Full=7-deoxyloganetic acid glucosyltransferase;^Eukaryota; Viridiplantae; Streptophyta; Embryophyta; Tracheophyta; Spermatophyta; Magnoliophyta; eudicotyledons; Gunneridae; Pentapetalae; asterids; lamiids; Gentianales; Apocynaceae; Rauvolfioideae; Vinceae; Catharanthinae; Catharanthus	TR512|c0_g1_i1|m.551	2-340[+]	PF00201.13^UDPGT^UDP-glucoronosyl and UDP-glucosyl transferase^2-66^E:5.7e-12	.	.	.	.	GO:0016758^molecular_function^transferase activity, transferring hexosyl groups`GO:0008152^biological_process^metabolic process
TR513|c0_g1	TR513|c0_g1_i1	.	TR513|c0_g1_i1|m.552	2-352[+]	.	.	.	.	.	.
TR513|c0_g2	TR513|c0_g2_i1	TRL4_ARATH^TRL4_ARATH^Q:245-613,H:82-198^39.84%ID^E:2e-26^RecName: Full=Thioredoxin-like 4, chloroplastic;^Eukaryota; Viridiplantae; Streptophyta; Embryophyta; Tracheophyta; Spermatophyta; Magnoliophyta; eudicotyledons; Gunneridae; Pentapetalae; rosids; malvids; Brassicales; Brassicaceae; Camelineae; Arabidopsis	TR513|c0_g2_i1|m.553	2-637[+]	PF00085.15^Thioredoxin^Thioredoxin^90-201^E:2.4e-09	.	.	.	.	GO:0045454^biological_process^cell redox homeostasis
TR514|c0_g1	TR514|c0_g1_i1	.	.	.	.	.	.	.	.	.
TR515|c0_g1	TR515|c0_g1_i1	CCS_ARATH^CCS_ARATH^Q:262-1080,H:53-316^63.5%ID^E:2e-102^RecName: Full=Copper chaperone for superoxide dismutase, chloroplastic/cytosolic;^Eukaryota; Viridiplantae; Streptophyta; Embryophyta; Tracheophyta; Spermatophyta; Magnoliophyta; eudicotyledons; Gunneridae; Pentapetalae; rosids; malvids; Brassicales; Brassicaceae; Camelineae; Arabidopsis	TR515|c0_g1_i1|m.554	106-1089[+]	PF00403.21^HMA^Heavy-metal-associated domain^101-151^E:1.2e-08`PF00080.15^Sod_Cu^Copper/zinc superoxide dismutase (SODC)^174-291^E:2.8e-20	sigP:1^17^0.712^YES	.	.	.	GO:0046872^molecular_function^metal ion binding`GO:0030001^biological_process^metal ion transport`GO:0006801^biological_process^superoxide metabolic process`GO:0055114^biological_process^oxidation-reduction process
TR516|c0_g1	TR516|c0_g1_i1	.	.	.	.	.	.	.	.	.
TR517|c0_g1	TR517|c0_g1_i1	.	.	.	.	.	.	.	.	.
TR518|c0_g1	TR518|c0_g1_i1	H1_WHEAT^H1_WHEAT^Q:165-374,H:54-123^60%ID^E:2e-20^RecName: Full=Histone H1;^Eukaryota; Viridiplantae; Streptophyta; Embryophyta; Tracheophyta; Spermatophyta; Magnoliophyta; Liliopsida; Poales; Poaceae; BEP clade; Pooideae; Triticeae; Triticum	TR518|c0_g1_i1|m.556	3-944[+]	PF00538.14^Linker_histone^linker histone H1 and H5 family^55-124^E:2.3e-20	.	.	.	.	GO:0003677^molecular_function^DNA binding`GO:0006334^biological_process^nucleosome assembly`GO:0000786^cellular_component^nucleosome`GO:0005634^cellular_component^nucleus
TR518|c0_g1	TR518|c0_g1_i1	H1_WHEAT^H1_WHEAT^Q:165-374,H:54-123^60%ID^E:2e-20^RecName: Full=Histone H1;^Eukaryota; Viridiplantae; Streptophyta; Embryophyta; Tracheophyta; Spermatophyta; Magnoliophyta; Liliopsida; Poales; Poaceae; BEP clade; Pooideae; Triticeae; Triticum	TR518|c0_g1_i1|m.557	1174-1473[+]	.	.	ExpAA=34.78^PredHel=2^Topology=o4-26i33-50o	.	.	.
TR518|c0_g2	TR518|c0_g2_i1	H1_WHEAT^H1_WHEAT^Q:165-374,H:54-123^60%ID^E:2e-20^RecName: Full=Histone H1;^Eukaryota; Viridiplantae; Streptophyta; Embryophyta; Tracheophyta; Spermatophyta; Magnoliophyta; Liliopsida; Poales; Poaceae; BEP clade; Pooideae; Triticeae; Triticum	TR518|c0_g2_i1|m.558	3-992[+]	PF00538.14^Linker_histone^linker histone H1 and H5 family^55-124^E:2.5e-20	.	.	.	.	GO:0003677^molecular_function^DNA binding`GO:0006334^biological_process^nucleosome assembly`GO:0000786^cellular_component^nucleosome`GO:0005634^cellular_component^nucleus
TR518|c0_g2	TR518|c0_g2_i1	H1_WHEAT^H1_WHEAT^Q:165-374,H:54-123^60%ID^E:2e-20^RecName: Full=Histone H1;^Eukaryota; Viridiplantae; Streptophyta; Embryophyta; Tracheophyta; Spermatophyta; Magnoliophyta; Liliopsida; Poales; Poaceae; BEP clade; Pooideae; Triticeae; Triticum	TR518|c0_g2_i1|m.560	1175-1474[+]	.	.	ExpAA=34.78^PredHel=2^Topology=o4-26i33-50o	.	.	.
TR519|c0_g1	TR519|c0_g1_i1	CALM_SOLLC^CALM_SOLLC^Q:413-859,H:1-149^97.99%ID^E:5e-97^RecName: Full=Calmodulin;^Eukaryota; Viridiplantae; Streptophyta; Embryophyta; Tracheophyta; Spermatophyta; Magnoliophyta; eudicotyledons; Gunneridae; Pentapetalae; asterids; lamiids; Solanales; Solanaceae; Solanoideae; Solaneae; Solanum; Lycopersicon	TR519|c0_g1_i1|m.561	413-862[+]	PF00036.27^EF-hand_1^EF hand^12-40^E:4.7e-09`PF13405.1^EF-hand_6^EF-hand domain^12-41^E:1.9e-09`PF13499.1^EF-hand_7^EF-hand domain pair^14-73^E:4.3e-14`PF13202.1^EF-hand_5^EF hand^14-37^E:0.00012`PF13833.1^EF-hand_8^EF-hand domain pair^25-75^E:1.5e-13`PF00036.27^EF-hand_1^EF hand^48-75^E:2.5e-08`PF13202.1^EF-hand_5^EF hand^49-73^E:0.00039`PF13405.1^EF-hand_6^EF-hand domain^50-74^E:0.014`PF08726.5…	.	.	.	.	GO:0005509^molecular_function^calcium ion binding
TR520|c0_g1	TR520|c0_g1_i1	METL1_ARATH^METL1_ARATH^Q:2893-3720,H:503-775^78.62%ID^E:1e-118^RecName: Full=Methyltransferase-like protein 1;^Eukaryota; Viridiplantae; Streptophyta; Embryophyta; Tracheophyta; Spermatophyta; Magnoliophyta; eudicotyledons; Gunneridae; Pentapetalae; rosids; malvids; Brassicales; Brassicaceae; Camelineae; Arabidopsis	TR520|c0_g1_i1|m.563	277-4383[+]	PF05063.9^MT-A70^MT-A70^1011-1188^E:9.4e-50	.	.	.	.	GO:0008168^molecular_function^methyltransferase activity`GO:0006139^biological_process^nucleobase-containing compound metabolic process
TR520|c0_g2	TR520|c0_g2_i1	METL1_ARATH^METL1_ARATH^Q:2894-3721,H:503-775^78.62%ID^E:1e-118^RecName: Full=Methyltransferase-like protein 1;^Eukaryota; Viridiplantae; Streptophyta; Embryophyta; Tracheophyta; Spermatophyta; Magnoliophyta; eudicotyledons; Gunneridae; Pentapetalae; rosids; malvids; Brassicales; Brassicaceae; Camelineae; Arabidopsis	TR520|c0_g2_i1|m.569	314-4384[+]	PF05063.9^MT-A70^MT-A70^999-1176^E:9.3e-50	.	.	.	.	GO:0008168^molecular_function^methyltransferase activity`GO:0006139^biological_process^nucleobase-containing compound metabolic process
TR521|c0_g1	TR521|c0_g1_i1	NDUF7_DICDI^NDUF7_DICDI^Q:1681-407,H:63-471^41.11%ID^E:3e-100^RecName: Full=NADH dehydrogenase [ubiquinone] complex I, assembly factor 7;^Eukaryota; Amoebozoa; Mycetozoa; Dictyosteliida; Dictyostelium	TR521|c0_g1_i1|m.575	401-1999[-]	PF02636.12^Methyltransf_28^Putative S-adenosyl-L-methionine-dependent methyltransferase^189-445^E:8.2e-71	.	.	.	.	.
TR522|c0_g1	TR522|c0_g1_i1	.	TR522|c0_g1_i1|m.577	1-330[+]	.	.	.	.	.	.
TR522|c0_g2	TR522|c0_g2_i1	.	.	.	.	.	.	.	.	.
TR523|c0_g1	TR523|c0_g1_i1	CH10C_ARATH^CH10C_ARATH^Q:232-993,H:1-253^64.45%ID^E:2e-95^RecName: Full=20 kDa chaperonin, chloroplastic;^Eukaryota; Viridiplantae; Streptophyta; Embryophyta; Tracheophyta; Spermatophyta; Magnoliophyta; eudicotyledons; Gunneridae; Pentapetalae; rosids; malvids; Brassicales; Brassicaceae; Camelineae; Arabidopsis	TR523|c0_g1_i1|m.578	232-996[+]	PF00166.16^Cpn10^Chaperonin 10 Kd subunit^62-152^E:1.6e-26`PF00166.16^Cpn10^Chaperonin 10 Kd subunit^161-252^E:1.6e-29	.	.	.	.	GO:0006457^biological_process^protein folding`GO:0005737^cellular_component^cytoplasm
TR524|c0_g1	TR524|c0_g1_i1	MAVI_CUCPE^MAVI_CUCPE^Q:865-596,H:1-91^43.96%ID^E:6e-21^RecName: Full=Mavicyanin;^Eukaryota; Viridiplantae; Streptophyta; Embryophyta; Tracheophyta; Spermatophyta; Magnoliophyta; eudicotyledons; Gunneridae; Pentapetalae; rosids; fabids; Cucurbitales; Cucurbitaceae; Cucurbiteae; Cucurbita	TR524|c0_g1_i1|m.580	252-629[+]	.	.	.	.	.	.
TR524|c0_g1	TR524|c0_g1_i1	MAVI_CUCPE^MAVI_CUCPE^Q:865-596,H:1-91^43.96%ID^E:6e-21^RecName: Full=Mavicyanin;^Eukaryota; Viridiplantae; Streptophyta; Embryophyta; Tracheophyta; Spermatophyta; Magnoliophyta; eudicotyledons; Gunneridae; Pentapetalae; rosids; fabids; Cucurbitales; Cucurbitaceae; Cucurbiteae; Cucurbita	TR524|c0_g1_i1|m.579	212-940[-]	PF02298.12^Cu_bind_like^Plastocyanin-like domain^37-115^E:1.1e-23	sigP:1^26^0.876^YES	.	.	.	GO:0009055^molecular_function^electron carrier activity
TR524|c0_g2	TR524|c0_g2_i1	MAVI_CUCPE^MAVI_CUCPE^Q:865-596,H:1-91^43.96%ID^E:5e-21^RecName: Full=Mavicyanin;^Eukaryota; Viridiplantae; Streptophyta; Embryophyta; Tracheophyta; Spermatophyta; Magnoliophyta; eudicotyledons; Gunneridae; Pentapetalae; rosids; fabids; Cucurbitales; Cucurbitaceae; Cucurbiteae; Cucurbita	TR524|c0_g2_i1|m.581	212-940[-]	PF02298.12^Cu_bind_like^Plastocyanin-like domain^37-115^E:1.1e-23	sigP:1^26^0.876^YES	.	.	.	GO:0009055^molecular_function^electron carrier activity
TR524|c0_g2	TR524|c0_g2_i1	MAVI_CUCPE^MAVI_CUCPE^Q:865-596,H:1-91^43.96%ID^E:5e-21^RecName: Full=Mavicyanin;^Eukaryota; Viridiplantae; Streptophyta; Embryophyta; Tracheophyta; Spermatophyta; Magnoliophyta; eudicotyledons; Gunneridae; Pentapetalae; rosids; fabids; Cucurbitales; Cucurbitaceae; Cucurbiteae; Cucurbita	TR524|c0_g2_i1|m.582	252-629[+]	.	.	.	.	.	.
TR525|c0_g1	TR525|c0_g1_i1	.	.	.	.	.	.	.	.	.
TR526|c0_g1	TR526|c0_g1_i1	.	.	.	.	.	.	.	.	.
TR526|c0_g2	TR526|c0_g2_i1	.	.	.	.	.	.	.	.	.
TR527|c0_g1	TR527|c0_g1_i1	CENPX_MOUSE^CENPX_MOUSE^Q:299-451,H:28-78^47.06%ID^E:3e-06^RecName: Full=Centromere protein X;^Eukaryota; Metazoa; Chordata; Craniata; Vertebrata; Euteleostomi; Mammalia; Eutheria; Euarchontoglires; Glires; Rodentia; Sciurognathi; Muroidea; Muridae; Murinae; Mus; Mus	TR527|c0_g1_i1|m.583	140-454[+]	PF09415.5^CENP-X^CENP-S associating Centromere protein X^45-104^E:6.8e-19	.	.	.	.	GO:0006281^biological_process^DNA repair`GO:0051382^biological_process^kinetochore assembly
TR528|c0_g1	TR528|c0_g1_i1	MEBL_ARATH^MEBL_ARATH^Q:711-983,H:203-286^36.56%ID^E:4e-07^RecName: Full=Membrane protein of ER body-like protein;^Eukaryota; Viridiplantae; Streptophyta; Embryophyta; Tracheophyta; Spermatophyta; Magnoliophyta; eudicotyledons; Gunneridae; Pentapetalae; rosids; malvids; Brassicales; Brassicaceae; Camelineae; Arabidopsis	TR528|c0_g1_i1|m.584	48-1625[+]	.	.	.	.	.	.
TR528|c0_g2	TR528|c0_g2_i1	MEB1_ARATH^MEB1_ARATH^Q:2176-2454,H:508-603^40.62%ID^E:2e-09^RecName: Full=Membrane protein of ER body 1;^Eukaryota; Viridiplantae; Streptophyta; Embryophyta; Tracheophyta; Spermatophyta; Magnoliophyta; eudicotyledons; Gunneridae; Pentapetalae; rosids; malvids; Brassicales; Brassicaceae; Camelineae; Arabidopsis	TR528|c0_g2_i1|m.585	48-2114[+]	.	.	.	.	.	.
TR528|c0_g2	TR528|c0_g2_i2	MEB1_ARATH^MEB1_ARATH^Q:2007-2516,H:412-603^35.94%ID^E:3e-18^RecName: Full=Membrane protein of ER body 1;^Eukaryota; Viridiplantae; Streptophyta; Embryophyta; Tracheophyta; Spermatophyta; Magnoliophyta; eudicotyledons; Gunneridae; Pentapetalae; rosids; malvids; Brassicales; Brassicaceae; Camelineae; Arabidopsis	TR528|c0_g2_i2|m.587	48-2513[+]	PF01988.14^VIT1^VIT family^723-809^E:3.6e-09	.	ExpAA=87.21^PredHel=4^Topology=o685-707i724-746o761-778i790-812o	.	.	.
TR529|c0_g1	TR529|c0_g1_i1	POL4_DROME^POL4_DROME^Q:277-5,H:564-653^37.36%ID^E:4e-11^RecName: Full=Retrovirus-related Pol polyprotein from transposon 412;^Eukaryota; Metazoa; Ecdysozoa; Arthropoda; Hexapoda; Insecta; Pterygota; Neoptera; Endopterygota; Diptera; Brachycera; Muscomorpha; Ephydroidea; Drosophilidae; Drosophila; Sophophora	.	.	.	.	.	.	GO:0004190^molecular_function^aspartic-type endopeptidase activity`GO:0004519^molecular_function^endonuclease activity`GO:0003676^molecular_function^nucleic acid binding`GO:0003964^molecular_function^RNA-directed DNA polymerase activity`GO:0015074^biological_process^DNA integration	.
TR529|c0_g2	TR529|c0_g2_i1	POL2_DROME^POL2_DROME^Q:302-3,H:455-550^40.59%ID^E:9e-13^RecName: Full=Retrovirus-related Pol polyprotein from transposon 297;^Eukaryota; Metazoa; Ecdysozoa; Arthropoda; Hexapoda; Insecta; Pterygota; Neoptera; Endopterygota; Diptera; Brachycera; Muscomorpha; Ephydroidea; Drosophilidae; Drosophila; Sophophora	TR529|c0_g2_i1|m.589	3-302[-]	.	.	.	.	.	.
TR530|c0_g1	TR530|c0_g1_i1	FBT2_ARATH^FBT2_ARATH^Q:764-27,H:25-271^33.87%ID^E:9e-38^RecName: Full=Probable folate-biopterin transporter 2;^Eukaryota; Viridiplantae; Streptophyta; Embryophyta; Tracheophyta; Spermatophyta; Magnoliophyta; eudicotyledons; Gunneridae; Pentapetalae; rosids; malvids; Brassicales; Brassicaceae; Camelineae; Arabidopsis	TR530|c0_g1_i1|m.590	3-914[-]	PF03092.11^BT1^BT1 family^83-261^E:1.8e-33	.	ExpAA=101.28^PredHel=5^Topology=o60-82i141-163o167-185i206-228o232-254i	.	.	GO:0006810^biological_process^transport`GO:0016021^cellular_component^integral component of membrane
TR530|c0_g2	TR530|c0_g2_i1	FBT6_ARATH^FBT6_ARATH^Q:2087-630,H:1-486^36.53%ID^E:2e-87^RecName: Full=Probable folate-biopterin transporter 6;^Eukaryota; Viridiplantae; Streptophyta; Embryophyta; Tracheophyta; Spermatophyta; Magnoliophyta; eudicotyledons; Gunneridae; Pentapetalae; rosids; malvids; Brassicales; Brassicaceae; Camelineae; Arabidopsis	TR530|c0_g2_i1|m.591	555-2120[-]	PF03092.11^BT1^BT1 family^83-483^E:2.6e-91	.	ExpAA=175.18^PredHel=6^Topology=o60-82i141-163o209-231i236-253o325-344i357-379o	.	.	GO:0006810^biological_process^transport`GO:0016021^cellular_component^integral component of membrane
TR531|c0_g1	TR531|c0_g1_i1	PP1R7_DICDI^PP1R7_DICDI^Q:1137-457,H:133-336^31%ID^E:7e-12^RecName: Full=Protein phosphatase 1 regulatory subunit pprA;^Eukaryota; Amoebozoa; Mycetozoa; Dictyosteliida; Dictyostelium`PP1R7_DICDI^PP1R7_DICDI^Q:1002-682,H:71-178^35.78%ID^E:1e-07^RecName: Full=Protein phosphatase 1 regulatory subunit pprA;^Eukaryota; Amoebozoa; Mycetozoa; Dictyosteliida; Dictyostelium	TR531|c0_g1_i1|m.592	238-2610[-]	PF13504.1^LRR_7^Leucine rich repeat^500-512^E:9600`PF13504.1^LRR_7^Leucine rich repeat^537-549^E:160`PF12799.2^LRR_4^Leucine Rich repeats (2 copies)^558-595^E:2e-09`PF13516.1^LRR_6^Leucine Rich repeat^558-580^E:0.41`PF13855.1^LRR_8^Leucine rich repeat^559-615^E:7.9e-10`PF13504.1^LRR_7^Leucine rich repeat^559-573^E:4.4`PF13516.1^LRR_6^Leucine Rich repeat^579-596^E:0.23`PF13504.1^LRR_7^Leucine rich…	.	.	.	.	GO:0005515^molecular_function^protein binding
TR532|c0_g1	TR532|c0_g1_i1	.	TR532|c0_g1_i1|m.595	563-1516[-]	PF11938.3^DUF3456^TLR4 regulator and MIR-interacting MSAP^58-168^E:8.3e-07	sigP:1^29^0.863^YES	ExpAA=18.43^PredHel=1^Topology=i13-30o	.	.	.
TR533|c0_g1	TR533|c0_g1_i1	.	TR533|c0_g1_i1|m.596	2-418[+]	.	.	.	.	.	.
TR533|c0_g2	TR533|c0_g2_i1	.	.	.	.	.	.	.	.	.
TR534|c0_g1	TR534|c0_g1_i1	.	TR534|c0_g1_i1|m.597	62-505[+]	PF08576.5^DUF1764^Eukaryotic protein of unknown function (DUF1764)^31-147^E:5e-17	.	.	.	.	.
TR534|c0_g2	TR534|c0_g2_i1	.	TR534|c0_g2_i1|m.598	62-505[+]	PF08576.5^DUF1764^Eukaryotic protein of unknown function (DUF1764)^31-147^E:5e-17	.	.	.	.	.
TR535|c0_g1	TR535|c0_g1_i1	.	TR535|c0_g1_i1|m.599	3-710[-]	.	.	.	.	.	.
TR536|c0_g1	TR536|c0_g1_i1	C90D1_ARATH^C90D1_ARATH^Q:1-294,H:92-189^55.1%ID^E:8e-31^RecName: Full=3-epi-6-deoxocathasterone 23-monooxygenase;^Eukaryota; Viridiplantae; Streptophyta; Embryophyta; Tracheophyta; Spermatophyta; Magnoliophyta; eudicotyledons; Gunneridae; Pentapetalae; rosids; malvids; Brassicales; Brassicaceae; Camelineae; Arabidopsis	.	.	.	.	.	COG2124^Cytochrome p450	GO:0005789^cellular_component^endoplasmic reticulum membrane`GO:0016021^cellular_component^integral component of membrane`GO:0020037^molecular_function^heme binding`GO:0005506^molecular_function^iron ion binding`GO:0016709^molecular_function^oxidoreductase activity, acting on paired donors, with incorporation or reduction of molecular oxygen, NAD(P)H as one donor, and incorporation of one atom of…	.
TR536|c0_g1	TR536|c0_g1_i2	C90D2_ORYSJ^C90D2_ORYSJ^Q:6-254,H:106-188^51.81%ID^E:5e-24^RecName: Full=Cytochrome P450 90D2;^Eukaryota; Viridiplantae; Streptophyta; Embryophyta; Tracheophyta; Spermatophyta; Magnoliophyta; Liliopsida; Poales; Poaceae; BEP clade; Ehrhartoideae; Oryzeae; Oryza	.	.	.	.	.	COG2124^Cytochrome p450	GO:0016021^cellular_component^integral component of membrane`GO:0020037^molecular_function^heme binding`GO:0005506^molecular_function^iron ion binding`GO:0004497^molecular_function^monooxygenase activity`GO:0016705^molecular_function^oxidoreductase activity, acting on paired donors, with incorporation or reduction of molecular oxygen`GO:0016132^biological_process^brassinosteroid biosynthetic proc…	.
TR536|c0_g1	TR536|c0_g1_i3	C90D2_ORYSJ^C90D2_ORYSJ^Q:6-254,H:106-188^51.81%ID^E:1e-24^RecName: Full=Cytochrome P450 90D2;^Eukaryota; Viridiplantae; Streptophyta; Embryophyta; Tracheophyta; Spermatophyta; Magnoliophyta; Liliopsida; Poales; Poaceae; BEP clade; Ehrhartoideae; Oryzeae; Oryza	.	.	.	.	.	COG2124^Cytochrome p450	GO:0016021^cellular_component^integral component of membrane`GO:0020037^molecular_function^heme binding`GO:0005506^molecular_function^iron ion binding`GO:0004497^molecular_function^monooxygenase activity`GO:0016705^molecular_function^oxidoreductase activity, acting on paired donors, with incorporation or reduction of molecular oxygen`GO:0016132^biological_process^brassinosteroid biosynthetic proc…	.
TR536|c0_g1	TR536|c0_g1_i4	C90D1_ARATH^C90D1_ARATH^Q:1-294,H:92-189^55.1%ID^E:2e-31^RecName: Full=3-epi-6-deoxocathasterone 23-monooxygenase;^Eukaryota; Viridiplantae; Streptophyta; Embryophyta; Tracheophyta; Spermatophyta; Magnoliophyta; eudicotyledons; Gunneridae; Pentapetalae; rosids; malvids; Brassicales; Brassicaceae; Camelineae; Arabidopsis	.	.	.	.	.	COG2124^Cytochrome p450	GO:0005789^cellular_component^endoplasmic reticulum membrane`GO:0016021^cellular_component^integral component of membrane`GO:0020037^molecular_function^heme binding`GO:0005506^molecular_function^iron ion binding`GO:0016709^molecular_function^oxidoreductase activity, acting on paired donors, with incorporation or reduction of molecular oxygen, NAD(P)H as one donor, and incorporation of one atom of…	.
TR537|c0_g1	TR537|c0_g1_i1	ATK4_ARATH^ATK4_ARATH^Q:940-23,H:379-686^53.85%ID^E:3e-92^RecName: Full=Kinesin-4;^Eukaryota; Viridiplantae; Streptophyta; Embryophyta; Tracheophyta; Spermatophyta; Magnoliophyta; eudicotyledons; Gunneridae; Pentapetalae; rosids; malvids; Brassicales; Brassicaceae; Camelineae; Arabidopsis	TR537|c0_g1_i1|m.601	17-1816[-]	PF11721.3^Malectin^Di-glucose binding within endoplasmic reticulum^2-95^E:4.8e-17`PF12819.2^Malectin_like^Carbohydrate-binding protein of the ER^5-95^E:0.00016`PF00225.18^Kinesin^Kinesin motor domain^314-598^E:9.2e-97	.	.	.	.	GO:0003777^molecular_function^microtubule motor activity`GO:0005524^molecular_function^ATP binding`GO:0008017^molecular_function^microtubule binding`GO:0007018^biological_process^microtubule-based movement
TR537|c0_g2	TR537|c0_g2_i1	ATK4_ARATH^ATK4_ARATH^Q:2492-1395,H:379-746^52.42%ID^E:2e-106^RecName: Full=Kinesin-4;^Eukaryota; Viridiplantae; Streptophyta; Embryophyta; Tracheophyta; Spermatophyta; Magnoliophyta; eudicotyledons; Gunneridae; Pentapetalae; rosids; malvids; Brassicales; Brassicaceae; Camelineae; Arabidopsis	TR537|c0_g2_i1|m.602	375-3368[-]	PF11721.3^Malectin^Di-glucose binding within endoplasmic reticulum^2-95^E:9.8e-17`PF00225.18^Kinesin^Kinesin motor domain^314-633^E:7.5e-112	.	.	.	.	GO:0003777^molecular_function^microtubule motor activity`GO:0005524^molecular_function^ATP binding`GO:0008017^molecular_function^microtubule binding`GO:0007018^biological_process^microtubule-based movement
TR537|c0_g2	TR537|c0_g2_i1	ATK4_ARATH^ATK4_ARATH^Q:2492-1395,H:379-746^52.42%ID^E:2e-106^RecName: Full=Kinesin-4;^Eukaryota; Viridiplantae; Streptophyta; Embryophyta; Tracheophyta; Spermatophyta; Magnoliophyta; eudicotyledons; Gunneridae; Pentapetalae; rosids; malvids; Brassicales; Brassicaceae; Camelineae; Arabidopsis	TR537|c0_g2_i1|m.603	4-387[-]	.	.	ExpAA=54.76^PredHel=2^Topology=i29-51o87-109i	.	.	.
TR538|c0_g1	TR538|c0_g1_i1	.	TR538|c0_g1_i1|m.604	234-1754[+]	.	sigP:1^16^0.489^YES	ExpAA=21.77^PredHel=1^Topology=o445-467i	.	.	.
TR538|c0_g2	TR538|c0_g2_i1	.	TR538|c0_g2_i1|m.605	234-1712[+]	.	sigP:1^16^0.489^YES	ExpAA=34.90^PredHel=2^Topology=o445-467i474-491o	.	.	.
TR539|c0_g1	TR539|c0_g1_i1	NU5M_HUMAN^NU5M_HUMAN^Q:1709-780,H:230-539^95.48%ID^E:0^RecName: Full=NADH-ubiquinone oxidoreductase chain 5;^Eukaryota; Metazoa; Chordata; Craniata; Vertebrata; Euteleostomi; Mammalia; Eutheria; Euarchontoglires; Primates; Haplorrhini; Catarrhini; Hominidae; Homo	TR539|c0_g1_i1|m.606	3-431[+]	PF00499.15^Oxidored_q3^NADH-ubiquinone/plastoquinone oxidoreductase chain 6^34-135^E:1e-12	.	ExpAA=87.91^PredHel=4^Topology=i7-29o44-66i71-93o103-125i	.	.	GO:0008137^molecular_function^NADH dehydrogenase (ubiquinone) activity`GO:0055114^biological_process^oxidation-reduction process
TR540|c0_g1	TR540|c0_g1_i1	Y1497_ARATH^Y1497_ARATH^Q:576-1,H:270-461^59.28%ID^E:6e-74^RecName: Full=Probable receptor-like protein kinase At1g49730;^Eukaryota; Viridiplantae; Streptophyta; Embryophyta; Tracheophyta; Spermatophyta; Magnoliophyta; eudicotyledons; Gunneridae; Pentapetalae; rosids; malvids; Brassicales; Brassicaceae; Camelineae; Arabidopsis	TR540|c0_g1_i1|m.607	1-576[-]	PF07714.12^Pkinase_Tyr^Protein tyrosine kinase^63-191^E:1.6e-27`PF00069.20^Pkinase^Protein kinase domain^64-191^E:1.3e-25	.	.	.	.	GO:0004672^molecular_function^protein kinase activity`GO:0006468^biological_process^protein phosphorylation`GO:0005524^molecular_function^ATP binding
TR541|c0_g1	TR541|c0_g1_i1	.	TR541|c0_g1_i1|m.608	153-653[+]	.	.	.	.	.	.
TR542|c0_g1	TR542|c0_g1_i1	.	.	.	.	.	.	.	.	.
TR543|c0_g1	TR543|c0_g1_i1	PRFB2_ARATH^PRFB2_ARATH^Q:590-1756,H:88-476^71.98%ID^E:0^RecName: Full=Peptide chain release factor PrfB2, chloroplastic {ECO:0000303|PubMed:21771930};^Eukaryota; Viridiplantae; Streptophyta; Embryophyta; Tracheophyta; Spermatophyta; Magnoliophyta; eudicotyledons; Gunneridae; Pentapetalae; rosids; malvids; Brassicales; Brassicaceae; Camelineae; Arabidopsis	TR543|c0_g1_i1|m.609	251-1774[+]	PF03462.13^PCRF^PCRF domain^222-329^E:2.1e-28`PF00472.15^RF-1^RF-1 domain^364-473^E:5.9e-35	.	.	.	.	GO:0016149^molecular_function^translation release factor activity, codon specific`GO:0006415^biological_process^translational termination`GO:0005737^cellular_component^cytoplasm`GO:0003747^molecular_function^translation release factor activity
TR544|c0_g1	TR544|c0_g1_i1	EFTS_CYAP7^EFTS_CYAP7^Q:917-267,H:4-221^61.01%ID^E:3e-93^RecName: Full=Elongation factor Ts {ECO:0000255|HAMAP-Rule:MF_00050};^Bacteria; Cyanobacteria; Oscillatoriophycideae; Chroococcales; Cyanothece	TR544|c0_g1_i1|m.610	261-968[-]	PF00627.26^UBA^UBA/TS-N domain^19-55^E:2.7e-09`PF00889.14^EF_TS^Elongation factor TS^71-111^E:8e-13`PF00889.14^EF_TS^Elongation factor TS^106-212^E:4.2e-25	.	.	.	.	GO:0005515^molecular_function^protein binding`GO:0003746^molecular_function^translation elongation factor activity`GO:0006414^biological_process^translational elongation`GO:0005622^cellular_component^intracellular
TR544|c0_g2	TR544|c0_g2_i1	EFTS_CYAP7^EFTS_CYAP7^Q:685-35,H:4-221^61.01%ID^E:2e-94^RecName: Full=Elongation factor Ts {ECO:0000255|HAMAP-Rule:MF_00050};^Bacteria; Cyanobacteria; Oscillatoriophycideae; Chroococcales; Cyanothece	TR544|c0_g2_i1|m.612	29-736[-]	PF00627.26^UBA^UBA/TS-N domain^19-55^E:2.7e-09`PF00889.14^EF_TS^Elongation factor TS^71-111^E:8e-13`PF00889.14^EF_TS^Elongation factor TS^106-212^E:4.2e-25	.	.	.	.	GO:0005515^molecular_function^protein binding`GO:0003746^molecular_function^translation elongation factor activity`GO:0006414^biological_process^translational elongation`GO:0005622^cellular_component^intracellular
TR545|c0_g1	TR545|c0_g1_i1	BAC1_ARATH^BAC1_ARATH^Q:44-646,H:128-311^48.26%ID^E:1e-57^RecName: Full=Mitochondrial arginine transporter BAC1;^Eukaryota; Viridiplantae; Streptophyta; Embryophyta; Tracheophyta; Spermatophyta; Magnoliophyta; eudicotyledons; Gunneridae; Pentapetalae; rosids; malvids; Brassicales; Brassicaceae; Camelineae; Arabidopsis	TR545|c0_g1_i1|m.614	116-649[+]	PF00153.22^Mito_carr^Mitochondrial carrier protein^3-54^E:3.9e-10`PF00153.22^Mito_carr^Mitochondrial carrier protein^91-172^E:2.6e-19	.	ExpAA=43.07^PredHel=2^Topology=i26-48o83-105i	.	.	.
TR545|c0_g2	TR545|c0_g2_i1	BAC1_ARATH^BAC1_ARATH^Q:7-651,H:114-311^53.49%ID^E:4e-74^RecName: Full=Mitochondrial arginine transporter BAC1;^Eukaryota; Viridiplantae; Streptophyta; Embryophyta; Tracheophyta; Spermatophyta; Magnoliophyta; eudicotyledons; Gunneridae; Pentapetalae; rosids; malvids; Brassicales; Brassicaceae; Camelineae; Arabidopsis`BAC1_ARATH^BAC1_ARATH^Q:64-618,H:34-198^21.99%ID^E:1e-05^RecName: Full=Mitochond…	TR545|c0_g2_i1|m.615	1-654[+]	PF00153.22^Mito_carr^Mitochondrial carrier protein^8-94^E:9.4e-18`PF00153.22^Mito_carr^Mitochondrial carrier protein^131-212^E:4.3e-19	.	ExpAA=66.62^PredHel=3^Topology=o4-26i66-88o123-145i	.	.	.
TR546|c0_g1	TR546|c0_g1_i1	C86B1_ARATH^C86B1_ARATH^Q:225-1742,H:39-540^47.65%ID^E:7e-160^RecName: Full=Cytochrome P450 86B1;^Eukaryota; Viridiplantae; Streptophyta; Embryophyta; Tracheophyta; Spermatophyta; Magnoliophyta; eudicotyledons; Gunneridae; Pentapetalae; rosids; malvids; Brassicales; Brassicaceae; Camelineae; Arabidopsis	TR546|c0_g1_i1|m.616	126-1766[+]	PF00067.17^p450^Cytochrome P450^101-525^E:3.8e-65	.	.	.	.	GO:0005506^molecular_function^iron ion binding`GO:0016705^molecular_function^oxidoreductase activity, acting on paired donors, with incorporation or reduction of molecular oxygen`GO:0020037^molecular_function^heme binding`GO:0055114^biological_process^oxidation-reduction process
TR546|c0_g1	TR546|c0_g1_i1	C86B1_ARATH^C86B1_ARATH^Q:225-1742,H:39-540^47.65%ID^E:7e-160^RecName: Full=Cytochrome P450 86B1;^Eukaryota; Viridiplantae; Streptophyta; Embryophyta; Tracheophyta; Spermatophyta; Magnoliophyta; eudicotyledons; Gunneridae; Pentapetalae; rosids; malvids; Brassicales; Brassicaceae; Camelineae; Arabidopsis	TR546|c0_g1_i1|m.617	221-649[+]	.	.	.	.	.	.
TR547|c0_g1	TR547|c0_g1_i1	.	.	.	.	.	.	.	.	.
TR548|c0_g1	TR548|c0_g1_i1	.	.	.	.	.	.	.	.	.
TR548|c0_g2	TR548|c0_g2_i1	.	.	.	.	.	.	.	.	.
TR549|c0_g1	TR549|c0_g1_i1	.	.	.	.	.	.	.	.	.
TR550|c0_g1	TR550|c0_g1_i1	MANA_CANEN^MANA_CANEN^Q:2-670,H:446-666^38.77%ID^E:4e-42^RecName: Full=Alpha-mannosidase {ECO:0000303|PubMed:4973951};^Eukaryota; Viridiplantae; Streptophyta; Embryophyta; Tracheophyta; Spermatophyta; Magnoliophyta; eudicotyledons; Gunneridae; Pentapetalae; rosids; fabids; Fabales; Fabaceae; Papilionoideae; Phaseoleae; Canavalia	TR550|c0_g1_i1|m.618	2-673[+]	PF07748.8^Glyco_hydro_38C^Glycosyl hydrolases family 38 C-terminal domain^20-223^E:2.3e-29	.	.	.	.	GO:0015923^molecular_function^mannosidase activity`GO:0006013^biological_process^mannose metabolic process
TR551|c0_g1	TR551|c0_g1_i1	ODO1_PETHY^ODO1_PETHY^Q:34-432,H:1-133^84.21%ID^E:1e-78^RecName: Full=Protein ODORANT1;^Eukaryota; Viridiplantae; Streptophyta; Embryophyta; Tracheophyta; Spermatophyta; Magnoliophyta; eudicotyledons; Gunneridae; Pentapetalae; asterids; lamiids; Solanales; Solanaceae; Petunioideae; Petunia	TR551|c0_g1_i1|m.619	34-1110[+]	PF00249.26^Myb_DNA-binding^Myb-like DNA-binding domain^14-61^E:8.5e-13`PF13921.1^Myb_DNA-bind_6^Myb-like DNA-binding domain^17-77^E:9e-08`PF00249.26^Myb_DNA-binding^Myb-like DNA-binding domain^67-111^E:5.3e-15`PF13921.1^Myb_DNA-bind_6^Myb-like DNA-binding domain^72-118^E:1.4e-07	.	.	.	.	GO:0003682^molecular_function^chromatin binding
TR551|c0_g2	TR551|c0_g2_i1	MYB5_ARATH^MYB5_ARATH^Q:1-321,H:113-207^32.71%ID^E:7e-07^RecName: Full=Transcription repressor MYB5;^Eukaryota; Viridiplantae; Streptophyta; Embryophyta; Tracheophyta; Spermatophyta; Magnoliophyta; eudicotyledons; Gunneridae; Pentapetalae; rosids; malvids; Brassicales; Brassicaceae; Camelineae; Arabidopsis	TR551|c0_g2_i1|m.621	1-774[+]	.	.	.	.	.	.
TR552|c0_g1	TR552|c0_g1_i1	E1311_ARATH^E1311_ARATH^Q:1394-435,H:28-348^52.17%ID^E:8e-112^RecName: Full=Glucan endo-1,3-beta-glucosidase 11;^Eukaryota; Viridiplantae; Streptophyta; Embryophyta; Tracheophyta; Spermatophyta; Magnoliophyta; eudicotyledons; Gunneridae; Pentapetalae; rosids; malvids; Brassicales; Brassicaceae; Camelineae; Arabidopsis	TR552|c0_g1_i1|m.623	279-1547[-]	PF00332.13^Glyco_hydro_17^Glycosyl hydrolases family 17^53-370^E:4.6e-92	.	ExpAA=44.26^PredHel=1^Topology=i23-40o	.	.	GO:0004553^molecular_function^hydrolase activity, hydrolyzing O-glycosyl compounds`GO:0005975^biological_process^carbohydrate metabolic process
TR552|c0_g2	TR552|c0_g2_i1	E1311_ARATH^E1311_ARATH^Q:1469-510,H:28-348^52.17%ID^E:2e-111^RecName: Full=Glucan endo-1,3-beta-glucosidase 11;^Eukaryota; Viridiplantae; Streptophyta; Embryophyta; Tracheophyta; Spermatophyta; Magnoliophyta; eudicotyledons; Gunneridae; Pentapetalae; rosids; malvids; Brassicales; Brassicaceae; Camelineae; Arabidopsis	TR552|c0_g2_i1|m.625	354-1622[-]	PF00332.13^Glyco_hydro_17^Glycosyl hydrolases family 17^53-370^E:4.6e-92	.	ExpAA=44.26^PredHel=1^Topology=i23-40o	.	.	GO:0004553^molecular_function^hydrolase activity, hydrolyzing O-glycosyl compounds`GO:0005975^biological_process^carbohydrate metabolic process
TR553|c0_g1	TR553|c0_g1_i1	.	TR553|c0_g1_i1|m.627	357-2270[-]	PF07223.6^DUF1421^Protein of unknown function (DUF1421)^185-380^E:6.5e-11`PF07223.6^DUF1421^Protein of unknown function (DUF1421)^283-620^E:2.9e-10	.	.	.	.	.
TR554|c0_g1	TR554|c0_g1_i1	T2FA_ARATH^T2FA_ARATH^Q:42-680,H:8-196^29.03%ID^E:2e-24^RecName: Full=Transcription initiation factor IIF subunit alpha;^Eukaryota; Viridiplantae; Streptophyta; Embryophyta; Tracheophyta; Spermatophyta; Magnoliophyta; eudicotyledons; Gunneridae; Pentapetalae; rosids; malvids; Brassicales; Brassicaceae; Camelineae; Arabidopsis	TR554|c0_g1_i1|m.628	3-863[+]	PF05793.7^TFIIF_alpha^Transcription initiation factor IIF, alpha subunit (TFIIF-alpha)^134-246^E:1.3e-14	.	.	.	.	GO:0003677^molecular_function^DNA binding`GO:0006367^biological_process^transcription initiation from RNA polymerase II promoter`GO:0032968^biological_process^positive regulation of transcription elongation from RNA polymerase II promoter`GO:0005634^cellular_component^nucleus
TR554|c0_g2	TR554|c0_g2_i1	T2FA_ARATH^T2FA_ARATH^Q:71-709,H:8-196^29.03%ID^E:1e-24^RecName: Full=Transcription initiation factor IIF subunit alpha;^Eukaryota; Viridiplantae; Streptophyta; Embryophyta; Tracheophyta; Spermatophyta; Magnoliophyta; eudicotyledons; Gunneridae; Pentapetalae; rosids; malvids; Brassicales; Brassicaceae; Camelineae; Arabidopsis	TR554|c0_g2_i1|m.629	2-892[+]	PF05793.7^TFIIF_alpha^Transcription initiation factor IIF, alpha subunit (TFIIF-alpha)^144-256^E:1.8e-14	sigP:1^18^0.591^YES	.	.	.	GO:0003677^molecular_function^DNA binding`GO:0006367^biological_process^transcription initiation from RNA polymerase II promoter`GO:0032968^biological_process^positive regulation of transcription elongation from RNA polymerase II promoter`GO:0005634^cellular_component^nucleus
TR555|c0_g1	TR555|c0_g1_i1	.	.	.	.	.	.	.	.	.
TR556|c0_g1	TR556|c0_g1_i1	POC1A_MOUSE^POC1A_MOUSE^Q:531-1364,H:67-319^23%ID^E:6e-12^RecName: Full=POC1 centriolar protein homolog A;^Eukaryota; Metazoa; Chordata; Craniata; Vertebrata; Euteleostomi; Mammalia; Eutheria; Euarchontoglires; Glires; Rodentia; Sciurognathi; Muroidea; Muridae; Murinae; Mus; Mus	TR556|c0_g1_i1|m.630	3-1457[+]	PF00400.27^WD40^WD domain, G-beta repeat^357-391^E:0.00016	.	.	.	.	GO:0005515^molecular_function^protein binding
TR556|c0_g2	TR556|c0_g2_i1	YY46_NOSS1^YY46_NOSS1^Q:537-1685,H:1124-1438^23.26%ID^E:2e-13^RecName: Full=Uncharacterized WD repeat-containing protein alr3466;^Bacteria; Cyanobacteria; Nostocales; Nostocaceae; Nostoc`YY46_NOSS1^YY46_NOSS1^Q:633-1682,H:1070-1353^22.91%ID^E:1e-12^RecName: Full=Uncharacterized WD repeat-containing protein alr3466;^Bacteria; Cyanobacteria; Nostocales; Nostocaceae; Nostoc`YY46_NOSS1^YY46_NOSS1^Q:5…	TR556|c0_g2_i1|m.632	3-1754[+]	PF00400.27^WD40^WD domain, G-beta repeat^357-391^E:0.0002`PF00400.27^WD40^WD domain, G-beta repeat^491-518^E:0.0065`PF00400.27^WD40^WD domain, G-beta repeat^525-560^E:0.00044	.	.	.	.	GO:0005515^molecular_function^protein binding
TR557|c0_g1	TR557|c0_g1_i1	C78A4_PINRA^C78A4_PINRA^Q:314-3,H:157-262^69.16%ID^E:5e-41^RecName: Full=Cytochrome P450 78A4;^Eukaryota; Viridiplantae; Streptophyta; Embryophyta; Tracheophyta; Spermatophyta; Pinidae; Pinales; Pinaceae; Pinus; Pinus	.	.	.	.	.	.	GO:0020037^molecular_function^heme binding`GO:0005506^molecular_function^iron ion binding`GO:0004497^molecular_function^monooxygenase activity`GO:0016705^molecular_function^oxidoreductase activity, acting on paired donors, with incorporation or reduction of molecular oxygen	.
TR557|c0_g1	TR557|c0_g1_i2	C78A4_PINRA^C78A4_PINRA^Q:310-2,H:157-261^68.87%ID^E:2e-40^RecName: Full=Cytochrome P450 78A4;^Eukaryota; Viridiplantae; Streptophyta; Embryophyta; Tracheophyta; Spermatophyta; Pinidae; Pinales; Pinaceae; Pinus; Pinus	.	.	.	.	.	.	GO:0020037^molecular_function^heme binding`GO:0005506^molecular_function^iron ion binding`GO:0004497^molecular_function^monooxygenase activity`GO:0016705^molecular_function^oxidoreductase activity, acting on paired donors, with incorporation or reduction of molecular oxygen	.
TR558|c0_g1	TR558|c0_g1_i1	.	.	.	.	.	.	.	.	.
TR558|c0_g2	TR558|c0_g2_i1	.	.	.	.	.	.	.	.	.
TR559|c0_g1	TR559|c0_g1_i1	SKI2_SCHPO^SKI2_SCHPO^Q:1063-491,H:1022-1213^47.92%ID^E:6e-47^RecName: Full=Putative ATP-dependent RNA helicase C550.03c;^Eukaryota; Fungi; Dikarya; Ascomycota; Taphrinomycotina; Schizosaccharomycetes; Schizosaccharomycetales; Schizosaccharomycetaceae; Schizosaccharomyces	TR559|c0_g1_i1|m.638	473-1063[-]	PF08148.7^DSHCT^DSHCT (NUC185) domain^12-191^E:1.5e-60	.	.	.	.	GO:0005524^molecular_function^ATP binding`GO:0016818^molecular_function^hydrolase activity, acting on acid anhydrides, in phosphorus-containing anhydrides
TR560|c0_g1	TR560|c0_g1_i1	AB3G_ARATH^AB3G_ARATH^Q:123-470,H:114-229^64.66%ID^E:2e-47^RecName: Full=ABC transporter G family member 3;^Eukaryota; Viridiplantae; Streptophyta; Embryophyta; Tracheophyta; Spermatophyta; Magnoliophyta; eudicotyledons; Gunneridae; Pentapetalae; rosids; malvids; Brassicales; Brassicaceae; Camelineae; Arabidopsis	TR560|c0_g1_i1|m.639	3-473[+]	PF00005.22^ABC_tran^ABC transporter^70-135^E:1.9e-05	.	.	.	.	GO:0005524^molecular_function^ATP binding`GO:0016887^molecular_function^ATPase activity
TR561|c0_g1	TR561|c0_g1_i1	ALG2_DICDI^ALG2_DICDI^Q:1671-466,H:1-417^45.75%ID^E:3e-121^RecName: Full=Alpha-1,3/1,6-mannosyltransferase ALG2;^Eukaryota; Amoebozoa; Mycetozoa; Dictyosteliida; Dictyostelium	TR561|c0_g1_i1|m.640	439-1677[-]	PF13439.1^Glyco_transf_4^Glycosyltransferase Family 4^19-182^E:5.4e-09`PF13579.1^Glyco_trans_4_4^Glycosyl transferase 4-like domain^22-177^E:3.4e-11`PF00534.15^Glycos_transf_1^Glycosyl transferases group 1^211-385^E:8.5e-37`PF13692.1^Glyco_trans_1_4^Glycosyl transferases group 1^245-372^E:2.3e-08`PF13524.1^Glyco_trans_1_2^Glycosyl transferases group 1^318-391^E:1.7e-05	.	ExpAA=19.43^PredHel=1^Topology=i78-100o	.	.	GO:0009058^biological_process^biosynthetic process
TR561|c0_g2	TR561|c0_g2_i1	ALG2_DICDI^ALG2_DICDI^Q:1671-466,H:1-417^45.75%ID^E:2e-121^RecName: Full=Alpha-1,3/1,6-mannosyltransferase ALG2;^Eukaryota; Amoebozoa; Mycetozoa; Dictyosteliida; Dictyostelium	TR561|c0_g2_i1|m.641	439-1677[-]	PF13439.1^Glyco_transf_4^Glycosyltransferase Family 4^19-182^E:5.4e-09`PF13579.1^Glyco_trans_4_4^Glycosyl transferase 4-like domain^22-177^E:3.4e-11`PF00534.15^Glycos_transf_1^Glycosyl transferases group 1^211-385^E:8.5e-37`PF13692.1^Glyco_trans_1_4^Glycosyl transferases group 1^245-372^E:2.3e-08`PF13524.1^Glyco_trans_1_2^Glycosyl transferases group 1^318-391^E:1.7e-05	.	ExpAA=19.43^PredHel=1^Topology=i78-100o	.	.	GO:0009058^biological_process^biosynthetic process
TR562|c0_g1	TR562|c0_g1_i1	.	.	.	.	.	.	.	.	.
TR562|c0_g2	TR562|c0_g2_i1	.	.	.	.	.	.	.	.	.
TR562|c0_g3	TR562|c0_g3_i1	.	TR562|c0_g3_i1|m.642	1263-1631[+]	.	.	ExpAA=18.64^PredHel=1^Topology=i41-63o	.	.	.
TR563|c0_g1	TR563|c0_g1_i1	PIF1_YEAST^PIF1_YEAST^Q:565-170,H:257-381^30.94%ID^E:3e-08^RecName: Full=ATP-dependent DNA helicase PIF1 {ECO:0000255|HAMAP-Rule:MF_03176};^Eukaryota; Fungi; Dikarya; Ascomycota; Saccharomycotina; Saccharomycetes; Saccharomycetales; Saccharomycetaceae; Saccharomyces	TR563|c0_g1_i1|m.643	158-565[-]	PF05970.9^PIF1^PIF1-like helicase^1-130^E:5.1e-16	.	.	.	.	GO:0003678^molecular_function^DNA helicase activity`GO:0000723^biological_process^telomere maintenance`GO:0006281^biological_process^DNA repair
TR564|c0_g1	TR564|c0_g1_i1	.	TR564|c0_g1_i1|m.644	3-407[-]	PF00385.19^Chromo^Chromo (CHRromatin Organisation MOdifier) domain^78-124^E:1e-12	.	.	.	.	.
TR565|c0_g1	TR565|c0_g1_i1	ZDHC1_ARATH^ZDHC1_ARATH^Q:133-756,H:1-193^51.43%ID^E:2e-36^RecName: Full=Probable protein S-acyltransferase 22;^Eukaryota; Viridiplantae; Streptophyta; Embryophyta; Tracheophyta; Spermatophyta; Magnoliophyta; eudicotyledons; Gunneridae; Pentapetalae; rosids; malvids; Brassicales; Brassicaceae; Camelineae; Arabidopsis	TR565|c0_g1_i1|m.645	133-756[+]	PF01529.15^zf-DHHC^DHHC palmitoyltransferase^168-208^E:2.7e-07	.	ExpAA=47.10^PredHel=2^Topology=o15-37i44-66o	.	.	GO:0008270^molecular_function^zinc ion binding
TR566|c0_g1	TR566|c0_g1_i1	CTF18_XENLA^CTF18_XENLA^Q:219-2195,H:367-1000^31.36%ID^E:2e-78^RecName: Full=Chromosome transmission fidelity protein 18 homolog;^Eukaryota; Metazoa; Chordata; Craniata; Vertebrata; Euteleostomi; Amphibia; Batrachia; Anura; Pipoidea; Pipidae; Xenopodinae; Xenopus; Xenopus	TR566|c0_g1_i1|m.646	3-2198[+]	PF03215.10^Rad17^Rad17 cell cycle checkpoint protein^82-143^E:5.7e-05`PF00004.24^AAA^ATPase family associated with various cellular activities (AAA)^92-225^E:5.1e-15`PF07728.9^AAA_5^AAA domain (dynein-related subfamily)^92-186^E:2.3e-06`PF05496.7^RuvB_N^Holliday junction DNA helicase ruvB N-terminus^92-118^E:7e-05	.	.	.	.	GO:0005524^molecular_function^ATP binding`GO:0016887^molecular_function^ATPase activity`GO:0009378^molecular_function^four-way junction helicase activity`GO:0006281^biological_process^DNA repair`GO:0006310^biological_process^DNA recombination
TR567|c0_g1	TR567|c0_g1_i1	.	.	.	.	.	.	.	.	.
TR568|c0_g1	TR568|c0_g1_i1	BH121_ARATH^BH121_ARATH^Q:225-470,H:56-137^60.98%ID^E:1e-24^RecName: Full=Transcription factor bHLH121;^Eukaryota; Viridiplantae; Streptophyta; Embryophyta; Tracheophyta; Spermatophyta; Magnoliophyta; eudicotyledons; Gunneridae; Pentapetalae; rosids; malvids; Brassicales; Brassicaceae; Camelineae; Arabidopsis	TR568|c0_g1_i1|m.648	63-488[+]	PF00010.21^HLH^Helix-loop-helix DNA-binding domain^58-107^E:1.3e-09	.	.	.	.	GO:0046983^molecular_function^protein dimerization activity
TR568|c0_g2	TR568|c0_g2_i1	BH121_ARATH^BH121_ARATH^Q:225-533,H:56-158^58.25%ID^E:6e-32^RecName: Full=Transcription factor bHLH121;^Eukaryota; Viridiplantae; Streptophyta; Embryophyta; Tracheophyta; Spermatophyta; Magnoliophyta; eudicotyledons; Gunneridae; Pentapetalae; rosids; malvids; Brassicales; Brassicaceae; Camelineae; Arabidopsis	TR568|c0_g2_i1|m.649	63-533[+]	PF00010.21^HLH^Helix-loop-helix DNA-binding domain^58-107^E:1.6e-09	.	.	.	.	GO:0046983^molecular_function^protein dimerization activity
TR569|c0_g1	TR569|c0_g1_i1	.	.	.	.	.	.	.	.	.
TR569|c0_g2	TR569|c0_g2_i1	.	.	.	.	.	.	.	.	.
TR570|c0_g1	TR570|c0_g1_i1	YTX2_XENLA^YTX2_XENLA^Q:17-412,H:138-270^31.43%ID^E:8e-06^RecName: Full=Transposon TX1 uncharacterized 149 kDa protein;^Eukaryota; Metazoa; Chordata; Craniata; Vertebrata; Euteleostomi; Amphibia; Batrachia; Anura; Pipoidea; Pipidae; Xenopodinae; Xenopus; Xenopus	TR570|c0_g1_i1|m.650	2-424[+]	PF14529.1^Exo_endo_phos_2^Endonuclease-reverse transcriptase^3-101^E:8.1e-08`PF03372.18^Exo_endo_phos^Endonuclease/Exonuclease/phosphatase family^3-98^E:6e-05	.	.	.	.	.
TR571|c0_g1	TR571|c0_g1_i1	Y2910_ARATH^Y2910_ARATH^Q:2-157,H:132-183^46.15%ID^E:1e-09^RecName: Full=Putative gamma-glutamylcyclotransferase At3g02910;^Eukaryota; Viridiplantae; Streptophyta; Embryophyta; Tracheophyta; Spermatophyta; Magnoliophyta; eudicotyledons; Gunneridae; Pentapetalae; rosids; malvids; Brassicales; Brassicaceae; Camelineae; Arabidopsis	.	.	.	.	.	.	GO:0016746^molecular_function^transferase activity, transferring acyl groups`GO:0080167^biological_process^response to karrikin	.
TR572|c0_g1	TR572|c0_g1_i1	RL8_RAT^RL8_RAT^Q:3-500,H:92-257^100%ID^E:6e-107^RecName: Full=60S ribosomal protein L8;^Eukaryota; Metazoa; Chordata; Craniata; Vertebrata; Euteleostomi; Mammalia; Eutheria; Euarchontoglires; Glires; Rodentia; Sciurognathi; Muroidea; Muridae; Murinae; Rattus	TR572|c0_g1_i1|m.651	3-503[+]	PF03947.13^Ribosomal_L2_C^Ribosomal Proteins L2, C-terminal domain^6-138^E:7.5e-42	.	.	.	.	GO:0003735^molecular_function^structural constituent of ribosome`GO:0006412^biological_process^translation`GO:0005840^cellular_component^ribosome
TR572|c0_g2	TR572|c0_g2_i1	RL8_XENTR^RL8_XENTR^Q:3-260,H:172-257^98.84%ID^E:4e-54^RecName: Full=60S ribosomal protein L8;^Eukaryota; Metazoa; Chordata; Craniata; Vertebrata; Euteleostomi; Amphibia; Batrachia; Anura; Pipoidea; Pipidae; Xenopodinae; Xenopus; Silurana	.	.	.	.	.	COG0090^One of the primary rRNA binding proteins. Required for association of the 30S and 50S subunits to form the 70S ribosome, for tRNA binding and peptide bond formation. It has been suggested to have peptidyltransferase activity	GO:0015934^cellular_component^large ribosomal subunit`GO:0019843^molecular_function^rRNA binding`GO:0003735^molecular_function^structural constituent of ribosome`GO:0006412^biological_process^translation	.
TR573|c0_g1	TR573|c0_g1_i1	.	TR573|c0_g1_i1|m.653	97-1335[-]	.	.	.	.	.	.
TR574|c0_g1	TR574|c0_g1_i1	PP157_ARATH^PP157_ARATH^Q:4-459,H:357-505^37.91%ID^E:7e-24^RecName: Full=Pentatricopeptide repeat-containing protein At2g17033;^Eukaryota; Viridiplantae; Streptophyta; Embryophyta; Tracheophyta; Spermatophyta; Magnoliophyta; eudicotyledons; Gunneridae; Pentapetalae; rosids; malvids; Brassicales; Brassicaceae; Camelineae; Arabidopsis	TR574|c0_g1_i1|m.655	1-468[+]	.	.	.	.	.	.
TR575|c0_g1	TR575|c0_g1_i1	PP353_ARATH^PP353_ARATH^Q:1072-8,H:57-442^39.28%ID^E:9e-86^RecName: Full=Pentatricopeptide repeat-containing protein At4g37170;^Eukaryota; Viridiplantae; Streptophyta; Embryophyta; Tracheophyta; Spermatophyta; Magnoliophyta; eudicotyledons; Gunneridae; Pentapetalae; rosids; malvids; Brassicales; Brassicaceae; Camelineae; Arabidopsis`PP353_ARATH^PP353_ARATH^Q:943-101,H:232-514^35.79%ID^E:5e-52^Rec…	TR575|c0_g1_i1|m.656	2-1081[-]	PF12854.2^PPR_1^PPR repeat^63-95^E:1.2e-06`PF01535.15^PPR^PPR repeat^71-97^E:8.8e-06`PF13812.1^PPR_3^Pentatricopeptide repeat domain^71-96^E:0.00065`PF13041.1^PPR_2^PPR repeat family^98-146^E:5.4e-08`PF13812.1^PPR_3^Pentatricopeptide repeat domain^99-131^E:0.023`PF01535.15^PPR^PPR repeat^100-126^E:3.5e-05`PF01535.15^PPR^PPR repeat^173-199^E:0.00055`PF13812.1^PPR_3^Pentatricopeptide repeat domain^…	.	.	.	.	.
TR575|c0_g2	TR575|c0_g2_i1	PP227_ARATH^PP227_ARATH^Q:946-2,H:27-341^40.32%ID^E:1e-75^RecName: Full=Putative pentatricopeptide repeat-containing protein At3g13770, mitochondrial;^Eukaryota; Viridiplantae; Streptophyta; Embryophyta; Tracheophyta; Spermatophyta; Magnoliophyta; eudicotyledons; Gunneridae; Pentapetalae; rosids; malvids; Brassicales; Brassicaceae; Camelineae; Arabidopsis`PP227_ARATH^PP227_ARATH^Q:946-71,H:125-42…	TR575|c0_g2_i1|m.658	2-967[-]	PF12854.2^PPR_1^PPR repeat^63-95^E:1e-06`PF01535.15^PPR^PPR repeat^71-97^E:7.6e-06`PF13812.1^PPR_3^Pentatricopeptide repeat domain^71-96^E:0.00056`PF13041.1^PPR_2^PPR repeat family^98-146^E:4.3e-08`PF13812.1^PPR_3^Pentatricopeptide repeat domain^99-131^E:0.02`PF01535.15^PPR^PPR repeat^100-126^E:3e-05`PF01535.15^PPR^PPR repeat^173-199^E:0.00048`PF13812.1^PPR_3^Pentatricopeptide repeat domain^174-2…	.	.	.	.	.
TR576|c0_g1	TR576|c0_g1_i1	QORL2_RAT^QORL2_RAT^Q:295-17,H:46-138^38.71%ID^E:1e-14^RecName: Full=Quinone oxidoreductase-like protein 2;^Eukaryota; Metazoa; Chordata; Craniata; Vertebrata; Euteleostomi; Mammalia; Eutheria; Euarchontoglires; Glires; Rodentia; Sciurognathi; Muroidea; Muridae; Murinae; Rattus	TR576|c0_g1_i1|m.660	2-373[-]	PF08240.7^ADH_N^Alcohol dehydrogenase GroES-like domain^33-94^E:2.7e-13	.	.	.	.	GO:0016491^molecular_function^oxidoreductase activity`GO:0055114^biological_process^oxidation-reduction process
TR577|c0_g1	TR577|c0_g1_i1	.	.	.	.	.	.	.	.	.
TR577|c0_g2	TR577|c0_g2_i1	.	.	.	.	.	.	.	.	.
TR578|c0_g1	TR578|c0_g1_i1	.	.	.	.	.	.	.	.	.
TR578|c0_g2	TR578|c0_g2_i1	.	.	.	.	.	.	.	.	.
TR579|c0_g1	TR579|c0_g1_i1	.	.	.	.	.	.	.	.	.
TR580|c0_g1	TR580|c0_g1_i1	.	TR580|c0_g1_i1|m.663	70-840[+]	PF04749.12^PLAC8^PLAC8 family^20-125^E:9.2e-14	.	.	.	.	.
TR580|c0_g1	TR580|c0_g1_i2	.	TR580|c0_g1_i2|m.665	164-934[+]	PF04749.12^PLAC8^PLAC8 family^20-125^E:9.2e-14	.	.	.	.	.
TR581|c0_g1	TR581|c0_g1_i1	GDIR_ARATH^GDIR_ARATH^Q:206-820,H:40-237^51.22%ID^E:3e-64^RecName: Full=Rho GDP-dissociation inhibitor 1;^Eukaryota; Viridiplantae; Streptophyta; Embryophyta; Tracheophyta; Spermatophyta; Magnoliophyta; eudicotyledons; Gunneridae; Pentapetalae; rosids; malvids; Brassicales; Brassicaceae; Camelineae; Arabidopsis	TR581|c0_g1_i1|m.667	158-1090[+]	PF02115.12^Rho_GDI^RHO protein GDP dissociation inhibitor^33-220^E:9.1e-61	.	.	.	.	GO:0005094^molecular_function^Rho GDP-dissociation inhibitor activity`GO:0005737^cellular_component^cytoplasm
TR582|c0_g1	TR582|c0_g1_i1	.	.	.	.	.	.	.	.	.
TR583|c0_g1	TR583|c0_g1_i1	.	TR583|c0_g1_i1|m.668	2-988[-]	.	.	.	.	.	.
TR584|c0_g1	TR584|c0_g1_i1	AROF_SOLTU^AROF_SOLTU^Q:342-1682,H:89-535^85.46%ID^E:0^RecName: Full=Phospho-2-dehydro-3-deoxyheptonate aldolase 1, chloroplastic;^Eukaryota; Viridiplantae; Streptophyta; Embryophyta; Tracheophyta; Spermatophyta; Magnoliophyta; eudicotyledons; Gunneridae; Pentapetalae; asterids; lamiids; Solanales; Solanaceae; Solanoideae; Solaneae; Solanum	TR584|c0_g1_i1|m.669	129-1730[+]	PF01474.11^DAHP_synth_2^Class-II DAHP synthetase family^72-508^E:1.2e-200	.	.	.	.	GO:0003849^molecular_function^3-deoxy-7-phosphoheptulonate synthase activity`GO:0009073^biological_process^aromatic amino acid family biosynthetic process
TR584|c0_g1	TR584|c0_g1_i1	AROF_SOLTU^AROF_SOLTU^Q:342-1682,H:89-535^85.46%ID^E:0^RecName: Full=Phospho-2-dehydro-3-deoxyheptonate aldolase 1, chloroplastic;^Eukaryota; Viridiplantae; Streptophyta; Embryophyta; Tracheophyta; Spermatophyta; Magnoliophyta; eudicotyledons; Gunneridae; Pentapetalae; asterids; lamiids; Solanales; Solanaceae; Solanoideae; Solaneae; Solanum	TR584|c0_g1_i1|m.670	29-349[-]	.	.	.	.	.	.
TR585|c0_g1	TR585|c0_g1_i1	.	.	.	.	.	.	.	.	.
TR586|c0_g1	TR586|c0_g1_i1	.	.	.	.	.	.	.	.	.
TR586|c0_g1	TR586|c0_g1_i2	Y5566_ARATH^Y5566_ARATH^Q:746-426,H:12-104^42.2%ID^E:7e-20^RecName: Full=Uncharacterized protein At5g65660;^Eukaryota; Viridiplantae; Streptophyta; Embryophyta; Tracheophyta; Spermatophyta; Magnoliophyta; eudicotyledons; Gunneridae; Pentapetalae; rosids; malvids; Brassicales; Brassicaceae; Camelineae; Arabidopsis	.	.	.	.	.	.	GO:0016021^cellular_component^integral component of membrane`GO:0005886^cellular_component^plasma membrane	.
TR587|c0_g1	TR587|c0_g1_i1	PB1_MOUSE^PB1_MOUSE^Q:293-643,H:958-1078^27.42%ID^E:1e-06^RecName: Full=Protein polybromo-1;^Eukaryota; Metazoa; Chordata; Craniata; Vertebrata; Euteleostomi; Mammalia; Eutheria; Euarchontoglires; Glires; Rodentia; Sciurognathi; Muroidea; Muridae; Murinae; Mus; Mus	TR587|c0_g1_i1|m.672	38-673[+]	PF01426.13^BAH^BAH domain^85-201^E:4.5e-15	.	.	.	.	GO:0003682^molecular_function^chromatin binding
TR588|c0_g1	TR588|c0_g1_i1	Y1666_ARATH^Y1666_ARATH^Q:114-332,H:94-166^68.49%ID^E:9e-25^RecName: Full=Uncharacterized protein At1g76660;^Eukaryota; Viridiplantae; Streptophyta; Embryophyta; Tracheophyta; Spermatophyta; Magnoliophyta; eudicotyledons; Gunneridae; Pentapetalae; rosids; malvids; Brassicales; Brassicaceae; Camelineae; Arabidopsis	.	.	.	.	.	.	GO:0005886^cellular_component^plasma membrane	.
TR589|c0_g1	TR589|c0_g1_i1	HY6H_HYONI^HY6H_HYONI^Q:1-501,H:67-243^41.34%ID^E:8e-29^RecName: Full=Hyoscyamine 6-dioxygenase;^Eukaryota; Viridiplantae; Streptophyta; Embryophyta; Tracheophyta; Spermatophyta; Magnoliophyta; eudicotyledons; Gunneridae; Pentapetalae; asterids; lamiids; Solanales; Solanaceae; Solanoideae; Hyoscyameae; Hyoscyamus	TR589|c0_g1_i1|m.675	1-501[+]	PF03171.15^2OG-FeII_Oxy^2OG-Fe(II) oxygenase superfamily^120-167^E:1.2e-06	.	.	.	.	GO:0016491^molecular_function^oxidoreductase activity`GO:0016706^molecular_function^oxidoreductase activity, acting on paired donors, with incorporation or reduction of molecular oxygen, 2-oxoglutarate as one donor, and incorporation of one atom each of oxygen into both donors`GO:0055114^biological_process^oxidation-reduction process
TR590|c0_g1	TR590|c0_g1_i1	HUS1_DICDI^HUS1_DICDI^Q:114-752,H:1-202^27.85%ID^E:8e-14^RecName: Full=Checkpoint protein hus1 homolog;^Eukaryota; Amoebozoa; Mycetozoa; Dictyosteliida; Dictyostelium	TR590|c0_g1_i1|m.676	114-1046[+]	PF04005.7^Hus1^Hus1-like protein^1-289^E:1.5e-62	.	.	.	.	GO:0000077^biological_process^DNA damage checkpoint`GO:0006281^biological_process^DNA repair`GO:0030896^cellular_component^checkpoint clamp complex
TR591|c0_g1	TR591|c0_g1_i1	TRUB_FLAJ1^TRUB_FLAJ1^Q:1-444,H:51-196^44.3%ID^E:6e-40^RecName: Full=tRNA pseudouridine synthase B {ECO:0000255|HAMAP-Rule:MF_01080};^Bacteria; Bacteroidetes; Flavobacteriia; Flavobacteriales; Flavobacteriaceae; Flavobacterium	TR591|c0_g1_i1|m.677	1-444[+]	PF01509.13^TruB_N^TruB family pseudouridylate synthase (N terminal domain)^1-137^E:7e-46	.	.	.	.	GO:0006396^biological_process^RNA processing
TR592|c0_g1	TR592|c0_g1_i1	.	.	.	.	.	.	.	.	.
TR593|c0_g1	TR593|c0_g1_i1	.	TR593|c0_g1_i1|m.678	246-998[-]	.	.	.	.	.	.
TR594|c0_g1	TR594|c0_g1_i1	.	.	.	.	.	.	.	.	.
TR595|c0_g1	TR595|c0_g1_i1	.	TR595|c0_g1_i1|m.681	399-767[-]	.	.	.	.	.	.
TR596|c0_g1	TR596|c0_g1_i1	XRCC1_RAT^XRCC1_RAT^Q:592-197,H:9-138^32.33%ID^E:5e-13^RecName: Full=DNA repair protein XRCC1;^Eukaryota; Metazoa; Chordata; Craniata; Vertebrata; Euteleostomi; Mammalia; Eutheria; Euarchontoglires; Glires; Rodentia; Sciurognathi; Muroidea; Muridae; Murinae; Rattus	TR596|c0_g1_i1|m.682	2-610[-]	PF01834.11^XRCC1_N^XRCC1 N terminal domain^7-140^E:7e-16	.	.	.	.	GO:0003684^molecular_function^damaged DNA binding`GO:0000012^biological_process^single strand break repair`GO:0005634^cellular_component^nucleus
TR596|c0_g2	TR596|c0_g2_i1	XRCC1_RAT^XRCC1_RAT^Q:592-197,H:9-138^32.33%ID^E:5e-13^RecName: Full=DNA repair protein XRCC1;^Eukaryota; Metazoa; Chordata; Craniata; Vertebrata; Euteleostomi; Mammalia; Eutheria; Euarchontoglires; Glires; Rodentia; Sciurognathi; Muroidea; Muridae; Murinae; Rattus	TR596|c0_g2_i1|m.683	2-610[-]	PF01834.11^XRCC1_N^XRCC1 N terminal domain^7-140^E:7e-16	.	.	.	.	GO:0003684^molecular_function^damaged DNA binding`GO:0000012^biological_process^single strand break repair`GO:0005634^cellular_component^nucleus
TR597|c0_g1	TR597|c0_g1_i1	.	TR597|c0_g1_i1|m.684	168-833[+]	.	.	.	.	.	.
TR597|c0_g2	TR597|c0_g2_i1	.	TR597|c0_g2_i1|m.685	53-832[+]	PF05340.7^DUF740^Protein of unknown function (DUF740)^10-44^E:6.2e-05	.	.	.	.	.
TR598|c0_g1	TR598|c0_g1_i1	PP353_ARATH^PP353_ARATH^Q:167-3,H:61-114^40%ID^E:1e-05^RecName: Full=Pentatricopeptide repeat-containing protein At4g37170;^Eukaryota; Viridiplantae; Streptophyta; Embryophyta; Tracheophyta; Spermatophyta; Magnoliophyta; eudicotyledons; Gunneridae; Pentapetalae; rosids; malvids; Brassicales; Brassicaceae; Camelineae; Arabidopsis	.	.	.	.	.	.	.	.
TR599|c0_g1	TR599|c0_g1_i1	.	TR599|c0_g1_i1|m.687	340-1254[-]	PF06697.7^DUF1191^Protein of unknown function (DUF1191)^24-296^E:3.8e-59	sigP:1^22^0.917^YES	ExpAA=39.58^PredHel=1^Topology=o232-254i	.	.	.
TR600|c0_g1	TR600|c0_g1_i1	.	.	.	.	.	.	.	.	.
TR600|c0_g2	TR600|c0_g2_i1	NADB_ARATH^NADB_ARATH^Q:1913-156,H:67-651^71.65%ID^E:0^RecName: Full=L-aspartate oxidase, chloroplastic;^Eukaryota; Viridiplantae; Streptophyta; Embryophyta; Tracheophyta; Spermatophyta; Magnoliophyta; eudicotyledons; Gunneridae; Pentapetalae; rosids; malvids; Brassicales; Brassicaceae; Camelineae; Arabidopsis	TR600|c0_g2_i1|m.689	108-2183[-]	PF00890.19^FAD_binding_2^FAD binding domain^117-497^E:2.3e-89`PF02910.15^Succ_DH_flav_C^Fumarate reductase flavoprotein C-term^553-640^E:4.9e-17	.	.	.	.	GO:0016491^molecular_function^oxidoreductase activity`GO:0055114^biological_process^oxidation-reduction process
TR601|c0_g1	TR601|c0_g1_i1	.	.	.	.	.	.	.	.	.
TR602|c0_g1	TR602|c0_g1_i1	.	.	.	.	.	.	.	.	.
TR603|c0_g1	TR603|c0_g1_i1	.	.	.	.	.	.	.	.	.
TR603|c0_g2	TR603|c0_g2_i1	.	.	.	.	.	.	.	.	.
TR604|c0_g1	TR604|c0_g1_i1	.	.	.	.	.	.	.	.	.
TR604|c0_g2	TR604|c0_g2_i1	.	TR604|c0_g2_i1|m.690	1-342[-]	.	.	.	.	.	.
TR605|c0_g1	TR605|c0_g1_i1	.	.	.	.	.	.	.	.	.
TR606|c0_g1	TR606|c0_g1_i1	.	.	.	.	.	.	.	.	.
TR606|c0_g2	TR606|c0_g2_i1	.	.	.	.	.	.	.	.	.
TR607|c0_g1	TR607|c0_g1_i1	.	.	.	.	.	.	.	.	.
TR607|c0_g2	TR607|c0_g2_i1	.	.	.	.	.	.	.	.	.
TR608|c0_g1	TR608|c0_g1_i1	.	TR608|c0_g1_i1|m.691	202-609[+]	PF07496.10^zf-CW^CW-type Zinc Finger^118-134^E:2.9e-05	.	.	.	.	GO:0008270^molecular_function^zinc ion binding
TR608|c0_g2	TR608|c0_g2_i1	.	TR608|c0_g2_i1|m.692	291-608[+]	PF07496.10^zf-CW^CW-type Zinc Finger^88-104^E:2e-05	.	.	.	.	GO:0008270^molecular_function^zinc ion binding
TR609|c0_g1	TR609|c0_g1_i1	QCR6_SOLTU^QCR6_SOLTU^Q:281-487,H:1-69^68.12%ID^E:3e-26^RecName: Full=Cytochrome b-c1 complex subunit 6;^Eukaryota; Viridiplantae; Streptophyta; Embryophyta; Tracheophyta; Spermatophyta; Magnoliophyta; eudicotyledons; Gunneridae; Pentapetalae; asterids; lamiids; Solanales; Solanaceae; Solanoideae; Solaneae; Solanum	.	.	.	.	.	.	GO:0005743^cellular_component^mitochondrial inner membrane`GO:0070469^cellular_component^respiratory chain`GO:0008121^molecular_function^ubiquinol-cytochrome-c reductase activity`GO:0006122^biological_process^mitochondrial electron transport, ubiquinol to cytochrome c	.
TR609|c0_g2	TR609|c0_g2_i1	QCR6_SOLTU^QCR6_SOLTU^Q:281-487,H:1-69^68.12%ID^E:3e-26^RecName: Full=Cytochrome b-c1 complex subunit 6;^Eukaryota; Viridiplantae; Streptophyta; Embryophyta; Tracheophyta; Spermatophyta; Magnoliophyta; eudicotyledons; Gunneridae; Pentapetalae; asterids; lamiids; Solanales; Solanaceae; Solanoideae; Solaneae; Solanum	.	.	.	.	.	.	GO:0005743^cellular_component^mitochondrial inner membrane`GO:0070469^cellular_component^respiratory chain`GO:0008121^molecular_function^ubiquinol-cytochrome-c reductase activity`GO:0006122^biological_process^mitochondrial electron transport, ubiquinol to cytochrome c	.
TR610|c0_g1	TR610|c0_g1_i1	.	TR610|c0_g1_i1|m.693	2-328[-]	.	.	.	.	.	.
TR611|c0_g1	TR611|c0_g1_i1	PP126_ARATH^PP126_ARATH^Q:315-1055,H:44-292^36.8%ID^E:3e-46^RecName: Full=Pentatricopeptide repeat-containing protein At1g76280;^Eukaryota; Viridiplantae; Streptophyta; Embryophyta; Tracheophyta; Spermatophyta; Magnoliophyta; eudicotyledons; Gunneridae; Pentapetalae; rosids; malvids; Brassicales; Brassicaceae; Camelineae; Arabidopsis	TR611|c0_g1_i1|m.694	162-1076[+]	PF01535.15^PPR^PPR repeat^142-162^E:0.069`PF01535.15^PPR^PPR repeat^174-202^E:0.14	.	.	.	.	.
TR612|c0_g1	TR612|c0_g1_i1	.	TR612|c0_g1_i1|m.695	63-494[+]	.	.	.	.	.	.
TR613|c0_g1	TR613|c0_g1_i1	TBB2_WHEAT^TBB2_WHEAT^Q:400-2,H:1-133^95.49%ID^E:1e-88^RecName: Full=Tubulin beta-2 chain;^Eukaryota; Viridiplantae; Streptophyta; Embryophyta; Tracheophyta; Spermatophyta; Magnoliophyta; Liliopsida; Poales; Poaceae; BEP clade; Pooideae; Triticeae; Triticum	TR613|c0_g1_i1|m.696	2-400[-]	PF10644.4^Misat_Tub_SegII^Misato Segment II tubulin-like domain^2-72^E:4.2e-05`PF00091.20^Tubulin^Tubulin/FtsZ family, GTPase domain^3-133^E:2e-36	.	.	.	.	GO:0003924^molecular_function^GTPase activity
TR614|c0_g1	TR614|c0_g1_i1	AASS_ARATH^AASS_ARATH^Q:634-50,H:685-879^70.26%ID^E:9e-91^RecName: Full=Alpha-aminoadipic semialdehyde synthase;^Eukaryota; Viridiplantae; Streptophyta; Embryophyta; Tracheophyta; Spermatophyta; Magnoliophyta; eudicotyledons; Gunneridae; Pentapetalae; rosids; malvids; Brassicales; Brassicaceae; Camelineae; Arabidopsis	TR614|c0_g1_i1|m.697	2-634[-]	PF03435.13^Saccharop_dh^Saccharopine dehydrogenase^1-194^E:2.4e-49	.	.	.	.	GO:0016491^molecular_function^oxidoreductase activity`GO:0055114^biological_process^oxidation-reduction process
TR615|c0_g1	TR615|c0_g1_i1	.	.	.	.	.	.	.	.	.
TR616|c0_g1	TR616|c0_g1_i1	.	.	.	.	.	.	.	.	.
TR617|c0_g1	TR617|c0_g1_i1	.	.	.	.	.	.	.	.	.
TR617|c0_g1	TR617|c0_g1_i2	.	.	.	.	.	.	.	.	.
TR618|c0_g1	TR618|c0_g1_i1	.	TR618|c0_g1_i1|m.700	1-3531[+]	.	.	.	.	.	.
TR619|c0_g1	TR619|c0_g1_i1	.	.	.	.	.	.	.	.	.
TR620|c0_g1	TR620|c0_g1_i1	TBB_LYMST^TBB_LYMST^Q:805-737,H:68-90^100%ID^E:2e-06^RecName: Full=Tubulin beta chain;^Eukaryota; Metazoa; Lophotrochozoa; Mollusca; Gastropoda; Heterobranchia; Euthyneura; Panpulmonata; Hygrophila; Lymnaeoidea; Lymnaeidae; Lymnaea	.	.	.	.	.	.	GO:0005737^cellular_component^cytoplasm`GO:0005874^cellular_component^microtubule`GO:0005525^molecular_function^GTP binding`GO:0003924^molecular_function^GTPase activity`GO:0005200^molecular_function^structural constituent of cytoskeleton`GO:0007017^biological_process^microtubule-based process`GO:0051258^biological_process^protein polymerization	.
TR620|c0_g2	TR620|c0_g2_i1	TBB_LYMST^TBB_LYMST^Q:804-736,H:68-90^100%ID^E:2e-06^RecName: Full=Tubulin beta chain;^Eukaryota; Metazoa; Lophotrochozoa; Mollusca; Gastropoda; Heterobranchia; Euthyneura; Panpulmonata; Hygrophila; Lymnaeoidea; Lymnaeidae; Lymnaea	.	.	.	.	.	.	GO:0005737^cellular_component^cytoplasm`GO:0005874^cellular_component^microtubule`GO:0005525^molecular_function^GTP binding`GO:0003924^molecular_function^GTPase activity`GO:0005200^molecular_function^structural constituent of cytoskeleton`GO:0007017^biological_process^microtubule-based process`GO:0051258^biological_process^protein polymerization	.
TR621|c0_g1	TR621|c0_g1_i1	.	TR621|c0_g1_i1|m.702	2-2038[+]	PF11961.3^DUF3475^Domain of unknown function (DUF3475)^57-113^E:5.5e-22`PF05003.7^DUF668^Protein of unknown function (DUF668)^511-602^E:2.9e-35	.	.	.	.	.
TR622|c0_g1	TR622|c0_g1_i1	PIRL5_ARATH^PIRL5_ARATH^Q:9-272,H:288-373^36.36%ID^E:4e-06^RecName: Full=Plant intracellular Ras-group-related LRR protein 5;^Eukaryota; Viridiplantae; Streptophyta; Embryophyta; Tracheophyta; Spermatophyta; Magnoliophyta; eudicotyledons; Gunneridae; Pentapetalae; rosids; malvids; Brassicales; Brassicaceae; Camelineae; Arabidopsis	.	.	.	.	.	COG4886^leucine Rich Repeat	GO:0005886^cellular_component^plasma membrane	.
TR623|c0_g1	TR623|c0_g1_i1	.	TR623|c0_g1_i1|m.704	2-319[-]	.	.	.	.	.	.
TR624|c0_g1	TR624|c0_g1_i1	.	.	.	.	.	.	.	.	.
TR625|c0_g1	TR625|c0_g1_i1	MET13_BOVIN^MET13_BOVIN^Q:231-1163,H:273-568^25.38%ID^E:3e-17^RecName: Full=Methyltransferase-like protein 13;^Eukaryota; Metazoa; Chordata; Craniata; Vertebrata; Euteleostomi; Mammalia; Eutheria; Laurasiatheria; Cetartiodactyla; Ruminantia; Pecora; Bovidae; Bovinae; Bos	TR625|c0_g1_i1|m.705	138-1874[+]	PF01564.12^Spermine_synth^Spermine/spermidine synthase^272-361^E:0.00011	.	.	.	.	GO:0003824^molecular_function^catalytic activity
TR625|c0_g2	TR625|c0_g2_i1	MET13_BOVIN^MET13_BOVIN^Q:231-1163,H:273-568^25.38%ID^E:4e-17^RecName: Full=Methyltransferase-like protein 13;^Eukaryota; Metazoa; Chordata; Craniata; Vertebrata; Euteleostomi; Mammalia; Eutheria; Laurasiatheria; Cetartiodactyla; Ruminantia; Pecora; Bovidae; Bovinae; Bos	TR625|c0_g2_i1|m.706	138-1892[+]	PF01564.12^Spermine_synth^Spermine/spermidine synthase^272-361^E:0.00011	.	.	.	.	GO:0003824^molecular_function^catalytic activity
TR626|c0_g1	TR626|c0_g1_i1	.	TR626|c0_g1_i1|m.707	192-581[-]	PF02519.9^Auxin_inducible^Auxin responsive protein^29-108^E:1.8e-05	.	.	.	.	.
TR627|c0_g1	TR627|c0_g1_i1	WDR11_MOUSE^WDR11_MOUSE^Q:2552-3085,H:980-1159^32.78%ID^E:3e-14^RecName: Full=WD repeat-containing protein 11;^Eukaryota; Metazoa; Chordata; Craniata; Vertebrata; Euteleostomi; Mammalia; Eutheria; Euarchontoglires; Glires; Rodentia; Sciurognathi; Muroidea; Muridae; Murinae; Mus; Mus`WDR11_MOUSE^WDR11_MOUSE^Q:787-1167,H:491-618^24.62%ID^E:2e-06^RecName: Full=WD repeat-containing protein 11;^Eukary…	TR627|c0_g1_i1|m.709	1-1230[+]	.	.	.	.	.	.
TR627|c0_g1	TR627|c0_g1_i1	WDR11_MOUSE^WDR11_MOUSE^Q:2552-3085,H:980-1159^32.78%ID^E:3e-14^RecName: Full=WD repeat-containing protein 11;^Eukaryota; Metazoa; Chordata; Craniata; Vertebrata; Euteleostomi; Mammalia; Eutheria; Euarchontoglires; Glires; Rodentia; Sciurognathi; Muroidea; Muridae; Murinae; Mus; Mus`WDR11_MOUSE^WDR11_MOUSE^Q:787-1167,H:491-618^24.62%ID^E:2e-06^RecName: Full=WD repeat-containing protein 11;^Eukary…	TR627|c0_g1_i1|m.708	1460-3304[+]	.	.	.	.	.	.
TR627|c0_g2	TR627|c0_g2_i1	WDR11_MOUSE^WDR11_MOUSE^Q:2551-3084,H:980-1159^32.78%ID^E:2e-14^RecName: Full=WD repeat-containing protein 11;^Eukaryota; Metazoa; Chordata; Craniata; Vertebrata; Euteleostomi; Mammalia; Eutheria; Euarchontoglires; Glires; Rodentia; Sciurognathi; Muroidea; Muridae; Murinae; Mus; Mus`WDR11_MOUSE^WDR11_MOUSE^Q:787-1830,H:491-825^22.44%ID^E:5e-14^RecName: Full=WD repeat-containing protein 11;^Eukary…	TR627|c0_g2_i1|m.710	1-3303[+]	.	.	.	.	.	.
TR628|c0_g1	TR628|c0_g1_i1	GLGL1_ARATH^GLGL1_ARATH^Q:250-2,H:250-332^87.95%ID^E:2e-44^RecName: Full=Glucose-1-phosphate adenylyltransferase large subunit 1, chloroplastic;^Eukaryota; Viridiplantae; Streptophyta; Embryophyta; Tracheophyta; Spermatophyta; Magnoliophyta; eudicotyledons; Gunneridae; Pentapetalae; rosids; malvids; Brassicales; Brassicaceae; Camelineae; Arabidopsis	.	.	.	.	.	COG0448^Catalyzes the synthesis of ADP-glucose, a sugar donor used in elongation reactions on alpha-glucans (By similarity)	GO:0009507^cellular_component^chloroplast`GO:0009941^cellular_component^chloroplast envelope`GO:0009570^cellular_component^chloroplast stroma`GO:0005524^molecular_function^ATP binding`GO:0008878^molecular_function^glucose-1-phosphate adenylyltransferase activity`GO:0005978^biological_process^glycogen biosynthetic process`GO:0019252^biological_process^starch biosynthetic process	.
TR629|c0_g1	TR629|c0_g1_i1	.	.	.	.	.	.	.	.	.
TR629|c0_g2	TR629|c0_g2_i1	.	.	.	.	.	.	.	.	.
TR630|c0_g1	TR630|c0_g1_i1	.	.	.	.	.	.	.	.	.
TR631|c0_g1	TR631|c0_g1_i1	.	.	.	.	.	.	.	.	.
TR632|c0_g1	TR632|c0_g1_i1	Y1497_ARATH^Y1497_ARATH^Q:488-6,H:26-188^43.56%ID^E:3e-36^RecName: Full=Probable receptor-like protein kinase At1g49730;^Eukaryota; Viridiplantae; Streptophyta; Embryophyta; Tracheophyta; Spermatophyta; Magnoliophyta; eudicotyledons; Gunneridae; Pentapetalae; rosids; malvids; Brassicales; Brassicaceae; Camelineae; Arabidopsis	TR632|c0_g1_i1|m.711	3-563[-]	.	sigP:1^23^0.599^YES	.	.	.	.
TR633|c0_g1	TR633|c0_g1_i1	.	.	.	.	.	.	.	.	.
TR633|c0_g2	TR633|c0_g2_i1	.	TR633|c0_g2_i1|m.712	2-877[+]	.	.	.	.	.	.
TR634|c0_g1	TR634|c0_g1_i1	.	.	.	.	.	.	.	.	.
TR634|c0_g2	TR634|c0_g2_i1	.	.	.	.	.	.	.	.	.
TR635|c0_g1	TR635|c0_g1_i1	CKX5_ARATH^CKX5_ARATH^Q:299-174,H:214-255^64.29%ID^E:8e-08^RecName: Full=Cytokinin dehydrogenase 5;^Eukaryota; Viridiplantae; Streptophyta; Embryophyta; Tracheophyta; Spermatophyta; Magnoliophyta; eudicotyledons; Gunneridae; Pentapetalae; rosids; malvids; Brassicales; Brassicaceae; Camelineae; Arabidopsis	TR635|c0_g1_i1|m.713	646-1185[+]	.	.	ExpAA=66.56^PredHel=3^Topology=i86-108o123-145i152-171o	.	.	.
TR635|c0_g2	TR635|c0_g2_i1	CKX5_ARATH^CKX5_ARATH^Q:299-174,H:214-255^64.29%ID^E:8e-08^RecName: Full=Cytokinin dehydrogenase 5;^Eukaryota; Viridiplantae; Streptophyta; Embryophyta; Tracheophyta; Spermatophyta; Magnoliophyta; eudicotyledons; Gunneridae; Pentapetalae; rosids; malvids; Brassicales; Brassicaceae; Camelineae; Arabidopsis	TR635|c0_g2_i1|m.714	646-1185[+]	.	.	ExpAA=66.56^PredHel=3^Topology=i86-108o123-145i152-171o	.	.	.
TR636|c0_g1	TR636|c0_g1_i1	.	.	.	.	.	.	.	.	.
TR637|c0_g1	TR637|c0_g1_i1	.	TR637|c0_g1_i1|m.715	409-825[+]	.	.	.	.	.	.
TR638|c0_g1	TR638|c0_g1_i1	.	.	.	.	.	.	.	.	.
TR638|c0_g2	TR638|c0_g2_i1	.	.	.	.	.	.	.	.	.
TR639|c0_g1	TR639|c0_g1_i1	.	.	.	.	.	.	.	.	.
TR640|c0_g1	TR640|c0_g1_i1	AB25B_ORYSJ^AB25B_ORYSJ^Q:401-481,H:373-399^66.67%ID^E:2e-06^RecName: Full=ABC transporter B family member 25;^Eukaryota; Viridiplantae; Streptophyta; Embryophyta; Tracheophyta; Spermatophyta; Magnoliophyta; Liliopsida; Poales; Poaceae; BEP clade; Ehrhartoideae; Oryzeae; Oryza	.	.	.	.	.	COG1132^(ABC) transporter	GO:0016021^cellular_component^integral component of membrane`GO:0000325^cellular_component^plant-type vacuole`GO:0005774^cellular_component^vacuolar membrane`GO:0005524^molecular_function^ATP binding`GO:0042626^molecular_function^ATPase activity, coupled to transmembrane movement of substances`GO:0010044^biological_process^response to aluminum ion`GO:0055085^biological_process^transmembrane trans…	.
TR641|c0_g1	TR641|c0_g1_i1	.	.	.	.	.	.	.	.	.
TR642|c0_g1	TR642|c0_g1_i1	.	.	.	.	.	.	.	.	.
TR642|c0_g2	TR642|c0_g2_i1	.	.	.	.	.	.	.	.	.
TR643|c0_g1	TR643|c0_g1_i1	.	TR643|c0_g1_i1|m.716	110-772[+]	.	sigP:1^25^0.882^YES	.	.	.	.
TR643|c0_g1	TR643|c0_g1_i1	.	TR643|c0_g1_i1|m.717	1-510[-]	.	.	ExpAA=22.47^PredHel=1^Topology=i128-150o	.	.	.
TR643|c0_g2	TR643|c0_g2_i1	.	TR643|c0_g2_i1|m.719	1-510[-]	.	.	ExpAA=22.47^PredHel=1^Topology=i128-150o	.	.	.
TR643|c0_g2	TR643|c0_g2_i1	.	TR643|c0_g2_i1|m.718	110-772[+]	.	sigP:1^25^0.882^YES	.	.	.	.
TR644|c0_g1	TR644|c0_g1_i1	.	TR644|c0_g1_i1|m.720	66-392[+]	.	.	.	.	.	.
TR644|c0_g2	TR644|c0_g2_i1	.	TR644|c0_g2_i1|m.721	66-392[+]	.	.	.	.	.	.
TR645|c0_g1	TR645|c0_g1_i1	.	.	.	.	.	.	.	.	.
TR645|c0_g2	TR645|c0_g2_i1	.	.	.	.	.	.	.	.	.
TR646|c0_g1	TR646|c0_g1_i1	.	.	.	.	.	.	.	.	.
TR646|c0_g2	TR646|c0_g2_i1	.	.	.	.	.	.	.	.	.
TR647|c0_g1	TR647|c0_g1_i1	.	.	.	.	.	.	.	.	.
TR648|c0_g1	TR648|c0_g1_i1	.	TR648|c0_g1_i1|m.724	423-1550[-]	.	.	.	.	.	.
TR649|c0_g1	TR649|c0_g1_i1	Y4211_ARATH^Y4211_ARATH^Q:1053-775,H:106-199^38.95%ID^E:2e-10^RecName: Full=BRCT domain-containing protein At4g02110;^Eukaryota; Viridiplantae; Streptophyta; Embryophyta; Tracheophyta; Spermatophyta; Magnoliophyta; eudicotyledons; Gunneridae; Pentapetalae; rosids; malvids; Brassicales; Brassicaceae; Camelineae; Arabidopsis	TR649|c0_g1_i1|m.726	1-1200[-]	PF12738.2^PTCB-BRCT^twin BRCT domain^56-118^E:1.3e-16`PF00533.21^BRCT^BRCA1 C Terminus (BRCT) domain^58-123^E:5.6e-08	.	.	.	.	.
TR650|c0_g1	TR650|c0_g1_i1	.	.	.	.	.	.	.	.	.
TR651|c0_g1	TR651|c0_g1_i1	.	.	.	.	.	.	.	.	.
TR651|c0_g2	TR651|c0_g2_i1	.	.	.	.	.	.	.	.	.
TR652|c0_g1	TR652|c0_g1_i1	Y005_SYNY3^Y005_SYNY3^Q:1552-17,H:103-554^42.14%ID^E:8e-121^RecName: Full=Uncharacterized protein sll0005;^Bacteria; Cyanobacteria; Oscillatoriophycideae; Chroococcales; Synechocystis	TR652|c0_g1_i1|m.727	2-1636[-]	PF03109.11^ABC1^ABC1 family^88-191^E:2.3e-28	.	.	.	.	.
TR652|c0_g2	TR652|c0_g2_i1	Y005_SYNY3^Y005_SYNY3^Q:1347-28,H:103-511^45.6%ID^E:2e-119^RecName: Full=Uncharacterized protein sll0005;^Bacteria; Cyanobacteria; Oscillatoriophycideae; Chroococcales; Synechocystis	TR652|c0_g2_i1|m.728	1-1431[-]	PF03109.11^ABC1^ABC1 family^88-191^E:1.8e-28	.	.	.	.	.
TR653|c0_g1	TR653|c0_g1_i1	Y3126_ARATH^Y3126_ARATH^Q:1887-2204,H:109-212^38.32%ID^E:5e-07^RecName: Full=Uncharacterized protein At3g61260;^Eukaryota; Viridiplantae; Streptophyta; Embryophyta; Tracheophyta; Spermatophyta; Magnoliophyta; eudicotyledons; Gunneridae; Pentapetalae; rosids; malvids; Brassicales; Brassicaceae; Camelineae; Arabidopsis	TR653|c0_g1_i1|m.729	309-2207[+]	PF03763.8^Remorin_C^Remorin, C-terminal region^522-625^E:4.5e-33	.	.	.	.	.
TR654|c0_g1	TR654|c0_g1_i1	U91A1_ARATH^U91A1_ARATH^Q:215-57,H:6-58^50.94%ID^E:5e-11^RecName: Full=UDP-glycosyltransferase 91A1;^Eukaryota; Viridiplantae; Streptophyta; Embryophyta; Tracheophyta; Spermatophyta; Magnoliophyta; eudicotyledons; Gunneridae; Pentapetalae; rosids; malvids; Brassicales; Brassicaceae; Camelineae; Arabidopsis	.	.	.	.	.	.	GO:0016758^molecular_function^transferase activity, transferring hexosyl groups	.
TR654|c0_g2	TR654|c0_g2_i1	U91C1_ARATH^U91C1_ARATH^Q:238-2,H:3-77^40.51%ID^E:2e-12^RecName: Full=UDP-glycosyltransferase 91C1;^Eukaryota; Viridiplantae; Streptophyta; Embryophyta; Tracheophyta; Spermatophyta; Magnoliophyta; eudicotyledons; Gunneridae; Pentapetalae; rosids; malvids; Brassicales; Brassicaceae; Camelineae; Arabidopsis	.	.	.	.	.	.	GO:0005829^cellular_component^cytosol`GO:0016758^molecular_function^transferase activity, transferring hexosyl groups	.
TR655|c0_g1	TR655|c0_g1_i1	.	.	.	.	.	.	.	.	.
TR655|c0_g2	TR655|c0_g2_i1	.	.	.	.	.	.	.	.	.
TR656|c0_g1	TR656|c0_g1_i1	.	.	.	.	.	.	.	.	.
TR657|c0_g1	TR657|c0_g1_i1	.	TR657|c0_g1_i1|m.731	1-453[+]	.	.	.	.	.	.
TR657|c0_g2	TR657|c0_g2_i1	.	TR657|c0_g2_i1|m.732	2-688[+]	.	.	.	.	.	.
TR658|c0_g1	TR658|c0_g1_i1	.	.	.	.	.	.	.	.	.
TR659|c0_g1	TR659|c0_g1_i1	.	TR659|c0_g1_i1|m.733	2-703[+]	.	.	.	.	.	.
TR660|c0_g1	TR660|c0_g1_i1	WEE1_ORYSJ^WEE1_ORYSJ^Q:1700-465,H:106-516^49.16%ID^E:4e-125^RecName: Full=Wee1-like protein kinase;^Eukaryota; Viridiplantae; Streptophyta; Embryophyta; Tracheophyta; Spermatophyta; Magnoliophyta; Liliopsida; Poales; Poaceae; BEP clade; Ehrhartoideae; Oryzeae; Oryza	TR660|c0_g1_i1|m.734	453-1856[-]	PF00069.20^Pkinase^Protein kinase domain^213-458^E:1.4e-47`PF07714.12^Pkinase_Tyr^Protein tyrosine kinase^214-452^E:9.9e-22	.	.	.	.	GO:0004672^molecular_function^protein kinase activity`GO:0005524^molecular_function^ATP binding`GO:0006468^biological_process^protein phosphorylation
TR661|c0_g1	TR661|c0_g1_i1	.	.	.	.	.	.	.	.	.
TR662|c0_g1	TR662|c0_g1_i1	.	.	.	.	.	.	.	.	.
TR663|c0_g1	TR663|c0_g1_i1	SRC28_ARATH^SRC28_ARATH^Q:385-657,H:46-136^75.82%ID^E:2e-40^RecName: Full=Serine/arginine-rich SC35-like splicing factor SCL28;^Eukaryota; Viridiplantae; Streptophyta; Embryophyta; Tracheophyta; Spermatophyta; Magnoliophyta; eudicotyledons; Gunneridae; Pentapetalae; rosids; malvids; Brassicales; Brassicaceae; Camelineae; Arabidopsis	TR663|c0_g1_i1|m.735	244-984[+]	PF00076.17^RRM_1^RNA recognition motif. (a.k.a. RRM, RBD, or RNP domain)^51-120^E:4.8e-18`PF14259.1^RRM_6^RNA recognition motif (a.k.a. RRM, RBD, or RNP domain)^51-120^E:1.1e-15`PF13893.1^RRM_5^RNA recognition motif. (a.k.a. RRM, RBD, or RNP domain)^69-122^E:6.5e-08	.	.	.	.	GO:0003676^molecular_function^nucleic acid binding
TR663|c0_g2	TR663|c0_g2_i1	SRC28_ARATH^SRC28_ARATH^Q:385-504,H:46-85^72.5%ID^E:1e-11^RecName: Full=Serine/arginine-rich SC35-like splicing factor SCL28;^Eukaryota; Viridiplantae; Streptophyta; Embryophyta; Tracheophyta; Spermatophyta; Magnoliophyta; eudicotyledons; Gunneridae; Pentapetalae; rosids; malvids; Brassicales; Brassicaceae; Camelineae; Arabidopsis	TR663|c0_g2_i1|m.736	244-708[+]	PF14259.1^RRM_6^RNA recognition motif (a.k.a. RRM, RBD, or RNP domain)^51-83^E:5.9e-05	.	.	.	.	.
TR664|c0_g1	TR664|c0_g1_i1	S2544_MOUSE^S2544_MOUSE^Q:1227-313,H:10-305^32.71%ID^E:2e-41^RecName: Full=Solute carrier family 25 member 44;^Eukaryota; Metazoa; Chordata; Craniata; Vertebrata; Euteleostomi; Mammalia; Eutheria; Euarchontoglires; Glires; Rodentia; Sciurognathi; Muroidea; Muridae; Murinae; Mus; Mus	TR664|c0_g1_i1|m.737	304-1314[-]	PF00153.22^Mito_carr^Mitochondrial carrier protein^43-124^E:1.3e-12`PF00153.22^Mito_carr^Mitochondrial carrier protein^139-226^E:1.8e-19`PF00153.22^Mito_carr^Mitochondrial carrier protein^245-334^E:1e-22	.	.	.	.	.
TR665|c0_g1	TR665|c0_g1_i1	RTF1_SCHPO^RTF1_SCHPO^Q:99-302,H:219-283^36.76%ID^E:3e-08^RecName: Full=RNA polymerase-associated protein C651.09c;^Eukaryota; Fungi; Dikarya; Ascomycota; Taphrinomycotina; Schizosaccharomycetes; Schizosaccharomycetales; Schizosaccharomycetaceae; Schizosaccharomyces	TR665|c0_g1_i1|m.738	3-314[+]	PF03126.13^Plus-3^Plus-3 domain^32-104^E:1e-21	.	.	.	.	GO:0003677^molecular_function^DNA binding`GO:0006352^biological_process^DNA-templated transcription, initiation`GO:0016570^biological_process^histone modification`GO:0005634^cellular_component^nucleus
TR666|c0_g1	TR666|c0_g1_i1	.	TR666|c0_g1_i1|m.739	2-319[-]	.	.	.	.	.	.
TR667|c0_g1	TR667|c0_g1_i1	.	.	.	.	.	.	.	.	.
TR668|c0_g1	TR668|c0_g1_i1	RL371_ARATH^RL371_ARATH^Q:77-358,H:1-94^87.23%ID^E:1e-51^RecName: Full=60S ribosomal protein L37-1;^Eukaryota; Viridiplantae; Streptophyta; Embryophyta; Tracheophyta; Spermatophyta; Magnoliophyta; eudicotyledons; Gunneridae; Pentapetalae; rosids; malvids; Brassicales; Brassicaceae; Camelineae; Arabidopsis	TR668|c0_g1_i1|m.740	275-601[-]	.	.	.	.	.	.
TR668|c0_g2	TR668|c0_g2_i1	RL371_ARATH^RL371_ARATH^Q:77-358,H:1-94^87.23%ID^E:1e-51^RecName: Full=60S ribosomal protein L37-1;^Eukaryota; Viridiplantae; Streptophyta; Embryophyta; Tracheophyta; Spermatophyta; Magnoliophyta; eudicotyledons; Gunneridae; Pentapetalae; rosids; malvids; Brassicales; Brassicaceae; Camelineae; Arabidopsis	TR668|c0_g2_i1|m.741	275-601[-]	.	.	.	.	.	.
TR669|c0_g1	TR669|c0_g1_i1	.	.	.	.	.	.	.	.	.
TR670|c0_g1	TR670|c0_g1_i1	IMPP_MESCR^IMPP_MESCR^Q:79-858,H:7-266^68.08%ID^E:4e-130^RecName: Full=Inositol monophosphatase;^Eukaryota; Viridiplantae; Streptophyta; Embryophyta; Tracheophyta; Spermatophyta; Magnoliophyta; eudicotyledons; Gunneridae; Pentapetalae; Caryophyllales; Aizoaceae; Mesembryanthemum	TR670|c0_g1_i1|m.742	61-876[+]	PF00459.20^Inositol_P^Inositol monophosphatase family^10-266^E:7.8e-75	.	.	.	.	GO:0046854^biological_process^phosphatidylinositol phosphorylation
TR670|c0_g2	TR670|c0_g2_i1	IMPP_MESCR^IMPP_MESCR^Q:79-492,H:7-144^70.29%ID^E:2e-67^RecName: Full=Inositol monophosphatase;^Eukaryota; Viridiplantae; Streptophyta; Embryophyta; Tracheophyta; Spermatophyta; Magnoliophyta; eudicotyledons; Gunneridae; Pentapetalae; Caryophyllales; Aizoaceae; Mesembryanthemum	TR670|c0_g2_i1|m.743	61-495[+]	PF00459.20^Inositol_P^Inositol monophosphatase family^10-144^E:1.9e-45	.	.	.	.	GO:0046854^biological_process^phosphatidylinositol phosphorylation
TR671|c0_g1	TR671|c0_g1_i1	PER5_VITVI^PER5_VITVI^Q:1-492,H:157-318^58.54%ID^E:1e-48^RecName: Full=Peroxidase 5 {ECO:0000250|UniProtKB:P22195};^Eukaryota; Viridiplantae; Streptophyta; Embryophyta; Tracheophyta; Spermatophyta; Magnoliophyta; eudicotyledons; Gunneridae; Pentapetalae; rosids; Vitales; Vitaceae; Vitis	TR671|c0_g1_i1|m.744	1-528[+]	PF00141.18^peroxidase^Peroxidase^3-130^E:1.3e-30	.	.	.	.	GO:0004601^molecular_function^peroxidase activity`GO:0020037^molecular_function^heme binding`GO:0006979^biological_process^response to oxidative stress`GO:0055114^biological_process^oxidation-reduction process
TR671|c0_g2	TR671|c0_g2_i1	PER5_VITVI^PER5_VITVI^Q:1-492,H:157-318^59.15%ID^E:1e-49^RecName: Full=Peroxidase 5 {ECO:0000250|UniProtKB:P22195};^Eukaryota; Viridiplantae; Streptophyta; Embryophyta; Tracheophyta; Spermatophyta; Magnoliophyta; eudicotyledons; Gunneridae; Pentapetalae; rosids; Vitales; Vitaceae; Vitis	TR671|c0_g2_i1|m.745	1-528[+]	PF00141.18^peroxidase^Peroxidase^3-130^E:1.4e-30	.	.	.	.	GO:0004601^molecular_function^peroxidase activity`GO:0020037^molecular_function^heme binding`GO:0006979^biological_process^response to oxidative stress`GO:0055114^biological_process^oxidation-reduction process
TR672|c0_g1	TR672|c0_g1_i1	.	TR672|c0_g1_i1|m.746	3-380[-]	.	.	.	.	.	.
TR672|c0_g2	TR672|c0_g2_i1	.	TR672|c0_g2_i1|m.747	3-380[-]	.	.	.	.	.	.
TR673|c0_g1	TR673|c0_g1_i1	PHIP_HUMAN^PHIP_HUMAN^Q:4-396,H:475-609^40.15%ID^E:5e-22^RecName: Full=PH-interacting protein;^Eukaryota; Metazoa; Chordata; Craniata; Vertebrata; Euteleostomi; Mammalia; Eutheria; Euarchontoglires; Primates; Haplorrhini; Catarrhini; Hominidae; Homo	TR673|c0_g1_i1|m.748	1-426[+]	.	.	.	.	.	.
TR674|c0_g1	TR674|c0_g1_i1	DPO1_THEFI^DPO1_THEFI^Q:938-1705,H:13-253^39.06%ID^E:2e-40^RecName: Full=DNA polymerase I, thermostable;^Bacteria; Deinococcus-Thermus; Deinococci; Thermales; Thermaceae; Thermus	TR674|c0_g1_i1|m.749	602-1867[+]	PF02739.11^5_3_exonuc_N^5'-3' exonuclease, N-terminal resolvase-like domain^113-285^E:1.1e-38`PF01367.15^5_3_exonuc^5'-3' exonuclease, C-terminal SAM fold^288-370^E:8.1e-24	.	.	.	.	GO:0003677^molecular_function^DNA binding`GO:0003824^molecular_function^catalytic activity
TR675|c0_g1	TR675|c0_g1_i1	XRN3_ARATH^XRN3_ARATH^Q:112-429,H:1-114^71.05%ID^E:8e-44^RecName: Full=5'-3' exoribonuclease 3;^Eukaryota; Viridiplantae; Streptophyta; Embryophyta; Tracheophyta; Spermatophyta; Magnoliophyta; eudicotyledons; Gunneridae; Pentapetalae; rosids; malvids; Brassicales; Brassicaceae; Camelineae; Arabidopsis	TR675|c0_g1_i1|m.750	112-429[+]	PF03159.13^XRN_N^XRN 5'-3' exonuclease N-terminus^1-106^E:5.5e-44	.	.	.	.	GO:0003676^molecular_function^nucleic acid binding`GO:0004527^molecular_function^exonuclease activity
TR676|c0_g1	TR676|c0_g1_i1	.	TR676|c0_g1_i1|m.751	1-438[+]	.	.	.	.	.	.
TR676|c0_g2	TR676|c0_g2_i1	.	TR676|c0_g2_i1|m.752	49-345[+]	.	.	.	.	.	.
TR677|c0_g1	TR677|c0_g1_i1	.	.	.	.	.	.	.	.	.
TR678|c0_g1	TR678|c0_g1_i1	.	.	.	.	.	.	.	.	.
TR679|c0_g1	TR679|c0_g1_i1	.	.	.	.	.	.	.	.	.
TR680|c0_g1	TR680|c0_g1_i1	.	.	.	.	.	.	.	.	.
TR681|c0_g1	TR681|c0_g1_i1	.	.	.	.	.	.	.	.	.
TR682|c0_g1	TR682|c0_g1_i1	.	TR682|c0_g1_i1|m.753	122-1567[+]	.	.	.	.	.	.
TR683|c0_g1	TR683|c0_g1_i1	.	.	.	.	.	.	.	.	.
TR684|c0_g1	TR684|c0_g1_i1	AHK5_ARATH^AHK5_ARATH^Q:380-156,H:778-852^56%ID^E:1e-23^RecName: Full=Histidine kinase 5;^Eukaryota; Viridiplantae; Streptophyta; Embryophyta; Tracheophyta; Spermatophyta; Magnoliophyta; eudicotyledons; Gunneridae; Pentapetalae; rosids; malvids; Brassicales; Brassicaceae; Camelineae; Arabidopsis	TR684|c0_g1_i1|m.754	3-530[-]	PF00072.19^Response_reg^Response regulator receiver domain^53-120^E:6.3e-14	.	.	.	.	GO:0000160^biological_process^phosphorelay signal transduction system
TR684|c0_g2	TR684|c0_g2_i1	AHK5_ARATH^AHK5_ARATH^Q:395-3,H:778-884^40.46%ID^E:5e-24^RecName: Full=Histidine kinase 5;^Eukaryota; Viridiplantae; Streptophyta; Embryophyta; Tracheophyta; Spermatophyta; Magnoliophyta; eudicotyledons; Gunneridae; Pentapetalae; rosids; malvids; Brassicales; Brassicaceae; Camelineae; Arabidopsis	TR684|c0_g2_i1|m.756	3-545[-]	PF00072.19^Response_reg^Response regulator receiver domain^53-120^E:6.8e-14	.	.	.	.	GO:0000160^biological_process^phosphorelay signal transduction system
TR685|c0_g1	TR685|c0_g1_i1	ADPPT_MOUSE^ADPPT_MOUSE^Q:400-14,H:18-145^41.09%ID^E:1e-24^RecName: Full=L-aminoadipate-semialdehyde dehydrogenase-phosphopantetheinyl transferase;^Eukaryota; Metazoa; Chordata; Craniata; Vertebrata; Euteleostomi; Mammalia; Eutheria; Euarchontoglires; Glires; Rodentia; Sciurognathi; Muroidea; Muridae; Murinae; Mus; Mus	TR685|c0_g1_i1|m.758	2-403[-]	.	.	.	.	.	.
TR685|c0_g2	TR685|c0_g2_i1	ADPPT_XENLA^ADPPT_XENLA^Q:256-23,H:15-92^32.05%ID^E:2e-09^RecName: Full=L-aminoadipate-semialdehyde dehydrogenase-phosphopantetheinyl transferase;^Eukaryota; Metazoa; Chordata; Craniata; Vertebrata; Euteleostomi; Amphibia; Batrachia; Anura; Pipoidea; Pipidae; Xenopodinae; Xenopus; Xenopus	.	.	.	.	.	.	GO:0005737^cellular_component^cytoplasm`GO:0008897^molecular_function^holo-[acyl-carrier-protein] synthase activity`GO:0000287^molecular_function^magnesium ion binding`GO:0006633^biological_process^fatty acid biosynthetic process`GO:0009059^biological_process^macromolecule biosynthetic process	.
TR686|c0_g1	TR686|c0_g1_i1	PP168_ARATH^PP168_ARATH^Q:5-235,H:506-582^62.34%ID^E:8e-29^RecName: Full=Pentatricopeptide repeat-containing protein At2g22070;^Eukaryota; Viridiplantae; Streptophyta; Embryophyta; Tracheophyta; Spermatophyta; Magnoliophyta; eudicotyledons; Gunneridae; Pentapetalae; rosids; malvids; Brassicales; Brassicaceae; Camelineae; Arabidopsis	.	.	.	.	.	.	.	.
TR687|c0_g1	TR687|c0_g1_i1	TIC32_PEA^TIC32_PEA^Q:1167-226,H:1-315^62.86%ID^E:8e-125^RecName: Full=Short-chain dehydrogenase TIC 32, chloroplastic;^Eukaryota; Viridiplantae; Streptophyta; Embryophyta; Tracheophyta; Spermatophyta; Magnoliophyta; eudicotyledons; Gunneridae; Pentapetalae; rosids; fabids; Fabales; Fabaceae; Papilionoideae; Fabeae; Pisum	TR687|c0_g1_i1|m.759	214-1176[-]	PF00106.20^adh_short^short chain dehydrogenase^35-179^E:4.8e-19`PF08659.5^KR^KR domain^35-123^E:1.5e-07	.	.	.	.	GO:0016491^molecular_function^oxidoreductase activity`GO:0008152^biological_process^metabolic process
TR688|c0_g1	TR688|c0_g1_i1	.	.	.	.	.	.	.	.	.
TR689|c0_g1	TR689|c0_g1_i1	ZDHC1_ARATH^ZDHC1_ARATH^Q:742-897,H:1-52^86.54%ID^E:3e-06^RecName: Full=Probable protein S-acyltransferase 22;^Eukaryota; Viridiplantae; Streptophyta; Embryophyta; Tracheophyta; Spermatophyta; Magnoliophyta; eudicotyledons; Gunneridae; Pentapetalae; rosids; malvids; Brassicales; Brassicaceae; Camelineae; Arabidopsis	.	.	.	.	.	COG5273^Zinc finger, DHHC-type containing	GO:0030659^cellular_component^cytoplasmic vesicle membrane`GO:0016021^cellular_component^integral component of membrane`GO:0005886^cellular_component^plasma membrane`GO:0019706^molecular_function^protein-cysteine S-palmitoyltransferase activity`GO:0008270^molecular_function^zinc ion binding	.
TR689|c0_g2	TR689|c0_g2_i1	ZDHC1_ARATH^ZDHC1_ARATH^Q:40-1161,H:219-586^48.63%ID^E:3e-80^RecName: Full=Probable protein S-acyltransferase 22;^Eukaryota; Viridiplantae; Streptophyta; Embryophyta; Tracheophyta; Spermatophyta; Magnoliophyta; eudicotyledons; Gunneridae; Pentapetalae; rosids; malvids; Brassicales; Brassicaceae; Camelineae; Arabidopsis	TR689|c0_g2_i1|m.761	1-1431[+]	.	.	ExpAA=44.61^PredHel=2^Topology=o10-30i43-65o	.	.	.
TR689|c0_g3	TR689|c0_g3_i1	ZDHC1_ARATH^ZDHC1_ARATH^Q:742-2562,H:1-586^51.97%ID^E:3e-160^RecName: Full=Probable protein S-acyltransferase 22;^Eukaryota; Viridiplantae; Streptophyta; Embryophyta; Tracheophyta; Spermatophyta; Magnoliophyta; eudicotyledons; Gunneridae; Pentapetalae; rosids; malvids; Brassicales; Brassicaceae; Camelineae; Arabidopsis	TR689|c0_g3_i1|m.762	742-2832[+]	PF01529.15^zf-DHHC^DHHC palmitoyltransferase^161-311^E:7.9e-27	.	ExpAA=101.17^PredHel=4^Topology=o15-37i44-66o228-250i263-285o	.	.	GO:0008270^molecular_function^zinc ion binding
TR690|c0_g1	TR690|c0_g1_i1	.	TR690|c0_g1_i1|m.766	3-935[-]	.	.	.	.	.	.
TR690|c0_g2	TR690|c0_g2_i1	.	TR690|c0_g2_i1|m.767	263-1531[-]	.	.	.	.	.	.
TR691|c0_g1	TR691|c0_g1_i1	.	.	.	.	.	.	.	.	.
TR692|c0_g1	TR692|c0_g1_i1	.	.	.	.	.	.	.	.	.
TR692|c0_g2	TR692|c0_g2_i1	.	.	.	.	.	.	.	.	.
TR693|c0_g1	TR693|c0_g1_i1	ECA2_ARATH^ECA2_ARATH^Q:286-444,H:699-751^77.36%ID^E:8e-19^RecName: Full=Calcium-transporting ATPase 2, endoplasmic reticulum-type;^Eukaryota; Viridiplantae; Streptophyta; Embryophyta; Tracheophyta; Spermatophyta; Magnoliophyta; eudicotyledons; Gunneridae; Pentapetalae; rosids; malvids; Brassicales; Brassicaceae; Camelineae; Arabidopsis	TR693|c0_g1_i1|m.768	1-450[+]	PF00702.21^Hydrolase^haloacid dehalogenase-like hydrolase^94-136^E:4.6e-07	.	.	.	.	.
TR693|c0_g2	TR693|c0_g2_i1	.	.	.	.	.	.	.	.	.
TR693|c0_g3	TR693|c0_g3_i1	ECA1_ARATH^ECA1_ARATH^Q:241-402,H:702-755^75.93%ID^E:5e-19^RecName: Full=Calcium-transporting ATPase 1, endoplasmic reticulum-type;^Eukaryota; Viridiplantae; Streptophyta; Embryophyta; Tracheophyta; Spermatophyta; Magnoliophyta; eudicotyledons; Gunneridae; Pentapetalae; rosids; malvids; Brassicales; Brassicaceae; Camelineae; Arabidopsis	TR693|c0_g3_i1|m.769	1-408[+]	PF00702.21^Hydrolase^haloacid dehalogenase-like hydrolase^81-122^E:5.3e-07	.	.	.	.	.
TR694|c0_g1	TR694|c0_g1_i1	MLO14_ARATH^MLO14_ARATH^Q:187-2,H:10-71^69.35%ID^E:4e-20^RecName: Full=MLO-like protein 14;^Eukaryota; Viridiplantae; Streptophyta; Embryophyta; Tracheophyta; Spermatophyta; Magnoliophyta; eudicotyledons; Gunneridae; Pentapetalae; rosids; malvids; Brassicales; Brassicaceae; Camelineae; Arabidopsis	.	.	.	.	.	.	GO:0016021^cellular_component^integral component of membrane`GO:0006952^biological_process^defense response`GO:0009607^biological_process^response to biotic stimulus	.
TR694|c0_g1	TR694|c0_g1_i2	MLO14_ARATH^MLO14_ARATH^Q:187-2,H:10-71^69.35%ID^E:4e-20^RecName: Full=MLO-like protein 14;^Eukaryota; Viridiplantae; Streptophyta; Embryophyta; Tracheophyta; Spermatophyta; Magnoliophyta; eudicotyledons; Gunneridae; Pentapetalae; rosids; malvids; Brassicales; Brassicaceae; Camelineae; Arabidopsis	.	.	.	.	.	.	GO:0016021^cellular_component^integral component of membrane`GO:0006952^biological_process^defense response`GO:0009607^biological_process^response to biotic stimulus	.
TR695|c0_g1	TR695|c0_g1_i1	ERG_ANTMA^ERG_ANTMA^Q:1247-270,H:104-423^63.8%ID^E:6e-137^RecName: Full=GTP-binding protein ERG;^Eukaryota; Viridiplantae; Streptophyta; Embryophyta; Tracheophyta; Spermatophyta; Magnoliophyta; eudicotyledons; Gunneridae; Pentapetalae; asterids; lamiids; Lamiales; Plantaginaceae; Antirrhineae; Antirrhinum	TR695|c0_g1_i1|m.770	264-1961[-]	PF00009.22^GTP_EFTU^Elongation factor Tu GTP binding domain^279-454^E:1.7e-06`PF01926.18^MMR_HSR1^50S ribosome-binding GTPase^282-407^E:4.1e-16`PF02421.13^FeoB_N^Ferrous iron transport protein B^282-419^E:5.4e-07`PF07650.12^KH_2^KH domain^491-565^E:1.9e-09	.	.	.	.	GO:0003924^molecular_function^GTPase activity`GO:0005525^molecular_function^GTP binding`GO:0015093^molecular_function^ferrous iron transmembrane transporter activity`GO:0015684^biological_process^ferrous iron transport`GO:0016021^cellular_component^integral component of membrane`GO:0003723^molecular_function^RNA binding
TR695|c0_g1	TR695|c0_g1_i2	ERG_ANTMA^ERG_ANTMA^Q:246-40,H:104-167^59.42%ID^E:1e-07^RecName: Full=GTP-binding protein ERG;^Eukaryota; Viridiplantae; Streptophyta; Embryophyta; Tracheophyta; Spermatophyta; Magnoliophyta; eudicotyledons; Gunneridae; Pentapetalae; asterids; lamiids; Lamiales; Plantaginaceae; Antirrhineae; Antirrhinum	TR695|c0_g1_i2|m.771	28-960[-]	.	.	.	.	.	.
TR695|c0_g1	TR695|c0_g1_i3	.	.	.	.	.	.	.	.	.
TR695|c0_g1	TR695|c0_g1_i4	ERG_ANTMA^ERG_ANTMA^Q:1247-270,H:104-423^63.8%ID^E:7e-137^RecName: Full=GTP-binding protein ERG;^Eukaryota; Viridiplantae; Streptophyta; Embryophyta; Tracheophyta; Spermatophyta; Magnoliophyta; eudicotyledons; Gunneridae; Pentapetalae; asterids; lamiids; Lamiales; Plantaginaceae; Antirrhineae; Antirrhinum	TR695|c0_g1_i4|m.772	264-1946[-]	PF00009.22^GTP_EFTU^Elongation factor Tu GTP binding domain^274-449^E:1.7e-06`PF01926.18^MMR_HSR1^50S ribosome-binding GTPase^277-402^E:4e-16`PF02421.13^FeoB_N^Ferrous iron transport protein B^277-414^E:5.3e-07`PF07650.12^KH_2^KH domain^486-560^E:1.9e-09	.	.	.	.	GO:0003924^molecular_function^GTPase activity`GO:0005525^molecular_function^GTP binding`GO:0015093^molecular_function^ferrous iron transmembrane transporter activity`GO:0015684^biological_process^ferrous iron transport`GO:0016021^cellular_component^integral component of membrane`GO:0003723^molecular_function^RNA binding
TR696|c0_g1	TR696|c0_g1_i1	.	.	.	.	.	.	.	.	.
TR697|c0_g1	TR697|c0_g1_i1	TPC12_HUMAN^TPC12_HUMAN^Q:548-201,H:619-734^32.76%ID^E:7e-13^RecName: Full=Trafficking protein particle complex subunit 12;^Eukaryota; Metazoa; Chordata; Craniata; Vertebrata; Euteleostomi; Mammalia; Eutheria; Euarchontoglires; Primates; Haplorrhini; Catarrhini; Hominidae; Homo`TPC12_HUMAN^TPC12_HUMAN^Q:813-610,H:535-603^33.33%ID^E:7e-13^RecName: Full=Trafficking protein particle complex subunit …	TR697|c0_g1_i1|m.774	198-629[-]	PF07719.12^TPR_2^Tetratricopeptide repeat^32-62^E:0.00026`PF13414.1^TPR_11^TPR repeat^33-91^E:3.1e-08`PF00515.23^TPR_1^Tetratricopeptide repeat^34-60^E:0.0049	.	.	.	.	GO:0005515^molecular_function^protein binding
TR697|c0_g1	TR697|c0_g1_i1	TPC12_HUMAN^TPC12_HUMAN^Q:548-201,H:619-734^32.76%ID^E:7e-13^RecName: Full=Trafficking protein particle complex subunit 12;^Eukaryota; Metazoa; Chordata; Craniata; Vertebrata; Euteleostomi; Mammalia; Eutheria; Euarchontoglires; Primates; Haplorrhini; Catarrhini; Hominidae; Homo`TPC12_HUMAN^TPC12_HUMAN^Q:813-610,H:535-603^33.33%ID^E:7e-13^RecName: Full=Trafficking protein particle complex subunit …	TR697|c0_g1_i1|m.773	598-1767[-]	PF13371.1^TPR_9^Tetratricopeptide repeat^338-383^E:0.0017`PF14559.1^TPR_19^Tetratricopeptide repeat^340-385^E:9.6e-07	.	.	.	.	.
TR697|c0_g2	TR697|c0_g2_i1	TPC12_HUMAN^TPC12_HUMAN^Q:812-201,H:535-734^30.43%ID^E:8e-16^RecName: Full=Trafficking protein particle complex subunit 12;^Eukaryota; Metazoa; Chordata; Craniata; Vertebrata; Euteleostomi; Mammalia; Eutheria; Euarchontoglires; Primates; Haplorrhini; Catarrhini; Hominidae; Homo`TPC12_HUMAN^TPC12_HUMAN^Q:1517-1326,H:441-504^42.19%ID^E:9e-08^RecName: Full=Trafficking protein particle complex subuni…	TR697|c0_g2_i1|m.776	198-1766[-]	PF13371.1^TPR_9^Tetratricopeptide repeat^338-388^E:0.00055`PF14559.1^TPR_19^Tetratricopeptide repeat^340-390^E:2.5e-07`PF07719.12^TPR_2^Tetratricopeptide repeat^411-440^E:0.0017`PF13414.1^TPR_11^TPR repeat^412-470^E:2.9e-07`PF00515.23^TPR_1^Tetratricopeptide repeat^413-439^E:0.03	.	.	.	.	GO:0005515^molecular_function^protein binding
TR698|c0_g1	TR698|c0_g1_i1	.	TR698|c0_g1_i1|m.778	116-1252[+]	.	.	ExpAA=22.13^PredHel=1^Topology=o355-377i	.	.	.
TR699|c0_g1	TR699|c0_g1_i1	U136_ARATH^U136_ARATH^Q:638-327,H:9-106^37.5%ID^E:5e-09^RecName: Full=UPF0136 membrane protein At2g26240;^Eukaryota; Viridiplantae; Streptophyta; Embryophyta; Tracheophyta; Spermatophyta; Magnoliophyta; eudicotyledons; Gunneridae; Pentapetalae; rosids; malvids; Brassicales; Brassicaceae; Camelineae; Arabidopsis	.	.	.	.	.	.	GO:0016021^cellular_component^integral component of membrane`GO:0005739^cellular_component^mitochondrion	.
TR699|c0_g2	TR699|c0_g2_i1	U136_ARATH^U136_ARATH^Q:639-328,H:9-106^37.5%ID^E:5e-09^RecName: Full=UPF0136 membrane protein At2g26240;^Eukaryota; Viridiplantae; Streptophyta; Embryophyta; Tracheophyta; Spermatophyta; Magnoliophyta; eudicotyledons; Gunneridae; Pentapetalae; rosids; malvids; Brassicales; Brassicaceae; Camelineae; Arabidopsis	.	.	.	.	.	.	GO:0016021^cellular_component^integral component of membrane`GO:0005739^cellular_component^mitochondrion	.
TR700|c0_g1	TR700|c0_g1_i1	.	TR700|c0_g1_i1|m.783	80-997[+]	PF11911.3^DUF3429^Protein of unknown function (DUF3429)^140-287^E:9.8e-34	.	ExpAA=94.74^PredHel=4^Topology=i140-162o177-199i212-234o270-292i	.	.	.
TR700|c0_g2	TR700|c0_g2_i1	.	TR700|c0_g2_i1|m.784	80-478[+]	.	.	.	.	.	.
TR701|c0_g1	TR701|c0_g1_i1	.	.	.	.	.	.	.	.	.
TR702|c0_g1	TR702|c0_g1_i1	XYLL3_ARATH^XYLL3_ARATH^Q:2-175,H:501-558^77.59%ID^E:1e-16^RecName: Full=D-xylose-proton symporter-like 3, chloroplastic;^Eukaryota; Viridiplantae; Streptophyta; Embryophyta; Tracheophyta; Spermatophyta; Magnoliophyta; eudicotyledons; Gunneridae; Pentapetalae; rosids; malvids; Brassicales; Brassicaceae; Camelineae; Arabidopsis	.	.	.	.	.	COG0477^major facilitator Superfamily	GO:0009507^cellular_component^chloroplast`GO:0009941^cellular_component^chloroplast envelope`GO:0031969^cellular_component^chloroplast membrane`GO:0016021^cellular_component^integral component of membrane`GO:0022891^molecular_function^substrate-specific transmembrane transporter activity`GO:0008643^biological_process^carbohydrate transport	.
TR703|c0_g1	TR703|c0_g1_i1	Y4361_ARATH^Y4361_ARATH^Q:282-7,H:816-905^65.22%ID^E:5e-31^RecName: Full=Probable LRR receptor-like serine/threonine-protein kinase At4g36180;^Eukaryota; Viridiplantae; Streptophyta; Embryophyta; Tracheophyta; Spermatophyta; Magnoliophyta; eudicotyledons; Gunneridae; Pentapetalae; rosids; malvids; Brassicales; Brassicaceae; Camelineae; Arabidopsis	TR703|c0_g1_i1|m.785	1-429[-]	.	.	ExpAA=23.44^PredHel=1^Topology=o13-35i	.	.	.
TR703|c0_g2	TR703|c0_g2_i1	Y4361_ARATH^Y4361_ARATH^Q:449-18,H:816-958^71.72%ID^E:5e-64^RecName: Full=Probable LRR receptor-like serine/threonine-protein kinase At4g36180;^Eukaryota; Viridiplantae; Streptophyta; Embryophyta; Tracheophyta; Spermatophyta; Magnoliophyta; eudicotyledons; Gunneridae; Pentapetalae; rosids; malvids; Brassicales; Brassicaceae; Camelineae; Arabidopsis	TR703|c0_g2_i1|m.786	3-596[-]	PF07714.12^Pkinase_Tyr^Protein tyrosine kinase^81-195^E:3.4e-10`PF00069.20^Pkinase^Protein kinase domain^83-195^E:3e-09	.	ExpAA=23.72^PredHel=1^Topology=o13-35i	.	.	GO:0004672^molecular_function^protein kinase activity`GO:0006468^biological_process^protein phosphorylation`GO:0005524^molecular_function^ATP binding
TR704|c0_g1	TR704|c0_g1_i1	.	.	.	.	.	.	.	.	.
TR705|c0_g1	TR705|c0_g1_i1	.	TR705|c0_g1_i1|m.787	83-622[+]	.	.	.	.	.	.
TR706|c0_g1	TR706|c0_g1_i1	PSBR_SOLTU^PSBR_SOLTU^Q:441-22,H:2-137^63.57%ID^E:5e-50^RecName: Full=Photosystem II 10 kDa polypeptide, chloroplastic;^Eukaryota; Viridiplantae; Streptophyta; Embryophyta; Tracheophyta; Spermatophyta; Magnoliophyta; eudicotyledons; Gunneridae; Pentapetalae; asterids; lamiids; Solanales; Solanaceae; Solanoideae; Solaneae; Solanum	TR706|c0_g1_i1|m.789	16-477[-]	PF04725.7^PsbR^Photosystem II 10 kDa polypeptide PsbR^55-152^E:1.9e-45	.	ExpAA=23.90^PredHel=1^Topology=i126-148o	.	.	GO:0015979^biological_process^photosynthesis`GO:0009523^cellular_component^photosystem II`GO:0009654^cellular_component^photosystem II oxygen evolving complex`GO:0042651^cellular_component^thylakoid membrane
TR707|c0_g1	TR707|c0_g1_i1	.	TR707|c0_g1_i1|m.790	268-1020[-]	PF00578.16^AhpC-TSA^AhpC/TSA family^70-189^E:3.3e-17`PF08534.5^Redoxin^Redoxin^70-190^E:2e-13	.	.	.	.	GO:0016209^molecular_function^antioxidant activity`GO:0016491^molecular_function^oxidoreductase activity`GO:0055114^biological_process^oxidation-reduction process
TR708|c0_g1	TR708|c0_g1_i1	MPK_PEA^MPK_PEA^Q:1-609,H:138-339^84.24%ID^E:6e-124^RecName: Full=Mitogen-activated protein kinase homolog D5;^Eukaryota; Viridiplantae; Streptophyta; Embryophyta; Tracheophyta; Spermatophyta; Magnoliophyta; eudicotyledons; Gunneridae; Pentapetalae; rosids; fabids; Fabales; Fabaceae; Papilionoideae; Fabeae; Pisum	TR708|c0_g1_i1|m.791	1-612[+]	PF00069.20^Pkinase^Protein kinase domain^2-204^E:1.7e-54`PF07714.12^Pkinase_Tyr^Protein tyrosine kinase^3-122^E:8.9e-22	.	.	.	.	GO:0004672^molecular_function^protein kinase activity`GO:0005524^molecular_function^ATP binding`GO:0006468^biological_process^protein phosphorylation
TR709|c0_g1	TR709|c0_g1_i1	.	.	.	.	.	.	.	.	.
TR709|c0_g2	TR709|c0_g2_i1	.	.	.	.	.	.	.	.	.
TR710|c0_g1	TR710|c0_g1_i1	PP271_ARATH^PP271_ARATH^Q:305-15,H:507-604^40.82%ID^E:4e-15^RecName: Full=Putative pentatricopeptide repeat-containing protein At3g49142;^Eukaryota; Viridiplantae; Streptophyta; Embryophyta; Tracheophyta; Spermatophyta; Magnoliophyta; eudicotyledons; Gunneridae; Pentapetalae; rosids; malvids; Brassicales; Brassicaceae; Camelineae; Arabidopsis	.	.	.	.	.	.	.	.
TR710|c0_g2	TR710|c0_g2_i1	PP271_ARATH^PP271_ARATH^Q:254-6,H:507-590^38.1%ID^E:1e-10^RecName: Full=Putative pentatricopeptide repeat-containing protein At3g49142;^Eukaryota; Viridiplantae; Streptophyta; Embryophyta; Tracheophyta; Spermatophyta; Magnoliophyta; eudicotyledons; Gunneridae; Pentapetalae; rosids; malvids; Brassicales; Brassicaceae; Camelineae; Arabidopsis	.	.	.	.	.	.	.	.
TR710|c0_g3	TR710|c0_g3_i1	PP172_ARATH^PP172_ARATH^Q:385-2,H:693-821^37.21%ID^E:2e-20^RecName: Full=Pentatricopeptide repeat-containing protein At2g27610;^Eukaryota; Viridiplantae; Streptophyta; Embryophyta; Tracheophyta; Spermatophyta; Magnoliophyta; eudicotyledons; Gunneridae; Pentapetalae; rosids; malvids; Brassicales; Brassicaceae; Camelineae; Arabidopsis	.	.	.	.	.	.	.	.
TR711|c0_g1	TR711|c0_g1_i1	MAF1_SOLLC^MAF1_SOLLC^Q:101-295,H:25-114^38.89%ID^E:9e-15^RecName: Full=MFP1 attachment factor 1;^Eukaryota; Viridiplantae; Streptophyta; Embryophyta; Tracheophyta; Spermatophyta; Magnoliophyta; eudicotyledons; Gunneridae; Pentapetalae; asterids; lamiids; Solanales; Solanaceae; Solanoideae; Solaneae; Solanum; Lycopersicon	.	.	.	.	.	.	GO:0005794^cellular_component^Golgi apparatus`GO:0005635^cellular_component^nuclear envelope`GO:0016363^cellular_component^nuclear matrix	.
TR711|c0_g2	TR711|c0_g2_i1	MAF1_SOLLC^MAF1_SOLLC^Q:101-376,H:25-114^46.74%ID^E:2e-22^RecName: Full=MFP1 attachment factor 1;^Eukaryota; Viridiplantae; Streptophyta; Embryophyta; Tracheophyta; Spermatophyta; Magnoliophyta; eudicotyledons; Gunneridae; Pentapetalae; asterids; lamiids; Solanales; Solanaceae; Solanoideae; Solaneae; Solanum; Lycopersicon	TR711|c0_g2_i1|m.792	83-457[+]	PF13943.1^WPP^WPP domain^7-104^E:5.8e-35	.	.	.	.	.
TR712|c0_g1	TR712|c0_g1_i1	.	TR712|c0_g1_i1|m.793	1-501[+]	.	.	.	.	.	.
TR713|c0_g1	TR713|c0_g1_i1	ZNFX1_HUMAN^ZNFX1_HUMAN^Q:795-1145,H:940-1053^41.03%ID^E:5e-19^RecName: Full=NFX1-type zinc finger-containing protein 1;^Eukaryota; Metazoa; Chordata; Craniata; Vertebrata; Euteleostomi; Mammalia; Eutheria; Euarchontoglires; Primates; Haplorrhini; Catarrhini; Hominidae; Homo	TR713|c0_g1_i1|m.795	3-1145[+]	PF13086.1^AAA_11^AAA domain^12-368^E:1.5e-10	.	.	.	.	.
TR714|c0_g1	TR714|c0_g1_i1	.	.	.	.	.	.	.	.	.
TR715|c0_g1	TR715|c0_g1_i1	BLH1_ARATH^BLH1_ARATH^Q:1242-301,H:421-680^33.23%ID^E:2e-20^RecName: Full=BEL1-like homeodomain protein 1;^Eukaryota; Viridiplantae; Streptophyta; Embryophyta; Tracheophyta; Spermatophyta; Magnoliophyta; eudicotyledons; Gunneridae; Pentapetalae; rosids; malvids; Brassicales; Brassicaceae; Camelineae; Arabidopsis	TR715|c0_g1_i1|m.796	298-1242[-]	PF05920.6^Homeobox_KN^Homeobox KN domain^1-22^E:1.3e-07	.	.	.	.	GO:0003677^molecular_function^DNA binding`GO:0006355^biological_process^regulation of transcription, DNA-templated
TR716|c0_g1	TR716|c0_g1_i1	SYMPK_XENLA^SYMPK_XENLA^Q:1996-191,H:547-1089^33.61%ID^E:5e-76^RecName: Full=Symplekin;^Eukaryota; Metazoa; Chordata; Craniata; Vertebrata; Euteleostomi; Amphibia; Batrachia; Anura; Pipoidea; Pipidae; Xenopodinae; Xenopus; Xenopus	TR716|c0_g1_i1|m.798	68-2845[-]	PF12295.3^Symplekin_C^Symplekin tight junction protein C terminal^679-857^E:9.8e-66	.	ExpAA=18.99^PredHel=1^Topology=o791-813i	.	.	.
TR716|c0_g2	TR716|c0_g2_i1	SYMPK_XENLA^SYMPK_XENLA^Q:2604-799,H:547-1089^33.61%ID^E:3e-75^RecName: Full=Symplekin;^Eukaryota; Metazoa; Chordata; Craniata; Vertebrata; Euteleostomi; Amphibia; Batrachia; Anura; Pipoidea; Pipidae; Xenopodinae; Xenopus; Xenopus	TR716|c0_g2_i1|m.800	676-3453[-]	PF12295.3^Symplekin_C^Symplekin tight junction protein C terminal^679-857^E:9.8e-66	.	ExpAA=18.99^PredHel=1^Topology=o791-813i	.	.	.
TR717|c0_g1	TR717|c0_g1_i1	.	TR717|c0_g1_i1|m.802	2-1372[+]	.	.	ExpAA=22.87^PredHel=1^Topology=i7-29o	.	.	.
TR718|c0_g1	TR718|c0_g1_i1	MOC2A_ARATH^MOC2A_ARATH^Q:121-399,H:3-96^51.06%ID^E:5e-25^RecName: Full=Molybdopterin synthase sulfur carrier subunit {ECO:0000255|HAMAP-Rule:MF_03051};^Eukaryota; Viridiplantae; Streptophyta; Embryophyta; Tracheophyta; Spermatophyta; Magnoliophyta; eudicotyledons; Gunneridae; Pentapetalae; rosids; malvids; Brassicales; Brassicaceae; Camelineae; Arabidopsis	TR718|c0_g1_i1|m.804	85-402[+]	PF02597.15^ThiS^ThiS family^29-105^E:3e-16	.	.	.	.	.
TR719|c0_g1	TR719|c0_g1_i1	DET1_SOLLC^DET1_SOLLC^Q:269-18,H:323-408^60.47%ID^E:1e-26^RecName: Full=Light-mediated development protein DET1;^Eukaryota; Viridiplantae; Streptophyta; Embryophyta; Tracheophyta; Spermatophyta; Magnoliophyta; eudicotyledons; Gunneridae; Pentapetalae; asterids; lamiids; Solanales; Solanaceae; Solanoideae; Solaneae; Solanum; Lycopersicon	.	.	.	.	.	.	GO:0005634^cellular_component^nucleus`GO:0003824^molecular_function^catalytic activity`GO:0006281^biological_process^DNA repair`GO:0010100^biological_process^negative regulation of photomorphogenesis`GO:0009585^biological_process^red, far-red light phototransduction`GO:0048608^biological_process^reproductive structure development	.
TR720|c0_g1	TR720|c0_g1_i1	.	.	.	.	.	.	.	.	.
TR721|c0_g1	TR721|c0_g1_i1	.	.	.	.	.	.	.	.	.
TR721|c0_g1	TR721|c0_g1_i2	.	.	.	.	.	.	.	.	.
TR722|c0_g1	TR722|c0_g1_i1	.	.	.	.	.	.	.	.	.
TR723|c0_g1	TR723|c0_g1_i1	RNH2A_ARATH^RNH2A_ARATH^Q:933-76,H:8-294^67.59%ID^E:9e-132^RecName: Full=Ribonuclease H2 subunit A;^Eukaryota; Viridiplantae; Streptophyta; Embryophyta; Tracheophyta; Spermatophyta; Magnoliophyta; eudicotyledons; Gunneridae; Pentapetalae; rosids; malvids; Brassicales; Brassicaceae; Camelineae; Arabidopsis	TR723|c0_g1_i1|m.806	64-951[-]	PF01351.13^RNase_HII^Ribonuclease HII^16-226^E:5.5e-53	.	.	.	.	.
TR723|c0_g2	TR723|c0_g2_i1	RNH2A_ARATH^RNH2A_ARATH^Q:870-76,H:29-294^66.54%ID^E:1e-116^RecName: Full=Ribonuclease H2 subunit A;^Eukaryota; Viridiplantae; Streptophyta; Embryophyta; Tracheophyta; Spermatophyta; Magnoliophyta; eudicotyledons; Gunneridae; Pentapetalae; rosids; malvids; Brassicales; Brassicaceae; Camelineae; Arabidopsis	TR723|c0_g2_i1|m.807	64-864[-]	PF01351.13^RNase_HII^Ribonuclease HII^1-197^E:3.6e-41	.	.	.	.	.
TR724|c0_g1	TR724|c0_g1_i1	MET22_HUMAN^MET22_HUMAN^Q:12-401,H:216-337^36.36%ID^E:1e-15^RecName: Full=Methyltransferase-like protein 22;^Eukaryota; Metazoa; Chordata; Craniata; Vertebrata; Euteleostomi; Mammalia; Eutheria; Euarchontoglires; Primates; Haplorrhini; Catarrhini; Hominidae; Homo	TR724|c0_g1_i1|m.808	3-401[+]	PF10294.4^Methyltransf_16^Putative methyltransferase^4-68^E:6.9e-07	.	.	.	.	.
TR724|c0_g2	TR724|c0_g2_i1	MET22_HUMAN^MET22_HUMAN^Q:2-487,H:187-337^39.02%ID^E:7e-25^RecName: Full=Methyltransferase-like protein 22;^Eukaryota; Metazoa; Chordata; Craniata; Vertebrata; Euteleostomi; Mammalia; Eutheria; Euarchontoglires; Primates; Haplorrhini; Catarrhini; Hominidae; Homo	TR724|c0_g2_i1|m.809	2-487[+]	PF10294.4^Methyltransf_16^Putative methyltransferase^1-97^E:1.8e-14	.	.	.	.	.
TR725|c0_g1	TR725|c0_g1_i1	FTSH3_ARATH^FTSH3_ARATH^Q:2773-548,H:39-778^73.36%ID^E:0^RecName: Full=ATP-dependent zinc metalloprotease FTSH 3, mitochondrial;^Eukaryota; Viridiplantae; Streptophyta; Embryophyta; Tracheophyta; Spermatophyta; Magnoliophyta; eudicotyledons; Gunneridae; Pentapetalae; rosids; malvids; Brassicales; Brassicaceae; Camelineae; Arabidopsis	TR725|c0_g1_i1|m.810	461-3067[-]	PF06480.10^FtsH_ext^FtsH Extracellular^203-307^E:1.8e-08`PF00004.24^AAA^ATPase family associated with various cellular activities (AAA)^420-552^E:2.6e-40`PF01434.13^Peptidase_M41^Peptidase family M41^616-818^E:1.2e-75	.	.	.	.	GO:0004222^molecular_function^metalloendopeptidase activity`GO:0005524^molecular_function^ATP binding`GO:0008270^molecular_function^zinc ion binding`GO:0016021^cellular_component^integral component of membrane`GO:0006508^biological_process^proteolysis
TR725|c0_g2	TR725|c0_g2_i1	FTSH3_ARATH^FTSH3_ARATH^Q:2775-550,H:39-778^73.36%ID^E:0^RecName: Full=ATP-dependent zinc metalloprotease FTSH 3, mitochondrial;^Eukaryota; Viridiplantae; Streptophyta; Embryophyta; Tracheophyta; Spermatophyta; Magnoliophyta; eudicotyledons; Gunneridae; Pentapetalae; rosids; malvids; Brassicales; Brassicaceae; Camelineae; Arabidopsis	TR725|c0_g2_i1|m.812	463-3069[-]	PF06480.10^FtsH_ext^FtsH Extracellular^203-307^E:1.8e-08`PF00004.24^AAA^ATPase family associated with various cellular activities (AAA)^420-552^E:2.6e-40`PF01434.13^Peptidase_M41^Peptidase family M41^616-818^E:1.2e-75	.	.	.	.	GO:0004222^molecular_function^metalloendopeptidase activity`GO:0005524^molecular_function^ATP binding`GO:0008270^molecular_function^zinc ion binding`GO:0016021^cellular_component^integral component of membrane`GO:0006508^biological_process^proteolysis
TR726|c0_g1	TR726|c0_g1_i1	.	.	.	.	.	.	.	.	.
TR727|c0_g1	TR727|c0_g1_i1	ERF3_TOBAC^ERF3_TOBAC^Q:273-458,H:22-83^80.65%ID^E:4e-17^RecName: Full=Ethylene-responsive transcription factor 3;^Eukaryota; Viridiplantae; Streptophyta; Embryophyta; Tracheophyta; Spermatophyta; Magnoliophyta; eudicotyledons; Gunneridae; Pentapetalae; asterids; lamiids; Solanales; Solanaceae; Nicotianoideae; Nicotianeae; Nicotiana	TR727|c0_g1_i1|m.814	240-875[+]	PF00847.15^AP2^AP2 domain^17-66^E:1e-17	.	.	.	.	GO:0003700^molecular_function^sequence-specific DNA binding transcription factor activity`GO:0006355^biological_process^regulation of transcription, DNA-templated
TR728|c0_g1	TR728|c0_g1_i1	PAP12_ARATH^PAP12_ARATH^Q:256-2,H:57-141^55.29%ID^E:6e-21^RecName: Full=Probable plastid-lipid-associated protein 12, chloroplastic;^Eukaryota; Viridiplantae; Streptophyta; Embryophyta; Tracheophyta; Spermatophyta; Magnoliophyta; eudicotyledons; Gunneridae; Pentapetalae; rosids; malvids; Brassicales; Brassicaceae; Camelineae; Arabidopsis	TR728|c0_g1_i1|m.816	2-424[-]	PF04755.7^PAP_fibrillin^PAP_fibrillin^73-140^E:5.2e-14	.	.	.	.	.
TR728|c0_g2	TR728|c0_g2_i1	PAP12_ARATH^PAP12_ARATH^Q:256-2,H:57-141^56.47%ID^E:2e-21^RecName: Full=Probable plastid-lipid-associated protein 12, chloroplastic;^Eukaryota; Viridiplantae; Streptophyta; Embryophyta; Tracheophyta; Spermatophyta; Magnoliophyta; eudicotyledons; Gunneridae; Pentapetalae; rosids; malvids; Brassicales; Brassicaceae; Camelineae; Arabidopsis	TR728|c0_g2_i1|m.817	2-424[-]	PF04755.7^PAP_fibrillin^PAP_fibrillin^73-140^E:4.8e-14	.	.	.	.	.
TR729|c0_g1	TR729|c0_g1_i1	DAG_ANTMA^DAG_ANTMA^Q:274-588,H:80-184^58.1%ID^E:1e-37^RecName: Full=DAG protein, chloroplastic;^Eukaryota; Viridiplantae; Streptophyta; Embryophyta; Tracheophyta; Spermatophyta; Magnoliophyta; eudicotyledons; Gunneridae; Pentapetalae; asterids; lamiids; Lamiales; Plantaginaceae; Antirrhineae; Antirrhinum	TR729|c0_g1_i1|m.818	16-705[+]	.	.	.	.	.	.
TR730|c0_g1	TR730|c0_g1_i1	.	.	.	.	.	.	.	.	.
TR730|c0_g2	TR730|c0_g2_i1	.	.	.	.	.	.	.	.	.
TR731|c0_g1	TR731|c0_g1_i1	NRAM5_ORYSJ^NRAM5_ORYSJ^Q:2-766,H:246-500^60.39%ID^E:8e-94^RecName: Full=Metal transporter Nramp5;^Eukaryota; Viridiplantae; Streptophyta; Embryophyta; Tracheophyta; Spermatophyta; Magnoliophyta; Liliopsida; Poales; Poaceae; BEP clade; Ehrhartoideae; Oryzeae; Oryza	TR731|c0_g1_i1|m.821	2-778[+]	PF01566.13^Nramp^Natural resistance-associated macrophage protein^15-181^E:2.2e-44	.	ExpAA=130.99^PredHel=6^Topology=i19-41o82-104i125-142o146-168i180-202o222-244i	.	.	GO:0005215^molecular_function^transporter activity`GO:0006810^biological_process^transport`GO:0016020^cellular_component^membrane
TR732|c0_g1	TR732|c0_g1_i1	.	.	.	.	.	.	.	.	.
TR733|c0_g1	TR733|c0_g1_i1	.	.	.	.	.	.	.	.	.
TR734|c0_g1	TR734|c0_g1_i1	.	.	.	.	.	.	.	.	.
TR735|c0_g1	TR735|c0_g1_i1	.	.	.	.	.	.	.	.	.
TR736|c0_g1	TR736|c0_g1_i1	SNP33_ARATH^SNP33_ARATH^Q:1846-1007,H:25-300^44.33%ID^E:1e-65^RecName: Full=SNAP25 homologous protein SNAP33;^Eukaryota; Viridiplantae; Streptophyta; Embryophyta; Tracheophyta; Spermatophyta; Magnoliophyta; eudicotyledons; Gunneridae; Pentapetalae; rosids; malvids; Brassicales; Brassicaceae; Camelineae; Arabidopsis	TR736|c0_g1_i1|m.822	1004-1882[-]	PF05739.14^SNARE^SNARE domain^233-289^E:4.1e-09	.	.	.	.	GO:0005515^molecular_function^protein binding
TR737|c0_g1	TR737|c0_g1_i1	WDR72_HUMAN^WDR72_HUMAN^Q:31-384,H:9-106^30%ID^E:9e-07^RecName: Full=WD repeat-containing protein 72;^Eukaryota; Metazoa; Chordata; Craniata; Vertebrata; Euteleostomi; Mammalia; Eutheria; Euarchontoglires; Primates; Haplorrhini; Catarrhini; Hominidae; Homo	TR737|c0_g1_i1|m.823	1-603[+]	.	.	.	.	.	.
TR738|c0_g1	TR738|c0_g1_i1	.	TR738|c0_g1_i1|m.824	2-445[+]	.	.	.	.	.	.
TR739|c0_g1	TR739|c0_g1_i1	ERF39_ARATH^ERF39_ARATH^Q:2-310,H:12-112^57.28%ID^E:2e-30^RecName: Full=Ethylene-responsive transcription factor ERF039;^Eukaryota; Viridiplantae; Streptophyta; Embryophyta; Tracheophyta; Spermatophyta; Magnoliophyta; eudicotyledons; Gunneridae; Pentapetalae; rosids; malvids; Brassicales; Brassicaceae; Camelineae; Arabidopsis	TR739|c0_g1_i1|m.825	2-709[+]	PF00847.15^AP2^AP2 domain^30-80^E:3.2e-14	.	.	.	.	GO:0003700^molecular_function^sequence-specific DNA binding transcription factor activity`GO:0006355^biological_process^regulation of transcription, DNA-templated
TR739|c0_g2	TR739|c0_g2_i1	ERF39_ARATH^ERF39_ARATH^Q:2-316,H:12-114^57.14%ID^E:3e-33^RecName: Full=Ethylene-responsive transcription factor ERF039;^Eukaryota; Viridiplantae; Streptophyta; Embryophyta; Tracheophyta; Spermatophyta; Magnoliophyta; eudicotyledons; Gunneridae; Pentapetalae; rosids; malvids; Brassicales; Brassicaceae; Camelineae; Arabidopsis	TR739|c0_g2_i1|m.826	2-337[+]	PF00847.15^AP2^AP2 domain^30-80^E:7e-15	.	.	.	.	GO:0003700^molecular_function^sequence-specific DNA binding transcription factor activity`GO:0006355^biological_process^regulation of transcription, DNA-templated
TR740|c0_g1	TR740|c0_g1_i1	OTU1_DANRE^OTU1_DANRE^Q:988-383,H:101-300^51.46%ID^E:3e-59^RecName: Full=Ubiquitin thioesterase OTU1;^Eukaryota; Metazoa; Chordata; Craniata; Vertebrata; Euteleostomi; Actinopterygii; Neopterygii; Teleostei; Ostariophysi; Cypriniformes; Cyprinidae; Danio	TR740|c0_g1_i1|m.827	374-1000[-]	PF02338.14^OTU^OTU-like cysteine protease^12-119^E:9.1e-15	.	.	.	.	.
TR741|c0_g1	TR741|c0_g1_i1	.	.	.	.	.	.	.	.	.
TR742|c0_g1	TR742|c0_g1_i1	.	TR742|c0_g1_i1|m.828	3-371[+]	.	.	.	.	.	.
TR743|c0_g1	TR743|c0_g1_i1	.	.	.	.	.	.	.	.	.
TR744|c0_g1	TR744|c0_g1_i1	KIN17_MOUSE^KIN17_MOUSE^Q:46-216,H:93-149^56.14%ID^E:5e-17^RecName: Full=DNA/RNA-binding protein KIN17;^Eukaryota; Metazoa; Chordata; Craniata; Vertebrata; Euteleostomi; Mammalia; Eutheria; Euarchontoglires; Glires; Rodentia; Sciurognathi; Muroidea; Muridae; Murinae; Mus; Mus	.	.	.	.	.	.	GO:0005737^cellular_component^cytoplasm`GO:0016363^cellular_component^nuclear matrix`GO:0005634^cellular_component^nucleus`GO:0003690^molecular_function^double-stranded DNA binding`GO:0046872^molecular_function^metal ion binding`GO:0003723^molecular_function^RNA binding`GO:0006974^biological_process^cellular response to DNA damage stimulus`GO:0006310^biological_process^DNA recombination`GO:000628…	.
TR745|c0_g1	TR745|c0_g1_i1	PP251_ARATH^PP251_ARATH^Q:146-253,H:309-344^41.67%ID^E:7e-08^RecName: Full=Putative pentatricopeptide repeat-containing protein At3g23330;^Eukaryota; Viridiplantae; Streptophyta; Embryophyta; Tracheophyta; Spermatophyta; Magnoliophyta; eudicotyledons; Gunneridae; Pentapetalae; rosids; malvids; Brassicales; Brassicaceae; Camelineae; Arabidopsis`PP251_ARATH^PP251_ARATH^Q:258-341,H:362-389^42.86%ID^…	.	.	.	.	.	.	.	.
TR745|c0_g2	TR745|c0_g2_i1	PP353_ARATH^PP353_ARATH^Q:140-256,H:384-422^51.28%ID^E:7e-06^RecName: Full=Pentatricopeptide repeat-containing protein At4g37170;^Eukaryota; Viridiplantae; Streptophyta; Embryophyta; Tracheophyta; Spermatophyta; Magnoliophyta; eudicotyledons; Gunneridae; Pentapetalae; rosids; malvids; Brassicales; Brassicaceae; Camelineae; Arabidopsis	.	.	.	.	.	.	.	.
TR746|c0_g1	TR746|c0_g1_i1	.	.	.	.	.	.	.	.	.
TR747|c0_g1	TR747|c0_g1_i1	SUD1_ARATH^SUD1_ARATH^Q:43-261,H:67-133^28.77%ID^E:1e-05^RecName: Full=Probable E3 ubiquitin ligase SUD1;^Eukaryota; Viridiplantae; Streptophyta; Embryophyta; Tracheophyta; Spermatophyta; Magnoliophyta; eudicotyledons; Gunneridae; Pentapetalae; rosids; malvids; Brassicales; Brassicaceae; Camelineae; Arabidopsis	.	.	.	.	.	COG5183^(Membrane-Associated Ring finger (C3HC4))	GO:0016021^cellular_component^integral component of membrane`GO:0016874^molecular_function^ligase activity`GO:0004842^molecular_function^ubiquitin-protein transferase activity`GO:0008270^molecular_function^zinc ion binding`GO:0010143^biological_process^cutin biosynthetic process`GO:0008299^biological_process^isoprenoid biosynthetic process`GO:1900490^biological_process^positive regulation of hydr…	.
TR748|c0_g1	TR748|c0_g1_i1	.	TR748|c0_g1_i1|m.830	161-1072[-]	PF11833.3^DUF3353^Protein of unknown function (DUF3353)^105-191^E:1.6e-08	.	ExpAA=60.63^PredHel=3^Topology=i175-192o246-268i280-302o	.	.	.
TR749|c0_g1	TR749|c0_g1_i1	.	.	.	.	.	.	.	.	.
TR750|c0_g1	TR750|c0_g1_i1	MED16_ARATH^MED16_ARATH^Q:53-244,H:891-953^53.12%ID^E:2e-10^RecName: Full=Mediator of RNA polymerase II transcription subunit 16;^Eukaryota; Viridiplantae; Streptophyta; Embryophyta; Tracheophyta; Spermatophyta; Magnoliophyta; eudicotyledons; Gunneridae; Pentapetalae; rosids; malvids; Brassicales; Brassicaceae; Camelineae; Arabidopsis	.	.	.	.	.	.	GO:0016592^cellular_component^mediator complex`GO:0005634^cellular_component^nucleus`GO:0032922^biological_process^circadian regulation of gene expression`GO:1901672^biological_process^positive regulation of systemic acquired resistance`GO:0010104^biological_process^regulation of ethylene-activated signaling pathway`GO:2000022^biological_process^regulation of jasmonic acid mediated signaling path…	.
TR751|c0_g1	TR751|c0_g1_i1	.	.	.	.	.	.	.	.	.
TR752|c0_g1	TR752|c0_g1_i1	.	.	.	.	.	.	.	.	.
TR752|c0_g2	TR752|c0_g2_i1	.	TR752|c0_g2_i1|m.831	3-1523[+]	PF04434.12^SWIM^SWIM zinc finger^316-342^E:0.0012	.	.	.	.	GO:0008270^molecular_function^zinc ion binding
TR753|c0_g1	TR753|c0_g1_i1	DHX57_HUMAN^DHX57_HUMAN^Q:386-51,H:1266-1383^41.53%ID^E:6e-10^RecName: Full=Putative ATP-dependent RNA helicase DHX57;^Eukaryota; Metazoa; Chordata; Craniata; Vertebrata; Euteleostomi; Mammalia; Eutheria; Euarchontoglires; Primates; Haplorrhini; Catarrhini; Hominidae; Homo	TR753|c0_g1_i1|m.832	21-386[-]	PF07717.11^OB_NTP_bind^Oligonucleotide/oligosaccharide-binding (OB)-fold^1-46^E:3.4e-05	.	.	.	.	.
TR754|c0_g1	TR754|c0_g1_i1	.	TR754|c0_g1_i1|m.833	2-364[+]	.	.	.	.	.	.
TR755|c0_g1	TR755|c0_g1_i1	TPC1_ARATH^TPC1_ARATH^Q:476-3,H:1-154^55.7%ID^E:2e-43^RecName: Full=Two pore calcium channel protein 1;^Eukaryota; Viridiplantae; Streptophyta; Embryophyta; Tracheophyta; Spermatophyta; Magnoliophyta; eudicotyledons; Gunneridae; Pentapetalae; rosids; malvids; Brassicales; Brassicaceae; Camelineae; Arabidopsis	TR755|c0_g1_i1|m.834	3-476[-]	.	.	ExpAA=44.78^PredHel=2^Topology=i69-91o125-147i	.	.	.
TR755|c0_g2	TR755|c0_g2_i1	.	.	.	.	.	.	.	.	.
TR756|c0_g1	TR756|c0_g1_i1	.	.	.	.	.	.	.	.	.
TR757|c0_g1	TR757|c0_g1_i1	PIGX_HUMAN^PIGX_HUMAN^Q:204-845,H:46-249^22.73%ID^E:8e-09^RecName: Full=Phosphatidylinositol-glycan biosynthesis class X protein;^Eukaryota; Metazoa; Chordata; Craniata; Vertebrata; Euteleostomi; Mammalia; Eutheria; Euarchontoglires; Primates; Haplorrhini; Catarrhini; Hominidae; Homo	TR757|c0_g1_i1|m.835	3-872[+]	PF08320.7^PIG-X^PIG-X / PBN1^77-280^E:2.7e-23	.	ExpAA=22.62^PredHel=1^Topology=o262-284i	.	.	GO:0006506^biological_process^GPI anchor biosynthetic process`GO:0005789^cellular_component^endoplasmic reticulum membrane
TR758|c0_g1	TR758|c0_g1_i1	.	.	.	.	.	.	.	.	.
TR759|c0_g1	TR759|c0_g1_i1	.	.	.	.	.	.	.	.	.
TR760|c0_g1	TR760|c0_g1_i1	FA32A_DANRE^FA32A_DANRE^Q:360-575,H:39-106^43.06%ID^E:4e-12^RecName: Full=Protein FAM32A-like;^Eukaryota; Metazoa; Chordata; Craniata; Vertebrata; Euteleostomi; Actinopterygii; Neopterygii; Teleostei; Ostariophysi; Cypriniformes; Cyprinidae; Danio	TR760|c0_g1_i1|m.836	180-584[+]	PF08555.5^DUF1754^Eukaryotic family of unknown function (DUF1754)^4-94^E:7.9e-14	.	.	.	.	.
TR761|c0_g1	TR761|c0_g1_i1	.	.	.	.	.	.	.	.	.
TR762|c0_g1	TR762|c0_g1_i1	YCF19_GUITH^YCF19_GUITH^Q:425-598,H:26-85^47.69%ID^E:5e-09^RecName: Full=Uncharacterized protein ycf19;^Eukaryota; Cryptophyta; Pyrenomonadales; Geminigeraceae; Guillardia	TR762|c0_g1_i1|m.837	2-754[+]	PF02325.12^YGGT^YGGT family^130-198^E:6.8e-19	.	.	.	.	GO:0016020^cellular_component^membrane
TR763|c0_g1	TR763|c0_g1_i1	BOR1_ARATH^BOR1_ARATH^Q:518-366,H:171-221^52.94%ID^E:6e-07^RecName: Full=Boron transporter 1;^Eukaryota; Viridiplantae; Streptophyta; Embryophyta; Tracheophyta; Spermatophyta; Magnoliophyta; eudicotyledons; Gunneridae; Pentapetalae; rosids; malvids; Brassicales; Brassicaceae; Camelineae; Arabidopsis	.	.	.	.	.	.	GO:0005768^cellular_component^endosome`GO:0016021^cellular_component^integral component of membrane`GO:0005773^cellular_component^vacuole`GO:0005452^molecular_function^inorganic anion exchanger activity`GO:0010036^biological_process^response to boron-containing substance	.
TR763|c0_g2	TR763|c0_g2_i1	BOR1_ARATH^BOR1_ARATH^Q:515-366,H:172-221^52%ID^E:2e-06^RecName: Full=Boron transporter 1;^Eukaryota; Viridiplantae; Streptophyta; Embryophyta; Tracheophyta; Spermatophyta; Magnoliophyta; eudicotyledons; Gunneridae; Pentapetalae; rosids; malvids; Brassicales; Brassicaceae; Camelineae; Arabidopsis	.	.	.	.	.	.	GO:0005768^cellular_component^endosome`GO:0016021^cellular_component^integral component of membrane`GO:0005773^cellular_component^vacuole`GO:0005452^molecular_function^inorganic anion exchanger activity`GO:0010036^biological_process^response to boron-containing substance	.
TR764|c0_g1	TR764|c0_g1_i1	PP431_ARATH^PP431_ARATH^Q:53-388,H:19-134^33.9%ID^E:2e-11^RecName: Full=Pentatricopeptide repeat-containing protein At5g55740, chloroplastic;^Eukaryota; Viridiplantae; Streptophyta; Embryophyta; Tracheophyta; Spermatophyta; Magnoliophyta; eudicotyledons; Gunneridae; Pentapetalae; rosids; malvids; Brassicales; Brassicaceae; Camelineae; Arabidopsis	TR764|c0_g1_i1|m.838	14-391[+]	.	.	.	.	.	.
TR765|c0_g1	TR765|c0_g1_i1	.	.	.	.	.	.	.	.	.
TR766|c0_g1	TR766|c0_g1_i1	.	.	.	.	.	.	.	.	.
TR766|c0_g2	TR766|c0_g2_i1	.	.	.	.	.	.	.	.	.
TR767|c0_g1	TR767|c0_g1_i1	CECR2_HUMAN^CECR2_HUMAN^Q:281-844,H:14-181^30%ID^E:5e-08^RecName: Full=Cat eye syndrome critical region protein 2;^Eukaryota; Metazoa; Chordata; Craniata; Vertebrata; Euteleostomi; Mammalia; Eutheria; Euarchontoglires; Primates; Haplorrhini; Catarrhini; Hominidae; Homo	TR767|c0_g1_i1|m.839	53-1237[+]	PF02791.12^DDT^DDT domain^83-130^E:7.5e-05	.	.	.	.	.
TR767|c0_g2	TR767|c0_g2_i1	.	TR767|c0_g2_i1|m.841	274-1236[+]	.	.	.	.	.	.
TR768|c0_g1	TR768|c0_g1_i1	.	TR768|c0_g1_i1|m.843	3-410[+]	PF01535.15^PPR^PPR repeat^103-131^E:0.0016`PF13812.1^PPR_3^Pentatricopeptide repeat domain^110-133^E:0.35	.	.	.	.	.
TR769|c0_g1	TR769|c0_g1_i1	.	.	.	.	.	.	.	.	.
TR770|c0_g1	TR770|c0_g1_i1	.	.	.	.	.	.	.	.	.
TR771|c0_g1	TR771|c0_g1_i1	.	.	.	.	.	.	.	.	.
TR772|c0_g1	TR772|c0_g1_i1	NTF4_TOBAC^NTF4_TOBAC^Q:524-940,H:19-159^76.6%ID^E:6e-71^RecName: Full=Mitogen-activated protein kinase homolog NTF4;^Eukaryota; Viridiplantae; Streptophyta; Embryophyta; Tracheophyta; Spermatophyta; Magnoliophyta; eudicotyledons; Gunneridae; Pentapetalae; asterids; lamiids; Solanales; Solanaceae; Nicotianoideae; Nicotianeae; Nicotiana	TR772|c0_g1_i1|m.844	518-940[+]	PF00069.20^Pkinase^Protein kinase domain^47-140^E:7.2e-17`PF07714.12^Pkinase_Tyr^Protein tyrosine kinase^48-137^E:1.1e-07	.	.	.	.	GO:0004672^molecular_function^protein kinase activity`GO:0005524^molecular_function^ATP binding`GO:0006468^biological_process^protein phosphorylation
TR773|c0_g1	TR773|c0_g1_i1	ZAT4_ARATH^ZAT4_ARATH^Q:1374-868,H:191-305^34.32%ID^E:5e-21^RecName: Full=Zinc finger protein ZAT4;^Eukaryota; Viridiplantae; Streptophyta; Embryophyta; Tracheophyta; Spermatophyta; Magnoliophyta; eudicotyledons; Gunneridae; Pentapetalae; rosids; malvids; Brassicales; Brassicaceae; Camelineae; Arabidopsis	TR773|c0_g1_i1|m.845	598-2295[-]	PF13912.1^zf-C2H2_6^C2H2-type zinc finger^29-51^E:8.5e-06`PF13894.1^zf-C2H2_4^C2H2-type zinc finger^30-51^E:1.6`PF12756.2^zf-C2H2_2^C2H2 type zinc-finger (2 copies)^128-164^E:0.16`PF13912.1^zf-C2H2_6^C2H2-type zinc finger^137-158^E:8.8e-05`PF13894.1^zf-C2H2_4^C2H2-type zinc finger^137-157^E:0.75`PF13912.1^zf-C2H2_6^C2H2-type zinc finger^311-335^E:2.1e-08`PF13912.1^zf-C2H2_6^C2H2-type zinc finger^…	.	.	.	.	.
TR774|c0_g1	TR774|c0_g1_i1	RR20_ARATH^RR20_ARATH^Q:544-197,H:71-187^64.96%ID^E:4e-28^RecName: Full=30S ribosomal protein S20, chloroplastic;^Eukaryota; Viridiplantae; Streptophyta; Embryophyta; Tracheophyta; Spermatophyta; Magnoliophyta; eudicotyledons; Gunneridae; Pentapetalae; rosids; malvids; Brassicales; Brassicaceae; Camelineae; Arabidopsis	TR774|c0_g1_i1|m.847	182-715[-]	PF01649.13^Ribosomal_S20p^Ribosomal protein S20^74-160^E:1.2e-17	.	.	.	.	GO:0003723^molecular_function^RNA binding`GO:0003735^molecular_function^structural constituent of ribosome`GO:0006412^biological_process^translation`GO:0005622^cellular_component^intracellular`GO:0005840^cellular_component^ribosome
TR775|c0_g1	TR775|c0_g1_i1	.	.	.	.	.	.	.	.	.
TR776|c0_g1	TR776|c0_g1_i1	DFRA_VITVI^DFRA_VITVI^Q:1-258,H:231-316^45.35%ID^E:6e-22^RecName: Full=Dihydroflavonol-4-reductase;^Eukaryota; Viridiplantae; Streptophyta; Embryophyta; Tracheophyta; Spermatophyta; Magnoliophyta; eudicotyledons; Gunneridae; Pentapetalae; rosids; Vitales; Vitaceae; Vitis	.	.	.	.	.	.	GO:0042406^cellular_component^extrinsic component of endoplasmic reticulum membrane`GO:0050662^molecular_function^coenzyme binding`GO:0045552^molecular_function^dihydrokaempferol 4-reductase activity`GO:0009718^biological_process^anthocyanin-containing compound biosynthetic process`GO:0044237^biological_process^cellular metabolic process`GO:0009744^biological_process^response to sucrose`GO:001022…	.
TR776|c0_g2	TR776|c0_g2_i1	DFRA_VITVI^DFRA_VITVI^Q:2-232,H:241-317^44.16%ID^E:1e-16^RecName: Full=Dihydroflavonol-4-reductase;^Eukaryota; Viridiplantae; Streptophyta; Embryophyta; Tracheophyta; Spermatophyta; Magnoliophyta; eudicotyledons; Gunneridae; Pentapetalae; rosids; Vitales; Vitaceae; Vitis	.	.	.	.	.	.	GO:0042406^cellular_component^extrinsic component of endoplasmic reticulum membrane`GO:0050662^molecular_function^coenzyme binding`GO:0045552^molecular_function^dihydrokaempferol 4-reductase activity`GO:0009718^biological_process^anthocyanin-containing compound biosynthetic process`GO:0044237^biological_process^cellular metabolic process`GO:0009744^biological_process^response to sucrose`GO:001022…	.
TR777|c0_g1	TR777|c0_g1_i1	.	.	.	.	.	.	.	.	.
TR777|c0_g2	TR777|c0_g2_i1	.	.	.	.	.	.	.	.	.
TR778|c0_g1	TR778|c0_g1_i1	MANA_CANEN^MANA_CANEN^Q:2-274,H:883-973^39.56%ID^E:6e-14^RecName: Full=Alpha-mannosidase {ECO:0000303|PubMed:4973951};^Eukaryota; Viridiplantae; Streptophyta; Embryophyta; Tracheophyta; Spermatophyta; Magnoliophyta; eudicotyledons; Gunneridae; Pentapetalae; rosids; fabids; Fabales; Fabaceae; Papilionoideae; Phaseoleae; Canavalia	.	.	.	.	.	.	.	.
TR779|c0_g1	TR779|c0_g1_i1	.	.	.	.	.	.	.	.	.
TR780|c0_g1	TR780|c0_g1_i1	.	TR780|c0_g1_i1|m.848	2-508[+]	.	.	.	.	.	.
TR781|c0_g1	TR781|c0_g1_i1	CTF77_ARATH^CTF77_ARATH^Q:2371-221,H:1-706^57.98%ID^E:0^RecName: Full=Cleavage stimulation factor subunit 77 {ECO:0000303|PubMed:12379796};^Eukaryota; Viridiplantae; Streptophyta; Embryophyta; Tracheophyta; Spermatophyta; Magnoliophyta; eudicotyledons; Gunneridae; Pentapetalae; rosids; malvids; Brassicales; Brassicaceae; Camelineae; Arabidopsis	TR781|c0_g1_i1|m.849	140-2521[-]	PF13428.1^TPR_14^Tetratricopeptide repeat^316-359^E:1.8e-05`PF05843.9^Suf^Suppressor of forked protein (Suf)^386-683^E:4.1e-66	.	.	.	.	GO:0006397^biological_process^mRNA processing`GO:0005634^cellular_component^nucleus
TR781|c0_g2	TR781|c0_g2_i1	CTF77_ARATH^CTF77_ARATH^Q:649-221,H:575-706^37.5%ID^E:2e-19^RecName: Full=Cleavage stimulation factor subunit 77 {ECO:0000303|PubMed:12379796};^Eukaryota; Viridiplantae; Streptophyta; Embryophyta; Tracheophyta; Spermatophyta; Magnoliophyta; eudicotyledons; Gunneridae; Pentapetalae; rosids; malvids; Brassicales; Brassicaceae; Camelineae; Arabidopsis	TR781|c0_g2_i1|m.851	140-670[-]	.	.	.	.	.	.
TR782|c0_g1	TR782|c0_g1_i1	ARF_VIGUN^ARF_VIGUN^Q:513-1043,H:1-177^96.61%ID^E:2e-123^RecName: Full=ADP-ribosylation factor;^Eukaryota; Viridiplantae; Streptophyta; Embryophyta; Tracheophyta; Spermatophyta; Magnoliophyta; eudicotyledons; Gunneridae; Pentapetalae; rosids; fabids; Fabales; Fabaceae; Papilionoideae; Phaseoleae; Vigna	TR782|c0_g1_i1|m.852	513-1043[+]	PF00025.16^Arf^ADP-ribosylation factor family^5-177^E:2.9e-80`PF09439.5^SRPRB^Signal recognition particle receptor beta subunit^16-143^E:8.7e-14`PF04670.7^Gtr1_RagA^Gtr1/RagA G protein conserved region^19-142^E:4e-11`PF08477.8^Miro^Miro-like protein^19-129^E:1.2e-08`PF00071.17^Ras^Ras family^20-167^E:4.7e-13`PF01926.18^MMR_HSR1^50S ribosome-binding GTPase^20-115^E:1.8e-05	.	.	.	.	GO:0005525^molecular_function^GTP binding`GO:0005634^cellular_component^nucleus`GO:0005737^cellular_component^cytoplasm`GO:0007264^biological_process^small GTPase mediated signal transduction`GO:0005622^cellular_component^intracellular
TR783|c0_g1	TR783|c0_g1_i1	.	TR783|c0_g1_i1|m.853	2-373[+]	.	.	.	.	.	.
TR784|c0_g1	TR784|c0_g1_i1	FK151_ARATH^FK151_ARATH^Q:273-620,H:27-142^87.93%ID^E:8e-69^RecName: Full=Peptidyl-prolyl cis-trans isomerase FKBP15-1;^Eukaryota; Viridiplantae; Streptophyta; Embryophyta; Tracheophyta; Spermatophyta; Magnoliophyta; eudicotyledons; Gunneridae; Pentapetalae; rosids; malvids; Brassicales; Brassicaceae; Camelineae; Arabidopsis	TR784|c0_g1_i1|m.854	162-653[+]	PF00254.23^FKBP_C^FKBP-type peptidyl-prolyl cis-trans isomerase^58-148^E:1.6e-35	sigP:1^37^0.902^YES	ExpAA=22.79^PredHel=1^Topology=i13-35o	.	.	GO:0006457^biological_process^protein folding
TR785|c0_g1	TR785|c0_g1_i1	Y1686_ARATH^Y1686_ARATH^Q:634-2157,H:3-474^52.53%ID^E:5e-152^RecName: Full=Uncharacterized membrane protein At1g16860;^Eukaryota; Viridiplantae; Streptophyta; Embryophyta; Tracheophyta; Spermatophyta; Magnoliophyta; eudicotyledons; Gunneridae; Pentapetalae; rosids; malvids; Brassicales; Brassicaceae; Camelineae; Arabidopsis	TR785|c0_g1_i1|m.855	622-2160[+]	.	.	ExpAA=44.76^PredHel=2^Topology=o247-269i274-296o	.	.	.
TR785|c0_g2	TR785|c0_g2_i1	Y1686_ARATH^Y1686_ARATH^Q:634-2157,H:3-474^52.53%ID^E:5e-152^RecName: Full=Uncharacterized membrane protein At1g16860;^Eukaryota; Viridiplantae; Streptophyta; Embryophyta; Tracheophyta; Spermatophyta; Magnoliophyta; eudicotyledons; Gunneridae; Pentapetalae; rosids; malvids; Brassicales; Brassicaceae; Camelineae; Arabidopsis	TR785|c0_g2_i1|m.856	622-2160[+]	.	.	ExpAA=44.76^PredHel=2^Topology=o247-269i274-296o	.	.	.
TR786|c0_g1	TR786|c0_g1_i1	.	.	.	.	.	.	.	.	.
TR786|c0_g2	TR786|c0_g2_i1	.	.	.	.	.	.	.	.	.
TR787|c0_g1	TR787|c0_g1_i1	GLDH2_ORYSJ^GLDH2_ORYSJ^Q:424-2076,H:41-576^66.49%ID^E:0^RecName: Full=L-galactono-1,4-lactone dehydrogenase 2, mitochondrial;^Eukaryota; Viridiplantae; Streptophyta; Embryophyta; Tracheophyta; Spermatophyta; Magnoliophyta; Liliopsida; Poales; Poaceae; BEP clade; Ehrhartoideae; Oryzeae; Oryza	TR787|c0_g1_i1|m.859	1-2100[+]	PF01565.18^FAD_binding_4^FAD binding domain^198-329^E:2.9e-28`PF04030.9^ALO^D-arabinono-1,4-lactone oxidase^356-416^E:1e-06`PF04030.9^ALO^D-arabinono-1,4-lactone oxidase^510-688^E:4.4e-09	.	.	.	.	GO:0008762^molecular_function^UDP-N-acetylmuramate dehydrogenase activity`GO:0016491^molecular_function^oxidoreductase activity`GO:0050660^molecular_function^flavin adenine dinucleotide binding`GO:0055114^biological_process^oxidation-reduction process`GO:0003885^molecular_function^D-arabinono-1,4-lactone oxidase activity`GO:0016020^cellular_component^membrane
TR788|c0_g1	TR788|c0_g1_i1	.	.	.	.	.	.	.	.	.
TR789|c0_g1	TR789|c0_g1_i1	.	.	.	.	.	.	.	.	.
TR790|c0_g1	TR790|c0_g1_i1	PT311_ARATH^PT311_ARATH^Q:1131-823,H:206-308^84.47%ID^E:1e-50^RecName: Full=Probable sugar phosphate/phosphate translocator At3g11320;^Eukaryota; Viridiplantae; Streptophyta; Embryophyta; Tracheophyta; Spermatophyta; Magnoliophyta; eudicotyledons; Gunneridae; Pentapetalae; rosids; malvids; Brassicales; Brassicaceae; Camelineae; Arabidopsis	TR790|c0_g1_i1|m.862	820-1131[-]	PF03151.11^TPT^Triose-phosphate Transporter family^1-96^E:5.1e-19`PF08449.6^UAA^UAA transporter family^19-102^E:1.5e-10	.	ExpAA=59.54^PredHel=3^Topology=o24-46i51-73o77-96i	.	.	GO:0055085^biological_process^transmembrane transport
TR791|c0_g1	TR791|c0_g1_i1	.	.	.	.	.	.	.	.	.
TR792|c0_g1	TR792|c0_g1_i1	.	.	.	.	.	.	.	.	.
TR793|c0_g1	TR793|c0_g1_i1	RL19_RAT^RL19_RAT^Q:2-325,H:36-143^100%ID^E:7e-60^RecName: Full=60S ribosomal protein L19;^Eukaryota; Metazoa; Chordata; Craniata; Vertebrata; Euteleostomi; Mammalia; Eutheria; Euarchontoglires; Glires; Rodentia; Sciurognathi; Muroidea; Muridae; Murinae; Rattus	TR793|c0_g1_i1|m.863	2-487[+]	PF01280.15^Ribosomal_L19e^Ribosomal protein L19e^1-113^E:2.1e-45	.	.	.	.	GO:0003735^molecular_function^structural constituent of ribosome`GO:0006412^biological_process^translation`GO:0005622^cellular_component^intracellular`GO:0005840^cellular_component^ribosome
TR793|c0_g2	TR793|c0_g2_i1	RL19_RAT^RL19_RAT^Q:39-137,H:111-143^100%ID^E:3e-15^RecName: Full=60S ribosomal protein L19;^Eukaryota; Metazoa; Chordata; Craniata; Vertebrata; Euteleostomi; Mammalia; Eutheria; Euarchontoglires; Glires; Rodentia; Sciurognathi; Muroidea; Muridae; Murinae; Rattus	.	.	.	.	.	COG2147^ribosomal protein L19	GO:0022625^cellular_component^cytosolic large ribosomal subunit`GO:0016020^cellular_component^membrane`GO:0005730^cellular_component^nucleolus`GO:0044822^molecular_function^poly(A) RNA binding`GO:0003735^molecular_function^structural constituent of ribosome`GO:0006412^biological_process^translation	.
TR794|c0_g1	TR794|c0_g1_i1	ERO2_ARATH^ERO2_ARATH^Q:1-483,H:283-443^68.32%ID^E:3e-70^RecName: Full=Endoplasmic reticulum oxidoreductin-2;^Eukaryota; Viridiplantae; Streptophyta; Embryophyta; Tracheophyta; Spermatophyta; Magnoliophyta; eudicotyledons; Gunneridae; Pentapetalae; rosids; malvids; Brassicales; Brassicaceae; Camelineae; Arabidopsis	TR794|c0_g1_i1|m.865	775-1170[-]	.	.	.	.	.	.
TR794|c0_g1	TR794|c0_g1_i1	ERO2_ARATH^ERO2_ARATH^Q:1-483,H:283-443^68.32%ID^E:3e-70^RecName: Full=Endoplasmic reticulum oxidoreductin-2;^Eukaryota; Viridiplantae; Streptophyta; Embryophyta; Tracheophyta; Spermatophyta; Magnoliophyta; eudicotyledons; Gunneridae; Pentapetalae; rosids; malvids; Brassicales; Brassicaceae; Camelineae; Arabidopsis	TR794|c0_g1_i1|m.864	1-522[+]	PF04137.10^ERO1^Endoplasmic Reticulum Oxidoreductin 1 (ERO1)^1-151^E:1e-51	sigP:1^17^0.667^YES	.	.	.	GO:0003756^molecular_function^protein disulfide isomerase activity`GO:0016671^molecular_function^oxidoreductase activity, acting on a sulfur group of donors, disulfide as acceptor`GO:0055114^biological_process^oxidation-reduction process`GO:0005783^cellular_component^endoplasmic reticulum
TR794|c0_g2	TR794|c0_g2_i1	ERO2_ARATH^ERO2_ARATH^Q:1-483,H:283-443^68.32%ID^E:3e-70^RecName: Full=Endoplasmic reticulum oxidoreductin-2;^Eukaryota; Viridiplantae; Streptophyta; Embryophyta; Tracheophyta; Spermatophyta; Magnoliophyta; eudicotyledons; Gunneridae; Pentapetalae; rosids; malvids; Brassicales; Brassicaceae; Camelineae; Arabidopsis	TR794|c0_g2_i1|m.866	1-522[+]	PF04137.10^ERO1^Endoplasmic Reticulum Oxidoreductin 1 (ERO1)^1-151^E:1e-51	sigP:1^17^0.667^YES	.	.	.	GO:0003756^molecular_function^protein disulfide isomerase activity`GO:0016671^molecular_function^oxidoreductase activity, acting on a sulfur group of donors, disulfide as acceptor`GO:0055114^biological_process^oxidation-reduction process`GO:0005783^cellular_component^endoplasmic reticulum
TR794|c0_g2	TR794|c0_g2_i1	ERO2_ARATH^ERO2_ARATH^Q:1-483,H:283-443^68.32%ID^E:3e-70^RecName: Full=Endoplasmic reticulum oxidoreductin-2;^Eukaryota; Viridiplantae; Streptophyta; Embryophyta; Tracheophyta; Spermatophyta; Magnoliophyta; eudicotyledons; Gunneridae; Pentapetalae; rosids; malvids; Brassicales; Brassicaceae; Camelineae; Arabidopsis	TR794|c0_g2_i1|m.867	775-1152[-]	.	.	.	.	.	.
TR795|c0_g1	TR795|c0_g1_i1	.	.	.	.	.	.	.	.	.
TR795|c0_g1	TR795|c0_g1_i2	.	TR795|c0_g1_i2|m.868	394-705[-]	PF11317.3^DUF3119^Protein of unknown function (DUF3119)^1-95^E:1.5e-26	.	.	.	.	.
TR796|c0_g1	TR796|c0_g1_i1	PERQ1_MOUSE^PERQ1_MOUSE^Q:178-330,H:480-527^54.9%ID^E:2e-08^RecName: Full=PERQ amino acid-rich with GYF domain-containing protein 1;^Eukaryota; Metazoa; Chordata; Craniata; Vertebrata; Euteleostomi; Mammalia; Eutheria; Euarchontoglires; Glires; Rodentia; Sciurognathi; Muroidea; Muridae; Murinae; Mus; Mus	TR796|c0_g1_i1|m.869	1-345[+]	PF02213.11^GYF^GYF domain^60-109^E:9.7e-14	.	.	.	.	GO:0005515^molecular_function^protein binding
TR797|c0_g1	TR797|c0_g1_i1	ADXH_DROME^ADXH_DROME^Q:803-426,H:38-157^30.16%ID^E:1e-09^RecName: Full=Adrenodoxin-like protein, mitochondrial;^Eukaryota; Metazoa; Ecdysozoa; Arthropoda; Hexapoda; Insecta; Pterygota; Neoptera; Endopterygota; Diptera; Brachycera; Muscomorpha; Ephydroidea; Drosophilidae; Drosophila; Sophophora	.	.	.	.	.	COG0633^Ferredoxin	GO:0005759^cellular_component^mitochondrial matrix`GO:0051537^molecular_function^2 iron, 2 sulfur cluster binding`GO:0009055^molecular_function^electron carrier activity`GO:0046872^molecular_function^metal ion binding`GO:0055114^biological_process^oxidation-reduction process	.
TR797|c0_g2	TR797|c0_g2_i1	ADXH_DROME^ADXH_DROME^Q:769-392,H:38-157^30.16%ID^E:1e-09^RecName: Full=Adrenodoxin-like protein, mitochondrial;^Eukaryota; Metazoa; Ecdysozoa; Arthropoda; Hexapoda; Insecta; Pterygota; Neoptera; Endopterygota; Diptera; Brachycera; Muscomorpha; Ephydroidea; Drosophilidae; Drosophila; Sophophora	.	.	.	.	.	COG0633^Ferredoxin	GO:0005759^cellular_component^mitochondrial matrix`GO:0051537^molecular_function^2 iron, 2 sulfur cluster binding`GO:0009055^molecular_function^electron carrier activity`GO:0046872^molecular_function^metal ion binding`GO:0055114^biological_process^oxidation-reduction process	.
TR798|c0_g1	TR798|c0_g1_i1	TM1L2_MOUSE^TM1L2_MOUSE^Q:215-1015,H:17-314^33.55%ID^E:4e-31^RecName: Full=TOM1-like protein 2;^Eukaryota; Metazoa; Chordata; Craniata; Vertebrata; Euteleostomi; Mammalia; Eutheria; Euarchontoglires; Glires; Rodentia; Sciurognathi; Muroidea; Muridae; Murinae; Mus; Mus	TR798|c0_g1_i1|m.875	1849-2166[-]	.	.	.	.	.	.
TR798|c0_g1	TR798|c0_g1_i1	TM1L2_MOUSE^TM1L2_MOUSE^Q:215-1015,H:17-314^33.55%ID^E:4e-31^RecName: Full=TOM1-like protein 2;^Eukaryota; Metazoa; Chordata; Craniata; Vertebrata; Euteleostomi; Mammalia; Eutheria; Euarchontoglires; Glires; Rodentia; Sciurognathi; Muroidea; Muridae; Murinae; Mus; Mus	TR798|c0_g1_i1|m.872	200-1987[+]	PF00790.14^VHS^VHS domain^4-131^E:2e-33`PF03127.9^GAT^GAT domain^187-270^E:2.7e-19	.	.	.	.	GO:0006886^biological_process^intracellular protein transport`GO:0005622^cellular_component^intracellular
TR798|c0_g2	TR798|c0_g2_i1	TM1L2_MOUSE^TM1L2_MOUSE^Q:312-1112,H:17-314^33.55%ID^E:5e-31^RecName: Full=TOM1-like protein 2;^Eukaryota; Metazoa; Chordata; Craniata; Vertebrata; Euteleostomi; Mammalia; Eutheria; Euarchontoglires; Glires; Rodentia; Sciurognathi; Muroidea; Muridae; Murinae; Mus; Mus	TR798|c0_g2_i1|m.879	1946-2263[-]	.	.	.	.	.	.
TR798|c0_g2	TR798|c0_g2_i1	TM1L2_MOUSE^TM1L2_MOUSE^Q:312-1112,H:17-314^33.55%ID^E:5e-31^RecName: Full=TOM1-like protein 2;^Eukaryota; Metazoa; Chordata; Craniata; Vertebrata; Euteleostomi; Mammalia; Eutheria; Euarchontoglires; Glires; Rodentia; Sciurognathi; Muroidea; Muridae; Murinae; Mus; Mus	TR798|c0_g2_i1|m.876	297-2084[+]	PF00790.14^VHS^VHS domain^4-131^E:2e-33`PF03127.9^GAT^GAT domain^187-270^E:2.7e-19	.	.	.	.	GO:0006886^biological_process^intracellular protein transport`GO:0005622^cellular_component^intracellular
TR799|c0_g1	TR799|c0_g1_i1	PAO2_ARATH^PAO2_ARATH^Q:57-422,H:212-333^70.49%ID^E:4e-53^RecName: Full=Probable polyamine oxidase 2;^Eukaryota; Viridiplantae; Streptophyta; Embryophyta; Tracheophyta; Spermatophyta; Magnoliophyta; eudicotyledons; Gunneridae; Pentapetalae; rosids; malvids; Brassicales; Brassicaceae; Camelineae; Arabidopsis	TR799|c0_g1_i1|m.880	3-422[+]	PF01593.19^Amino_oxidase^Flavin containing amine oxidoreductase^17-139^E:2.5e-31	.	.	.	.	GO:0016491^molecular_function^oxidoreductase activity`GO:0055114^biological_process^oxidation-reduction process
TR799|c0_g2	TR799|c0_g2_i1	PAO2_ARATH^PAO2_ARATH^Q:16-960,H:19-333^72.38%ID^E:8e-157^RecName: Full=Probable polyamine oxidase 2;^Eukaryota; Viridiplantae; Streptophyta; Embryophyta; Tracheophyta; Spermatophyta; Magnoliophyta; eudicotyledons; Gunneridae; Pentapetalae; rosids; malvids; Brassicales; Brassicaceae; Camelineae; Arabidopsis	TR799|c0_g2_i1|m.881	1-960[+]	PF01266.19^DAO^FAD dependent oxidoreductase^17-261^E:1.7e-09`PF00890.19^FAD_binding_2^FAD binding domain^17-60^E:2e-06`PF13450.1^NAD_binding_8^NAD(P)-binding Rossmann-like domain^19-73^E:4.7e-12`PF01593.19^Amino_oxidase^Flavin containing amine oxidoreductase^25-318^E:5.5e-61	.	.	.	.	GO:0016491^molecular_function^oxidoreductase activity`GO:0055114^biological_process^oxidation-reduction process
TR800|c0_g1	TR800|c0_g1_i1	.	.	.	.	.	.	.	.	.
TR800|c0_g2	TR800|c0_g2_i1	.	TR800|c0_g2_i1|m.882	3-314[-]	.	.	.	.	.	.
TR801|c0_g1	TR801|c0_g1_i1	.	.	.	.	.	.	.	.	.
TR802|c0_g1	TR802|c0_g1_i1	TBA_LYTPI^TBA_LYTPI^Q:278-3,H:44-135^98.91%ID^E:1e-63^RecName: Full=Tubulin alpha chain;^Eukaryota; Metazoa; Echinodermata; Eleutherozoa; Echinozoa; Echinoidea; Euechinoidea; Echinacea; Temnopleuroida; Toxopneustidae; Lytechinus	.	.	.	.	.	.	GO:0005737^cellular_component^cytoplasm`GO:0005874^cellular_component^microtubule`GO:0005525^molecular_function^GTP binding`GO:0003924^molecular_function^GTPase activity`GO:0005200^molecular_function^structural constituent of cytoskeleton`GO:0007017^biological_process^microtubule-based process`GO:0051258^biological_process^protein polymerization	.
TR802|c0_g2	TR802|c0_g2_i1	TBA_LYTPI^TBA_LYTPI^Q:348-52,H:44-142^98.99%ID^E:1e-68^RecName: Full=Tubulin alpha chain;^Eukaryota; Metazoa; Echinodermata; Eleutherozoa; Echinozoa; Echinoidea; Euechinoidea; Echinacea; Temnopleuroida; Toxopneustidae; Lytechinus	TR802|c0_g2_i1|m.883	1-348[-]	PF03953.12^Tubulin_C^Tubulin C-terminal domain^2-59^E:9.7e-17	.	.	.	.	.
TR803|c0_g1	TR803|c0_g1_i1	.	.	.	.	.	.	.	.	.
TR804|c0_g1	TR804|c0_g1_i1	THUM1_BOVIN^THUM1_BOVIN^Q:95-676,H:75-272^34.3%ID^E:3e-23^RecName: Full=THUMP domain-containing protein 1;^Eukaryota; Metazoa; Chordata; Craniata; Vertebrata; Euteleostomi; Mammalia; Eutheria; Laurasiatheria; Cetartiodactyla; Ruminantia; Pecora; Bovidae; Bovinae; Bos	TR804|c0_g1_i1|m.887	2-682[+]	PF02926.12^THUMP^THUMP domain^90-207^E:2.9e-17	.	.	.	.	GO:0003723^molecular_function^RNA binding
TR804|c0_g2	TR804|c0_g2_i1	THUM1_BOVIN^THUM1_BOVIN^Q:20-502,H:116-272^35.54%ID^E:1e-22^RecName: Full=THUMP domain-containing protein 1;^Eukaryota; Metazoa; Chordata; Craniata; Vertebrata; Euteleostomi; Mammalia; Eutheria; Laurasiatheria; Cetartiodactyla; Ruminantia; Pecora; Bovidae; Bovinae; Bos	TR804|c0_g2_i1|m.889	2-508[+]	PF02926.12^THUMP^THUMP domain^43-149^E:2.9e-17	.	.	.	.	GO:0003723^molecular_function^RNA binding
TR805|c0_g1	TR805|c0_g1_i1	MNS4_ARATH^MNS4_ARATH^Q:428-3,H:149-290^80.99%ID^E:2e-66^RecName: Full=Probable alpha-mannosidase I MNS4;^Eukaryota; Viridiplantae; Streptophyta; Embryophyta; Tracheophyta; Spermatophyta; Magnoliophyta; eudicotyledons; Gunneridae; Pentapetalae; rosids; malvids; Brassicales; Brassicaceae; Camelineae; Arabidopsis	TR805|c0_g1_i1|m.890	3-431[-]	PF01532.15^Glyco_hydro_47^Glycosyl hydrolase family 47^2-143^E:2.8e-42	.	.	.	.	GO:0004571^molecular_function^mannosyl-oligosaccharide 1,2-alpha-mannosidase activity`GO:0005509^molecular_function^calcium ion binding`GO:0016020^cellular_component^membrane
TR806|c0_g1	TR806|c0_g1_i1	PP227_ARATH^PP227_ARATH^Q:2-223,H:111-184^50%ID^E:1e-20^RecName: Full=Putative pentatricopeptide repeat-containing protein At3g13770, mitochondrial;^Eukaryota; Viridiplantae; Streptophyta; Embryophyta; Tracheophyta; Spermatophyta; Magnoliophyta; eudicotyledons; Gunneridae; Pentapetalae; rosids; malvids; Brassicales; Brassicaceae; Camelineae; Arabidopsis`PP227_ARATH^PP227_ARATH^Q:2-223,H:212-285^4…	.	.	.	.	.	.	GO:0005739^cellular_component^mitochondrion	.
TR807|c0_g1	TR807|c0_g1_i1	.	.	.	.	.	.	.	.	.
TR808|c0_g1	TR808|c0_g1_i1	.	TR808|c0_g1_i1|m.891	113-460[+]	.	.	.	.	.	.
TR809|c0_g1	TR809|c0_g1_i1	DCL3A_ORYSJ^DCL3A_ORYSJ^Q:273-19,H:1544-1644^37.86%ID^E:3e-11^RecName: Full=Endoribonuclease Dicer homolog 3a;^Eukaryota; Viridiplantae; Streptophyta; Embryophyta; Tracheophyta; Spermatophyta; Magnoliophyta; Liliopsida; Poales; Poaceae; BEP clade; Ehrhartoideae; Oryzeae; Oryza	TR809|c0_g1_i1|m.892	1-639[-]	PF14709.1^DND1_DSRM^double strand RNA binding domain from DEAD END PROTEIN 1^134-203^E:2.4e-12`PF00035.20^dsrm^Double-stranded RNA binding motif^134-203^E:2.5e-08	.	.	.	.	.
TR810|c0_g1	TR810|c0_g1_i1	.	.	.	.	.	.	.	.	.
TR811|c0_g1	TR811|c0_g1_i1	FACE2_ARATH^FACE2_ARATH^Q:61-996,H:7-311^47.44%ID^E:5e-92^RecName: Full=CAAX prenyl protease 2;^Eukaryota; Viridiplantae; Streptophyta; Embryophyta; Tracheophyta; Spermatophyta; Magnoliophyta; eudicotyledons; Gunneridae; Pentapetalae; rosids; malvids; Brassicales; Brassicaceae; Camelineae; Arabidopsis	TR811|c0_g1_i1|m.893	40-1008[+]	PF02517.11^Abi^CAAX protease self-immunity^159-264^E:1.8e-14	.	ExpAA=148.32^PredHel=6^Topology=i13-32o52-74i95-117o188-210i223-245o280-302i	.	.	GO:0016020^cellular_component^membrane
TR811|c0_g1	TR811|c0_g1_i2	FACE2_ARATH^FACE2_ARATH^Q:61-537,H:7-159^35.85%ID^E:2e-23^RecName: Full=CAAX prenyl protease 2;^Eukaryota; Viridiplantae; Streptophyta; Embryophyta; Tracheophyta; Spermatophyta; Magnoliophyta; eudicotyledons; Gunneridae; Pentapetalae; rosids; malvids; Brassicales; Brassicaceae; Camelineae; Arabidopsis	TR811|c0_g1_i2|m.895	40-546[+]	.	.	ExpAA=67.73^PredHel=3^Topology=i13-32o52-74i95-117o	.	.	.
TR812|c0_g1	TR812|c0_g1_i1	.	.	.	.	.	.	.	.	.
TR813|c0_g1	TR813|c0_g1_i1	POLIA_ARATH^POLIA_ARATH^Q:264-1,H:745-832^80.68%ID^E:6e-44^RecName: Full=DNA polymerase I A, chloroplastic/mitochondrial;^Eukaryota; Viridiplantae; Streptophyta; Embryophyta; Tracheophyta; Spermatophyta; Magnoliophyta; eudicotyledons; Gunneridae; Pentapetalae; rosids; malvids; Brassicales; Brassicaceae; Camelineae; Arabidopsis	.	.	.	.	.	.	GO:0009507^cellular_component^chloroplast`GO:0005739^cellular_component^mitochondrion`GO:0008408^molecular_function^3'-5' exonuclease activity`GO:0003677^molecular_function^DNA binding`GO:0003887^molecular_function^DNA-directed DNA polymerase activity`GO:0071897^biological_process^DNA biosynthetic process`GO:0006281^biological_process^DNA repair`GO:0006264^biological_process^mitochondrial DNA rep…	.
TR814|c0_g1	TR814|c0_g1_i1	Y1044_ARATH^Y1044_ARATH^Q:116-3,H:1-38^60.53%ID^E:3e-06^RecName: Full=BTB/POZ domain-containing protein At1g30440;^Eukaryota; Viridiplantae; Streptophyta; Embryophyta; Tracheophyta; Spermatophyta; Magnoliophyta; eudicotyledons; Gunneridae; Pentapetalae; rosids; malvids; Brassicales; Brassicaceae; Camelineae; Arabidopsis	TR814|c0_g1_i1|m.897	1-312[+]	.	.	.	.	.	.
TR815|c0_g1	TR815|c0_g1_i1	.	.	.	.	.	.	.	.	.
TR816|c0_g1	TR816|c0_g1_i1	SPPA1_ARATH^SPPA1_ARATH^Q:1-234,H:341-418^69.23%ID^E:3e-27^RecName: Full=Serine protease SPPA, chloroplastic;^Eukaryota; Viridiplantae; Streptophyta; Embryophyta; Tracheophyta; Spermatophyta; Magnoliophyta; eudicotyledons; Gunneridae; Pentapetalae; rosids; malvids; Brassicales; Brassicaceae; Camelineae; Arabidopsis	.	.	.	.	.	.	GO:0009507^cellular_component^chloroplast`GO:0009941^cellular_component^chloroplast envelope`GO:0009570^cellular_component^chloroplast stroma`GO:0009534^cellular_component^chloroplast thylakoid`GO:0009535^cellular_component^chloroplast thylakoid membrane`GO:0016021^cellular_component^integral component of membrane`GO:0004252^molecular_function^serine-type endopeptidase activity`GO:0006508^biologi…	.
TR817|c0_g1	TR817|c0_g1_i1	EB1C_ARATH^EB1C_ARATH^Q:95-190,H:57-88^81.25%ID^E:1e-09^RecName: Full=Microtubule-associated protein RP/EB family member 1C;^Eukaryota; Viridiplantae; Streptophyta; Embryophyta; Tracheophyta; Spermatophyta; Magnoliophyta; eudicotyledons; Gunneridae; Pentapetalae; rosids; malvids; Brassicales; Brassicaceae; Camelineae; Arabidopsis`EB1C_ARATH^EB1C_ARATH^Q:33-92,H:35-55^52.38%ID^E:1e-09^RecName: Ful…	.	.	.	.	.	COG5217^microtubule-associated protein RP EB family member	GO:0005618^cellular_component^cell wall`GO:0005874^cellular_component^microtubule`GO:0005730^cellular_component^nucleolus`GO:0005634^cellular_component^nucleus`GO:0009524^cellular_component^phragmoplast`GO:0005819^cellular_component^spindle`GO:0008017^molecular_function^microtubule binding`GO:0030865^biological_process^cortical cytoskeleton organization`GO:0007067^biological_process^mitotic nucle…	.
TR818|c0_g1	TR818|c0_g1_i1	.	.	.	.	.	.	.	.	.
TR819|c0_g1	TR819|c0_g1_i1	.	.	.	.	.	.	.	.	.
TR820|c0_g1	TR820|c0_g1_i1	FLS2_ARATH^FLS2_ARATH^Q:355-26,H:38-138^40.91%ID^E:2e-17^RecName: Full=LRR receptor-like serine/threonine-protein kinase FLS2;^Eukaryota; Viridiplantae; Streptophyta; Embryophyta; Tracheophyta; Spermatophyta; Magnoliophyta; eudicotyledons; Gunneridae; Pentapetalae; rosids; malvids; Brassicales; Brassicaceae; Camelineae; Arabidopsis`FLS2_ARATH^FLS2_ARATH^Q:202-2,H:463-532^50%ID^E:8e-08^RecName: Fu…	.	.	.	.	.	COG0515^Serine Threonine protein kinase	GO:0005768^cellular_component^endosome`GO:0010008^cellular_component^endosome membrane`GO:0016021^cellular_component^integral component of membrane`GO:0016020^cellular_component^membrane`GO:0005886^cellular_component^plasma membrane`GO:0005524^molecular_function^ATP binding`GO:0004675^molecular_function^transmembrane receptor protein serine/threonine kinase activity`GO:0052544^biological_process^…	.
TR821|c0_g1	TR821|c0_g1_i1	PP106_ARATH^PP106_ARATH^Q:423-19,H:166-300^34.07%ID^E:2e-22^RecName: Full=Pentatricopeptide repeat-containing protein At1g64583, mitochondrial;^Eukaryota; Viridiplantae; Streptophyta; Embryophyta; Tracheophyta; Spermatophyta; Magnoliophyta; eudicotyledons; Gunneridae; Pentapetalae; rosids; malvids; Brassicales; Brassicaceae; Camelineae; Arabidopsis`PP106_ARATH^PP106_ARATH^Q:441-4,H:195-340^27.4%I…	TR821|c0_g1_i1|m.899	1-450[-]	PF01535.15^PPR^PPR repeat^23-51^E:0.4`PF01535.15^PPR^PPR repeat^60-85^E:0.011`PF13812.1^PPR_3^Pentatricopeptide repeat domain^91-123^E:0.024`PF01535.15^PPR^PPR repeat^92-120^E:1.3e-05`PF00515.23^TPR_1^Tetratricopeptide repeat^92-117^E:0.023`PF13041.1^PPR_2^PPR repeat family^95-137^E:1e-08`PF12854.2^PPR_1^PPR repeat^119-147^E:5.3e-06`PF01535.15^PPR^PPR repeat^126-148^E:0.0079	.	.	.	.	GO:0005515^molecular_function^protein binding
TR822|c0_g1	TR822|c0_g1_i1	.	TR822|c0_g1_i1|m.900	2-328[-]	.	.	.	.	.	.
TR823|c0_g1	TR823|c0_g1_i1	.	.	.	.	.	.	.	.	.
TR824|c0_g1	TR824|c0_g1_i1	ITPK2_ARATH^ITPK2_ARATH^Q:1457-468,H:27-346^71.3%ID^E:3e-127^RecName: Full=Inositol-tetrakisphosphate 1-kinase 2;^Eukaryota; Viridiplantae; Streptophyta; Embryophyta; Tracheophyta; Spermatophyta; Magnoliophyta; eudicotyledons; Gunneridae; Pentapetalae; rosids; malvids; Brassicales; Brassicaceae; Camelineae; Arabidopsis	TR824|c0_g1_i1|m.903	2-397[-]	.	.	.	.	.	.
TR824|c0_g1	TR824|c0_g1_i1	ITPK2_ARATH^ITPK2_ARATH^Q:1457-468,H:27-346^71.3%ID^E:3e-127^RecName: Full=Inositol-tetrakisphosphate 1-kinase 2;^Eukaryota; Viridiplantae; Streptophyta; Embryophyta; Tracheophyta; Spermatophyta; Magnoliophyta; eudicotyledons; Gunneridae; Pentapetalae; rosids; malvids; Brassicales; Brassicaceae; Camelineae; Arabidopsis	TR824|c0_g1_i1|m.902	423-1607[-]	PF05770.6^Ins134_P3_kin^Inositol 1, 3, 4-trisphosphate 5/6-kinase^73-371^E:1.9e-138	.	.	.	.	GO:0000287^molecular_function^magnesium ion binding`GO:0005524^molecular_function^ATP binding`GO:0047325^molecular_function^inositol tetrakisphosphate 1-kinase activity`GO:0052725^molecular_function^inositol-1,3,4-trisphosphate 6-kinase activity`GO:0052726^molecular_function^inositol-1,3,4-trisphosphate 5-kinase activity`GO:0032957^biological_process^inositol trisphosphate metabolic process`GO:00…
TR824|c0_g2	TR824|c0_g2_i1	ITPK2_ARATH^ITPK2_ARATH^Q:1674-685,H:27-346^71.3%ID^E:2e-126^RecName: Full=Inositol-tetrakisphosphate 1-kinase 2;^Eukaryota; Viridiplantae; Streptophyta; Embryophyta; Tracheophyta; Spermatophyta; Magnoliophyta; eudicotyledons; Gunneridae; Pentapetalae; rosids; malvids; Brassicales; Brassicaceae; Camelineae; Arabidopsis	TR824|c0_g2_i1|m.905	159-614[-]	.	.	.	.	.	.
TR824|c0_g2	TR824|c0_g2_i1	ITPK2_ARATH^ITPK2_ARATH^Q:1674-685,H:27-346^71.3%ID^E:2e-126^RecName: Full=Inositol-tetrakisphosphate 1-kinase 2;^Eukaryota; Viridiplantae; Streptophyta; Embryophyta; Tracheophyta; Spermatophyta; Magnoliophyta; eudicotyledons; Gunneridae; Pentapetalae; rosids; malvids; Brassicales; Brassicaceae; Camelineae; Arabidopsis	TR824|c0_g2_i1|m.904	640-1824[-]	PF05770.6^Ins134_P3_kin^Inositol 1, 3, 4-trisphosphate 5/6-kinase^73-371^E:1.9e-138	.	.	.	.	GO:0000287^molecular_function^magnesium ion binding`GO:0005524^molecular_function^ATP binding`GO:0047325^molecular_function^inositol tetrakisphosphate 1-kinase activity`GO:0052725^molecular_function^inositol-1,3,4-trisphosphate 6-kinase activity`GO:0052726^molecular_function^inositol-1,3,4-trisphosphate 5-kinase activity`GO:0032957^biological_process^inositol trisphosphate metabolic process`GO:00…
TR825|c0_g1	TR825|c0_g1_i1	.	.	.	.	.	.	.	.	.
TR825|c0_g1	TR825|c0_g1_i2	.	.	.	.	.	.	.	.	.
TR826|c0_g1	TR826|c0_g1_i1	.	.	.	.	.	.	.	.	.
TR827|c0_g1	TR827|c0_g1_i1	U85A1_ARATH^U85A1_ARATH^Q:1580-174,H:9-475^34.5%ID^E:4e-88^RecName: Full=UDP-glycosyltransferase 85A1;^Eukaryota; Viridiplantae; Streptophyta; Embryophyta; Tracheophyta; Spermatophyta; Magnoliophyta; eudicotyledons; Gunneridae; Pentapetalae; rosids; malvids; Brassicales; Brassicaceae; Camelineae; Arabidopsis	TR827|c0_g1_i1|m.906	138-1595[-]	PF00201.13^UDPGT^UDP-glucoronosyl and UDP-glucosyl transferase^52-408^E:2e-29	.	.	.	.	GO:0016758^molecular_function^transferase activity, transferring hexosyl groups`GO:0008152^biological_process^metabolic process
TR828|c0_g1	TR828|c0_g1_i1	.	.	.	.	.	.	.	.	.
TR828|c0_g2	TR828|c0_g2_i1	.	.	.	.	.	.	.	.	.
TR829|c0_g1	TR829|c0_g1_i1	EGY2_ARATH^EGY2_ARATH^Q:457-95,H:403-523^76.03%ID^E:1e-58^RecName: Full=Probable zinc metalloprotease EGY2, chloroplastic;^Eukaryota; Viridiplantae; Streptophyta; Embryophyta; Tracheophyta; Spermatophyta; Magnoliophyta; eudicotyledons; Gunneridae; Pentapetalae; rosids; malvids; Brassicales; Brassicaceae; Camelineae; Arabidopsis	TR829|c0_g1_i1|m.909	5-457[-]	PF02163.17^Peptidase_M50^Peptidase family M50^30-88^E:3.4e-05	.	ExpAA=62.64^PredHel=2^Topology=o80-102i123-145o	.	.	GO:0004222^molecular_function^metalloendopeptidase activity`GO:0006508^biological_process^proteolysis
TR830|c0_g1	TR830|c0_g1_i1	.	TR830|c0_g1_i1|m.910	1-465[+]	PF10661.4^EssA^WXG100 protein secretion system (Wss), protein EssA^90-149^E:5.4e-05	.	.	.	.	.
TR830|c0_g2	TR830|c0_g2_i1	.	TR830|c0_g2_i1|m.911	2-388[+]	PF10661.4^EssA^WXG100 protein secretion system (Wss), protein EssA^64-123^E:3.5e-05	.	.	.	.	.
TR831|c0_g1	TR831|c0_g1_i1	.	.	.	.	.	.	.	.	.
TR831|c0_g2	TR831|c0_g2_i1	.	.	.	.	.	.	.	.	.
TR832|c0_g1	TR832|c0_g1_i1	.	.	.	.	.	.	.	.	.
TR833|c0_g1	TR833|c0_g1_i1	.	.	.	.	.	.	.	.	.
TR834|c0_g1	TR834|c0_g1_i1	SYNC1_ARATH^SYNC1_ARATH^Q:584-351,H:23-100^53.85%ID^E:1e-18^RecName: Full=Asparagine--tRNA ligase, cytoplasmic 1;^Eukaryota; Viridiplantae; Streptophyta; Embryophyta; Tracheophyta; Spermatophyta; Magnoliophyta; eudicotyledons; Gunneridae; Pentapetalae; rosids; malvids; Brassicales; Brassicaceae; Camelineae; Arabidopsis	TR834|c0_g1_i1|m.914	3-704[-]	.	.	.	.	.	.
TR834|c0_g2	TR834|c0_g2_i1	SYNC3_ARATH^SYNC3_ARATH^Q:348-1,H:68-184^55.56%ID^E:1e-32^RecName: Full=Asparagine--tRNA ligase, cytoplasmic 3;^Eukaryota; Viridiplantae; Streptophyta; Embryophyta; Tracheophyta; Spermatophyta; Magnoliophyta; eudicotyledons; Gunneridae; Pentapetalae; rosids; malvids; Brassicales; Brassicaceae; Camelineae; Arabidopsis`SYNC3_ARATH^SYNC3_ARATH^Q:744-511,H:23-97^52.56%ID^E:9e-16^RecName: Full=Asparag…	TR834|c0_g2_i1|m.915	1-864[-]	.	.	.	.	.	.
TR835|c0_g1	TR835|c0_g1_i1	.	TR835|c0_g1_i1|m.916	318-899[+]	.	.	.	.	.	.
TR835|c0_g2	TR835|c0_g2_i1	.	TR835|c0_g2_i1|m.917	318-899[+]	.	.	.	.	.	.
TR836|c0_g1	TR836|c0_g1_i1	.	TR836|c0_g1_i1|m.918	114-452[-]	.	.	.	.	.	.
TR837|c0_g1	TR837|c0_g1_i1	FSTL1_PONAB^FSTL1_PONAB^Q:3-335,H:196-306^100%ID^E:6e-73^RecName: Full=Follistatin-related protein 1;^Eukaryota; Metazoa; Chordata; Craniata; Vertebrata; Euteleostomi; Mammalia; Eutheria; Euarchontoglires; Primates; Haplorrhini; Catarrhini; Hominidae; Pongo	TR837|c0_g1_i1|m.919	3-338[+]	.	.	.	.	.	.
TR838|c0_g1	TR838|c0_g1_i1	KC1D_ARATH^KC1D_ARATH^Q:3-284,H:218-314^73.2%ID^E:3e-43^RecName: Full=Casein kinase I isoform delta-like;^Eukaryota; Viridiplantae; Streptophyta; Embryophyta; Tracheophyta; Spermatophyta; Magnoliophyta; eudicotyledons; Gunneridae; Pentapetalae; rosids; malvids; Brassicales; Brassicaceae; Camelineae; Arabidopsis	TR838|c0_g1_i1|m.920	3-776[+]	.	.	.	.	.	.
TR839|c0_g1	TR839|c0_g1_i1	MBR2_ARATH^MBR2_ARATH^Q:738-247,H:510-665^47.56%ID^E:5e-37^RecName: Full=E3 ubiquitin-protein ligase MBR2;^Eukaryota; Viridiplantae; Streptophyta; Embryophyta; Tracheophyta; Spermatophyta; Magnoliophyta; eudicotyledons; Gunneridae; Pentapetalae; rosids; malvids; Brassicales; Brassicaceae; Camelineae; Arabidopsis	TR839|c0_g1_i1|m.921	244-2841[-]	PF12678.2^zf-rbx1^RING-H2 zinc finger^812-860^E:7.5e-09`PF13639.1^zf-RING_2^Ring finger domain^818-860^E:2.6e-13`PF14634.1^zf-RING_5^zinc-RING finger domain^818-860^E:4e-07`PF00097.20^zf-C3HC4^Zinc finger, C3HC4 type (RING finger)^819-859^E:1e-06`PF13923.1^zf-C3HC4_2^Zinc finger, C3HC4 type (RING finger)^819-859^E:1.5e-06	.	.	.	.	GO:0008270^molecular_function^zinc ion binding`GO:0005515^molecular_function^protein binding`GO:0046872^molecular_function^metal ion binding
TR839|c0_g2	TR839|c0_g2_i1	MBR2_ARATH^MBR2_ARATH^Q:738-247,H:510-665^47.56%ID^E:5e-37^RecName: Full=E3 ubiquitin-protein ligase MBR2;^Eukaryota; Viridiplantae; Streptophyta; Embryophyta; Tracheophyta; Spermatophyta; Magnoliophyta; eudicotyledons; Gunneridae; Pentapetalae; rosids; malvids; Brassicales; Brassicaceae; Camelineae; Arabidopsis	TR839|c0_g2_i1|m.922	244-2841[-]	PF12678.2^zf-rbx1^RING-H2 zinc finger^812-860^E:7.5e-09`PF13639.1^zf-RING_2^Ring finger domain^818-860^E:2.6e-13`PF14634.1^zf-RING_5^zinc-RING finger domain^818-860^E:4e-07`PF00097.20^zf-C3HC4^Zinc finger, C3HC4 type (RING finger)^819-859^E:1e-06`PF13923.1^zf-C3HC4_2^Zinc finger, C3HC4 type (RING finger)^819-859^E:1.5e-06	.	.	.	.	GO:0008270^molecular_function^zinc ion binding`GO:0005515^molecular_function^protein binding`GO:0046872^molecular_function^metal ion binding
TR840|c0_g1	TR840|c0_g1_i1	USPAL_ARATH^USPAL_ARATH^Q:853-371,H:5-164^60.25%ID^E:2e-66^RecName: Full=Universal stress protein A-like protein;^Eukaryota; Viridiplantae; Streptophyta; Embryophyta; Tracheophyta; Spermatophyta; Magnoliophyta; eudicotyledons; Gunneridae; Pentapetalae; rosids; malvids; Brassicales; Brassicaceae; Camelineae; Arabidopsis	TR840|c0_g1_i1|m.923	335-988[-]	PF00582.21^Usp^Universal stress protein family^67-204^E:1.4e-19	.	.	.	.	GO:0006950^biological_process^response to stress
TR841|c0_g1	TR841|c0_g1_i1	.	.	.	.	.	.	.	.	.
TR841|c0_g2	TR841|c0_g2_i1	.	.	.	.	.	.	.	.	.
TR842|c0_g1	TR842|c0_g1_i1	M2K5_ARATH^M2K5_ARATH^Q:3-479,H:175-332^59.75%ID^E:6e-60^RecName: Full=Mitogen-activated protein kinase kinase 5;^Eukaryota; Viridiplantae; Streptophyta; Embryophyta; Tracheophyta; Spermatophyta; Magnoliophyta; eudicotyledons; Gunneridae; Pentapetalae; rosids; malvids; Brassicales; Brassicaceae; Camelineae; Arabidopsis	.	.	.	.	.	COG0515^Serine Threonine protein kinase	GO:0005524^molecular_function^ATP binding`GO:0004674^molecular_function^protein serine/threonine kinase activity`GO:0009814^biological_process^defense response, incompatible interaction`GO:0010227^biological_process^floral organ abscission`GO:0010229^biological_process^inflorescence development`GO:0009626^biological_process^plant-type hypersensitive response`GO:0010365^biological_process^positive…	.
TR843|c0_g1	TR843|c0_g1_i1	.	.	.	.	.	.	.	.	.
TR844|c0_g1	TR844|c0_g1_i1	.	.	.	.	.	.	.	.	.
TR844|c0_g2	TR844|c0_g2_i1	.	.	.	.	.	.	.	.	.
TR845|c0_g1	TR845|c0_g1_i1	PCRA_LEUCI^PCRA_LEUCI^Q:313-585,H:166-259^41.49%ID^E:4e-16^RecName: Full=ATP-dependent DNA helicase PcrA;^Bacteria; Firmicutes; Bacilli; Lactobacillales; Leuconostocaceae; Leuconostoc	TR845|c0_g1_i1|m.926	1-585[+]	PF00580.16^UvrD-helicase^UvrD/REP helicase N-terminal domain^62-195^E:3e-29	.	.	.	.	GO:0005524^molecular_function^ATP binding
TR845|c0_g2	TR845|c0_g2_i1	PCRA_LEUCI^PCRA_LEUCI^Q:313-579,H:166-257^41.3%ID^E:2e-14^RecName: Full=ATP-dependent DNA helicase PcrA;^Bacteria; Firmicutes; Bacilli; Lactobacillales; Leuconostocaceae; Leuconostoc	TR845|c0_g2_i1|m.928	1-579[+]	PF00580.16^UvrD-helicase^UvrD/REP helicase N-terminal domain^62-193^E:3.6e-27	.	.	.	.	GO:0005524^molecular_function^ATP binding
TR846|c0_g1	TR846|c0_g1_i1	AP5M_ARATH^AP5M_ARATH^Q:2-1105,H:255-611^64.95%ID^E:8e-180^RecName: Full=AP-5 complex subunit mu;^Eukaryota; Viridiplantae; Streptophyta; Embryophyta; Tracheophyta; Spermatophyta; Magnoliophyta; eudicotyledons; Gunneridae; Pentapetalae; rosids; malvids; Brassicales; Brassicaceae; Camelineae; Arabidopsis	TR846|c0_g1_i1|m.930	2-1120[+]	PF00928.16^Adap_comp_sub^Adaptor complexes medium subunit family^45-330^E:3.9e-35	.	.	.	.	GO:0005515^molecular_function^protein binding`GO:0006886^biological_process^intracellular protein transport`GO:0016192^biological_process^vesicle-mediated transport`GO:0030131^cellular_component^clathrin adaptor complex
TR847|c0_g1	TR847|c0_g1_i1	.	.	.	.	.	.	.	.	.
TR847|c0_g2	TR847|c0_g2_i1	.	.	.	.	.	.	.	.	.
TR848|c0_g1	TR848|c0_g1_i1	RL13A_PICMA^RL13A_PICMA^Q:1085-468,H:1-206^95.15%ID^E:2e-132^RecName: Full=60S ribosomal protein L13a;^Eukaryota; Viridiplantae; Streptophyta; Embryophyta; Tracheophyta; Spermatophyta; Pinidae; Pinales; Pinaceae; Picea	TR848|c0_g1_i1|m.931	465-1085[-]	PF00572.13^Ribosomal_L13^Ribosomal protein L13^12-125^E:1.6e-26	.	.	.	.	GO:0003735^molecular_function^structural constituent of ribosome`GO:0006412^biological_process^translation`GO:0005840^cellular_component^ribosome
TR849|c0_g1	TR849|c0_g1_i1	.	TR849|c0_g1_i1|m.932	1-417[+]	.	.	.	.	.	.
TR850|c0_g1	TR850|c0_g1_i1	EA6_ARATH^EA6_ARATH^Q:417-1712,H:42-474^51.03%ID^E:3e-154^RecName: Full=Probable glucan endo-1,3-beta-glucosidase A6;^Eukaryota; Viridiplantae; Streptophyta; Embryophyta; Tracheophyta; Spermatophyta; Magnoliophyta; eudicotyledons; Gunneridae; Pentapetalae; rosids; malvids; Brassicales; Brassicaceae; Camelineae; Arabidopsis	TR850|c0_g1_i1|m.933	312-1721[+]	PF00332.13^Glyco_hydro_17^Glycosyl hydrolases family 17^36-357^E:6e-98`PF07983.8^X8^X8 domain^381-453^E:7.8e-17	sigP:1^31^0.843^YES	.	.	.	GO:0004553^molecular_function^hydrolase activity, hydrolyzing O-glycosyl compounds`GO:0005975^biological_process^carbohydrate metabolic process
TR850|c0_g2	TR850|c0_g2_i1	EA6_ARATH^EA6_ARATH^Q:931-1713,H:212-474^53.03%ID^E:4e-124^RecName: Full=Probable glucan endo-1,3-beta-glucosidase A6;^Eukaryota; Viridiplantae; Streptophyta; Embryophyta; Tracheophyta; Spermatophyta; Magnoliophyta; eudicotyledons; Gunneridae; Pentapetalae; rosids; malvids; Brassicales; Brassicaceae; Camelineae; Arabidopsis`EA6_ARATH^EA6_ARATH^Q:417-935,H:42-213^49.71%ID^E:4e-124^RecName: Full=Pr…	TR850|c0_g2_i1|m.937	1093-1722[+]	PF00332.13^Glyco_hydro_17^Glycosyl hydrolases family 17^1-97^E:5e-29`PF07983.8^X8^X8 domain^121-193^E:1.9e-17	.	.	.	.	GO:0004553^molecular_function^hydrolase activity, hydrolyzing O-glycosyl compounds`GO:0005975^biological_process^carbohydrate metabolic process
TR850|c0_g2	TR850|c0_g2_i1	EA6_ARATH^EA6_ARATH^Q:931-1713,H:212-474^53.03%ID^E:4e-124^RecName: Full=Probable glucan endo-1,3-beta-glucosidase A6;^Eukaryota; Viridiplantae; Streptophyta; Embryophyta; Tracheophyta; Spermatophyta; Magnoliophyta; eudicotyledons; Gunneridae; Pentapetalae; rosids; malvids; Brassicales; Brassicaceae; Camelineae; Arabidopsis`EA6_ARATH^EA6_ARATH^Q:417-935,H:42-213^49.71%ID^E:4e-124^RecName: Full=Pr…	TR850|c0_g2_i1|m.936	312-941[+]	PF00332.13^Glyco_hydro_17^Glycosyl hydrolases family 17^36-208^E:1.2e-42	sigP:1^31^0.843^YES	.	.	.	GO:0004553^molecular_function^hydrolase activity, hydrolyzing O-glycosyl compounds`GO:0005975^biological_process^carbohydrate metabolic process
TR851|c0_g1	TR851|c0_g1_i1	MCM5_ORYSJ^MCM5_ORYSJ^Q:2768-852,H:1-641^79.47%ID^E:0^RecName: Full=DNA replication licensing factor MCM5;^Eukaryota; Viridiplantae; Streptophyta; Embryophyta; Tracheophyta; Spermatophyta; Magnoliophyta; Liliopsida; Poales; Poaceae; BEP clade; Ehrhartoideae; Oryzeae; Oryza`MCM5_ORYSJ^MCM5_ORYSJ^Q:850-632,H:642-714^71.23%ID^E:3e-23^RecName: Full=DNA replication licensing factor MCM5;^Eukaryota; Vi…	TR851|c0_g1_i1|m.939	810-2768[-]	PF14551.1^MCM_N^MCM N-terminal domain^33-151^E:4e-15`PF00493.18^MCM^MCM2/3/5 family^313-641^E:3.7e-137`PF01078.16^Mg_chelatase^Magnesium chelatase, subunit ChlI^424-494^E:5.9e-05	.	.	.	.	GO:0003677^molecular_function^DNA binding`GO:0005524^molecular_function^ATP binding`GO:0006260^biological_process^DNA replication`GO:0016851^molecular_function^magnesium chelatase activity`GO:0015979^biological_process^photosynthesis`GO:0015995^biological_process^chlorophyll biosynthetic process
TR852|c0_g1	TR852|c0_g1_i1	.	TR852|c0_g1_i1|m.942	3-1478[+]	.	.	.	.	.	.
TR852|c0_g2	TR852|c0_g2_i1	.	TR852|c0_g2_i1|m.943	3-1478[+]	.	.	.	.	.	.
TR853|c0_g1	TR853|c0_g1_i1	TDRD3_CHICK^TDRD3_CHICK^Q:1080-508,H:9-184^36.98%ID^E:4e-27^RecName: Full=Tudor domain-containing protein 3;^Eukaryota; Metazoa; Chordata; Craniata; Vertebrata; Euteleostomi; Testudines + Archosauria group; Archosauria; Dinosauria; Saurischia; Theropoda; Coelurosauria; Aves; Neognathae; Galloanserae; Galliformes; Phasianidae; Phasianinae; Gallus	TR853|c0_g1_i1|m.944	1-1107[-]	PF08585.7^DUF1767^Domain of unknown function (DUF1767)^10-90^E:4.3e-08	.	.	.	.	.
TR853|c0_g2	TR853|c0_g2_i1	.	.	.	.	.	.	.	.	.
TR854|c0_g1	TR854|c0_g1_i1	.	.	.	.	.	.	.	.	.
TR855|c0_g1	TR855|c0_g1_i1	NTF4_TOBAC^NTF4_TOBAC^Q:555-343,H:318-388^76.06%ID^E:2e-30^RecName: Full=Mitogen-activated protein kinase homolog NTF4;^Eukaryota; Viridiplantae; Streptophyta; Embryophyta; Tracheophyta; Spermatophyta; Magnoliophyta; eudicotyledons; Gunneridae; Pentapetalae; asterids; lamiids; Solanales; Solanaceae; Nicotianoideae; Nicotianeae; Nicotiana	.	.	.	.	.	.	GO:0005524^molecular_function^ATP binding`GO:0004707^molecular_function^MAP kinase activity	.
TR856|c0_g1	TR856|c0_g1_i1	PUS6_ARATH^PUS6_ARATH^Q:8-517,H:103-272^70.59%ID^E:3e-85^RecName: Full=RNA pseudouridine synthase 6, chloroplastic;^Eukaryota; Viridiplantae; Streptophyta; Embryophyta; Tracheophyta; Spermatophyta; Magnoliophyta; eudicotyledons; Gunneridae; Pentapetalae; rosids; malvids; Brassicales; Brassicaceae; Camelineae; Arabidopsis	TR856|c0_g1_i1|m.946	2-517[+]	PF00849.17^PseudoU_synth_2^RNA pseudouridylate synthase^118-172^E:9.6e-06	.	.	.	.	GO:0003723^molecular_function^RNA binding`GO:0009982^molecular_function^pseudouridine synthase activity`GO:0001522^biological_process^pseudouridine synthesis`GO:0009451^biological_process^RNA modification
TR857|c0_g1	TR857|c0_g1_i1	.	.	.	.	.	.	.	.	.
TR858|c0_g1	TR858|c0_g1_i1	.	.	.	.	.	.	.	.	.
TR858|c0_g2	TR858|c0_g2_i1	.	.	.	.	.	.	.	.	.
TR859|c0_g1	TR859|c0_g1_i1	DSEL_ARATH^DSEL_ARATH^Q:2-796,H:31-285^49.62%ID^E:1e-80^RecName: Full=Phospholipase A1-IIgamma;^Eukaryota; Viridiplantae; Streptophyta; Embryophyta; Tracheophyta; Spermatophyta; Magnoliophyta; eudicotyledons; Gunneridae; Pentapetalae; rosids; malvids; Brassicales; Brassicaceae; Camelineae; Arabidopsis	.	.	.	.	.	.	GO:0005737^cellular_component^cytoplasm`GO:0047372^molecular_function^acylglycerol lipase activity`GO:0008970^molecular_function^phosphatidylcholine 1-acylhydrolase activity`GO:0046340^biological_process^diacylglycerol catabolic process`GO:0019915^biological_process^lipid storage`GO:0052651^biological_process^monoacylglycerol catabolic process`GO:0010187^biological_process^negative regulation of …	.
TR860|c0_g1	TR860|c0_g1_i1	GH35_ARATH^GH35_ARATH^Q:338-3,H:390-501^78.57%ID^E:4e-56^RecName: Full=Indole-3-acetic acid-amido synthetase GH3.5;^Eukaryota; Viridiplantae; Streptophyta; Embryophyta; Tracheophyta; Spermatophyta; Magnoliophyta; eudicotyledons; Gunneridae; Pentapetalae; rosids; malvids; Brassicales; Brassicaceae; Camelineae; Arabidopsis	TR860|c0_g1_i1|m.948	3-338[-]	PF03321.8^GH3^GH3 auxin-responsive promoter^5-112^E:7.3e-45	.	.	.	.	.
TR861|c0_g1	TR861|c0_g1_i1	TMVRN_NICGU^TMVRN_NICGU^Q:1-507,H:350-521^36.99%ID^E:2e-28^RecName: Full=TMV resistance protein N;^Eukaryota; Viridiplantae; Streptophyta; Embryophyta; Tracheophyta; Spermatophyta; Magnoliophyta; eudicotyledons; Gunneridae; Pentapetalae; asterids; lamiids; Solanales; Solanaceae; Nicotianoideae; Nicotianeae; Nicotiana	TR861|c0_g1_i1|m.949	1-525[+]	PF00931.17^NB-ARC^NB-ARC domain^1-107^E:5.7e-09	.	.	.	.	GO:0043531^molecular_function^ADP binding
TR862|c0_g1	TR862|c0_g1_i1	STT3B_ARATH^STT3B_ARATH^Q:242-2026,H:1-595^81.34%ID^E:0^RecName: Full=Dolichyl-diphosphooligosaccharide--protein glycosyltransferase subunit STT3B;^Eukaryota; Viridiplantae; Streptophyta; Embryophyta; Tracheophyta; Spermatophyta; Magnoliophyta; eudicotyledons; Gunneridae; Pentapetalae; rosids; malvids; Brassicales; Brassicaceae; Camelineae; Arabidopsis	TR862|c0_g1_i1|m.950	242-2026[+]	PF02516.9^STT3^Oligosaccharyl transferase STT3 subunit^41-580^E:3.9e-112	.	ExpAA=265.06^PredHel=12^Topology=i39-61o104-126i133-155o165-187i194-216o231-253i260-282o292-309i330-352o381-403i410-432o493-515i	.	.	GO:0004576^molecular_function^oligosaccharyl transferase activity`GO:0006486^biological_process^protein glycosylation`GO:0016020^cellular_component^membrane
TR862|c0_g2	TR862|c0_g2_i1	STT3B_ARATH^STT3B_ARATH^Q:19-1371,H:145-595^82.71%ID^E:0^RecName: Full=Dolichyl-diphosphooligosaccharide--protein glycosyltransferase subunit STT3B;^Eukaryota; Viridiplantae; Streptophyta; Embryophyta; Tracheophyta; Spermatophyta; Magnoliophyta; eudicotyledons; Gunneridae; Pentapetalae; rosids; malvids; Brassicales; Brassicaceae; Camelineae; Arabidopsis	TR862|c0_g2_i1|m.951	268-1371[+]	PF02516.9^STT3^Oligosaccharyl transferase STT3 subunit^1-353^E:1.5e-52	.	ExpAA=155.03^PredHel=7^Topology=o4-26i33-55o65-82i103-125o154-176i183-205o266-288i	.	.	GO:0004576^molecular_function^oligosaccharyl transferase activity`GO:0006486^biological_process^protein glycosylation`GO:0016020^cellular_component^membrane
TR863|c0_g1	TR863|c0_g1_i1	.	.	.	.	.	.	.	.	.
TR864|c0_g1	TR864|c0_g1_i1	ELMOA_DICDI^ELMOA_DICDI^Q:640-1170,H:361-554^29.59%ID^E:1e-23^RecName: Full=ELMO domain-containing protein A;^Eukaryota; Amoebozoa; Mycetozoa; Dictyosteliida; Dictyostelium	TR864|c0_g1_i1|m.952	298-1251[+]	PF04727.8^ELMO_CED12^ELMO/CED-12 family^119-288^E:4.8e-51	.	.	.	.	GO:0006909^biological_process^phagocytosis`GO:0005856^cellular_component^cytoskeleton
TR864|c0_g2	TR864|c0_g2_i1	ELMOB_DICDI^ELMOB_DICDI^Q:658-996,H:108-217^31.86%ID^E:2e-19^RecName: Full=ELMO domain-containing protein B;^Eukaryota; Amoebozoa; Mycetozoa; Dictyosteliida; Dictyostelium	TR864|c0_g2_i1|m.953	298-1086[+]	PF04727.8^ELMO_CED12^ELMO/CED-12 family^119-241^E:4.4e-40	.	.	.	.	GO:0006909^biological_process^phagocytosis`GO:0005856^cellular_component^cytoskeleton
TR865|c0_g1	TR865|c0_g1_i1	.	.	.	.	.	.	.	.	.
TR866|c0_g1	TR866|c0_g1_i1	.	.	.	.	.	.	.	.	.
TR866|c0_g2	TR866|c0_g2_i1	.	.	.	.	.	.	.	.	.
TR867|c0_g1	TR867|c0_g1_i1	ISPG_ARATH^ISPG_ARATH^Q:1-2076,H:47-740^82.85%ID^E:0^RecName: Full=4-hydroxy-3-methylbut-2-en-1-yl diphosphate synthase, chloroplastic;^Eukaryota; Viridiplantae; Streptophyta; Embryophyta; Tracheophyta; Spermatophyta; Magnoliophyta; eudicotyledons; Gunneridae; Pentapetalae; rosids; malvids; Brassicales; Brassicaceae; Camelineae; Arabidopsis	TR867|c0_g1_i1|m.955	1-2079[+]	PF04551.9^GcpE^GcpE protein^39-317^E:1.5e-111`PF04551.9^GcpE^GcpE protein^505-682^E:9.9e-46	.	.	.	.	GO:0046429^molecular_function^4-hydroxy-3-methylbut-2-en-1-yl diphosphate synthase activity`GO:0016114^biological_process^terpenoid biosynthetic process`GO:0055114^biological_process^oxidation-reduction process
[truncated: 63,185 more rows]
