# Supplementary material for: Transcriptome Analysis of mRNA and miRNA in Somatic Embryos of Larix leptolepis Subjected to Hydrogen Treatment
Source: Int J Mol Sci. 2016 Nov 22;17(11):1951. doi: 10.3390/ijms17111951 (PMC5133945; doi:10.3390/ijms17111951)
Supplement: Supplementary file 1 [file ijms-17-01951-s001.zip › ijms-155406-Supplementary Materials/ESM_ijms-155406-supple-table S10.xlsx]

## Sheet: miRNA-target_pairs
miRNA_ID	mRNA_ID
MA_1007189_31962	TR10105|c0_g1
MA_1007189_31962	TR10267|c0_g1
MA_1007189_31962	TR11204|c0_g1
MA_1007189_31962	TR12299|c0_g1
MA_1007189_31962	TR12744|c0_g2
MA_1007189_31962	TR12935|c0_g1
MA_1007189_31962	TR12935|c0_g2
MA_1007189_31962	TR12935|c0_g3
MA_1007189_31962	TR13273|c0_g2
MA_1007189_31962	TR13320|c0_g1
MA_1007189_31962	TR15347|c0_g2
MA_1007189_31962	TR15827|c0_g1
MA_1007189_31962	TR16489|c0_g1
MA_1007189_31962	TR16938|c0_g1
MA_1007189_31962	TR16958|c0_g1
MA_1007189_31962	TR17056|c0_g1
MA_1007189_31962	TR17169|c0_g2
MA_1007189_31962	TR17293|c0_g1
MA_1007189_31962	TR17536|c0_g1
MA_1007189_31962	TR17557|c1_g1
MA_1007189_31962	TR18430|c0_g1
MA_1007189_31962	TR19395|c0_g1
MA_1007189_31962	TR19559|c0_g1
MA_1007189_31962	TR19636|c0_g1
MA_1007189_31962	TR19685|c0_g1
MA_1007189_31962	TR20378|c2_g1
MA_1007189_31962	TR20872|c0_g1
MA_1007189_31962	TR20942|c0_g1
MA_1007189_31962	TR20942|c0_g2
MA_1007189_31962	TR20957|c0_g1
MA_1007189_31962	TR21588|c0_g1
MA_1007189_31962	TR22150|c0_g1
MA_1007189_31962	TR22155|c0_g1
MA_1007189_31962	TR22761|c0_g1
MA_1007189_31962	TR23746|c0_g1
MA_1007189_31962	TR25246|c0_g1
MA_1007189_31962	TR27992|c0_g1
MA_1007189_31962	TR29182|c1_g1
MA_1007189_31962	TR3188|c0_g1
MA_1007189_31962	TR3619|c0_g1
MA_1007189_31962	TR4023|c0_g1
MA_1007189_31962	TR4870|c0_g1
MA_1007189_31962	TR6147|c0_g1
MA_1007189_31962	TR6147|c0_g2
MA_1007189_31962	TR6630|c0_g1
MA_1007189_31962	TR6633|c0_g1
MA_1007189_31962	TR6759|c0_g1
MA_1007189_31962	TR74|c0_g1
MA_1007189_31962	TR852|c0_g1
MA_1007189_31962	TR852|c0_g2
MA_10074432_34554	TR13154|c1_g1
MA_10074432_34554	TR14473|c0_g1
MA_10074432_34554	TR15151|c1_g1
MA_10074432_34554	TR16755|c0_g1
MA_10074432_34554	TR18919|c0_g1
MA_10074432_34554	TR19861|c0_g1
MA_10074432_34554	TR22018|c0_g1
MA_10074432_34554	TR22018|c0_g2
MA_10074432_34554	TR31086|c0_g1
MA_10074432_34554	TR590|c0_g1
MA_10074432_34554	TR6827|c0_g1
MA_10074432_34554	TR6917|c0_g2
MA_100832_7971	TR10365|c0_g1
MA_100832_7971	TR10724|c0_g1
MA_100832_7971	TR11132|c0_g1
MA_100832_7971	TR11161|c0_g2
MA_100832_7971	TR11180|c0_g1
MA_100832_7971	TR11362|c0_g1
MA_100832_7971	TR11520|c0_g1
MA_100832_7971	TR11603|c0_g2
MA_100832_7971	TR117|c0_g1
MA_100832_7971	TR12157|c0_g1
MA_100832_7971	TR12340|c0_g1
MA_100832_7971	TR12347|c0_g1
MA_100832_7971	TR12347|c0_g2
MA_100832_7971	TR12352|c0_g1
MA_100832_7971	TR12762|c0_g2
MA_100832_7971	TR13199|c0_g1
MA_100832_7971	TR1447|c0_g1
MA_100832_7971	TR14728|c0_g1
MA_100832_7971	TR14812|c0_g1
MA_100832_7971	TR14812|c0_g2
MA_100832_7971	TR14986|c0_g1
MA_100832_7971	TR15398|c0_g1
MA_100832_7971	TR15555|c0_g1
MA_100832_7971	TR15622|c0_g1
MA_100832_7971	TR15966|c0_g1
MA_100832_7971	TR15996|c0_g1
MA_100832_7971	TR17054|c0_g2
MA_100832_7971	TR17147|c0_g1
MA_100832_7971	TR17337|c0_g1
MA_100832_7971	TR17398|c0_g1
MA_100832_7971	TR17559|c0_g1
MA_100832_7971	TR17801|c0_g1
MA_100832_7971	TR17871|c0_g1
MA_100832_7971	TR17873|c0_g1
MA_100832_7971	TR18417|c0_g1
MA_100832_7971	TR18440|c1_g1
MA_100832_7971	TR18491|c0_g1
MA_100832_7971	TR19125|c0_g2
MA_100832_7971	TR19140|c0_g1
MA_100832_7971	TR19259|c2_g1
MA_100832_7971	TR19468|c0_g1
MA_100832_7971	TR19570|c0_g1
MA_100832_7971	TR19835|c0_g1
MA_100832_7971	TR20023|c2_g1
MA_100832_7971	TR20023|c2_g3
MA_100832_7971	TR20058|c1_g1
MA_100832_7971	TR20134|c2_g1
MA_100832_7971	TR20153|c4_g1
MA_100832_7971	TR20302|c1_g1
MA_100832_7971	TR20342|c0_g1
MA_100832_7971	TR20452|c1_g1
MA_100832_7971	TR20492|c1_g2
MA_100832_7971	TR20644|c0_g1
MA_100832_7971	TR20681|c0_g1
MA_100832_7971	TR20994|c0_g1
MA_100832_7971	TR21131|c0_g1
MA_100832_7971	TR21131|c0_g2
MA_100832_7971	TR21239|c0_g1
MA_100832_7971	TR2204|c0_g1
MA_100832_7971	TR22407|c0_g1
MA_100832_7971	TR23556|c0_g1
MA_100832_7971	TR23586|c0_g1
MA_100832_7971	TR26026|c0_g1
MA_100832_7971	TR267|c0_g1
MA_100832_7971	TR278|c0_g1
MA_100832_7971	TR28129|c0_g2
MA_100832_7971	TR284|c0_g1
MA_100832_7971	TR284|c0_g2
MA_100832_7971	TR28749|c0_g1
MA_100832_7971	TR3037|c0_g1
MA_100832_7971	TR3037|c0_g2
MA_100832_7971	TR31406|c0_g1
MA_100832_7971	TR31516|c0_g1
MA_100832_7971	TR31907|c0_g1
MA_100832_7971	TR3308|c0_g1
MA_100832_7971	TR3361|c0_g1
MA_100832_7971	TR3397|c0_g2
MA_100832_7971	TR3435|c0_g1
MA_100832_7971	TR3435|c0_g2
MA_100832_7971	TR3888|c0_g1
MA_100832_7971	TR410|c0_g1
MA_100832_7971	TR6100|c0_g1
MA_100832_7971	TR6219|c0_g1
MA_100832_7971	TR6339|c0_g1
MA_100832_7971	TR6339|c0_g2
MA_100832_7971	TR6467|c0_g1
MA_100832_7971	TR6820|c0_g1
MA_100832_7971	TR6885|c0_g1
MA_100832_7971	TR7147|c0_g1
MA_100832_7971	TR7196|c0_g1
MA_100832_7971	TR7414|c0_g1
MA_100832_7971	TR7719|c0_g1
MA_100832_7971	TR7795|c0_g1
MA_100832_7971	TR7901|c0_g1
MA_100832_7971	TR7904|c0_g1
MA_100832_7971	TR7904|c0_g2
MA_100832_7971	TR8002|c0_g1
MA_100832_7971	TR8065|c0_g1
MA_100832_7971	TR8470|c0_g1
MA_100832_7971	TR8514|c0_g1
MA_10099790_39948	TR11315|c0_g1
MA_10099790_39948	TR11315|c0_g2
MA_10099790_39948	TR12526|c0_g3
MA_10099790_39948	TR12863|c0_g1
MA_10099790_39948	TR12940|c0_g1
MA_10099790_39948	TR13048|c0_g1
MA_10099790_39948	TR13470|c0_g1
MA_10099790_39948	TR14406|c0_g1
MA_10099790_39948	TR16098|c0_g1
MA_10099790_39948	TR16619|c0_g1
MA_10099790_39948	TR16659|c0_g1
MA_10099790_39948	TR16798|c0_g1
MA_10099790_39948	TR17401|c0_g1
MA_10099790_39948	TR18769|c0_g1
MA_10099790_39948	TR19233|c0_g1
MA_10099790_39948	TR20056|c0_g1
MA_10099790_39948	TR20369|c2_g3
MA_10099790_39948	TR2315|c0_g1
MA_10099790_39948	TR2315|c0_g2
MA_10099790_39948	TR27661|c0_g2
MA_10099790_39948	TR30071|c0_g1
MA_10099790_39948	TR4146|c0_g1
MA_10099790_39948	TR4146|c0_g2
MA_10099790_39948	TR5511|c0_g1
MA_10099790_39948	TR6044|c0_g1
MA_10099790_39948	TR6401|c0_g2
MA_10099790_39948	TR7235|c0_g1
MA_10099790_39948	TR9922|c0_g1
MA_10114_10681	TR11625|c0_g1
MA_10114_10681	TR12595|c0_g1
MA_10114_10681	TR14572|c0_g1
MA_10114_10681	TR19619|c0_g1
MA_10114_10681	TR20340|c1_g4
MA_10114_10681	TR2635|c0_g1
MA_10114_10681	TR2635|c0_g2
MA_10114_10681	TR6488|c0_g1
MA_10148035_40528	TR15559|c0_g1
MA_10148035_40528	TR15689|c0_g1
MA_10148035_40528	TR16609|c0_g2
MA_10148035_40528	TR16717|c0_g1
MA_10148035_40528	TR17401|c0_g1
MA_10148035_40528	TR17472|c2_g1
MA_10148035_40528	TR17523|c0_g1
MA_10148035_40528	TR17551|c0_g1
MA_10148035_40528	TR17712|c0_g1
MA_10148035_40528	TR189|c0_g1
MA_10148035_40528	TR19283|c0_g2
MA_10148035_40528	TR19447|c1_g1
MA_10148035_40528	TR20216|c0_g1
MA_10148035_40528	TR204|c0_g1
MA_10148035_40528	TR2164|c0_g1
MA_10148035_40528	TR22454|c0_g1
MA_10148035_40528	TR2810|c0_g1
MA_10148035_40528	TR4160|c0_g1
MA_10148035_40528	TR5156|c0_g1
MA_10148035_40528	TR6832|c0_g1
MA_10148035_40528	TR7355|c0_g1
MA_10148035_40528	TR74|c0_g1
MA_10148035_40528	TR8364|c0_g1
MA_10148035_40528	TR8364|c0_g2
MA_10148035_40528	TR9465|c0_g1
MA_10148035_40528	TR984|c0_g1
MA_10148535_42135	TR10141|c0_g1
MA_10148535_42135	TR11400|c0_g1
MA_10148535_42135	TR11641|c1_g2
MA_10148535_42135	TR11782|c0_g1
MA_10148535_42135	TR11782|c0_g2
MA_10148535_42135	TR12268|c0_g1
MA_10148535_42135	TR13409|c0_g1
MA_10148535_42135	TR1487|c0_g1
MA_10148535_42135	TR1487|c0_g2
MA_10148535_42135	TR16426|c0_g1
MA_10148535_42135	TR16474|c0_g1
MA_10148535_42135	TR17140|c0_g1
MA_10148535_42135	TR17878|c0_g1
MA_10148535_42135	TR18306|c0_g1
MA_10148535_42135	TR18586|c0_g1
MA_10148535_42135	TR18847|c0_g1
MA_10148535_42135	TR18937|c1_g1
MA_10148535_42135	TR19072|c0_g3
MA_10148535_42135	TR19345|c0_g2
MA_10148535_42135	TR19423|c0_g1
MA_10148535_42135	TR20040|c0_g1
MA_10148535_42135	TR20279|c1_g3
MA_10148535_42135	TR20353|c0_g1
MA_10148535_42135	TR20448|c0_g2
MA_10148535_42135	TR20554|c2_g1
MA_10148535_42135	TR20560|c0_g1
MA_10148535_42135	TR20647|c2_g1
MA_10148535_42135	TR21431|c0_g1
MA_10148535_42135	TR21838|c0_g1
MA_10148535_42135	TR22673|c0_g1
MA_10148535_42135	TR23823|c0_g1
MA_10148535_42135	TR25037|c1_g1
MA_10148535_42135	TR27943|c0_g1
MA_10148535_42135	TR28129|c0_g1
MA_10148535_42135	TR28129|c0_g2
MA_10148535_42135	TR29465|c0_g1
MA_10148535_42135	TR3000|c0_g1
MA_10148535_42135	TR3000|c0_g2
MA_10148535_42135	TR30117|c0_g1
MA_10148535_42135	TR4554|c0_g1
MA_10148535_42135	TR4554|c0_g2
MA_10148535_42135	TR5982|c0_g1
MA_10148535_42135	TR6410|c0_g1
MA_10148535_42135	TR6410|c0_g2
MA_10148535_42135	TR8909|c0_g1
MA_10148535_42135	TR9034|c0_g1
MA_101556_10714	TR14459|c0_g1
MA_101556_10714	TR14970|c0_g1
MA_101556_10714	TR30743|c0_g1
MA_101556_10714	TR3377|c0_g1
MA_101956_1593	TR11346|c0_g1
MA_101956_1593	TR11652|c0_g1
MA_101956_1593	TR12903|c0_g1
MA_101956_1593	TR13555|c0_g1
MA_101956_1593	TR14080|c0_g1
MA_101956_1593	TR1450|c0_g1
MA_101956_1593	TR14797|c0_g1
MA_101956_1593	TR14797|c0_g2
MA_101956_1593	TR15602|c0_g1
MA_101956_1593	TR15723|c1_g1
MA_101956_1593	TR15729|c0_g1
MA_101956_1593	TR18261|c0_g2
MA_101956_1593	TR18562|c1_g1
MA_101956_1593	TR18562|c1_g5
MA_101956_1593	TR19283|c1_g1
MA_101956_1593	TR19488|c0_g1
MA_101956_1593	TR19588|c0_g1
MA_101956_1593	TR19770|c1_g1
MA_101956_1593	TR19784|c0_g1
MA_101956_1593	TR20129|c0_g1
MA_101956_1593	TR20153|c3_g1
MA_101956_1593	TR20403|c0_g1
MA_101956_1593	TR20912|c0_g1
MA_101956_1593	TR22330|c0_g1
MA_101956_1593	TR24668|c0_g1
MA_101956_1593	TR25415|c0_g1
MA_101956_1593	TR2567|c0_g2
MA_101956_1593	TR25699|c0_g1
MA_101956_1593	TR27458|c0_g1
MA_101956_1593	TR29031|c0_g1
MA_101956_1593	TR29868|c0_g1
MA_101956_1593	TR4438|c0_g1
MA_101956_1593	TR4438|c0_g2
MA_101956_1593	TR5147|c0_g1
MA_101956_1593	TR6650|c0_g2
MA_101956_1593	TR6782|c0_g1
MA_101956_1593	TR7818|c0_g1
MA_101956_1593	TR8083|c0_g1
MA_102331_14629	TR11523|c0_g1
MA_102331_14629	TR12694|c0_g1
MA_102331_14629	TR12896|c0_g1
MA_102331_14629	TR14503|c0_g1
MA_102331_14629	TR14517|c0_g1
MA_102331_14629	TR15064|c0_g1
MA_102331_14629	TR15681|c0_g1
MA_102331_14629	TR15891|c0_g1
MA_102331_14629	TR17702|c1_g5
MA_102331_14629	TR18055|c0_g1
MA_102331_14629	TR18442|c0_g2
MA_102331_14629	TR19376|c0_g1
MA_102331_14629	TR1963|c0_g1
MA_102331_14629	TR19650|c0_g1
MA_102331_14629	TR20359|c0_g3
MA_102331_14629	TR3470|c0_g1
MA_102331_14629	TR5106|c0_g1
MA_102331_14629	TR5797|c0_g1
MA_102331_14629	TR6405|c0_g1
MA_102331_14629	TR7072|c0_g1
MA_102331_14629	TR7072|c0_g2
MA_102331_14629	TR8358|c0_g2
MA_102331_14629	TR9070|c0_g1
MA_102331_14629	TR9070|c0_g2
MA_102331_14629	TR9087|c0_g1
MA_102331_14629	TR9117|c0_g1
MA_10248616_31320	TR10080|c0_g1
MA_10248616_31320	TR12491|c0_g2
MA_10248616_31320	TR13489|c0_g1
MA_10248616_31320	TR13582|c0_g1
MA_10248616_31320	TR13706|c0_g1
MA_10248616_31320	TR15001|c0_g1
MA_10248616_31320	TR15419|c0_g1
MA_10248616_31320	TR15826|c0_g1
MA_10248616_31320	TR16013|c0_g1
MA_10248616_31320	TR16085|c0_g1
MA_10248616_31320	TR16150|c0_g1
MA_10248616_31320	TR17930|c1_g1
MA_10248616_31320	TR18704|c0_g1
MA_10248616_31320	TR18931|c0_g1
MA_10248616_31320	TR19122|c0_g1
MA_10248616_31320	TR20724|c3_g2
MA_10248616_31320	TR21829|c0_g1
MA_10248616_31320	TR28839|c0_g1
MA_10248616_31320	TR30743|c0_g1
MA_10248616_31320	TR30901|c0_g1
MA_10248616_31320	TR7122|c0_g2
MA_10248616_31320	TR736|c0_g1
MA_10248616_31320	TR7536|c0_g1
MA_10248616_31320	TR938|c0_g1
MA_102488_11501	TR10340|c0_g2
MA_102488_11501	TR10563|c0_g1
MA_102488_11501	TR12184|c0_g1
MA_102488_11501	TR17801|c0_g1
MA_102488_11501	TR19161|c2_g1
MA_102488_11501	TR19617|c0_g4
MA_102488_11501	TR2990|c0_g1
MA_102488_11501	TR31179|c0_g1
MA_102488_11501	TR7862|c0_g1
MA_102607_16329	TR10276|c0_g2
MA_102607_16329	TR10514|c1_g1
MA_102607_16329	TR10984|c0_g1
MA_102607_16329	TR10984|c0_g2
MA_102607_16329	TR11091|c0_g1
MA_102607_16329	TR12850|c0_g1
MA_102607_16329	TR13531|c0_g1
MA_102607_16329	TR13531|c0_g2
MA_102607_16329	TR14721|c0_g1
MA_102607_16329	TR15454|c0_g2
MA_102607_16329	TR18114|c0_g1
MA_102607_16329	TR18762|c0_g1
MA_102607_16329	TR19192|c0_g1
MA_102607_16329	TR19634|c3_g1
MA_102607_16329	TR19663|c0_g1
MA_102607_16329	TR19663|c0_g2
MA_102607_16329	TR19663|c0_g3
MA_102607_16329	TR20072|c2_g1
MA_102607_16329	TR20426|c0_g1
MA_102607_16329	TR23159|c0_g1
MA_102607_16329	TR5989|c0_g1
MA_102607_16329	TR6408|c0_g1
MA_102607_16329	TR6605|c0_g1
MA_102607_16329	TR664|c0_g1
MA_102607_16329	TR6699|c0_g1
MA_102607_16329	TR6699|c0_g2
MA_102607_16329	TR8001|c0_g1
MA_102607_16329	TR9811|c0_g1
MA_102607_16329	TR9811|c0_g2
MA_102607_16329	TR9919|c0_g1
MA_10286645_32656	TR1139|c0_g1
MA_10286645_32656	TR11821|c0_g1
MA_10286645_32656	TR12184|c0_g1
MA_10286645_32656	TR12304|c0_g1
MA_10286645_32656	TR12476|c0_g1
MA_10286645_32656	TR12809|c0_g1
MA_10286645_32656	TR12943|c0_g1
MA_10286645_32656	TR12948|c0_g1
MA_10286645_32656	TR13810|c0_g1
MA_10286645_32656	TR16083|c0_g1
MA_10286645_32656	TR16962|c0_g1
MA_10286645_32656	TR18136|c0_g1
MA_10286645_32656	TR18589|c0_g1
MA_10286645_32656	TR18640|c4_g1
MA_10286645_32656	TR18866|c0_g1
MA_10286645_32656	TR19164|c0_g2
MA_10286645_32656	TR193|c0_g2
MA_10286645_32656	TR19778|c0_g1
MA_10286645_32656	TR20083|c0_g1
MA_10286645_32656	TR20398|c0_g1
MA_10286645_32656	TR21119|c0_g1
MA_10286645_32656	TR25292|c0_g1
MA_10286645_32656	TR27315|c0_g1
MA_10286645_32656	TR27556|c0_g1
MA_10286645_32656	TR3259|c0_g1
MA_10286645_32656	TR3449|c0_g1
MA_10286645_32656	TR4340|c0_g1
MA_10286645_32656	TR4340|c0_g2
MA_10286645_32656	TR6423|c0_g1
MA_10286645_32656	TR6924|c0_g1
MA_10286645_32656	TR7733|c0_g1
MA_10286645_32656	TR7733|c0_g2
MA_10286645_32656	TR8145|c0_g1
MA_10286645_32656	TR8289|c0_g1
MA_10286645_32656	TR8289|c0_g2
MA_10286645_32656	TR9055|c0_g1
MA_10292869_33628	TR13971|c0_g2
MA_10292869_33628	TR13971|c0_g3
MA_10292869_33628	TR14652|c1_g1
MA_10292869_33628	TR14652|c1_g2
MA_10292869_33628	TR15246|c0_g1
MA_10292869_33628	TR15319|c0_g1
MA_10292869_33628	TR15498|c0_g2
MA_10292869_33628	TR16704|c0_g2
MA_10292869_33628	TR18824|c0_g1
MA_10292869_33628	TR18866|c0_g1
MA_10292869_33628	TR19674|c0_g1
MA_10292869_33628	TR22636|c0_g1
MA_10292869_33628	TR2315|c0_g1
MA_10292869_33628	TR2315|c0_g2
MA_10292869_33628	TR28709|c0_g2
MA_10292869_33628	TR28709|c0_g3
MA_10292869_33628	TR29144|c0_g1
MA_10292869_33628	TR29224|c0_g1
MA_10292869_33628	TR30634|c0_g1
MA_10292869_33628	TR33615|c0_g1
MA_10292869_33628	TR3364|c0_g1
MA_10292869_33628	TR3367|c0_g1
MA_10292869_33628	TR3953|c0_g1
MA_10292869_33628	TR7047|c0_g1
MA_10292869_33628	TR7132|c0_g1
MA_10292869_33628	TR7132|c0_g2
MA_102951_19530	TR10160|c0_g1
MA_102951_19530	TR13195|c0_g1
MA_102951_19530	TR20790|c0_g1
MA_103350_6302	TR12391|c0_g1
MA_103350_6302	TR14324|c0_g1
MA_103350_6302	TR14783|c0_g1
MA_103350_6302	TR14794|c0_g1
MA_103350_6302	TR15596|c2_g1
MA_103350_6302	TR15673|c0_g1
MA_103350_6302	TR16272|c0_g1
MA_103350_6302	TR17570|c0_g1
MA_103350_6302	TR17579|c0_g1
MA_103350_6302	TR18366|c0_g1
MA_103350_6302	TR18400|c0_g2
MA_103350_6302	TR18925|c0_g1
MA_103350_6302	TR19051|c0_g1
MA_103350_6302	TR19105|c2_g2
MA_103350_6302	TR19515|c0_g1
MA_103350_6302	TR19771|c0_g1
MA_103350_6302	TR21067|c0_g1
MA_103350_6302	TR2370|c0_g1
MA_103350_6302	TR25820|c0_g1
MA_103350_6302	TR32153|c0_g1
MA_103350_6302	TR3304|c0_g1
MA_103350_6302	TR3304|c0_g2
MA_103350_6302	TR3882|c0_g1
MA_103350_6302	TR4242|c0_g1
MA_103350_6302	TR6147|c0_g1
MA_103350_6302	TR6147|c0_g2
MA_103350_6302	TR6427|c0_g1
MA_103350_6302	TR6716|c0_g1
MA_103350_6302	TR7269|c0_g1
MA_103350_6302	TR7914|c0_g1
MA_103350_6302	TR9655|c0_g1
MA_10339386_8889	TR11187|c0_g1
MA_10339386_8889	TR14447|c0_g1
MA_10339386_8889	TR14643|c1_g1
MA_10339386_8889	TR14643|c1_g2
MA_10339386_8889	TR14643|c1_g3
MA_10339386_8889	TR14799|c0_g1
MA_10339386_8889	TR15461|c0_g1
MA_10339386_8889	TR15872|c2_g1
MA_10339386_8889	TR17656|c0_g1
MA_10339386_8889	TR17712|c0_g1
MA_10339386_8889	TR19595|c0_g1
MA_10339386_8889	TR19778|c0_g2
MA_10339386_8889	TR20275|c0_g1
MA_10339386_8889	TR20308|c1_g1
MA_10339386_8889	TR24211|c0_g1
MA_10339386_8889	TR24279|c0_g1
MA_10339386_8889	TR28866|c0_g1
MA_10339386_8889	TR502|c0_g2
MA_10339386_8889	TR6365|c0_g1
MA_10339386_8889	TR6962|c0_g1
MA_103422_15052	TR10724|c0_g1
MA_103422_15052	TR12965|c1_g1
MA_103422_15052	TR13947|c1_g1
MA_103422_15052	TR16160|c0_g1
MA_103422_15052	TR16293|c0_g1
MA_103422_15052	TR16597|c0_g1
MA_103422_15052	TR16679|c0_g1
MA_103422_15052	TR16804|c0_g1
MA_103422_15052	TR19307|c0_g1
MA_103422_15052	TR19767|c0_g1
MA_103422_15052	TR19797|c0_g2
MA_103422_15052	TR20296|c0_g1
MA_103422_15052	TR20406|c0_g1
MA_103422_15052	TR20779|c0_g1
MA_103422_15052	TR2142|c0_g1
MA_103422_15052	TR2947|c0_g1
MA_103422_15052	TR2947|c0_g2
MA_103422_15052	TR3341|c0_g1
MA_103422_15052	TR8169|c0_g1
MA_103422_15052	TR8169|c0_g2
MA_103422_15052	TR846|c0_g1
MA_10378255_36883	TR11741|c0_g1
MA_10378255_36883	TR12168|c0_g1
MA_10378255_36883	TR15776|c0_g1
MA_10378255_36883	TR169|c0_g2
MA_10378255_36883	TR17680|c1_g1
MA_10378255_36883	TR19146|c0_g2
MA_10378255_36883	TR19410|c0_g1
MA_10378255_36883	TR20605|c0_g1
MA_10378255_36883	TR29532|c0_g1
MA_10378255_36883	TR7857|c0_g1
MA_10378255_36883	TR7857|c0_g2
MA_10378255_36883	TR7857|c0_g3
MA_10378255_36883	TR8203|c0_g1
MA_10380541_5424	TR14390|c0_g1
MA_10380541_5424	TR27490|c0_g1
MA_103849_12240	TR10013|c0_g1
MA_103849_12240	TR10017|c0_g1
MA_103849_12240	TR10017|c0_g2
MA_103849_12240	TR10017|c0_g3
MA_103849_12240	TR10204|c0_g1
MA_103849_12240	TR11738|c0_g1
MA_103849_12240	TR13489|c0_g1
MA_103849_12240	TR13885|c0_g1
MA_103849_12240	TR13918|c0_g1
MA_103849_12240	TR13933|c0_g1
MA_103849_12240	TR13945|c0_g1
MA_103849_12240	TR13945|c0_g2
MA_103849_12240	TR14854|c0_g1
MA_103849_12240	TR15399|c0_g1
MA_103849_12240	TR15479|c0_g1
MA_103849_12240	TR15893|c0_g1
MA_103849_12240	TR16737|c0_g1
MA_103849_12240	TR16941|c0_g2
MA_103849_12240	TR17362|c0_g1
MA_103849_12240	TR17374|c0_g2
MA_103849_12240	TR17833|c0_g1
MA_103849_12240	TR17887|c0_g3
MA_103849_12240	TR17935|c0_g2
MA_103849_12240	TR18206|c0_g1
MA_103849_12240	TR18400|c0_g2
MA_103849_12240	TR19159|c0_g1
MA_103849_12240	TR19228|c0_g1
MA_103849_12240	TR19294|c0_g2
MA_103849_12240	TR19718|c1_g1
MA_103849_12240	TR19985|c0_g1
MA_103849_12240	TR20078|c0_g2
MA_103849_12240	TR20505|c0_g1
MA_103849_12240	TR20624|c0_g1
MA_103849_12240	TR22817|c0_g1
MA_103849_12240	TR27915|c0_g1
MA_103849_12240	TR2854|c0_g1
MA_103849_12240	TR28613|c0_g1
MA_103849_12240	TR3002|c0_g1
MA_103849_12240	TR3002|c0_g2
MA_103849_12240	TR30408|c0_g1
MA_103849_12240	TR3175|c0_g2
MA_103849_12240	TR3730|c0_g1
MA_103849_12240	TR3730|c0_g2
MA_103849_12240	TR4540|c0_g1
MA_103849_12240	TR4770|c0_g1
MA_103849_12240	TR5731|c0_g1
MA_103849_12240	TR5918|c0_g1
MA_103849_12240	TR5918|c0_g2
MA_103849_12240	TR7722|c0_g1
MA_103849_12240	TR7722|c0_g2
MA_103849_12240	TR8087|c0_g1
MA_103849_12240	TR9622|c0_g1
MA_103849_12240	TR9859|c0_g1
MA_103973_4748	TR1613|c0_g1
MA_103973_4748	TR18859|c1_g1
MA_10426348_22475	TR15474|c0_g1
MA_10426348_22475	TR15849|c0_g2
MA_10426348_22475	TR16848|c1_g1
MA_10426348_22475	TR16848|c1_g2
MA_10426348_22475	TR18152|c0_g2
MA_10426348_22475	TR18730|c0_g1
MA_10426348_22475	TR19199|c0_g1
MA_10426348_22475	TR19779|c0_g1
MA_10426348_22475	TR19783|c0_g1
MA_10426348_22475	TR19837|c0_g1
MA_10426348_22475	TR20409|c0_g1
MA_10426348_22475	TR20731|c0_g1
MA_10426348_22475	TR22260|c0_g1
MA_10426348_22475	TR2300|c0_g1
MA_10426348_22475	TR24246|c0_g1
MA_10426348_22475	TR2650|c0_g1
MA_10426348_22475	TR28616|c0_g2
MA_10426348_22475	TR5999|c0_g1
MA_10426348_22475	TR9703|c0_g1
MA_10426348_22475	TR9894|c0_g1
MA_10426798_17777	TR10126|c0_g1
MA_10426798_17777	TR11285|c0_g2
MA_10426798_17777	TR12748|c0_g1
MA_10426798_17777	TR15685|c0_g2
MA_10426798_17777	TR15984|c0_g1
MA_10426798_17777	TR16813|c1_g1
MA_10426798_17777	TR17882|c0_g2
MA_10426798_17777	TR18024|c0_g1
MA_10426798_17777	TR18269|c0_g1
MA_10426798_17777	TR19473|c2_g1
MA_10426798_17777	TR20336|c0_g1
MA_10426798_17777	TR20494|c1_g2
MA_10426798_17777	TR27648|c0_g1
MA_10426798_17777	TR28104|c0_g1
MA_10426798_17777	TR2884|c0_g1
MA_10426798_17777	TR2884|c0_g2
MA_10426798_17777	TR293|c0_g1
MA_10426798_17777	TR314|c0_g1
MA_10426798_17777	TR3449|c0_g1
MA_10426798_17777	TR6618|c0_g1
MA_10426798_17777	TR9521|c0_g1
MA_10426798_17777	TR9521|c0_g2
MA_10426798_17777	TR9979|c0_g1
MA_10426798_17777	TR9979|c0_g2
MA_10427405_227	TR10224|c0_g1
MA_10427405_227	TR10248|c0_g1
MA_10427405_227	TR107|c0_g2
MA_10427405_227	TR11320|c0_g2
MA_10427405_227	TR11628|c0_g2
MA_10427405_227	TR11738|c0_g1
MA_10427405_227	TR11831|c0_g1
MA_10427405_227	TR12131|c0_g1
MA_10427405_227	TR12275|c0_g1
MA_10427405_227	TR12803|c0_g1
MA_10427405_227	TR12803|c0_g2
MA_10427405_227	TR12872|c0_g1
MA_10427405_227	TR13183|c0_g1
MA_10427405_227	TR1319|c0_g2
MA_10427405_227	TR13802|c0_g1
MA_10427405_227	TR13944|c0_g1
MA_10427405_227	TR14282|c0_g1
MA_10427405_227	TR14282|c0_g2
MA_10427405_227	TR14442|c0_g1
MA_10427405_227	TR14442|c0_g2
MA_10427405_227	TR15100|c0_g2
MA_10427405_227	TR15100|c0_g3
MA_10427405_227	TR15353|c0_g1
MA_10427405_227	TR15560|c0_g2
MA_10427405_227	TR16048|c0_g1
MA_10427405_227	TR16254|c0_g1
MA_10427405_227	TR16324|c0_g1
MA_10427405_227	TR16998|c0_g2
MA_10427405_227	TR17480|c0_g1
MA_10427405_227	TR17698|c0_g1
MA_10427405_227	TR17783|c0_g1
MA_10427405_227	TR18055|c0_g1
MA_10427405_227	TR18156|c0_g2
MA_10427405_227	TR18480|c0_g1
MA_10427405_227	TR18597|c0_g2
MA_10427405_227	TR19372|c1_g1
MA_10427405_227	TR19619|c0_g1
MA_10427405_227	TR19952|c2_g1
MA_10427405_227	TR19960|c0_g2
MA_10427405_227	TR20020|c0_g1
MA_10427405_227	TR20146|c0_g1
MA_10427405_227	TR20385|c1_g1
MA_10427405_227	TR20396|c0_g1
MA_10427405_227	TR20466|c1_g2
MA_10427405_227	TR20492|c2_g1
MA_10427405_227	TR20537|c0_g1
MA_10427405_227	TR20615|c1_g1
MA_10427405_227	TR20910|c0_g1
MA_10427405_227	TR21497|c0_g1
MA_10427405_227	TR21658|c0_g1
MA_10427405_227	TR22260|c0_g1
MA_10427405_227	TR27386|c0_g1
MA_10427405_227	TR28110|c0_g1
MA_10427405_227	TR2832|c0_g1
MA_10427405_227	TR2832|c0_g2
MA_10427405_227	TR28759|c0_g1
MA_10427405_227	TR30935|c0_g1
MA_10427405_227	TR3716|c0_g1
MA_10427405_227	TR3936|c0_g1
MA_10427405_227	TR4030|c1_g1
MA_10427405_227	TR4049|c0_g1
MA_10427405_227	TR4049|c0_g2
MA_10427405_227	TR4336|c0_g1
MA_10427405_227	TR4610|c0_g1
MA_10427405_227	TR4818|c0_g2
MA_10427405_227	TR6598|c0_g1
MA_10427405_227	TR6659|c0_g2
MA_10427405_227	TR6897|c0_g1
MA_10427405_227	TR7047|c0_g1
MA_10427405_227	TR7744|c0_g1
MA_10427405_227	TR8065|c0_g1
MA_10427405_227	TR8804|c0_g1
MA_10427405_227	TR9214|c0_g1
MA_10427405_227	TR9270|c0_g1
MA_10428436_15219	TR30019|c0_g1
MA_10429402_6104	TR18830|c0_g2
MA_10429402_6104	TR6417|c0_g2
MA_10429402_6104	TR8969|c0_g1
MA_10429402_6104	TR8969|c0_g2
MA_10429402_6104	TR8969|c0_g3
MA_10429804_1042	TR12491|c0_g2
MA_10429804_1042	TR12957|c0_g1
MA_10429804_1042	TR13339|c0_g1
MA_10429804_1042	TR13339|c0_g2
MA_10429804_1042	TR13339|c0_g3
MA_10429804_1042	TR13930|c0_g1
MA_10429804_1042	TR14543|c0_g2
MA_10429804_1042	TR15894|c0_g3
MA_10429804_1042	TR16914|c0_g1
MA_10429804_1042	TR18600|c0_g1
MA_10429804_1042	TR20056|c0_g1
MA_10429804_1042	TR6796|c0_g1
MA_10429804_1042	TR6796|c0_g2
MA_10429804_1042	TR6971|c0_g1
MA_10429804_1042	TR7208|c0_g1
MA_10429804_1042	TR9489|c0_g1
MA_10429804_1042	TR9920|c0_g1
MA_10431220_1032	TR16976|c0_g1
MA_10431220_1032	TR6315|c0_g1
MA_10431220_1032	TR706|c0_g1
MA_10432205_7464	TR11741|c1_g1
MA_10432205_7464	TR12062|c0_g1
MA_10432205_7464	TR13437|c0_g1
MA_10432205_7464	TR17946|c0_g3
MA_10432205_7464	TR18454|c0_g1
MA_10432205_7464	TR29805|c0_g1
MA_10432205_7464	TR8239|c0_g1
MA_10432709_25847	TR20843|c0_g1
MA_10432709_25847	TR29955|c0_g1
MA_10432994_8546	TR19193|c0_g1
MA_10433397_7580	TR12552|c0_g1
MA_10433397_7580	TR8969|c0_g1
MA_10433397_7580	TR8969|c0_g2
MA_10433397_7580	TR8969|c0_g3
MA_10433644_5533	TR11102|c0_g1
MA_10433644_5533	TR11102|c0_g2
MA_10433644_5533	TR11912|c0_g1
MA_10433644_5533	TR12394|c0_g1
MA_10433644_5533	TR13586|c0_g1
MA_10433644_5533	TR13586|c0_g2
MA_10433644_5533	TR14591|c0_g1
MA_10433644_5533	TR15128|c0_g1
MA_10433644_5533	TR15183|c0_g1
MA_10433644_5533	TR17629|c0_g1
MA_10433644_5533	TR17929|c0_g1
MA_10433644_5533	TR18730|c1_g1
MA_10433644_5533	TR18810|c0_g2
MA_10433644_5533	TR19647|c2_g1
MA_10433644_5533	TR19647|c4_g2
MA_10433644_5533	TR1990|c0_g1
MA_10433644_5533	TR19967|c1_g2
MA_10433644_5533	TR20104|c0_g1
MA_10433644_5533	TR20345|c2_g1
MA_10433644_5533	TR22400|c0_g1
MA_10433644_5533	TR25020|c0_g1
MA_10433644_5533	TR28224|c0_g1
MA_10433644_5533	TR28224|c0_g2
MA_10433644_5533	TR29944|c0_g1
MA_10433644_5533	TR30112|c0_g1
MA_10433644_5533	TR7038|c0_g1
MA_10433644_5533	TR7038|c0_g2
MA_10433715_2464	TR1095|c0_g1
MA_10433715_2464	TR27312|c0_g1
MA_10433715_2464	TR27312|c0_g2
MA_10433715_2464	TR2941|c0_g1
MA_10433715_2464	TR3325|c0_g1
MA_10433715_2464	TR3325|c0_g2
MA_10433715_2464	TR409|c0_g1
MA_10433985_8636	TR8567|c0_g1
MA_10434003_2473	TR12213|c0_g1
MA_10434003_2473	TR13022|c0_g1
MA_10434003_2473	TR13954|c0_g1
MA_10434003_2473	TR15570|c0_g1
MA_10434003_2473	TR15791|c0_g1
MA_10434003_2473	TR15791|c0_g2
MA_10434003_2473	TR16328|c0_g1
MA_10434003_2473	TR17109|c0_g1
MA_10434003_2473	TR17130|c0_g1
MA_10434003_2473	TR18080|c0_g1
MA_10434003_2473	TR18114|c0_g1
MA_10434003_2473	TR18518|c0_g1
MA_10434003_2473	TR19511|c0_g1
MA_10434003_2473	TR20538|c0_g1
MA_10434003_2473	TR20648|c0_g1
MA_10434003_2473	TR2512|c0_g1
MA_10434003_2473	TR2512|c0_g2
MA_10434003_2473	TR27844|c0_g1
MA_10434003_2473	TR27983|c0_g1
MA_10434003_2473	TR7012|c0_g1
MA_10434003_2473	TR7012|c0_g2
MA_10434003_2473	TR7910|c0_g1
MA_10434003_2473	TR8248|c0_g1
MA_10434003_2473	TR8248|c0_g2
MA_10434003_2473	TR9178|c0_g2
MA_10434800_26919	TR11290|c0_g1
MA_10434800_26919	TR11503|c0_g1
MA_10434800_26919	TR11878|c0_g1
MA_10434800_26919	TR12001|c0_g1
MA_10434800_26919	TR12131|c0_g1
MA_10434800_26919	TR12965|c1_g1
MA_10434800_26919	TR12991|c0_g1
MA_10434800_26919	TR14144|c0_g1
MA_10434800_26919	TR14170|c0_g1
MA_10434800_26919	TR14274|c0_g1
MA_10434800_26919	TR14413|c0_g1
MA_10434800_26919	TR14648|c0_g1
MA_10434800_26919	TR14915|c0_g1
MA_10434800_26919	TR15859|c0_g1
MA_10434800_26919	TR16018|c0_g1
MA_10434800_26919	TR16055|c0_g1
MA_10434800_26919	TR16298|c0_g2
MA_10434800_26919	TR16603|c0_g1
MA_10434800_26919	TR16643|c0_g1
MA_10434800_26919	TR16925|c0_g1
MA_10434800_26919	TR17116|c2_g2
MA_10434800_26919	TR17416|c0_g1
MA_10434800_26919	TR17416|c0_g2
MA_10434800_26919	TR17416|c0_g3
MA_10434800_26919	TR17416|c0_g4
MA_10434800_26919	TR17416|c0_g5
MA_10434800_26919	TR17416|c0_g6
MA_10434800_26919	TR17416|c0_g7
MA_10434800_26919	TR17416|c0_g8
MA_10434800_26919	TR17416|c0_g9
MA_10434800_26919	TR17470|c0_g2
MA_10434800_26919	TR17535|c0_g1
MA_10434800_26919	TR17572|c0_g1
MA_10434800_26919	TR17737|c0_g1
MA_10434800_26919	TR1776|c0_g1
MA_10434800_26919	TR18102|c1_g4
MA_10434800_26919	TR18145|c0_g1
MA_10434800_26919	TR18242|c1_g1
MA_10434800_26919	TR18254|c1_g1
MA_10434800_26919	TR18446|c0_g1
MA_10434800_26919	TR18670|c0_g1
MA_10434800_26919	TR18712|c0_g1
MA_10434800_26919	TR18712|c0_g2
MA_10434800_26919	TR18728|c0_g3
MA_10434800_26919	TR18812|c0_g1
MA_10434800_26919	TR18829|c0_g2
MA_10434800_26919	TR19015|c2_g1
MA_10434800_26919	TR19427|c0_g1
MA_10434800_26919	TR19780|c0_g1
MA_10434800_26919	TR20016|c0_g2
MA_10434800_26919	TR20193|c0_g1
MA_10434800_26919	TR20297|c1_g2
MA_10434800_26919	TR20342|c0_g1
MA_10434800_26919	TR20416|c1_g3
MA_10434800_26919	TR20454|c1_g2
MA_10434800_26919	TR20489|c0_g1
MA_10434800_26919	TR20571|c1_g1
MA_10434800_26919	TR2065|c0_g1
MA_10434800_26919	TR20721|c6_g1
MA_10434800_26919	TR21837|c0_g1
MA_10434800_26919	TR21959|c0_g1
MA_10434800_26919	TR2439|c0_g1
MA_10434800_26919	TR2439|c0_g2
MA_10434800_26919	TR25538|c0_g1
MA_10434800_26919	TR26903|c0_g1
MA_10434800_26919	TR27586|c0_g1
MA_10434800_26919	TR28385|c0_g1
MA_10434800_26919	TR30213|c0_g1
MA_10434800_26919	TR33047|c0_g1
MA_10434800_26919	TR3381|c0_g1
MA_10434800_26919	TR3381|c0_g2
MA_10434800_26919	TR3416|c0_g1
MA_10434800_26919	TR3416|c0_g2
MA_10434800_26919	TR3894|c0_g1
MA_10434800_26919	TR4673|c0_g1
MA_10434800_26919	TR4898|c0_g2
MA_10434800_26919	TR6364|c0_g1
MA_10434800_26919	TR7027|c0_g1
MA_10434800_26919	TR7027|c0_g2
MA_10434800_26919	TR7027|c0_g3
MA_10434800_26919	TR7583|c0_g1
MA_10434800_26919	TR8022|c0_g1
MA_10434800_26919	TR8022|c0_g2
MA_10434800_26919	TR8052|c0_g1
MA_10434800_26919	TR8169|c0_g1
MA_10434800_26919	TR8169|c0_g2
MA_10434800_26919	TR8232|c0_g1
MA_10434800_26919	TR8299|c0_g1
MA_10435728_7932	TR19454|c0_g1
MA_10435728_7932	TR19781|c0_g2
MA_10435728_7932	TR9818|c0_g1
MA_10435792_7354	TR1613|c0_g1
MA_10435792_7354	TR18859|c1_g1
MA_10435792_7356	TR1613|c0_g1
MA_10435792_7356	TR18859|c1_g1
MA_10436275_7981	TR13007|c0_g1
MA_10436275_7981	TR18010|c0_g1
MA_10436275_7981	TR3051|c0_g1
MA_105155_10576	TR13810|c0_g3
MA_105155_10576	TR13943|c0_g1
MA_105155_10576	TR14187|c0_g1
MA_105155_10576	TR14952|c0_g2
MA_105155_10576	TR1818|c0_g1
MA_105155_10576	TR18373|c0_g1
MA_105155_10576	TR20130|c1_g1
MA_105155_10576	TR20526|c1_g1
MA_105155_10576	TR20526|c1_g4
MA_105155_10576	TR20526|c1_g5
MA_105155_10576	TR31152|c0_g1
MA_105155_10576	TR382|c0_g1
MA_105155_10576	TR382|c0_g2
MA_105155_10576	TR523|c0_g1
MA_105155_10576	TR9918|c0_g1
MA_1061068_37017	TR1095|c0_g1
MA_1061068_37017	TR12479|c0_g1
MA_1061068_37017	TR13554|c0_g2
MA_1061068_37017	TR18565|c1_g1
MA_1061068_37017	TR19957|c0_g1
MA_1061068_37017	TR3224|c0_g1
MA_1061068_37017	TR3224|c0_g2
MA_1061068_37017	TR5604|c0_g1
MA_1061068_37017	TR5604|c0_g2
MA_1061068_37017	TR6237|c0_g1
MA_1061068_37017	TR7045|c0_g2
MA_1061068_37017	TR9758|c0_g1
MA_10961_13189	TR19911|c0_g1
MA_10961_13189	TR19911|c0_g2
MA_10961_13189	TR21772|c0_g1
MA_10961_13189	TR28877|c0_g1
MA_10961_13189	TR28877|c0_g2
MA_10961_13189	TR8072|c0_g1
MA_11004_2293	TR10082|c0_g1
MA_11004_2293	TR11069|c0_g1
MA_11004_2293	TR11792|c0_g1
MA_11004_2293	TR13083|c0_g1
MA_11004_2293	TR13140|c0_g1
MA_11004_2293	TR13140|c0_g2
MA_11004_2293	TR13140|c0_g3
MA_11004_2293	TR13140|c0_g4
MA_11004_2293	TR13140|c0_g5
MA_11004_2293	TR13140|c0_g6
MA_11004_2293	TR13140|c0_g7
MA_11004_2293	TR13149|c0_g1
MA_11004_2293	TR13334|c0_g1
MA_11004_2293	TR13877|c0_g1
MA_11004_2293	TR14106|c0_g1
MA_11004_2293	TR14106|c0_g2
MA_11004_2293	TR14262|c0_g1
MA_11004_2293	TR15322|c0_g1
MA_11004_2293	TR16542|c0_g2
MA_11004_2293	TR16542|c0_g3
MA_11004_2293	TR17147|c0_g1
MA_11004_2293	TR17581|c0_g1
MA_11004_2293	TR18110|c0_g1
MA_11004_2293	TR18811|c0_g1
MA_11004_2293	TR19236|c1_g1
MA_11004_2293	TR19500|c1_g1
MA_11004_2293	TR19823|c1_g1
MA_11004_2293	TR20099|c0_g1
MA_11004_2293	TR20232|c1_g1
MA_11004_2293	TR20240|c0_g1
MA_11004_2293	TR20240|c0_g2
MA_11004_2293	TR20409|c0_g1
MA_11004_2293	TR20455|c0_g1
MA_11004_2293	TR22921|c0_g1
MA_11004_2293	TR24483|c0_g1
MA_11004_2293	TR24499|c0_g1
MA_11004_2293	TR28613|c0_g1
MA_11004_2293	TR2979|c0_g1
MA_11004_2293	TR4827|c0_g1
MA_11004_2293	TR4827|c0_g2
MA_11004_2293	TR5148|c0_g1
MA_11004_2293	TR6802|c0_g2
MA_11004_2293	TR6962|c0_g1
MA_11004_2293	TR6991|c0_g1
MA_11004_2293	TR6991|c0_g2
MA_1111171_33820	TR10850|c0_g1
MA_1111171_33820	TR10850|c0_g2
MA_1111171_33820	TR11161|c0_g2
MA_1111171_33820	TR11737|c0_g1
MA_1111171_33820	TR11741|c1_g1
MA_1111171_33820	TR11800|c0_g1
MA_1111171_33820	TR12320|c0_g1
MA_1111171_33820	TR12347|c0_g1
MA_1111171_33820	TR12347|c0_g2
MA_1111171_33820	TR12403|c0_g1
MA_1111171_33820	TR12495|c0_g1
MA_1111171_33820	TR12851|c0_g2
MA_1111171_33820	TR12912|c0_g1
MA_1111171_33820	TR13724|c0_g1
MA_1111171_33820	TR14463|c0_g1
MA_1111171_33820	TR15354|c1_g2
MA_1111171_33820	TR15733|c0_g1
MA_1111171_33820	TR16390|c0_g1
MA_1111171_33820	TR16657|c0_g1
MA_1111171_33820	TR16783|c0_g1
MA_1111171_33820	TR16898|c0_g1
MA_1111171_33820	TR17039|c0_g1
MA_1111171_33820	TR17184|c0_g1
MA_1111171_33820	TR17263|c0_g1
MA_1111171_33820	TR17372|c0_g1
MA_1111171_33820	TR17888|c0_g1
MA_1111171_33820	TR18228|c0_g1
MA_1111171_33820	TR18621|c0_g1
MA_1111171_33820	TR19073|c0_g1
MA_1111171_33820	TR19295|c0_g2
MA_1111171_33820	TR19709|c0_g1
MA_1111171_33820	TR19745|c0_g1
MA_1111171_33820	TR19952|c2_g1
MA_1111171_33820	TR19993|c0_g1
MA_1111171_33820	TR20128|c0_g1
MA_1111171_33820	TR20236|c0_g1
MA_1111171_33820	TR20259|c0_g2
MA_1111171_33820	TR20374|c1_g3
MA_1111171_33820	TR20487|c0_g1
MA_1111171_33820	TR20586|c2_g1
MA_1111171_33820	TR20784|c0_g1
MA_1111171_33820	TR21345|c0_g1
MA_1111171_33820	TR21345|c0_g2
MA_1111171_33820	TR22058|c0_g1
MA_1111171_33820	TR22584|c0_g1
MA_1111171_33820	TR23176|c0_g1
MA_1111171_33820	TR27559|c0_g1
MA_1111171_33820	TR27614|c0_g1
MA_1111171_33820	TR3051|c0_g1
MA_1111171_33820	TR6484|c0_g1
MA_1111171_33820	TR6488|c0_g1
MA_1111171_33820	TR6701|c0_g2
MA_1111171_33820	TR7100|c0_g1
MA_1111171_33820	TR7663|c0_g1
MA_1111171_33820	TR8056|c0_g1
MA_1111171_33820	TR9605|c0_g1
MA_112405_24871	TR10306|c0_g1
MA_112405_24871	TR10672|c0_g2
MA_112405_24871	TR12729|c0_g1
MA_112405_24871	TR12740|c0_g1
MA_112405_24871	TR16033|c0_g1
MA_112405_24871	TR16962|c0_g1
MA_112405_24871	TR17504|c0_g1
MA_112405_24871	TR17512|c0_g1
MA_112405_24871	TR18106|c0_g1
MA_112405_24871	TR18106|c0_g2
MA_112405_24871	TR27273|c0_g1
MA_112405_24871	TR29805|c0_g1
MA_112405_24871	TR6147|c0_g1
MA_112405_24871	TR6147|c0_g2
MA_112405_24871	TR798|c0_g1
MA_112405_24871	TR798|c0_g2
MA_112405_24871	TR8020|c0_g1
MA_112405_24871	TR8096|c0_g1
MA_112405_24871	TR8096|c0_g2
MA_113136_22822	TR10295|c0_g2
MA_113136_22822	TR10311|c0_g1
MA_113136_22822	TR10563|c0_g1
MA_113136_22822	TR10900|c1_g1
MA_113136_22822	TR10965|c0_g1
MA_113136_22822	TR11055|c0_g2
MA_113136_22822	TR11394|c0_g1
MA_113136_22822	TR11394|c0_g2
MA_113136_22822	TR11956|c0_g1
MA_113136_22822	TR11960|c0_g1
MA_113136_22822	TR12209|c0_g1
MA_113136_22822	TR12471|c0_g1
MA_113136_22822	TR12508|c0_g1
MA_113136_22822	TR12508|c0_g2
MA_113136_22822	TR12532|c0_g1
MA_113136_22822	TR13150|c0_g2
MA_113136_22822	TR13205|c0_g3
MA_113136_22822	TR13808|c0_g1
MA_113136_22822	TR14286|c0_g2
MA_113136_22822	TR1438|c0_g1
MA_113136_22822	TR15354|c1_g2
MA_113136_22822	TR15484|c0_g1
MA_113136_22822	TR15553|c0_g1
MA_113136_22822	TR15584|c0_g1
MA_113136_22822	TR15602|c0_g1
MA_113136_22822	TR15858|c0_g1
MA_113136_22822	TR16120|c0_g1
MA_113136_22822	TR16235|c0_g3
MA_113136_22822	TR16872|c0_g1
MA_113136_22822	TR16942|c0_g1
MA_113136_22822	TR17192|c0_g1
MA_113136_22822	TR17322|c0_g1
MA_113136_22822	TR17474|c0_g1
MA_113136_22822	TR17529|c0_g1
MA_113136_22822	TR17619|c0_g1
MA_113136_22822	TR17773|c0_g1
MA_113136_22822	TR18010|c0_g1
MA_113136_22822	TR18017|c1_g1
MA_113136_22822	TR18086|c0_g1
MA_113136_22822	TR18108|c0_g1
MA_113136_22822	TR18511|c0_g1
MA_113136_22822	TR18713|c0_g1
MA_113136_22822	TR18766|c0_g1
MA_113136_22822	TR18781|c0_g1
MA_113136_22822	TR18862|c0_g1
MA_113136_22822	TR18950|c0_g1
MA_113136_22822	TR19086|c0_g1
MA_113136_22822	TR19427|c0_g1
MA_113136_22822	TR19496|c0_g1
MA_113136_22822	TR19512|c0_g1
MA_113136_22822	TR19625|c1_g1
MA_113136_22822	TR19625|c1_g2
MA_113136_22822	TR19781|c0_g2
MA_113136_22822	TR19866|c1_g3
MA_113136_22822	TR19962|c0_g1
MA_113136_22822	TR20029|c0_g1
MA_113136_22822	TR20088|c0_g1
MA_113136_22822	TR20146|c0_g1
MA_113136_22822	TR20174|c0_g1
MA_113136_22822	TR20191|c2_g1
MA_113136_22822	TR20196|c2_g1
MA_113136_22822	TR20305|c0_g2
MA_113136_22822	TR20551|c0_g2
MA_113136_22822	TR20811|c0_g1
MA_113136_22822	TR20837|c0_g1
MA_113136_22822	TR2207|c0_g1
MA_113136_22822	TR22317|c0_g1
MA_113136_22822	TR23396|c0_g1
MA_113136_22822	TR23396|c0_g2
MA_113136_22822	TR24394|c0_g1
MA_113136_22822	TR25888|c0_g1
MA_113136_22822	TR27322|c0_g1
MA_113136_22822	TR27475|c0_g1
MA_113136_22822	TR28236|c0_g1
MA_113136_22822	TR2830|c0_g1
MA_113136_22822	TR2830|c0_g2
MA_113136_22822	TR2843|c0_g2
MA_113136_22822	TR28558|c0_g1
MA_113136_22822	TR2954|c0_g1
MA_113136_22822	TR30239|c0_g1
MA_113136_22822	TR30239|c0_g2
MA_113136_22822	TR32523|c0_g1
MA_113136_22822	TR3763|c0_g1
MA_113136_22822	TR3856|c0_g1
MA_113136_22822	TR3856|c0_g2
MA_113136_22822	TR3869|c0_g1
MA_113136_22822	TR4290|c0_g1
MA_113136_22822	TR4397|c0_g2
MA_113136_22822	TR5055|c0_g1
MA_113136_22822	TR5183|c0_g1
MA_113136_22822	TR5835|c0_g1
MA_113136_22822	TR5872|c0_g1
MA_113136_22822	TR597|c0_g1
MA_113136_22822	TR597|c0_g2
MA_113136_22822	TR6324|c0_g1
MA_113136_22822	TR6437|c0_g2
MA_113136_22822	TR7368|c0_g1
MA_113136_22822	TR7368|c0_g2
MA_113136_22822	TR7568|c0_g1
MA_113136_22822	TR7568|c0_g2
MA_113136_22822	TR7724|c0_g1
MA_113136_22822	TR7944|c0_g1
MA_113136_22822	TR8313|c0_g1
MA_113136_22822	TR8863|c0_g1
MA_113136_22822	TR9418|c0_g1
MA_1131_3887	TR14484|c0_g1
MA_1131_3887	TR17769|c0_g1
MA_1131_3887	TR7862|c0_g1
MA_1145681_28191	TR1128|c0_g1
MA_1145681_28191	TR12319|c0_g1
MA_1145681_28191	TR12319|c0_g2
MA_1145681_28191	TR12903|c0_g1
MA_1145681_28191	TR13555|c0_g1
MA_1145681_28191	TR14748|c0_g1
MA_1145681_28191	TR15059|c0_g1
MA_1145681_28191	TR15602|c0_g1
MA_1145681_28191	TR15729|c0_g1
MA_1145681_28191	TR16479|c0_g1
MA_1145681_28191	TR17184|c0_g1
MA_1145681_28191	TR18052|c0_g1
MA_1145681_28191	TR18562|c1_g1
MA_1145681_28191	TR18562|c1_g5
MA_1145681_28191	TR18690|c0_g1
MA_1145681_28191	TR19365|c0_g1
MA_1145681_28191	TR19588|c0_g1
MA_1145681_28191	TR19610|c0_g1
MA_1145681_28191	TR19696|c0_g3
MA_1145681_28191	TR20057|c1_g2
MA_1145681_28191	TR20129|c0_g1
MA_1145681_28191	TR20153|c3_g1
MA_1145681_28191	TR20240|c0_g2
MA_1145681_28191	TR20296|c0_g1
MA_1145681_28191	TR20403|c0_g1
MA_1145681_28191	TR24198|c0_g1
MA_1145681_28191	TR24668|c0_g1
MA_1145681_28191	TR24913|c0_g1
MA_1145681_28191	TR25415|c0_g1
MA_1145681_28191	TR25699|c0_g1
MA_1145681_28191	TR27566|c0_g1
MA_1145681_28191	TR31592|c0_g1
MA_1145681_28191	TR5147|c0_g1
MA_1145681_28191	TR6634|c0_g1
MA_1145681_28191	TR6650|c0_g2
MA_1145681_28191	TR6782|c0_g1
MA_1145681_28191	TR8270|c0_g1
MA_1145681_28191	TR8330|c0_g1
MA_11561_10929	TR10597|c0_g1
MA_11561_10929	TR10602|c0_g1
MA_11561_10929	TR11721|c0_g1
MA_11561_10929	TR11815|c0_g1
MA_11561_10929	TR11956|c0_g1
MA_11561_10929	TR12034|c0_g1
MA_11561_10929	TR12034|c0_g2
MA_11561_10929	TR12034|c0_g5
MA_11561_10929	TR12176|c0_g1
MA_11561_10929	TR12589|c0_g1
MA_11561_10929	TR13661|c0_g1
MA_11561_10929	TR14114|c0_g1
MA_11561_10929	TR14361|c1_g1
MA_11561_10929	TR15000|c1_g1
MA_11561_10929	TR15038|c0_g1
MA_11561_10929	TR15038|c0_g2
MA_11561_10929	TR16099|c0_g1
MA_11561_10929	TR16555|c1_g2
MA_11561_10929	TR17322|c0_g1
MA_11561_10929	TR17398|c0_g2
MA_11561_10929	TR17635|c0_g1
MA_11561_10929	TR17821|c0_g1
MA_11561_10929	TR18194|c0_g1
MA_11561_10929	TR18356|c0_g1
MA_11561_10929	TR18402|c0_g1
MA_11561_10929	TR18512|c0_g1
MA_11561_10929	TR19130|c0_g1
MA_11561_10929	TR19136|c0_g1
MA_11561_10929	TR19388|c0_g1
MA_11561_10929	TR19617|c0_g5
MA_11561_10929	TR19960|c0_g2
MA_11561_10929	TR20005|c0_g1
MA_11561_10929	TR20124|c0_g2
MA_11561_10929	TR20389|c0_g1
MA_11561_10929	TR20405|c1_g2
MA_11561_10929	TR21005|c0_g2
MA_11561_10929	TR21083|c0_g1
MA_11561_10929	TR21690|c0_g1
MA_11561_10929	TR226|c0_g2
MA_11561_10929	TR23025|c0_g1
MA_11561_10929	TR23586|c0_g1
MA_11561_10929	TR2358|c0_g1
MA_11561_10929	TR2358|c0_g2
MA_11561_10929	TR2920|c0_g1
MA_11561_10929	TR32998|c0_g1
MA_11561_10929	TR3635|c0_g2
MA_11561_10929	TR4860|c0_g1
MA_11561_10929	TR528|c0_g2
MA_11561_10929	TR562|c0_g3
MA_11561_10929	TR6238|c0_g1
MA_11561_10929	TR6582|c0_g2
MA_11561_10929	TR7123|c0_g1
MA_11561_10929	TR7269|c0_g1
MA_11561_10929	TR798|c0_g1
MA_11561_10929	TR798|c0_g2
MA_11561_10929	TR8067|c0_g1
MA_11561_10929	TR9884|c0_g1
MA_11561_10929	TR9886|c0_g1
MA_115738_10604	TR13378|c0_g1
MA_115738_10604	TR15393|c0_g1
MA_115738_10604	TR16244|c0_g1
MA_115738_10604	TR17698|c0_g1
MA_115738_10604	TR19868|c0_g1
MA_115738_10604	TR22612|c0_g1
MA_115738_10604	TR23016|c0_g1
MA_115738_10604	TR7042|c0_g1
MA_115738_10604	TR7042|c0_g2
MA_1161878_30608	TR1053|c0_g2
MA_1161878_30608	TR11103|c0_g2
MA_1161878_30608	TR11231|c0_g1
MA_1161878_30608	TR11491|c0_g1
MA_1161878_30608	TR12338|c0_g1
MA_1161878_30608	TR15522|c0_g1
MA_1161878_30608	TR16986|c0_g1
MA_1161878_30608	TR17245|c0_g1
MA_1161878_30608	TR18634|c0_g1
MA_1161878_30608	TR18859|c1_g1
MA_1161878_30608	TR18930|c0_g1
MA_1161878_30608	TR19298|c1_g1
MA_1161878_30608	TR19655|c1_g1
MA_1161878_30608	TR20599|c0_g2
MA_1161878_30608	TR20653|c0_g1
MA_1161878_30608	TR21011|c0_g1
MA_1161878_30608	TR21404|c0_g1
MA_1161878_30608	TR23261|c0_g1
MA_1161878_30608	TR28072|c0_g1
MA_1161878_30608	TR30075|c0_g2
MA_1161878_30608	TR5219|c0_g1
MA_1161878_30608	TR6585|c0_g1
MA_1161878_30608	TR6855|c0_g1
MA_1168899_37313	TR15171|c0_g1
MA_1168899_37313	TR19942|c0_g1
MA_1168899_37313	TR30156|c0_g1
MA_1168899_37313	TR31568|c0_g1
MA_1173_7470	TR16466|c0_g1
MA_1173_7470	TR17871|c0_g1
MA_1173_7470	TR2325|c0_g2
MA_1173_7470	TR2585|c0_g1
MA_117905_16855	TR14676|c0_g1
MA_117905_16855	TR1893|c0_g1
MA_117905_16855	TR19466|c0_g1
MA_117905_16855	TR3166|c0_g1
MA_117905_16855	TR3166|c0_g2
MA_117905_16855	TR3203|c0_g1
MA_117905_16855	TR3203|c0_g2
MA_117905_16855	TR4527|c0_g1
MA_117905_16855	TR6127|c0_g1
MA_117905_16855	TR6127|c0_g2
MA_119585_19652	TR12536|c0_g1
MA_119585_19652	TR5511|c0_g1
MA_12028_169	TR11197|c0_g2
MA_12028_169	TR12138|c0_g1
MA_12028_169	TR12784|c0_g1
MA_12028_169	TR12896|c0_g1
MA_12028_169	TR13392|c0_g1
MA_12028_169	TR13392|c0_g2
MA_12028_169	TR13732|c0_g1
MA_12028_169	TR14222|c1_g1
MA_12028_169	TR14437|c0_g2
MA_12028_169	TR14437|c0_g3
MA_12028_169	TR15146|c0_g1
MA_12028_169	TR15313|c0_g1
MA_12028_169	TR15379|c0_g2
MA_12028_169	TR15473|c0_g1
MA_12028_169	TR16207|c0_g1
MA_12028_169	TR16365|c0_g1
MA_12028_169	TR18612|c0_g1
MA_12028_169	TR18917|c0_g1
MA_12028_169	TR19180|c0_g1
MA_12028_169	TR19253|c0_g1
MA_12028_169	TR19550|c2_g1
MA_12028_169	TR19638|c0_g1
MA_12028_169	TR19668|c0_g1
MA_12028_169	TR19727|c0_g2
MA_12028_169	TR19781|c1_g1
MA_12028_169	TR19910|c0_g1
MA_12028_169	TR19911|c0_g2
MA_12028_169	TR20371|c0_g1
MA_12028_169	TR20452|c1_g1
MA_12028_169	TR20643|c0_g2
MA_12028_169	TR21023|c0_g1
MA_12028_169	TR21441|c0_g1
MA_12028_169	TR22046|c0_g1
MA_12028_169	TR22113|c0_g1
MA_12028_169	TR22386|c0_g1
MA_12028_169	TR22386|c0_g2
MA_12028_169	TR2261|c0_g1
MA_12028_169	TR2261|c0_g2
MA_12028_169	TR23739|c0_g1
MA_12028_169	TR23915|c0_g1
MA_12028_169	TR27298|c0_g1
MA_12028_169	TR2950|c0_g1
MA_12028_169	TR2998|c0_g2
MA_12028_169	TR309|c0_g1
MA_12028_169	TR31081|c0_g1
MA_12028_169	TR521|c0_g1
MA_12028_169	TR5532|c0_g1
MA_12028_169	TR5532|c0_g2
MA_12028_169	TR5690|c0_g1
MA_12028_169	TR5690|c0_g2
MA_12028_169	TR6383|c0_g1
MA_12028_169	TR7060|c0_g2
MA_12028_169	TR7175|c0_g1
MA_12028_169	TR7775|c0_g1
MA_12028_169	TR7775|c0_g2
MA_12028_169	TR7938|c0_g1
MA_12028_169	TR8905|c0_g1
MA_121504_18444	TR8375|c0_g1
MA_121504_18444	TR8969|c0_g1
MA_121504_18444	TR8969|c0_g2
MA_121504_18444	TR8969|c0_g3
MA_12301_3845	TR14011|c0_g1
MA_12301_3845	TR16103|c0_g2
MA_12301_3845	TR18689|c0_g2
MA_12301_3845	TR32590|c0_g1
MA_12306_7547	TR19266|c0_g1
MA_12306_7547	TR22019|c0_g1
MA_12306_7547	TR22240|c0_g1
MA_12306_7547	TR24601|c0_g1
MA_12306_7547	TR3775|c0_g1
MA_12306_7547	TR6785|c0_g1
MA_12306_7547	TR7287|c0_g1
MA_123592_21867	TR1091|c0_g1
MA_123592_21867	TR15775|c0_g1
MA_123592_21867	TR21852|c0_g1
MA_123592_21867	TR236|c0_g1
MA_123592_21867	TR528|c0_g2
MA_123592_21867	TR6242|c0_g2
MA_123592_21867	TR674|c0_g1
MA_125535_24568	TR11559|c1_g1
MA_125535_24568	TR12567|c0_g1
MA_125535_24568	TR13780|c0_g1
MA_125535_24568	TR16307|c0_g1
MA_125535_24568	TR4739|c0_g1
MA_125535_24568	TR4739|c0_g2
MA_125535_24568	TR6353|c0_g2
MA_125535_24568	TR6835|c0_g1
MA_125535_24568	TR6835|c0_g2
MA_125535_24568	TR8492|c0_g2
MA_125535_24568	TR9634|c0_g2
MA_125535_24568	TR9829|c0_g1
MA_1285879_43465	TR10019|c0_g1
MA_1285879_43465	TR10022|c0_g1
MA_1285879_43465	TR10022|c0_g2
MA_1285879_43465	TR12740|c0_g1
MA_1285879_43465	TR12850|c0_g1
MA_1285879_43465	TR13641|c0_g1
MA_1285879_43465	TR14659|c0_g1
MA_1285879_43465	TR15145|c0_g1
MA_1285879_43465	TR15773|c0_g1
MA_1285879_43465	TR15773|c0_g3
MA_1285879_43465	TR15882|c0_g1
MA_1285879_43465	TR16033|c0_g1
MA_1285879_43465	TR16115|c1_g3
MA_1285879_43465	TR17025|c0_g1
MA_1285879_43465	TR17375|c0_g1
MA_1285879_43465	TR18055|c0_g1
MA_1285879_43465	TR18137|c0_g2
MA_1285879_43465	TR19247|c0_g1
MA_1285879_43465	TR19882|c0_g1
MA_1285879_43465	TR20535|c1_g1
MA_1285879_43465	TR21626|c0_g1
MA_1285879_43465	TR2261|c0_g1
MA_1285879_43465	TR2261|c0_g2
MA_1285879_43465	TR2452|c0_g1
MA_1285879_43465	TR2452|c0_g2
MA_1285879_43465	TR28501|c0_g1
MA_1285879_43465	TR3524|c0_g1
MA_1285879_43465	TR3889|c0_g1
MA_1285879_43465	TR6786|c0_g1
MA_1285879_43465	TR6786|c0_g2
MA_1285879_43465	TR6811|c0_g1
MA_1285879_43465	TR6811|c0_g2
MA_1285879_43465	TR6884|c0_g1
MA_1285879_43465	TR7072|c0_g1
MA_1285879_43465	TR7709|c0_g1
MA_128665_21455	TR11978|c0_g2
MA_128665_21455	TR20333|c0_g1
MA_128665_21455	TR20348|c2_g1
MA_128665_21455	TR20464|c0_g1
MA_128665_21455	TR20499|c0_g3
MA_128665_21455	TR23011|c0_g1
MA_128665_21455	TR29441|c0_g1
MA_128665_21455	TR4955|c0_g1
MA_128665_21455	TR4955|c0_g2
MA_128665_21455	TR6440|c0_g1
MA_128665_21455	TR8378|c0_g1
MA_128793_23063	TR11703|c0_g1
MA_128793_23063	TR11930|c0_g1
MA_128793_23063	TR12990|c0_g2
MA_128793_23063	TR14133|c0_g1
MA_128793_23063	TR16709|c0_g1
MA_128793_23063	TR16737|c0_g1
MA_128793_23063	TR17024|c0_g2
MA_128793_23063	TR18243|c0_g2
MA_128793_23063	TR18562|c1_g1
MA_128793_23063	TR19163|c1_g1
MA_128793_23063	TR19168|c0_g1
MA_128793_23063	TR19400|c0_g1
MA_128793_23063	TR19439|c0_g1
MA_128793_23063	TR20578|c1_g1
MA_128793_23063	TR20868|c0_g1
MA_128793_23063	TR2642|c0_g1
MA_128793_23063	TR28027|c0_g1
MA_128793_23063	TR2870|c0_g1
MA_128793_23063	TR2870|c0_g2
MA_128793_23063	TR2870|c0_g3
MA_128793_23063	TR29405|c0_g1
MA_128793_23063	TR29680|c0_g1
MA_128793_23063	TR3018|c0_g1
MA_128793_23063	TR6442|c0_g1
MA_128793_23063	TR8183|c0_g2
MA_128838_19713	TR10057|c0_g1
MA_128838_19713	TR12241|c0_g1
MA_128838_19713	TR12403|c0_g1
MA_128838_19713	TR13675|c0_g1
MA_128838_19713	TR14934|c0_g1
MA_128838_19713	TR16657|c0_g1
MA_128838_19713	TR16767|c0_g1
MA_128838_19713	TR17592|c0_g1
MA_128838_19713	TR17728|c1_g1
MA_128838_19713	TR18319|c1_g1
MA_128838_19713	TR18624|c0_g2
MA_128838_19713	TR19016|c0_g1
MA_128838_19713	TR19752|c0_g1
MA_128838_19713	TR20173|c0_g1
MA_128838_19713	TR20221|c0_g1
MA_128838_19713	TR20458|c1_g1
MA_128838_19713	TR20473|c0_g2
MA_128838_19713	TR20506|c1_g1
MA_128838_19713	TR20572|c1_g1
MA_128838_19713	TR20584|c1_g1
MA_128838_19713	TR21846|c0_g1
MA_128838_19713	TR27402|c0_g1
MA_128838_19713	TR27402|c0_g2
MA_128838_19713	TR27707|c0_g1
MA_128838_19713	TR2856|c0_g1
MA_128838_19713	TR2856|c0_g2
MA_128838_19713	TR28856|c0_g1
MA_128838_19713	TR3041|c0_g2
MA_128838_19713	TR3154|c0_g1
MA_128838_19713	TR32153|c0_g1
MA_128838_19713	TR5113|c0_g1
MA_128838_19713	TR5113|c0_g2
MA_128838_19713	TR5334|c0_g1
MA_128838_19713	TR5615|c0_g1
MA_128838_19713	TR5615|c0_g2
MA_128838_19713	TR6016|c0_g1
MA_128838_19713	TR7073|c0_g1
MA_129978_20848	TR12440|c0_g1
MA_129978_20848	TR13007|c0_g1
MA_129978_20848	TR16791|c0_g1
MA_129978_20848	TR18010|c0_g1
MA_129978_20848	TR3051|c0_g1
MA_129978_20848	TR3164|c0_g1
MA_129978_20848	TR3388|c0_g1
MA_129978_20848	TR3388|c0_g2
MA_129978_20848	TR5801|c0_g1
MA_129978_20848	TR8319|c0_g1
MA_130420_14025	TR10976|c0_g1
MA_130420_14025	TR11174|c0_g1
MA_130420_14025	TR11174|c0_g2
MA_130420_14025	TR11249|c0_g1
MA_130420_14025	TR11734|c0_g1
MA_130420_14025	TR12080|c0_g1
MA_130420_14025	TR12352|c0_g1
MA_130420_14025	TR15751|c0_g3
MA_130420_14025	TR18374|c0_g1
MA_130420_14025	TR20173|c0_g1
MA_130420_14025	TR20466|c1_g2
MA_130420_14025	TR209|c0_g1
MA_130420_14025	TR209|c0_g2
MA_130420_14025	TR21850|c0_g1
MA_130420_14025	TR23421|c0_g1
MA_130420_14025	TR2885|c0_g1
MA_130420_14025	TR3018|c0_g1
MA_130420_14025	TR30755|c0_g1
MA_130420_14025	TR4350|c0_g1
MA_130420_14025	TR4870|c0_g1
MA_130420_14025	TR6408|c0_g1
MA_130420_14025	TR6408|c0_g2
MA_130420_14025	TR7018|c0_g1
MA_130420_14025	TR8230|c0_g1
MA_1304376_43039	TR10749|c0_g1
MA_1304376_43039	TR10749|c0_g2
MA_1304376_43039	TR13021|c0_g1
MA_1304376_43039	TR13181|c0_g1
MA_1304376_43039	TR14533|c0_g1
MA_1304376_43039	TR14813|c0_g1
MA_1304376_43039	TR15227|c1_g1
MA_1304376_43039	TR15232|c0_g1
MA_1304376_43039	TR16768|c0_g1
MA_1304376_43039	TR16768|c0_g2
MA_1304376_43039	TR17232|c0_g1
MA_1304376_43039	TR17244|c0_g2
MA_1304376_43039	TR17688|c1_g1
MA_1304376_43039	TR20374|c1_g1
MA_1304376_43039	TR21088|c0_g1
MA_1304376_43039	TR22649|c0_g1
MA_1304376_43039	TR25326|c0_g1
MA_1304376_43039	TR27492|c0_g1
MA_1304376_43039	TR4397|c0_g2
MA_1304376_43039	TR7661|c0_g1
MA_1304376_43039	TR7962|c0_g2
MA_131684_21667	TR12922|c0_g1
MA_131684_21667	TR14074|c0_g3
MA_131684_21667	TR14235|c0_g1
MA_131684_21667	TR15587|c0_g1
MA_131684_21667	TR17356|c0_g2
MA_131684_21667	TR2413|c0_g1
MA_131684_21667	TR29029|c0_g1
MA_131684_21667	TR6281|c0_g1
MA_131684_21667	TR7955|c0_g1
MA_131684_21667	TR8018|c0_g1
MA_131684_21667	TR8018|c0_g2
MA_1336053_42400	TR15431|c0_g1
MA_1336053_42400	TR16931|c0_g2
MA_1336053_42400	TR19287|c0_g1
MA_1336053_42400	TR19775|c2_g2
MA_1336053_42400	TR19984|c1_g1
MA_1336053_42400	TR19984|c1_g5
MA_1336053_42400	TR20696|c1_g2
MA_1336053_42400	TR3060|c0_g1
MA_1336053_42400	TR341|c0_g1
MA_1336053_42400	TR341|c0_g2
MA_1336053_42400	TR4270|c0_g1
MA_1336053_42400	TR6754|c0_g1
MA_1336053_42400	TR6884|c0_g1
MA_1336053_42400	TR8837|c0_g2
MA_13409_14525	TR13244|c0_g1
MA_13409_14525	TR14258|c0_g1
MA_13409_14525	TR18229|c0_g1
MA_13409_14525	TR18983|c0_g1
MA_13409_14525	TR20463|c0_g2
MA_13504_3665	TR11496|c0_g1
MA_13504_3665	TR11496|c0_g2
MA_13504_3665	TR11754|c0_g1
MA_13504_3665	TR12103|c0_g1
MA_13504_3665	TR12103|c0_g2
MA_13504_3665	TR12620|c0_g2
MA_13504_3665	TR13188|c0_g2
MA_13504_3665	TR17712|c0_g1
MA_13504_3665	TR18547|c0_g1
MA_13504_3665	TR20084|c0_g1
MA_13504_3665	TR20348|c2_g1
MA_13504_3665	TR22141|c0_g1
MA_13504_3665	TR22959|c0_g1
MA_13504_3665	TR28110|c0_g1
MA_13504_3665	TR28110|c0_g2
MA_13504_3665	TR545|c0_g1
MA_13504_3665	TR545|c0_g2
MA_13504_3665	TR7828|c0_g2
MA_135470_9724	TR10408|c0_g1
MA_135470_9724	TR11480|c0_g1
MA_135470_9724	TR14022|c0_g1
MA_135470_9724	TR17339|c0_g1
MA_135470_9724	TR19399|c0_g1
MA_135470_9724	TR19828|c0_g2
MA_135470_9724	TR19866|c1_g3
MA_135470_9724	TR20256|c0_g1
MA_135470_9724	TR20256|c0_g2
MA_135470_9724	TR20997|c0_g1
MA_135470_9724	TR21136|c0_g1
MA_135470_9724	TR22155|c0_g1
MA_135470_9724	TR22550|c0_g1
MA_135470_9724	TR26998|c0_g1
MA_135470_9724	TR26998|c0_g2
MA_135470_9724	TR3122|c0_g1
MA_135470_9724	TR3228|c0_g1
MA_135470_9724	TR32664|c0_g1
MA_135470_9724	TR6759|c0_g1
MA_135470_9724	TR7065|c0_g1
MA_135470_9724	TR8022|c0_g1
MA_135470_9724	TR8022|c0_g2
MA_135470_9724	TR9247|c0_g1
MA_135470_9724	TR9947|c0_g2
MA_136180_22594	TR7942|c0_g1
MA_137893_24457	TR17629|c0_g1
MA_137893_24457	TR18608|c0_g1
MA_137893_24457	TR20713|c0_g3
MA_137893_24457	TR20720|c2_g4
MA_137893_24457	TR21523|c0_g1
MA_137893_24457	TR2752|c0_g1
MA_137893_24457	TR2752|c0_g2
MA_137893_24457	TR29522|c0_g1
MA_137893_24457	TR29522|c0_g2
MA_137893_24457	TR3520|c0_g1
MA_137893_24457	TR5031|c0_g1
MA_137893_24457	TR6558|c0_g1
MA_137893_24457	TR6558|c0_g2
MA_138034_23715	TR18132|c2_g2
MA_13826_5055	TR14453|c0_g1
MA_13826_5055	TR15232|c0_g1
MA_13826_5055	TR17085|c0_g1
MA_13826_5055	TR18184|c0_g1
MA_13826_5055	TR20231|c0_g1
MA_13826_5055	TR20576|c0_g1
MA_13826_5055	TR3402|c0_g1
MA_13826_5055	TR7143|c0_g1
MA_13826_5055	TR7671|c0_g1
MA_138737_24341	TR6417|c0_g2
MA_139174_21250	TR11360|c0_g1
MA_139174_21250	TR11360|c0_g2
MA_139174_21250	TR11360|c0_g3
MA_139174_21250	TR13750|c0_g1
MA_139174_21250	TR13994|c0_g2
MA_139174_21250	TR14028|c0_g2
MA_139174_21250	TR14159|c0_g1
MA_139174_21250	TR21601|c0_g1
MA_139174_21250	TR21965|c0_g1
MA_139174_21250	TR21994|c0_g1
MA_139174_21250	TR29884|c0_g1
MA_139174_21250	TR3160|c0_g1
MA_139174_21250	TR31697|c0_g1
MA_139174_21250	TR3449|c0_g1
MA_139174_21250	TR3977|c0_g1
MA_139174_21250	TR6832|c0_g1
MA_139174_21250	TR880|c0_g1
MA_139174_21250	TR880|c0_g2
MA_13984_4785	TR13060|c0_g1
MA_13984_4785	TR18822|c0_g1
MA_13984_4785	TR19658|c0_g1
MA_13984_4785	TR2583|c0_g2
MA_13984_4785	TR8020|c0_g1
MA_14099_6964	TR15887|c0_g1
MA_14099_6964	TR19098|c1_g1
MA_14353_11404	TR9676|c0_g1
MA_152834_3570	TR1007|c0_g1
MA_152834_3570	TR1007|c0_g2
MA_152834_3570	TR10211|c0_g1
MA_152834_3570	TR11356|c0_g1
MA_152834_3570	TR11356|c0_g2
MA_152834_3570	TR12043|c0_g1
MA_152834_3570	TR16029|c0_g1
MA_152834_3570	TR17107|c0_g1
MA_152834_3570	TR18349|c1_g1
MA_152834_3570	TR19232|c3_g1
MA_152834_3570	TR19454|c0_g1
MA_152834_3570	TR19781|c0_g2
MA_152834_3570	TR20277|c0_g1
MA_152834_3570	TR20324|c0_g1
MA_152834_3570	TR20636|c1_g1
MA_152834_3570	TR20636|c2_g2
MA_152834_3570	TR22577|c0_g1
MA_152834_3570	TR861|c0_g1
MA_152834_3570	TR9075|c0_g1
MA_152834_3570	TR9818|c0_g1
MA_155935_13901	TR10186|c0_g1
MA_155935_13901	TR10186|c0_g2
MA_155935_13901	TR10749|c0_g1
MA_155935_13901	TR10749|c0_g2
MA_155935_13901	TR11032|c0_g1
MA_155935_13901	TR1134|c0_g1
MA_155935_13901	TR11588|c0_g1
MA_155935_13901	TR12321|c0_g1
MA_155935_13901	TR12685|c0_g1
MA_155935_13901	TR12898|c0_g1
MA_155935_13901	TR12898|c0_g2
MA_155935_13901	TR12905|c0_g1
MA_155935_13901	TR12916|c0_g1
MA_155935_13901	TR12993|c0_g1
MA_155935_13901	TR13165|c0_g1
MA_155935_13901	TR13294|c0_g1
MA_155935_13901	TR13731|c0_g1
MA_155935_13901	TR14507|c0_g1
MA_155935_13901	TR14507|c0_g2
MA_155935_13901	TR1471|c0_g1
MA_155935_13901	TR14749|c0_g1
MA_155935_13901	TR14782|c0_g1
MA_155935_13901	TR16084|c0_g1
MA_155935_13901	TR16345|c0_g1
MA_155935_13901	TR16425|c1_g1
MA_155935_13901	TR16452|c0_g1
MA_155935_13901	TR17313|c0_g2
MA_155935_13901	TR17475|c0_g1
MA_155935_13901	TR17624|c0_g1
MA_155935_13901	TR17629|c0_g1
MA_155935_13901	TR17836|c0_g1
MA_155935_13901	TR18048|c0_g1
MA_155935_13901	TR18056|c0_g2
MA_155935_13901	TR18085|c0_g1
MA_155935_13901	TR18291|c0_g1
MA_155935_13901	TR18489|c0_g1
MA_155935_13901	TR18641|c1_g1
MA_155935_13901	TR19229|c0_g1
MA_155935_13901	TR19565|c0_g1
MA_155935_13901	TR19815|c0_g1
MA_155935_13901	TR19815|c0_g2
MA_155935_13901	TR20055|c0_g1
MA_155935_13901	TR20340|c1_g4
MA_155935_13901	TR20441|c4_g1
MA_155935_13901	TR20694|c0_g2
MA_155935_13901	TR20719|c2_g2
MA_155935_13901	TR21626|c0_g1
MA_155935_13901	TR21679|c0_g1
MA_155935_13901	TR21896|c0_g1
MA_155935_13901	TR22686|c0_g1
MA_155935_13901	TR2425|c0_g1
MA_155935_13901	TR24967|c0_g1
MA_155935_13901	TR2608|c0_g1
MA_155935_13901	TR27252|c0_g1
MA_155935_13901	TR27279|c0_g1
MA_155935_13901	TR2739|c0_g1
MA_155935_13901	TR2739|c0_g2
MA_155935_13901	TR27660|c0_g1
MA_155935_13901	TR28903|c0_g1
MA_155935_13901	TR29417|c0_g1
MA_155935_13901	TR29454|c0_g1
MA_155935_13901	TR2969|c0_g1
MA_155935_13901	TR30175|c0_g1
MA_155935_13901	TR3237|c0_g1
MA_155935_13901	TR3237|c0_g2
MA_155935_13901	TR3877|c0_g1
MA_155935_13901	TR3957|c0_g1
MA_155935_13901	TR3957|c0_g2
MA_155935_13901	TR4674|c0_g1
MA_155935_13901	TR4674|c0_g2
MA_155935_13901	TR5048|c0_g1
MA_155935_13901	TR5048|c0_g2
MA_155935_13901	TR5401|c0_g1
MA_155935_13901	TR5407|c0_g1
MA_155935_13901	TR5407|c0_g2
MA_155935_13901	TR5664|c0_g1
MA_155935_13901	TR5728|c0_g1
MA_155935_13901	TR5811|c0_g1
MA_155935_13901	TR5899|c0_g1
MA_155935_13901	TR5998|c0_g1
MA_155935_13901	TR5998|c0_g2
MA_155935_13901	TR5998|c0_g3
MA_155935_13901	TR6352|c0_g1
MA_155935_13901	TR6430|c0_g2
MA_155935_13901	TR6497|c0_g1
MA_155935_13901	TR6497|c0_g2
MA_155935_13901	TR6997|c0_g1
MA_155935_13901	TR7071|c0_g1
MA_155935_13901	TR7088|c0_g1
MA_155935_13901	TR7088|c0_g2
MA_155935_13901	TR7334|c0_g1
MA_155935_13901	TR7619|c0_g1
MA_155935_13901	TR7890|c0_g1
MA_155935_13901	TR8072|c0_g1
MA_155935_13901	TR8181|c0_g1
MA_155935_13901	TR8181|c0_g2
MA_155935_13901	TR8363|c0_g1
MA_155935_13901	TR8363|c0_g2
MA_155935_13901	TR8363|c0_g3
MA_155935_13901	TR8674|c0_g1
MA_155935_13901	TR8981|c0_g1
MA_155935_13901	TR8981|c0_g2
MA_155935_13901	TR9289|c0_g2
MA_155935_13901	TR9365|c0_g1
MA_156101_21566	TR10191|c0_g1
MA_156101_21566	TR10447|c0_g1
MA_156101_21566	TR11165|c0_g1
MA_156101_21566	TR11165|c0_g2
MA_156101_21566	TR12993|c0_g1
MA_156101_21566	TR13037|c0_g1
MA_156101_21566	TR16366|c0_g1
MA_156101_21566	TR16868|c0_g1
MA_156101_21566	TR17164|c1_g2
MA_156101_21566	TR18008|c0_g1
MA_156101_21566	TR18176|c0_g1
MA_156101_21566	TR18481|c2_g1
MA_156101_21566	TR22586|c0_g1
MA_156101_21566	TR23634|c0_g1
MA_156101_21566	TR26421|c0_g1
MA_156101_21566	TR28032|c0_g1
MA_156101_21566	TR29937|c0_g1
MA_156101_21566	TR3172|c0_g1
MA_156101_21566	TR3200|c0_g1
MA_156101_21566	TR3200|c0_g2
MA_156101_21566	TR3279|c0_g1
MA_156628_7498	TR10941|c0_g1
MA_156628_7498	TR11351|c0_g1
MA_156628_7498	TR13638|c0_g1
MA_156628_7498	TR14434|c0_g1
MA_156628_7498	TR15658|c0_g1
MA_156628_7498	TR16936|c0_g1
MA_156628_7498	TR19426|c0_g1
MA_156628_7498	TR19565|c0_g1
MA_156628_7498	TR19614|c0_g1
MA_156628_7498	TR1|c0_g1
MA_156628_7498	TR20072|c2_g1
MA_156628_7498	TR20611|c2_g1
MA_156628_7498	TR2329|c0_g1
MA_156628_7498	TR2329|c0_g2
MA_156628_7498	TR2514|c0_g1
MA_156628_7498	TR2972|c0_g2
MA_156628_7498	TR31070|c0_g1
MA_156628_7498	TR3612|c0_g1
MA_156628_7498	TR9995|c0_g1
MA_157730_8434	TR19754|c0_g1
MA_157730_8434	TR20292|c0_g1
MA_159335_11489	TR10408|c0_g2
MA_159335_11489	TR10477|c0_g1
MA_159335_11489	TR10477|c0_g2
MA_159335_11489	TR10697|c0_g1
MA_159335_11489	TR10697|c0_g2
MA_159335_11489	TR10714|c0_g2
MA_159335_11489	TR12796|c0_g1
MA_159335_11489	TR12796|c0_g2
MA_159335_11489	TR13406|c0_g2
MA_159335_11489	TR14011|c0_g1
MA_159335_11489	TR14328|c0_g1
MA_159335_11489	TR14356|c0_g1
MA_159335_11489	TR14698|c0_g1
MA_159335_11489	TR15186|c0_g2
MA_159335_11489	TR15454|c0_g2
MA_159335_11489	TR15579|c0_g1
MA_159335_11489	TR15847|c0_g1
MA_159335_11489	TR17034|c0_g1
MA_159335_11489	TR17453|c0_g1
MA_159335_11489	TR18254|c3_g1
MA_159335_11489	TR18254|c3_g2
MA_159335_11489	TR18670|c0_g1
MA_159335_11489	TR18926|c1_g2
MA_159335_11489	TR18983|c0_g1
MA_159335_11489	TR19041|c0_g1
MA_159335_11489	TR19787|c2_g1
MA_159335_11489	TR20137|c0_g1
MA_159335_11489	TR20731|c0_g1
MA_159335_11489	TR21441|c0_g1
MA_159335_11489	TR23442|c0_g1
MA_159335_11489	TR23672|c0_g1
MA_159335_11489	TR24651|c0_g1
MA_159335_11489	TR24758|c0_g1
MA_159335_11489	TR28300|c0_g2
MA_159335_11489	TR28935|c0_g1
MA_159335_11489	TR29463|c0_g1
MA_159335_11489	TR29480|c0_g1
MA_159335_11489	TR30402|c0_g1
MA_159335_11489	TR3209|c0_g1
MA_159335_11489	TR5248|c0_g1
MA_159335_11489	TR6458|c0_g1
MA_159335_11489	TR6458|c0_g2
MA_159335_11489	TR6803|c0_g1
MA_159335_11489	TR7031|c0_g2
MA_159335_11489	TR7410|c0_g1
MA_159335_11489	TR7410|c0_g2
MA_159335_11489	TR8136|c0_g1
MA_159335_11489	TR8224|c0_g1
MA_159335_11489	TR9859|c0_g1
MA_16121_13692	TR1059|c0_g1
MA_16121_13692	TR1059|c0_g2
MA_16121_13692	TR12713|c0_g1
MA_16121_13692	TR14321|c0_g1
MA_16121_13692	TR15947|c0_g1
MA_16121_13692	TR16645|c0_g1
MA_16121_13692	TR16870|c0_g2
MA_16121_13692	TR17340|c0_g1
MA_16121_13692	TR17460|c0_g1
MA_16121_13692	TR17543|c0_g1
MA_16121_13692	TR18260|c1_g1
MA_16121_13692	TR18284|c0_g1
MA_16121_13692	TR19531|c0_g3
MA_16121_13692	TR19758|c1_g2
MA_16121_13692	TR19798|c0_g1
MA_16121_13692	TR19985|c0_g1
MA_16121_13692	TR20146|c0_g1
MA_16121_13692	TR21361|c0_g2
MA_16121_13692	TR22082|c0_g1
MA_16121_13692	TR22082|c0_g2
MA_16121_13692	TR2430|c0_g1
MA_16121_13692	TR2430|c0_g2
MA_16121_13692	TR24870|c0_g1
MA_16121_13692	TR26394|c0_g1
MA_16121_13692	TR28051|c0_g1
MA_16121_13692	TR28648|c0_g2
MA_16121_13692	TR3227|c0_g2
MA_16121_13692	TR3227|c0_g3
MA_16121_13692	TR3227|c0_g5
MA_16121_13692	TR4984|c0_g1
MA_16121_13692	TR5060|c0_g1
MA_16121_13692	TR5060|c0_g2
MA_16121_13692	TR5585|c0_g1
MA_16121_13692	TR5623|c0_g1
MA_16121_13692	TR6014|c0_g1
MA_16121_13692	TR6377|c0_g1
MA_16121_13692	TR6962|c0_g1
MA_16121_13692	TR8569|c0_g1
MA_161279_16541	TR11097|c0_g1
MA_161279_16541	TR11223|c0_g1
MA_161279_16541	TR11316|c0_g1
MA_161279_16541	TR11469|c0_g1
MA_161279_16541	TR11516|c0_g4
MA_161279_16541	TR12286|c0_g1
MA_161279_16541	TR12398|c0_g1
MA_161279_16541	TR14028|c0_g2
MA_161279_16541	TR14387|c0_g1
MA_161279_16541	TR14997|c0_g1
MA_161279_16541	TR15417|c0_g1
MA_161279_16541	TR16916|c0_g1
MA_161279_16541	TR16965|c0_g1
MA_161279_16541	TR1706|c0_g1
MA_161279_16541	TR17192|c0_g1
MA_161279_16541	TR17287|c0_g1
MA_161279_16541	TR18302|c0_g1
MA_161279_16541	TR18382|c0_g1
MA_161279_16541	TR18643|c0_g1
MA_161279_16541	TR18652|c0_g1
MA_161279_16541	TR18713|c0_g1
MA_161279_16541	TR19010|c0_g1
MA_161279_16541	TR19510|c0_g1
MA_161279_16541	TR20719|c2_g1
MA_161279_16541	TR20736|c0_g1
MA_161279_16541	TR20736|c0_g2
MA_161279_16541	TR20874|c0_g1
MA_161279_16541	TR21031|c0_g1
MA_161279_16541	TR23852|c0_g1
MA_161279_16541	TR23852|c0_g2
MA_161279_16541	TR2492|c0_g1
MA_161279_16541	TR28648|c0_g2
MA_161279_16541	TR28854|c0_g1
MA_161279_16541	TR4696|c0_g1
MA_161279_16541	TR4696|c0_g2
MA_161279_16541	TR4972|c0_g1
[truncated: 3,808 more rows]

## Sheet: differentially expresMiR-target
miRNA ID	log2FC	P_value	DEG targets ID	log2FC	P_value	sprot_Top_BLASTX_hit	prot_coords	Pfam	SignalP	TmHMM	eggnog	gene_ontology_blast	gene_ontology_pfam
12hours
MA_101556_10714(miRNA408)	-0.761529	0.0236655	TR14970|c0_g1	2.42369	1.44607e-05	BABL_CUCSA^BABL_CUCSA^Q:150-434,H:2-96^49.47%ID^E:5e-25^RecName: Full=Basic blue protein;^Eukaryota; Viridiplantae; Streptophyta; Embryophyta; Tracheophyta; Spermatophyta; Magnoliophyta; eudicotyledons; Gunneridae; Pentapetalae; rosids; fabids; Cucurbitales; Cucurbitaceae; Benincaseae; Cucumis	60-437[+]	PF02298.12^Cu_bind_like^Plastocyanin-like domain^44-118^E:2.2e-21	sigP:1^24^0.78^YES	ExpAA=17.42^PredHel=1^Topology=o5-22i	.	.	GO:0009055^molecular_function^electron carrier activity
MA_853251_36002	-0.653907	0.022678	TR7768|c0_g1	1.22119	0.0186885	NEP2_NEPGR^NEP2_NEPGR^Q:1518-229,H:34-437^44.83%ID^E:2e-78^RecName: Full=Aspartic proteinase nepenthesin-2;^Eukaryota; Viridiplantae; Streptophyta; Embryophyta; Tracheophyta; Spermatophyta; Magnoliophyta; eudicotyledons; Gunneridae; Pentapetalae; Caryophy	223-1725[-]	PF14543.1^TAXi_N^Xylanase inhibitor N-terminal^146-319^E:1.3e-39`PF00026.18^Asp^Eukaryotic aspartyl protease^146-493^E:2e-17`PF14541.1^TAXi_C^Xylanase inhibitor C-terminal^342-493^E:9.1e-37	sigP:1^19^0.787^YES	ExpAA=19.06^PredHel=1^Topology=i7-24o	.	.	GO:0004190^molecular_function^aspartic-type endopeptidase activity`GO:0006508^biological_process^proteolysis
MA_16121_13692	0.66109	0.0104818	TR16645|c0_g1	1.04093	0.0385904	GUN6_ARATH^GUN6_ARATH^Q:825-2600,H:30-619^67.34%ID^E:0^RecName: Full=Endoglucanase 6;^Eukaryota; Viridiplantae; Streptophyta; Embryophyta; Tracheophyta; Spermatophyta; Magnoliophyta; eudicotyledons; Gunneridae; Pentapetalae; rosids; malvids; Brassicales;	747-2606[+]	PF00759.14^Glyco_hydro_9^Glycosyl hydrolase family 9^22-483^E:2.3e-171`PF09478.5^CBM49^Carbohydrate binding domain CBM49^527-604^E:3.4e-25	sigP:1^19^0.804^YES	ExpAA=16.94^PredHel=1^Topology=i5-27o	.	.	GO:0004553^molecular_function^hydrolase activity, hydrolyzing O-glycosyl compounds`GO:0005975^biological_process^carbohydrate metabolic process`GO:0030246^molecular_function^carbohydrate binding
MA_16121_13692	0.66109	0.0104818	TR22082|c0_g2	11.4952	0.000860369	PBF_MAIZE^PBF_MAIZE^Q:2192-1872,H:49-167^51.26%ID^E:1e-29^RecName: Full=Dof zinc finger protein PBF;^Eukaryota; Viridiplantae; Streptophyta; Embryophyta; Tracheophyta; Spermatophyta; Magnoliophyta; Liliopsida; Poales; Poaceae; PACMAD clade; Panicoideae; A	1197-2252[-]	PF02701.10^zf-Dof^Dof domain, zinc finger^28-88^E:1.7e-36	.	.	.	.	GO:0003677^molecular_function^DNA binding`GO:0006355^biological_process^regulation of transcription, DNA-templated
MA_6208065_40782	1.13777	0.0322092	TR19483|c1_g1	1.12137	0.0456894	ERF5_NICSY^ERF5_NICSY^Q:640-882,H:127-207^63.86%ID^E:2e-19^RecName: Full=Ethylene-responsive transcription factor 5;^Eukaryota; Viridiplantae; Streptophyta; Embryophyta; Tracheophyta; Spermatophyta; Magnoliophyta; eudicotyledons; Gunneridae; Pentapetalae; asterids; lamiids; Solanales; Solanaceae; Nicotianoideae; Nicotianeae; Nicotiana	85-1185[+]	PF00847.15^AP2^AP2 domain^194-245^E:4.8e-17	.	.	.	.	GO:0003700^molecular_function^sequence-specific DNA binding transcription factor activity`GO:0006355^biological_process^regulation of transcription, DNA-templated
MA_100926_7857(miRNA398)	-1.23388	0.000145045	TR24959|c0_g1	-1.09045	0.0198656	.	.	.	.	.	.	.	.
MA_3184_11932(miRNA398)	-0.928828	0.0133104	TR24959|c0_g1	-1.09045	0.0198656	.	.	.	.	.	.	.	.
MA_1304376_43039	0.68958	0.00929963	TR17244|c0_g2	-3.26994	0.0109343	.	2-544[-]	PF01156.14^IU_nuc_hydro^Inosine-uridine preferring nucleoside hydrolase^1-181^E:6.9e-16	.	.	.	.	.
MA_10426798_17777	0.859625	0.000517249	TR19473|c2_g1	-2.10863	0.0237546	.	132-494[+]	.	.	.	.	.	.
48hours
MA_273337_31577	-0.916395	0.000489568	TR18056|c0_g2	1.34625	0.0497292	PMTH_ARATH^PMTH_ARATH^Q:3-935,H:242-552^68.49%ID^E:3e-165^RecName: Full=Probable methyltransferase PMT17;^Eukaryota; Viridiplantae; Streptophyta; Embryophyta; Tracheophyta; Spermatophyta; Magnoliophyta; eudicotyledons; Gunneridae; Pentapetalae; rosids; ma	3-935[+]	PF03141.11^Methyltransf_29^Putative S-adenosyl-L-methionine-dependent methyltransferase^1-311^E:2.1e-136	.	.	.	.	GO:0008168^molecular_function^methyltransferase activity
MA_273337_31577	-0.916395	0.000489568	TR3060|c0_g1	-1.06875	0.0405677	PLST4_ARATH^PLST4_ARATH^Q:1838-456,H:84-542^49.57%ID^E:6e-135^RecName: Full=Plastidic glucose transporter 4;^Eukaryota; Viridiplantae; Streptophyta; Embryophyta; Tracheophyta; Spermatophyta; Magnoliophyta; eudicotyledons; Gunneridae; Pentapetalae; rosids;	372-2057[-]	PF00083.19^Sugar_tr^Sugar (and other) transporter^100-511^E:9.8e-79`PF07690.11^MFS_1^Major Facilitator Superfamily^103-444^E:4.5e-27	.	ExpAA=241.67^PredHel=11^Topology=i99-121o136-158i171-193o222-244i251-273o340-362i369-391o401-423i430-452o467-489i496-517o	.	.	GO:0022857^molecular_function^transmembrane transporter activity`GO:0055085^biological_process^transmembrane transport`GO:0016021^cellular_component^integral component of membrane
MA_103422_15052	-0.684347	0.00818768	TR2947|c0_g2	-4.64519	0.036596	AGD14_ARATH^AGD14_ARATH^Q:2183-1323,H:1-248^45.14%ID^E:2e-58^RecName: Full=Probable ADP-ribosylation factor GTPase-activating protein AGD14;^Eukaryota; Viridiplantae; Streptophyta; Embryophyta; Tracheophyta; Spermatophyta; Magnoliophyta; eudicotyledons; G	3-2183[-]	PF01412.13^ArfGap^Putative GTPase activating protein for Arf^13-123^E:5.2e-29	.	.	.	.	GO:0008060^molecular_function^ARF GTPase activator activity`GO:0008270^molecular_function^zinc ion binding`GO:0032312^biological_process^regulation of ARF GTPase activity
MA_103422_15052	-0.684347	0.00818768	TR8169|c0_g2	-1.66344	0.00464114	FIMB5_ARATH^FIMB5_ARATH^Q:386-2299,H:1-639^69.01%ID^E:0^RecName: Full=Fimbrin-5 {ECO:0000305};^Eukaryota; Viridiplantae; Streptophyta; Embryophyta; Tracheophyta; Spermatophyta; Magnoliophyta; eudicotyledons; Gunneridae; Pentapetalae; rosids; malvids; Bras	386-2401[+]	PF00307.26^CH^Calponin homology (CH) domain^127-237^E:1e-14`PF00307.26^CH^Calponin homology (CH) domain^270-367^E:1.3e-19`PF00307.26^CH^Calponin homology (CH) domain^394-494^E:1.2e-18`PF00307.26^CH^Calponin homology (CH) domain^517-618^E:1.4e-15	.	.	.	.	GO:0005515^molecular_function^protein binding
MA_164785_10119	0.645389	0.0376962	TR14051|c0_g1	-1.30105	0.0101369	PAXB1_HUMAN^PAXB1_HUMAN^Q:1425-3053,H:389-909^25.44%ID^E:2e-35^RecName: Full=PAX3- and PAX7-binding protein 1;^Eukaryota; Metazoa; Chordata; Craniata; Vertebrata; Euteleostomi; Mammalia; Eutheria; Euarchontoglires; Primates; Haplorrhini; Catarrhini; Homin	207-3062[+]	PF07842.7^GCFC^GC-rich sequence DNA-binding factor-like protein^642-845^E:3.4e-29	.	.	.	.	GO:0003677^molecular_function^DNA binding`GO:0006355^biological_process^regulation of transcription, DNA-templated`GO:0005634^cellular_component^nucleus
MA_164785_10119	0.645389	0.0376962	TR18076|c2_g1	1.40764	0.00071078	ARG7_VIGRR^ARG7_VIGRR^Q:376-621,H:13-92^43.37%ID^E:2e-14^RecName: Full=Indole-3-acetic acid-induced protein ARG7;^Eukaryota; Viridiplantae; Streptophyta; Embryophyta; Tracheophyta; Spermatophyta; Magnoliophyta; eudicotyledons; Gunneridae; Pentapetalae; ro	298-675[+]	PF02519.9^Auxin_inducible^Auxin responsive protein^23-105^E:1.7e-31	.	.	.	.	.
MA_164785_10119	0.645389	0.0376962	TR28391|c0_g1	-1.24388	0.0129999	FB285_ARATH^FB285_ARATH^Q:1787-753,H:24-395^58.13%ID^E:6e-119^RecName: Full=F-box protein At5g46170;^Eukaryota; Viridiplantae; Streptophyta; Embryophyta; Tracheophyta; Spermatophyta; Magnoliophyta; eudicotyledons; Gunneridae; Pentapetalae; rosids; malvids	750-1931[-]	.	.	.	.	.	.
MA_164785_10119	0.645389	0.0376962	TR5268|c0_g1	1.51411	0.0452338	.	78-485[+]	.	.	.	.	.	.
MA_9158534_32236(miRNA5293)	0.737435	0.0145363	TR15501|c0_g1	-1.54018	0.000560379	Y4837_ARATH^Y4837_ARATH^Q:414-1802,H:37-509^32.53%ID^E:1e-35^RecName: Full=KH domain-containing protein At4g18375;^Eukaryota; Viridiplantae; Streptophyta; Embryophyta; Tracheophyta; Spermatophyta; Magnoliophyta; eudicotyledons; Gunneridae; Pentapetalae; r	288-2189[+]	PF00013.24^KH_1^KH domain^44-97^E:1.3e-12`PF13014.1^KH_3^KH domain^52-92^E:8.9e-10`PF00013.24^KH_1^KH domain^136-203^E:4e-16`PF13014.1^KH_3^KH domain^145-191^E:2.4e-10`PF00013.24^KH_1^KH domain^300-350^E:4.1e-13`PF13014.1^KH_3^KH domain^308-348^E:7.2e-09`	.	.	.	.	GO:0003723^molecular_function^RNA binding
MA_9158534_32236(miRNA5293)	0.737435	0.0145363	TR18029|c0_g1	-1.15513	0.0124619	CESA6_ORYSJ^CESA6_ORYSJ^Q:1287-3773,H:259-1091^84.15%ID^E:0^RecName: Full=Probable cellulose synthase A catalytic subunit 6 [UDP-forming];^Eukaryota; Viridiplantae; Streptophyta; Embryophyta; Tracheophyta; Spermatophyta; Magnoliophyta; Liliopsida; Poales;	491-1246[+]	PF14569.1^zf-UDP^Zinc-binding RING-finger^28-107^E:3.7e-44`PF14570.1^zf-RING_4^RING/Ubox like zinc-binding domain^39-89^E:2.7e-07	.	.	.	.	.
MA_9158534_32236(miRNA5293)	0.737435	0.0145363	TR18899|c0_g1	-1.24435	0.0331358	P4KG4_ARATH^P4KG4_ARATH^Q:653-2383,H:28-564^51.56%ID^E:0^RecName: Full=Phosphatidylinositol 4-kinase gamma 4;^Eukaryota; Viridiplantae; Streptophyta; Embryophyta; Tracheophyta; Spermatophyta; Magnoliophyta; eudicotyledons; Gunneridae; Pentapetalae; rosids	542-2398[+]	PF14560.1^Ubiquitin_2^Ubiquitin-like domain^53-112^E:0.066`PF00240.18^ubiquitin^Ubiquitin family^54-117^E:2.6e-15`PF11976.3^Rad60-SLD^Ubiquitin-2 like Rad60 SUMO-like^125-191^E:5.3e-10`PF00240.18^ubiquitin^Ubiquitin family^126-193^E:1.2e-11`PF00454.22^PI3	.	.	.	.	GO:0005515^molecular_function^protein binding`GO:0016773^molecular_function^phosphotransferase activity, alcohol group as acceptor
MA_9158534_32236(miRNA5293)	0.737435	0.0145363	TR19503|c0_g1	-2.07724	0.00123599	FUCO2_ARATH^FUCO2_ARATH^Q:242-2692,H:43-840^54.96%ID^E:0^RecName: Full=Alpha-L-fucosidase 2;^Eukaryota; Viridiplantae; Streptophyta; Embryophyta; Tracheophyta; Spermatophyta; Magnoliophyta; eudicotyledons; Gunneridae; Pentapetalae; rosids; malvids; Brassi	152-2746[+]	PF14498.1^Glyco_hyd_65N_2^Glycosyl hydrolase family 65, N-terminal domain^44-289^E:4.3e-64	.	.	.	.	.
MA_9158534_32236(miRNA5293)	0.737435	0.0145363	TR20601|c1_g2	2.59338	1.66962e-05	COX1_SORBI^COX1_SORBI^Q:267-1841,H:1-525^95.62%ID^E:0^RecName: Full=Cytochrome c oxidase subunit 1;^Eukaryota; Viridiplantae; Streptophyta; Embryophyta; Tracheophyta; Spermatophyta; Magnoliophyta; Liliopsida; Poales; Poaceae; PACMAD clade; Panicoideae; An	267-1838[+]	PF00115.15^COX1^Cytochrome C and Quinol oxidase polypeptide I^13-460^E:1.4e-174	.	ExpAA=269.41^PredHel=12^Topology=i16-38o60-82i103-125o145-167i187-209o239-261i268-290o305-327i340-362o377-399i411-433o448-467i	.	.	GO:0004129^molecular_function^cytochrome-c oxidase activity`GO:0005506^molecular_function^iron ion binding`GO:0009055^molecular_function^electron carrier activity`GO:0020037^molecular_function^heme binding`GO:0009060^biological_process^aerobic respiration
MA_9158534_32236(miRNA5293)	0.737435	0.0145363	TR2756|c0_g1	-1.44808	0.0311756	GRF4_ORYSJ^GRF4_ORYSJ^Q:2-769,H:156-378^30.22%ID^E:9e-09^RecName: Full=Growth-regulating factor 4;^Eukaryota; Viridiplantae; Streptophyta; Embryophyta; Tracheophyta; Spermatophyta; Magnoliophyta; Liliopsida; Poales; Poaceae; BEP clade; Ehrhartoideae; Oryz	2-1285[+]	.	.	.	.	.	.
MA_9158534_32236(miRNA5293)	0.737435	0.0145363	TR29170|c0_g1	1.67108	0.00159947	.	3-443[+]	.	.	.	.	.	.
MA_9158534_32236(miRNA5293)	0.737435	0.0145363	TR29829|c0_g1	1.22994	0.015418	RAA4D_ARATH^RAA4D_ARATH^Q:445-1107,H:1-219^80.09%ID^E:1e-127^RecName: Full=Ras-related protein RABA4d;^Eukaryota; Viridiplantae; Streptophyta; Embryophyta; Tracheophyta; Spermatophyta; Magnoliophyta; eudicotyledons; Gunneridae; Pentapetalae; rosids; malvi	445-1119[+]	PF00025.16^Arf^ADP-ribosylation factor family^16-134^E:3.8e-13`PF00071.17^Ras^Ras family^17-177^E:3.2e-61`PF08477.8^Miro^Miro-like protein^17-131^E:2.7e-21`PF01926.18^MMR_HSR1^50S ribosome-binding GTPase^17-127^E:1.5e-05	.	.	.	.	GO:0005525^molecular_function^GTP binding`GO:0007264^biological_process^small GTPase mediated signal transduction`GO:0005622^cellular_component^intracellular
MA_9158534_32236(miRNA5293)	0.737435	0.0145363	TR7225|c0_g1	1.46674	0.00127375	Y4885_ARATH^Y4885_ARATH^Q:6-362,H:152-269^44.54%ID^E:4e-22^RecName: Full=Probable LRR receptor-like serine/threonine-protein kinase At4g08850;^Eukaryota; Viridiplantae; Streptophyta; Embryophyta; Tracheophyta; Spermatophyta; Magnoliophyta; eudicotyledons;	3-407[+]	PF13504.1^LRR_7^Leucine rich repeat^17-30^E:400`PF13516.1^LRR_6^Leucine Rich repeat^64-82^E:0.86`PF13855.1^LRR_8^Leucine rich repeat^65-125^E:1.5e-08`PF13504.1^LRR_7^Leucine rich repeat^65-78^E:0.66`PF00560.28^LRR_1^Leucine Rich Repeat^66-84^E:0.13`PF1351	.	.	.	.	GO:0005515^molecular_function^protein binding
MA_12301_3845	0.782585	0.0153945	TR18689|c0_g2	1.41351	0.0141881	DNJ11_ARATH^DNJ11_ARATH^Q:233-550,H:65-161^42.45%ID^E:5e-20^RecName: Full=Chaperone protein dnaJ 11, chloroplastic;^Eukaryota; Viridiplantae; Streptophyta; Embryophyta; Tracheophyta; Spermatophyta; Magnoliophyta; eudicotyledons; Gunneridae; Pentapetalae;	2-553[+]	PF00226.26^DnaJ^DnaJ domain^79-143^E:1.1e-19	sigP:1^20^0.583^YES	.	.	.	.
MA_11561_10929	0.819242	0.000606752	TR10602|c0_g1	1.11594	0.0136422	.	155-826[+]	.	.	.	.	.	.
MA_11561_10929	0.819242	0.000606752	TR11721|c0_g1	1.19388	0.0287414	C7351_ARATH^C7351_ARATH^Q:910-398,H:4-173^45.61%ID^E:7e-40^RecName: Full=Cytokinin hydroxylase;^Eukaryota; Viridiplantae; Streptophyta; Embryophyta; Tracheophyta; Spermatophyta; Magnoliophyta; eudicotyledons; Gunneridae; Pentapetalae; rosids; malvids; Bra	395-1015[-]	PF00067.17^p450^Cytochrome P450^117-187^E:7.3e-05	.	ExpAA=23.14^PredHel=1^Topology=i31-53o	.	.	GO:0005506^molecular_function^iron ion binding`GO:0016705^molecular_function^oxidoreductase activity, acting on paired donors, with incorporation or reduction of molecular oxygen`GO:0020037^molecular_function^heme binding`GO:0055114^biological_process^oxi
MA_11561_10929	0.819242	0.000606752	TR12176|c0_g1	-1.643	0.0250227	FAAH_ARATH^FAAH_ARATH^Q:1-879,H:310-605^43.62%ID^E:3e-72^RecName: Full=Fatty acid amide hydrolase;^Eukaryota; Viridiplantae; Streptophyta; Embryophyta; Tracheophyta; Spermatophyta; Magnoliophyta; eudicotyledons; Gunneridae; Pentapetalae; rosids; malvids;	1-882[+]	PF01425.16^Amidase^Amidase^1-268^E:1.6e-32	.	.	.	.	GO:0016884^molecular_function^carbon-nitrogen ligase activity, with glutamine as amido-N-donor
MA_11561_10929	0.819242	0.000606752	TR16099|c0_g1	1.89706	0.000549349	.	368-820[-]	.	.	.	.	.	.
MA_11561_10929	0.819242	0.000606752	TR20389|c0_g1	1.0387	0.0375528	LRX3_ARATH^LRX3_ARATH^Q:1495-392,H:28-388^67.74%ID^E:6e-172^RecName: Full=Leucine-rich repeat extensin-like protein 3;^Eukaryota; Viridiplantae; Streptophyta; Embryophyta; Tracheophyta; Spermatophyta; Magnoliophyta; eudicotyledons; Gunneridae; Pentapetala	2-1600[-]	PF08263.7^LRRNT_2^Leucine rich repeat N-terminal domain^83-115^E:1.3e-05`PF13504.1^LRR_7^Leucine rich repeat^148-160^E:13000`PF13504.1^LRR_7^Leucine rich repeat^176-186^E:130`PF13504.1^LRR_7^Leucine rich repeat^197-211^E:30`PF13504.1^LRR_7^Leucine rich re	sigP:1^30^0.853^YES	ExpAA=18.96^PredHel=1^Topology=i7-29o	.	.	GO:0005515^molecular_function^protein binding
MA_11561_10929	0.819242	0.000606752	TR20405|c1_g2	1.2389	0.00781326	.	.	.	.	.	.	.	.
MA_11561_10929	0.819242	0.000606752	TR6582|c0_g2	-1.46996	0.0394512	Y182_SYNY3^Y182_SYNY3^Q:1740-109,H:135-656^40.11%ID^E:1e-120^RecName: Full=Uncharacterized ABC transporter ATP-binding protein sll0182;^Bacteria; Cyanobacteria; Oscillatoriophycideae; Chroococcales; Synechocystis	61-2013[-]	PF06472.10^ABC_membrane_2^ABC transporter transmembrane region 2^56-330^E:1.1e-56`PF05992.7^SbmA_BacA^SbmA/BacA-like family^100-375^E:3.6e-11`PF00005.22^ABC_tran^ABC transporter^447-587^E:1.4e-18	.	ExpAA=89.39^PredHel=3^Topology=i76-98o118-140i221-240o	.	.	GO:0005524^molecular_function^ATP binding`GO:0042626^molecular_function^ATPase activity, coupled to transmembrane movement of substances`GO:0006810^biological_process^transport`GO:0055085^biological_process^transmembrane transport`GO:0016021^cellular_comp
MA_11561_10929	0.819242	0.000606752	TR7123|c0_g1	-1.06279	0.0401671	NFXL1_ARATH^NFXL1_ARATH^Q:1612-4542,H:198-1186^55.62%ID^E:0^RecName: Full=NF-X1-type zinc finger protein NFXL1;^Eukaryota; Viridiplantae; Streptophyta; Embryophyta; Tracheophyta; Spermatophyta; Magnoliophyta; eudicotyledons; Gunneridae; Pentapetalae; rosi	295-4551[+]	PF01424.17^R3H^R3H domain^1130-1193^E:0.00033	.	.	.	.	GO:0003676^molecular_function^nucleic acid binding
MA_11561_10929	0.819242	0.000606752	TR798|c0_g1	-10.6551	0.00347156	TM1L2_MOUSE^TM1L2_MOUSE^Q:215-1015,H:17-314^33.55%ID^E:4e-31^RecName: Full=TOM1-like protein 2;^Eukaryota; Metazoa; Chordata; Craniata; Vertebrata; Euteleostomi; Mammalia; Eutheria; Euarchontoglires; Glires; Rodentia; Sciurognathi; Muroidea; Muridae; Muri	200-1987[+]	PF00790.14^VHS^VHS domain^4-131^E:2e-33`PF03127.9^GAT^GAT domain^187-270^E:2.7e-19	.	.	.	.	GO:0006886^biological_process^intracellular protein transport`GO:0005622^cellular_component^intracellular
MA_103849_12240	0.823174	0.00678006	TR11738|c0_g1	1.04895	0.0272851	LRKS4_ARATH^LRKS4_ARATH^Q:2123-387,H:25-617^55.18%ID^E:0^RecName: Full=L-type lectin-domain containing receptor kinase S.4;^Eukaryota; Viridiplantae; Streptophyta; Embryophyta; Tracheophyta; Spermatophyta; Magnoliophyta; eudicotyledons; Gunneridae; Pentap	201-2198[-]	PF00139.14^Lectin_legB^Legume lectin domain^24-258^E:5.8e-74`PF07714.12^Pkinase_Tyr^Protein tyrosine kinase^337-602^E:4.9e-46`PF00069.20^Pkinase^Protein kinase domain^338-602^E:2.8e-49	sigP:1^24^0.86^YES	ExpAA=33.41^PredHel=1^Topology=i285-307o	.	.	GO:0030246^molecular_function^carbohydrate binding`GO:0004672^molecular_function^protein kinase activity`GO:0006468^biological_process^protein phosphorylation`GO:0005524^molecular_function^ATP binding
MA_103849_12240	0.823174	0.00678006	TR13489|c0_g1	-1.18277	0.010852	NIPA_PONAB^NIPA_PONAB^Q:386-688,H:67-160^31.07%ID^E:6e-07^RecName: Full=Nuclear-interacting partner of ALK;^Eukaryota; Metazoa; Chordata; Craniata; Vertebrata; Euteleostomi; Mammalia; Eutheria; Euarchontoglires; Primates; Haplorrhini; Catarrhini; Hominida	167-913[+]	PF07967.8^zf-C3HC^C3HC zinc finger-like^79-178^E:5.1e-20`PF08600.5^Rsm1^Rsm1-like^109-200^E:0.00011	.	.	.	.	GO:0008270^molecular_function^zinc ion binding`GO:0005634^cellular_component^nucleus
MA_103849_12240	0.823174	0.00678006	TR17374|c0_g2	-1.59446	0.0060469	RH3_ORYSJ^RH3_ORYSJ^Q:601-2259,H:100-646^68.17%ID^E:0^RecName: Full=DEAD-box ATP-dependent RNA helicase 3, chloroplastic;^Eukaryota; Viridiplantae; Streptophyta; Embryophyta; Tracheophyta; Spermatophyta; Magnoliophyta; Liliopsida; Poales; Poaceae; BEP cla	184-2517[+]	PF00270.24^DEAD^DEAD/DEAH box helicase^169-342^E:7.5e-45`PF04851.10^ResIII^Type III restriction enzyme, res subunit^188-244^E:2.5e-05`PF00271.26^Helicase_C^Helicase conserved C-terminal domain^421-489^E:6.3e-23`PF08152.7^GUCT^GUCT (NUC152) domain^576-678^	.	.	.	.	GO:0003676^molecular_function^nucleic acid binding`GO:0005524^molecular_function^ATP binding`GO:0003677^molecular_function^DNA binding`GO:0016787^molecular_function^hydrolase activity`GO:0003723^molecular_function^RNA binding`GO:0004386^molecular_function
MA_103849_12240	0.823174	0.00678006	TR20505|c0_g1	-1.57133	0.00103117	TDR_ARATH^TDR_ARATH^Q:12-923,H:481-785^48.41%ID^E:4e-79^RecName: Full=Leucine-rich repeat receptor-like protein kinase TDR;^Eukaryota; Viridiplantae; Streptophyta; Embryophyta; Tracheophyta; Spermatophyta; Magnoliophyta; eudicotyledons; Gunneridae; Pentap	3-923[+]	PF13855.1^LRR_8^Leucine rich repeat^37-95^E:2.3e-06`PF07714.12^Pkinase_Tyr^Protein tyrosine kinase^246-307^E:6e-05`PF00069.20^Pkinase^Protein kinase domain^247-307^E:9.3e-07	.	ExpAA=23.05^PredHel=1^Topology=o176-198i	.	.	GO:0005515^molecular_function^protein binding`GO:0004672^molecular_function^protein kinase activity`GO:0006468^biological_process^protein phosphorylation`GO:0005524^molecular_function^ATP binding
MA_10426798_17777	0.896047	0.000126384	TR15984|c0_g1	-1.04079	0.0266561	TNPO1_ORYSJ^TNPO1_ORYSJ^Q:202-2865,H:4-891^71.43%ID^E:0^RecName: Full=Transportin-1;^Eukaryota; Viridiplantae; Streptophyta; Embryophyta; Tracheophyta; Spermatophyta; Magnoliophyta; Liliopsida; Poales; Poaceae; BEP clade; Ehrhartoideae; Oryzeae; Oryza	199-2868[+]	PF03810.14^IBN_N^Importin-beta N-terminal domain^34-100^E:3.5e-11`PF13513.1^HEAT_EZ^HEAT-like repeat^404-457^E:5.3e-10`PF02985.17^HEAT^HEAT repeat^664-692^E:0.00013`PF13513.1^HEAT_EZ^HEAT-like repeat^722-777^E:0.0024	.	.	.	.	GO:0008536^molecular_function^Ran GTPase binding`GO:0006886^biological_process^intracellular protein transport`GO:0005515^molecular_function^protein binding
MA_10426798_17777	0.896047	0.000126384	TR16813|c1_g1	-1.12604	0.0423649	RDR6_ARATH^RDR6_ARATH^Q:204-3704,H:15-1172^53.07%ID^E:0^RecName: Full=RNA-dependent RNA polymerase 6;^Eukaryota; Viridiplantae; Streptophyta; Embryophyta; Tracheophyta; Spermatophyta; Magnoliophyta; eudicotyledons; Gunneridae; Pentapetalae; rosids; malvid	189-3776[+]	PF05183.7^RdRP^RNA dependent RNA polymerase^419-1001^E:9.3e-177	.	.	.	.	GO:0003968^molecular_function^RNA-directed RNA polymerase activity
MA_167474_22779	1.11957	0.0347777	TR5334|c0_g1	-1.5525	0.0437698	ISOA2_ARATH^ISOA2_ARATH^Q:2544-139,H:85-877^47.07%ID^E:0^RecName: Full=Isoamylase 2, chloroplastic;^Eukaryota; Viridiplantae; Streptophyta; Embryophyta; Tracheophyta; Spermatophyta; Magnoliophyta; eudicotyledons; Gunneridae; Pentapetalae; rosids; malvids;	121-2811[-]	PF02922.13^CBM_48^Carbohydrate-binding module 48 (Isoamylase N-terminal domain)^240-332^E:1.8e-13`PF00128.19^Alpha-amylase^Alpha amylase, catalytic domain^400-514^E:1.5e-08	.	.	.	.	GO:0004553^molecular_function^hydrolase activity, hydrolyzing O-glycosyl compounds`GO:0005975^biological_process^carbohydrate metabolic process`GO:0003824^molecular_function^catalytic activity`GO:0043169^molecular_function^cation binding
MA_4795_4992	1.44856	0.0379851	TR19260|c0_g1	-1.25728	0.0217404	Y4361_ARATH^Y4361_ARATH^Q:300-434,H:28-72^46.67%ID^E:5e-07^RecName: Full=Probable LRR receptor-like serine/threonine-protein kinase At4g36180;^Eukaryota; Viridiplantae; Streptophyta; Embryophyta; Tracheophyta; Spermatophyta; Magnoliophyta; eudicotyledons;	201-512[+]	PF08263.7^LRRNT_2^Leucine rich repeat N-terminal domain^33-71^E:4.9e-10	sigP:1^28^0.68^YES	.	.	.	.
MA_83942_18692	1.61258	0.0242055	TR8243|c0_g1	-2.44664	0.00184031	BOR2_ARATH^BOR2_ARATH^Q:1426-311,H:345-682^66.13%ID^E:4e-167^RecName: Full=Probable boron transporter 2;^Eukaryota; Viridiplantae; Streptophyta; Embryophyta; Tracheophyta; Spermatophyta; Magnoliophyta; eudicotyledons; Gunneridae; Pentapetalae; rosids; mal	194-1426[-]	PF00955.16^HCO3_cotransp^HCO3- transporter family^116-206^E:3.7e-14	.	ExpAA=44.62^PredHel=1^Topology=o216-238i	.	.	GO:0006820^biological_process^anion transport`GO:0016021^cellular_component^integral component of membrane
MA_99786_15598	4.05053	0.0234559	TR14129|c0_g1	-1.04229	0.0106379	GRF6_ORYSJ^GRF6_ORYSJ^Q:672-1190,H:410-559^35.23%ID^E:1e-06^RecName: Full=Growth-regulating factor 6;^Eukaryota; Viridiplantae; Streptophyta; Embryophyta; Tracheophyta; Spermatophyta; Magnoliophyta; Liliopsida; Poales; Poaceae; BEP clade; Ehrhartoideae; O	3-1337[+]	.	.	.	.	.	.
MA_83942_18692	1.61258	0.0242055	TR15369|c0_g1	-2.05827	0.0326065	CKX6_ARATH^CKX6_ARATH^Q:435-1,H:41-189^60.4%ID^E:1e-51^RecName: Full=Cytokinin dehydrogenase 6;^Eukaryota; Viridiplantae; Streptophyta; Embryophyta; Tracheophyta; Spermatophyta; Magnoliophyta; eudicotyledons; Gunneridae; Pentapetalae; rosids; malvids; Bra	1-498[-]	PF01565.18^FAD_binding_4^FAD binding domain^53-164^E:4e-17	sigP:1^15^0.557^YES	.	.	.	GO:0008762^molecular_function^UDP-N-acetylmuramate dehydrogenase activity`GO:0016491^molecular_function^oxidoreductase activity`GO:0050660^molecular_function^flavin adenine dinucleotide binding`GO:0055114^biological_process^oxidation-reduction process
MA_11561_10929	0.819242	0.000606752	TR12034|c0_g1	-10.5519	0.00148128	EXOL3_ARATH^EXOL3_ARATH^Q:1534-512,H:9-337^62.76%ID^E:4e-142^RecName: Full=Protein EXORDIUM-like 3;^Eukaryota; Viridiplantae; Streptophyta; Embryophyta; Tracheophyta; Spermatophyta; Magnoliophyta; eudicotyledons; Gunneridae; Pentapetalae; rosids; malvids;	506-1567[-]	PF04674.7^Phi_1^Phosphate-induced protein 1 conserved region^65-348^E:4.2e-109	sigP:1^28^0.836^YES	ExpAA=23.20^PredHel=1^Topology=i7-29o	.	.	.
MA_273337_31577	-0.916395	0.000489568	TR30866|c0_g1	1.88349	0.0415699	.	1-543[+]	.	.	.	.	.	.
7days
MA_4580453_40803	-1.04997	0.0413689	TR28390|c0_g1	1.08668	0.00787048	Y2179_DICDI^Y2179_DICDI^Q:226-555,H:25-138^29.82%ID^E:2e-10^RecName: Full=Putative phosphatidylglycerol/phosphatidylinositol transfer protein DDB_G0282179;^Eukaryota; Amoebozoa; Mycetozoa; Dictyosteliida; Dictyostelium	130-603[+]	PF02221.10^E1_DerP2_DerF2^ML domain^32-148^E:1.7e-23	sigP:1^26^0.766^YES	ExpAA=23.90^PredHel=1^Topology=i5-27o	.	.	.
MA_853251_36002	-0.577873	0.0435416	TR28062|c0_g1	1.03489	0.0452566	Y1385_ARATH^Y1385_ARATH^Q:1702-233,H:25-527^56.4%ID^E:1e-169^RecName: Full=BTB/POZ domain-containing protein At1g63850;^Eukaryota; Viridiplantae; Streptophyta; Embryophyta; Tracheophyta; Spermatophyta; Magnoliophyta; eudicotyledons; Gunneridae; Pentapetal	182-2308[-]	.	.	.	.	.	.
MA_103350_6302(miRNA8786)	0.7049	0.0294546	TR21067|c0_g1	1.2912	0.00655957	SCP50_ARATH^SCP50_ARATH^Q:1493-249,H:27-421^48.2%ID^E:2e-122^RecName: Full=Serine carboxypeptidase-like 50;^Eukaryota; Viridiplantae; Streptophyta; Embryophyta; Tracheophyta; Spermatophyta; Magnoliophyta; eudicotyledons; Gunneridae; Pentapetalae; rosids;	201-1631[-]	PF00450.17^Peptidase_S10^Serine carboxypeptidase^56-462^E:5.6e-93	sigP:1^20^0.703^YES	.	.	.	GO:0004185^molecular_function^serine-type carboxypeptidase activity`GO:0006508^biological_process^proteolysis
MA_103350_6302(miRNA8786)	0.7049	0.0294546	TR3304|c0_g2	1.20292	0.0138588	RISA_SCHPO^RISA_SCHPO^Q:279-875,H:1-198^53%ID^E:4e-59^RecName: Full=Riboflavin synthase;^Eukaryota; Fungi; Dikarya; Ascomycota; Taphrinomycotina; Schizosaccharomycetes; Schizosaccharomycetales; Schizosaccharomycetaceae; Schizosaccharomyces	27-902[+]	PF00677.12^Lum_binding^Lumazine binding domain^87-171^E:1.6e-20`PF00677.12^Lum_binding^Lumazine binding domain^184-270^E:3.1e-19	.	.	.	.	.
MA_20433_1072(miRNA156)	1.85933	0.019709	TR14484|c0_g1	1.09262	0.0288521	.	151-489[+]	PF02002.12^TFIIE_alpha^TFIIE alpha subunit^43-91^E:3.4e-06	.	.	.	.	.
MA_1131_3887(miRNA156)	1.86011	0.0199824	TR14484|c0_g1	1.09262	0.0288521	.	151-489[+]	PF02002.12^TFIIE_alpha^TFIIE alpha subunit^43-91^E:3.4e-06	.	.	.	.	.
21days
MA_157730_8434	-1.17055	0.0228245	TR19754|c0_g1	-1.51668	0.0247303	TMVRN_NICGU^TMVRN_NICGU^Q:4-300,H:63-150^32.04%ID^E:4e-10^RecName: Full=TMV resistance protein N;^Eukaryota; Viridiplantae; Streptophyta; Embryophyta; Tracheophyta; Spermatophyta; Magnoliophyta; eudicotyledons; Gunneridae; Pentapetalae; asterids; lamiids;	1-300[+]	PF01582.15^TIR^TIR domain^2-96^E:1.8e-12`PF13676.1^TIR_2^TIR domain^2-48^E:1.9e-06	.	.	.	.	GO:0005515^molecular_function^protein binding`GO:0007165^biological_process^signal transduction
MA_945007_26032(miRNA3704)	-0.885914	0.0472499	TR19754|c0_g1	-1.51668	0.0247303	TMVRN_NICGU^TMVRN_NICGU^Q:4-300,H:63-150^32.04%ID^E:4e-10^RecName: Full=TMV resistance protein N;^Eukaryota; Viridiplantae; Streptophyta; Embryophyta; Tracheophyta; Spermatophyta; Magnoliophyta; eudicotyledons; Gunneridae; Pentapetalae; asterids; lamiids;	1-300[+]	PF01582.15^TIR^TIR domain^2-96^E:1.8e-12`PF13676.1^TIR_2^TIR domain^2-48^E:1.9e-06	.	.	.	.	GO:0005515^molecular_function^protein binding`GO:0007165^biological_process^signal transduction
MA_9369212_36609	0.607545	0.0168141	TR20115|c0_g1	1.05952	0.0213941	AGN1_SCHPO^AGN1_SCHPO^Q:1053-274,H:178-419^33.7%ID^E:2e-28^RecName: Full=Glucan endo-1,3-alpha-glucosidase agn1;^Eukaryota; Fungi; Dikarya; Ascomycota; Taphrinomycotina; Schizosaccharomycetes; Schizosaccharomycetales; Schizosaccharomycetaceae; Schizosacch	.	.	.	.	.	GO:0005618^cellular_component^cell wall`GO:0005576^cellular_component^extracellular region`GO:0051118^molecular_function^glucan endo-1,3-alpha-glucosidase activity`GO:0007049^biological_process^cell cycle`GO:0051301^biological_process^cell division`GO:007	.
MA_9369212_36609	0.607545	0.0168141	TR8442|c0_g3	2.60955	0.0186393	QWRF2_ARATH^QWRF2_ARATH^Q:2890-797,H:24-646^35.49%ID^E:9e-77^RecName: Full=QWRF motif-containing protein 2;^Eukaryota; Viridiplantae; Streptophyta; Embryophyta; Tracheophyta; Spermatophyta; Magnoliophyta; eudicotyledons; Gunneridae; Pentapetalae; rosids;	713-3010[-]	PF04484.7^DUF566^Family of unknown function (DUF566)^370-712^E:2e-98	.	.	.	.	.
MA_20354_1344	0.691096	0.0278816	TR3345|c0_g2	8.91426	0.00348765	RS191_ARATH^RS191_ARATH^Q:174-596,H:1-141^80.85%ID^E:3e-80^RecName: Full=40S ribosomal protein S19-1;^Eukaryota; Viridiplantae; Streptophyta; Embryophyta; Tracheophyta; Spermatophyta; Magnoliophyta; eudicotyledons; Gunneridae; Pentapetalae; rosids; malvid	174-608[+]	PF01090.14^Ribosomal_S19e^Ribosomal protein S19e^5-140^E:2.8e-58	.	.	.	.	GO:0003735^molecular_function^structural constituent of ribosome`GO:0006412^biological_process^translation`GO:0005622^cellular_component^intracellular`GO:0005840^cellular_component^ribosome
MA_20354_1344	0.691096	0.0278816	TR9697|c0_g1	1.90401	5.05331e-06	PR1_MEDTR^PR1_MEDTR^Q:592-1005,H:34-172^61.15%ID^E:1e-55^RecName: Full=Pathogenesis-related protein PR-1;^Eukaryota; Viridiplantae; Streptophyta; Embryophyta; Tracheophyta; Spermatophyta; Magnoliophyta; eudicotyledons; Gunneridae; Pentapetalae; rosids; fa	463-1005[+]	PF00188.21^CAP^Cysteine-rich secretory protein family^55-170^E:5.6e-20	.	ExpAA=15.51^PredHel=1^Topology=i20-42o	.	.	.
MA_6208065_40782	1.33283	0.0324349	TR798|c0_g1	-12.3066	0.00016614	TM1L2_MOUSE^TM1L2_MOUSE^Q:215-1015,H:17-314^33.55%ID^E:4e-31^RecName: Full=TOM1-like protein 2;^Eukaryota; Metazoa; Chordata; Craniata; Vertebrata; Euteleostomi; Mammalia; Eutheria; Euarchontoglires; Glires; Rodentia; Sciurognathi; Muroidea; Muridae; Muri	200-1987[+]	PF00790.14^VHS^VHS domain^4-131^E:2e-33`PF03127.9^GAT^GAT domain^187-270^E:2.7e-19	.	.	.	.	GO:0006886^biological_process^intracellular protein transport`GO:0005622^cellular_component^intracellular
MA_128838_19713	1.54082	0.00351999	TR20584|c1_g1	1.05063	0.0479669	.	2-1003[+]	PF06830.6^Root_cap^Root cap^249-305^E:2e-27	sigP:1^38^0.611^YES	ExpAA=21.90^PredHel=1^Topology=i12-34o	.	.	.
MA_7941935_34004	0.711391	0.00656389	TR384|c0_g2	-1.73334	0.0356218	BIM1_ARATH^BIM1_ARATH^Q:473-895,H:1-154^38.71%ID^E:4e-12^RecName: Full=Transcription factor BIM1;^Eukaryota; Viridiplantae; Streptophyta; Embryophyta; Tracheophyta; Spermatophyta; Magnoliophyta; eudicotyledons; Gunneridae; Pentapetalae; rosids; malvids; B	257-1105[+]	.	.	.	.	.	.
MA_20354_1344	0.691096	0.0278816	TR33312|c0_g1	-2.04835	0.0485885	.	134-469[-]	.	.	.	.	.	.
36days
MA_167474_22779	-1.06762	0.0446756	TR3200|c0_g1	1.75481	0.0327343	DGAT1_ARATH^DGAT1_ARATH^Q:1510-242,H:101-515^69.74%ID^E:0^RecName: Full=Diacylglycerol O-acyltransferase 1;^Eukaryota; Viridiplantae; Streptophyta; Embryophyta; Tracheophyta; Spermatophyta; Magnoliophyta; eudicotyledons; Gunneridae; Pentapetalae; rosids;	224-1738[-]	PF03062.14^MBOAT^MBOAT, membrane-bound O-acyltransferase family^228-491^E:1.5e-26	.	ExpAA=194.03^PredHel=9^Topology=i110-132o152-171i183-205o210-232i293-312o348-370i408-430o440-462i475-497o	.	.	.
MA_167474_22779	-1.06762	0.0446756	TR3409|c0_g2	1.81813	0.0268609	IRX9H_ARATH^IRX9H_ARATH^Q:274-1434,H:42-394^48.34%ID^E:1e-125^RecName: Full=Probable beta-1,4-xylosyltransferase IRX9H;^Eukaryota; Viridiplantae; Streptophyta; Embryophyta; Tracheophyta; Spermatophyta; Magnoliophyta; eudicotyledons; Gunneridae; Pentapetal	304-1446[+]	PF03360.11^Glyco_transf_43^Glycosyltransferase family 43^145-354^E:1.8e-61	.	ExpAA=22.21^PredHel=1^Topology=i13-35o	.	.	GO:0015018^molecular_function^galactosylgalactosylxylosylprotein 3-beta-glucuronosyltransferase activity`GO:0016020^cellular_component^membrane
MA_273337_31577	-0.714888	0.0140424	TR15104|c0_g1	1.89231	0.0483642	AGAL_CYATE^AGAL_CYATE^Q:2-490,H:247-408^61.35%ID^E:5e-64^RecName: Full=Alpha-galactosidase;^Eukaryota; Viridiplantae; Streptophyta; Embryophyta; Tracheophyta; Spermatophyta; Magnoliophyta; eudicotyledons; Gunneridae; Pentapetalae; rosids; fabids; Fabales;	2-505[+]	.	.	.	.	.	.
MA_3761110_43618	-0.711453	0.00878296	TR16834|c0_g1	1.39788	0.0463627	SMC21_ARATH^SMC21_ARATH^Q:2-2656,H:292-1175^66.44%ID^E:0^RecName: Full=Structural maintenance of chromosomes protein 2-1;^Eukaryota; Viridiplantae; Streptophyta; Embryophyta; Tracheophyta; Spermatophyta; Magnoliophyta; eudicotyledons; Gunneridae; Pentapet	2-2713[+]	PF06470.8^SMC_hinge^SMC proteins Flexible Hinge Domain^227-347^E:1.3e-24`PF02463.14^SMC_N^RecF/RecN/SMC N terminal domain^575-870^E:9.7e-28`PF13304.1^AAA_21^AAA domain^694-851^E:9.6e-07	.	.	.	.	GO:0005515^molecular_function^protein binding`GO:0005524^molecular_function^ATP binding`GO:0051276^biological_process^chromosome organization`GO:0005694^cellular_component^chromosome
MA_8540278_41922	-0.615485	0.0283387	TR29793|c0_g2	2.02533	0.0201819	PUB13_ARATH^PUB13_ARATH^Q:1702-707,H:308-637^59.16%ID^E:2e-111^RecName: Full=U-box domain-containing protein 13;^Eukaryota; Viridiplantae; Streptophyta; Embryophyta; Tracheophyta; Spermatophyta; Magnoliophyta; eudicotyledons; Gunneridae; Pentapetalae; ros	701-1708[-]	PF00514.18^Arm^Armadillo/beta-catenin-like repeat^80-119^E:1.6e-12`PF04826.8^Arm_2^Armadillo-like^96-169^E:2.1e-05`PF00514.18^Arm^Armadillo/beta-catenin-like repeat^163-201^E:4e-05	.	.	.	.	GO:0005515^molecular_function^protein binding
MA_10429804_1042	0.634409	0.0153402	TR13339|c0_g3	-9.1408	0.0195085	UVR8_ARATH^UVR8_ARATH^Q:976-32,H:39-344^33.96%ID^E:4e-46^RecName: Full=Ultraviolet-B receptor UVR8;^Eukaryota; Viridiplantae; Streptophyta; Embryophyta; Tracheophyta; Spermatophyta; Magnoliophyta; eudicotyledons; Gunneridae; Pentapetalae; rosids; malvids;	2-1168[-]	PF00415.13^RCC1^Regulator of chromosome condensation (RCC1) repeat^65-108^E:6.4e-08`PF13540.1^RCC1_2^Regulator of chromosome condensation (RCC1) repeat^96-124^E:2e-08`PF00415.13^RCC1^Regulator of chromosome condensation (RCC1) repeat^111-160^E:5.6e-10`PF1	.	.	.	.
MA_112405_24871	1.01591	0.0191527	TR798|c0_g1	-11.531	0.00116059	TM1L2_MOUSE^TM1L2_MOUSE^Q:312-1112,H:17-314^33.55%ID^E:5e-31^RecName: Full=TOM1-like protein 2;^Eukaryota; Metazoa; Chordata; Craniata; Vertebrata; Euteleostomi; Mammalia; Eutheria; Euarchontoglires; Glires; Rodentia; Sciurognathi; Muroidea; Muridae; Muri	297-2084[+]	PF00790.14^VHS^VHS domain^4-131^E:2e-33`PF03127.9^GAT^GAT domain^187-270^E:2.7e-19
MA_112405_24871	1.01591	0.0191527	TR798|c0_g2	2.05656	0.00163935	TM1L2_MOUSE^TM1L2_MOUSE^Q:312-1112,H:17-314^33.55%ID^E:5e-31^RecName: Full=TOM1-like protein 2;^Eukaryota; Metazoa; Chordata; Craniata; Vertebrata; Euteleostomi; Mammalia; Eutheria; Euarchontoglires; Glires; Rodentia; Sciurognathi; Muroidea; Muridae; Muri	297-2084[+]	PF00790.14^VHS^VHS domain^4-131^E:2e-33`PF03127.9^GAT^GAT domain^187-270^E:2.7e-19	.	.	.	GO:0006886^biological_process^intracellular protein transport`GO:0005622^cellular_component^intracellular
MA_112405_24871	1.01591	0.0191527	TR8096|c0_g1	11.3818	2.6353e-05	FK111_ARATH^FK111_ARATH^Q:55-1134,H:92-429^27.27%ID^E:2e-27^RecName: Full=F-box/kelch-repeat protein At5g15710;^Eukaryota; Viridiplantae; Streptophyta; Embryophyta; Tracheophyta; Spermatophyta; Magnoliophyta; eudicotyledons; Gunneridae; Pentapetalae; rosi	1-1206[+]	PF00646.28^F-box^F-box domain^32-67^E:0.00082	.	.	.	.	GO:0005515^molecular_function^protein binding
MA_23245_14308	0.879182	0.0356335	TR12091|c0_g1	-3.63763	0.0104147	.	314-1078[+]	.	.	.	.	.
MA_1061068_37017	-0.613766	0.0352574	TR5604|c0_g1	11.384	0.00602874	PUR_ARATH^PUR_ARATH^Q:232-1029,H:27-296^61.62%ID^E:3e-109^RecName: Full=Transcription factor Pur-alpha 1;^Eukaryota; Viridiplantae; Streptophyta; Embryophyta; Tracheophyta; Spermatophyta; Magnoliophyta; eudicotyledons; Gunneridae; Pentapetalae; rosids; ma	211-1044[+]	PF04845.8^PurA^PurA ssDNA and RNA-binding protein^10-138^E:1.3e-22`PF04845.8^PurA^PurA ssDNA and RNA-binding protein^191-248^E:6.9e-13	.	.	.	.

## Sheet: negative correlation MiR-target
The negative correlation analysis of miRNAs and miRNA-regulated target DEGs.
miRNA ID	log2FC	P_value	DEG targets ID	log2FC	P_value	sprot_Top_BLASTX_hit	prot_coords	Pfam	SignalP	TmHMM	eggnog	gene_ontology_blast	gene_ontology_pfam
12hours
MA_101556_10714(miRNA408)	-0.761529	0.0236655	TR14970|c0_g1	2.42369	1.44607e-05	BABL_CUCSA^BABL_CUCSA^Q:150-434,H:2-96^49.47%ID^E:5e-25^RecName: Full=Basic blue protein;^Eukaryota; Viridiplantae; Streptophyta; Embryophyta; Tracheophyta; Spermatophyta; Magnoliophyta; eudicotyledons; Gunneridae; Pentapetalae; rosids; fabids; Cucurbitales; Cucurbitaceae; Benincaseae; Cucumis	60-437[+]	PF02298.12^Cu_bind_like^Plastocyanin-like domain^44-118^E:2.2e-21	sigP:1^24^0.78^YES	ExpAA=17.42^PredHel=1^Topology=o5-22i	.	.	GO:0009055^molecular_function^electron carrier activity
MA_853251_36002	-0.653907	0.022678	TR7768|c0_g1	1.22119	0.0186885	NEP2_NEPGR^NEP2_NEPGR^Q:1518-229,H:34-437^44.83%ID^E:2e-78^RecName: Full=Aspartic proteinase nepenthesin-2;^Eukaryota; Viridiplantae; Streptophyta; Embryophyta; Tracheophyta; Spermatophyta; Magnoliophyta; eudicotyledons; Gunneridae; Pentapetalae; Caryophy	223-1725[-]	PF14543.1^TAXi_N^Xylanase inhibitor N-terminal^146-319^E:1.3e-39`PF00026.18^Asp^Eukaryotic aspartyl protease^146-493^E:2e-17`PF14541.1^TAXi_C^Xylanase inhibitor C-terminal^342-493^E:9.1e-37	sigP:1^19^0.787^YES	ExpAA=19.06^PredHel=1^Topology=i7-24o	.	.	GO:0004190^molecular_function^aspartic-type endopeptidase activity`GO:0006508^biological_process^proteolysis
MA_1304376_43039	0.68958	0.00929963	TR17244|c0_g2	-3.26994	0.0109343	.	2-544[-]	PF01156.14^IU_nuc_hydro^Inosine-uridine preferring nucleoside hydrolase^1-181^E:6.9e-16	.	.	.	.	.
MA_10426798_17777	0.859625	0.000517249	TR19473|c2_g1	-2.10863	0.0237546	.	132-494[+]	.	.	.	.	.	.
48hours
MA_273337_31577	-0.916395	0.000489568	TR18056|c0_g2	1.34625	0.0497292	PMTH_ARATH^PMTH_ARATH^Q:3-935,H:242-552^68.49%ID^E:3e-165^RecName: Full=Probable methyltransferase PMT17;^Eukaryota; Viridiplantae; Streptophyta; Embryophyta; Tracheophyta; Spermatophyta; Magnoliophyta; eudicotyledons; Gunneridae; Pentapetalae; rosids; ma	3-935[+]	PF03141.11^Methyltransf_29^Putative S-adenosyl-L-methionine-dependent methyltransferase^1-311^E:2.1e-136	.	.	.	.	GO:0008168^molecular_function^methyltransferase activity
MA_164785_10119	0.645389	0.0376962	TR14051|c0_g1	-1.30105	0.0101369	PAXB1_HUMAN^PAXB1_HUMAN^Q:1425-3053,H:389-909^25.44%ID^E:2e-35^RecName: Full=PAX3- and PAX7-binding protein 1;^Eukaryota; Metazoa; Chordata; Craniata; Vertebrata; Euteleostomi; Mammalia; Eutheria; Euarchontoglires; Primates; Haplorrhini; Catarrhini; Homin	207-3062[+]	PF07842.7^GCFC^GC-rich sequence DNA-binding factor-like protein^642-845^E:3.4e-29	.	.	.	.	GO:0003677^molecular_function^DNA binding`GO:0006355^biological_process^regulation of transcription, DNA-templated`GO:0005634^cellular_component^nucleus
MA_164785_10119	0.645389	0.0376962	TR28391|c0_g1	-1.24388	0.0129999	FB285_ARATH^FB285_ARATH^Q:1787-753,H:24-395^58.13%ID^E:6e-119^RecName: Full=F-box protein At5g46170;^Eukaryota; Viridiplantae; Streptophyta; Embryophyta; Tracheophyta; Spermatophyta; Magnoliophyta; eudicotyledons; Gunneridae; Pentapetalae; rosids; malvids	750-1931[-]	.	.	.	.	.	.
MA_9158534_32236(miRNA5293)	0.737435	0.0145363	TR15501|c0_g1	-1.54018	0.000560379	Y4837_ARATH^Y4837_ARATH^Q:414-1802,H:37-509^32.53%ID^E:1e-35^RecName: Full=KH domain-containing protein At4g18375;^Eukaryota; Viridiplantae; Streptophyta; Embryophyta; Tracheophyta; Spermatophyta; Magnoliophyta; eudicotyledons; Gunneridae; Pentapetalae; r	288-2189[+]	PF00013.24^KH_1^KH domain^44-97^E:1.3e-12`PF13014.1^KH_3^KH domain^52-92^E:8.9e-10`PF00013.24^KH_1^KH domain^136-203^E:4e-16`PF13014.1^KH_3^KH domain^145-191^E:2.4e-10`PF00013.24^KH_1^KH domain^300-350^E:4.1e-13`PF13014.1^KH_3^KH domain^308-348^E:7.2e-09`	.	.	.	.	GO:0003723^molecular_function^RNA binding
MA_9158534_32236(miRNA5293)	0.737435	0.0145363	TR18029|c0_g1	-1.15513	0.0124619	CESA6_ORYSJ^CESA6_ORYSJ^Q:1287-3773,H:259-1091^84.15%ID^E:0^RecName: Full=Probable cellulose synthase A catalytic subunit 6 [UDP-forming];^Eukaryota; Viridiplantae; Streptophyta; Embryophyta; Tracheophyta; Spermatophyta; Magnoliophyta; Liliopsida; Poales;	491-1246[+]	PF14569.1^zf-UDP^Zinc-binding RING-finger^28-107^E:3.7e-44`PF14570.1^zf-RING_4^RING/Ubox like zinc-binding domain^39-89^E:2.7e-07	.	.	.	.	.
MA_9158534_32236(miRNA5293)	0.737435	0.0145363	TR18899|c0_g1	-1.24435	0.0331358	P4KG4_ARATH^P4KG4_ARATH^Q:653-2383,H:28-564^51.56%ID^E:0^RecName: Full=Phosphatidylinositol 4-kinase gamma 4;^Eukaryota; Viridiplantae; Streptophyta; Embryophyta; Tracheophyta; Spermatophyta; Magnoliophyta; eudicotyledons; Gunneridae; Pentapetalae; rosids	542-2398[+]	PF14560.1^Ubiquitin_2^Ubiquitin-like domain^53-112^E:0.066`PF00240.18^ubiquitin^Ubiquitin family^54-117^E:2.6e-15`PF11976.3^Rad60-SLD^Ubiquitin-2 like Rad60 SUMO-like^125-191^E:5.3e-10`PF00240.18^ubiquitin^Ubiquitin family^126-193^E:1.2e-11`PF00454.22^PI3	.	.	.	.	GO:0005515^molecular_function^protein binding`GO:0016773^molecular_function^phosphotransferase activity, alcohol group as acceptor
MA_9158534_32236(miRNA5293)	0.737435	0.0145363	TR19503|c0_g1	-2.07724	0.00123599	FUCO2_ARATH^FUCO2_ARATH^Q:242-2692,H:43-840^54.96%ID^E:0^RecName: Full=Alpha-L-fucosidase 2;^Eukaryota; Viridiplantae; Streptophyta; Embryophyta; Tracheophyta; Spermatophyta; Magnoliophyta; eudicotyledons; Gunneridae; Pentapetalae; rosids; malvids; Brassi	152-2746[+]	PF14498.1^Glyco_hyd_65N_2^Glycosyl hydrolase family 65, N-terminal domain^44-289^E:4.3e-64	.	.	.	.	.
MA_9158534_32236(miRNA5293)	0.737435	0.0145363	TR2756|c0_g1	-1.44808	0.0311756	GRF4_ORYSJ^GRF4_ORYSJ^Q:2-769,H:156-378^30.22%ID^E:9e-09^RecName: Full=Growth-regulating factor 4;^Eukaryota; Viridiplantae; Streptophyta; Embryophyta; Tracheophyta; Spermatophyta; Magnoliophyta; Liliopsida; Poales; Poaceae; BEP clade; Ehrhartoideae; Oryz	2-1285[+]	.	.	.	.	.	.
MA_11561_10929	0.819242	0.000606752	TR12176|c0_g1	-1.643	0.0250227	FAAH_ARATH^FAAH_ARATH^Q:1-879,H:310-605^43.62%ID^E:3e-72^RecName: Full=Fatty acid amide hydrolase;^Eukaryota; Viridiplantae; Streptophyta; Embryophyta; Tracheophyta; Spermatophyta; Magnoliophyta; eudicotyledons; Gunneridae; Pentapetalae; rosids; malvids;	1-882[+]	PF01425.16^Amidase^Amidase^1-268^E:1.6e-32	.	.	.	.	GO:0016884^molecular_function^carbon-nitrogen ligase activity, with glutamine as amido-N-donor
MA_11561_10929	0.819242	0.000606752	TR6582|c0_g2	-1.46996	0.0394512	Y182_SYNY3^Y182_SYNY3^Q:1740-109,H:135-656^40.11%ID^E:1e-120^RecName: Full=Uncharacterized ABC transporter ATP-binding protein sll0182;^Bacteria; Cyanobacteria; Oscillatoriophycideae; Chroococcales; Synechocystis	61-2013[-]	PF06472.10^ABC_membrane_2^ABC transporter transmembrane region 2^56-330^E:1.1e-56`PF05992.7^SbmA_BacA^SbmA/BacA-like family^100-375^E:3.6e-11`PF00005.22^ABC_tran^ABC transporter^447-587^E:1.4e-18	.	ExpAA=89.39^PredHel=3^Topology=i76-98o118-140i221-240o	.	.	GO:0005524^molecular_function^ATP binding`GO:0042626^molecular_function^ATPase activity, coupled to transmembrane movement of substances`GO:0006810^biological_process^transport`GO:0055085^biological_process^transmembrane transport`GO:0016021^cellular_comp
MA_11561_10929	0.819242	0.000606752	TR7123|c0_g1	-1.06279	0.0401671	NFXL1_ARATH^NFXL1_ARATH^Q:1612-4542,H:198-1186^55.62%ID^E:0^RecName: Full=NF-X1-type zinc finger protein NFXL1;^Eukaryota; Viridiplantae; Streptophyta; Embryophyta; Tracheophyta; Spermatophyta; Magnoliophyta; eudicotyledons; Gunneridae; Pentapetalae; rosi	295-4551[+]	PF01424.17^R3H^R3H domain^1130-1193^E:0.00033	.	.	.	.	GO:0003676^molecular_function^nucleic acid binding
MA_11561_10929	0.819242	0.000606752	TR798|c0_g1	-10.6551	0.00347156	TM1L2_MOUSE^TM1L2_MOUSE^Q:215-1015,H:17-314^33.55%ID^E:4e-31^RecName: Full=TOM1-like protein 2;^Eukaryota; Metazoa; Chordata; Craniata; Vertebrata; Euteleostomi; Mammalia; Eutheria; Euarchontoglires; Glires; Rodentia; Sciurognathi; Muroidea; Muridae; Muri	200-1987[+]	PF00790.14^VHS^VHS domain^4-131^E:2e-33`PF03127.9^GAT^GAT domain^187-270^E:2.7e-19	.	.	.	.	GO:0006886^biological_process^intracellular protein transport`GO:0005622^cellular_component^intracellular
MA_103849_12240	0.823174	0.00678006	TR13489|c0_g1	-1.18277	0.010852	NIPA_PONAB^NIPA_PONAB^Q:386-688,H:67-160^31.07%ID^E:6e-07^RecName: Full=Nuclear-interacting partner of ALK;^Eukaryota; Metazoa; Chordata; Craniata; Vertebrata; Euteleostomi; Mammalia; Eutheria; Euarchontoglires; Primates; Haplorrhini; Catarrhini; Hominida	167-913[+]	PF07967.8^zf-C3HC^C3HC zinc finger-like^79-178^E:5.1e-20`PF08600.5^Rsm1^Rsm1-like^109-200^E:0.00011	.	.	.	.	GO:0008270^molecular_function^zinc ion binding`GO:0005634^cellular_component^nucleus
MA_103849_12240	0.823174	0.00678006	TR17374|c0_g2	-1.59446	0.0060469	RH3_ORYSJ^RH3_ORYSJ^Q:601-2259,H:100-646^68.17%ID^E:0^RecName: Full=DEAD-box ATP-dependent RNA helicase 3, chloroplastic;^Eukaryota; Viridiplantae; Streptophyta; Embryophyta; Tracheophyta; Spermatophyta; Magnoliophyta; Liliopsida; Poales; Poaceae; BEP cla	184-2517[+]	PF00270.24^DEAD^DEAD/DEAH box helicase^169-342^E:7.5e-45`PF04851.10^ResIII^Type III restriction enzyme, res subunit^188-244^E:2.5e-05`PF00271.26^Helicase_C^Helicase conserved C-terminal domain^421-489^E:6.3e-23`PF08152.7^GUCT^GUCT (NUC152) domain^576-678^	.	.	.	.	GO:0003676^molecular_function^nucleic acid binding`GO:0005524^molecular_function^ATP binding`GO:0003677^molecular_function^DNA binding`GO:0016787^molecular_function^hydrolase activity`GO:0003723^molecular_function^RNA binding`GO:0004386^molecular_function
MA_103849_12240	0.823174	0.00678006	TR20505|c0_g1	-1.57133	0.00103117	TDR_ARATH^TDR_ARATH^Q:12-923,H:481-785^48.41%ID^E:4e-79^RecName: Full=Leucine-rich repeat receptor-like protein kinase TDR;^Eukaryota; Viridiplantae; Streptophyta; Embryophyta; Tracheophyta; Spermatophyta; Magnoliophyta; eudicotyledons; Gunneridae; Pentap	3-923[+]	PF13855.1^LRR_8^Leucine rich repeat^37-95^E:2.3e-06`PF07714.12^Pkinase_Tyr^Protein tyrosine kinase^246-307^E:6e-05`PF00069.20^Pkinase^Protein kinase domain^247-307^E:9.3e-07	.	ExpAA=23.05^PredHel=1^Topology=o176-198i	.	.	GO:0005515^molecular_function^protein binding`GO:0004672^molecular_function^protein kinase activity`GO:0006468^biological_process^protein phosphorylation`GO:0005524^molecular_function^ATP binding
MA_10426798_17777	0.896047	0.000126384	TR15984|c0_g1	-1.04079	0.0266561	TNPO1_ORYSJ^TNPO1_ORYSJ^Q:202-2865,H:4-891^71.43%ID^E:0^RecName: Full=Transportin-1;^Eukaryota; Viridiplantae; Streptophyta; Embryophyta; Tracheophyta; Spermatophyta; Magnoliophyta; Liliopsida; Poales; Poaceae; BEP clade; Ehrhartoideae; Oryzeae; Oryza	199-2868[+]	PF03810.14^IBN_N^Importin-beta N-terminal domain^34-100^E:3.5e-11`PF13513.1^HEAT_EZ^HEAT-like repeat^404-457^E:5.3e-10`PF02985.17^HEAT^HEAT repeat^664-692^E:0.00013`PF13513.1^HEAT_EZ^HEAT-like repeat^722-777^E:0.0024	.	.	.	.	GO:0008536^molecular_function^Ran GTPase binding`GO:0006886^biological_process^intracellular protein transport`GO:0005515^molecular_function^protein binding
MA_10426798_17777	0.896047	0.000126384	TR16813|c1_g1	-1.12604	0.0423649	RDR6_ARATH^RDR6_ARATH^Q:204-3704,H:15-1172^53.07%ID^E:0^RecName: Full=RNA-dependent RNA polymerase 6;^Eukaryota; Viridiplantae; Streptophyta; Embryophyta; Tracheophyta; Spermatophyta; Magnoliophyta; eudicotyledons; Gunneridae; Pentapetalae; rosids; malvid	189-3776[+]	PF05183.7^RdRP^RNA dependent RNA polymerase^419-1001^E:9.3e-177	.	.	.	.	GO:0003968^molecular_function^RNA-directed RNA polymerase activity
MA_167474_22779	1.11957	0.0347777	TR5334|c0_g1	-1.5525	0.0437698	ISOA2_ARATH^ISOA2_ARATH^Q:2544-139,H:85-877^47.07%ID^E:0^RecName: Full=Isoamylase 2, chloroplastic;^Eukaryota; Viridiplantae; Streptophyta; Embryophyta; Tracheophyta; Spermatophyta; Magnoliophyta; eudicotyledons; Gunneridae; Pentapetalae; rosids; malvids;	121-2811[-]	PF02922.13^CBM_48^Carbohydrate-binding module 48 (Isoamylase N-terminal domain)^240-332^E:1.8e-13`PF00128.19^Alpha-amylase^Alpha amylase, catalytic domain^400-514^E:1.5e-08	.	.	.	.	GO:0004553^molecular_function^hydrolase activity, hydrolyzing O-glycosyl compounds`GO:0005975^biological_process^carbohydrate metabolic process`GO:0003824^molecular_function^catalytic activity`GO:0043169^molecular_function^cation binding
MA_4795_4992	1.44856	0.0379851	TR19260|c0_g1	-1.25728	0.0217404	Y4361_ARATH^Y4361_ARATH^Q:300-434,H:28-72^46.67%ID^E:5e-07^RecName: Full=Probable LRR receptor-like serine/threonine-protein kinase At4g36180;^Eukaryota; Viridiplantae; Streptophyta; Embryophyta; Tracheophyta; Spermatophyta; Magnoliophyta; eudicotyledons;	201-512[+]	PF08263.7^LRRNT_2^Leucine rich repeat N-terminal domain^33-71^E:4.9e-10	sigP:1^28^0.68^YES	.	.	.	.
MA_83942_18692	1.61258	0.0242055	TR8243|c0_g1	-2.44664	0.00184031	BOR2_ARATH^BOR2_ARATH^Q:1426-311,H:345-682^66.13%ID^E:4e-167^RecName: Full=Probable boron transporter 2;^Eukaryota; Viridiplantae; Streptophyta; Embryophyta; Tracheophyta; Spermatophyta; Magnoliophyta; eudicotyledons; Gunneridae; Pentapetalae; rosids; mal	194-1426[-]	PF00955.16^HCO3_cotransp^HCO3- transporter family^116-206^E:3.7e-14	.	ExpAA=44.62^PredHel=1^Topology=o216-238i	.	.	GO:0006820^biological_process^anion transport`GO:0016021^cellular_component^integral component of membrane
MA_99786_15598	4.05053	0.0234559	TR14129|c0_g1	-1.04229	0.0106379	GRF6_ORYSJ^GRF6_ORYSJ^Q:672-1190,H:410-559^35.23%ID^E:1e-06^RecName: Full=Growth-regulating factor 6;^Eukaryota; Viridiplantae; Streptophyta; Embryophyta; Tracheophyta; Spermatophyta; Magnoliophyta; Liliopsida; Poales; Poaceae; BEP clade; Ehrhartoideae; O	3-1337[+]	.	.	.	.	.	.
MA_83942_18692	1.61258	0.0242055	TR15369|c0_g1	-2.05827	0.0326065	CKX6_ARATH^CKX6_ARATH^Q:435-1,H:41-189^60.4%ID^E:1e-51^RecName: Full=Cytokinin dehydrogenase 6;^Eukaryota; Viridiplantae; Streptophyta; Embryophyta; Tracheophyta; Spermatophyta; Magnoliophyta; eudicotyledons; Gunneridae; Pentapetalae; rosids; malvids; Bra	1-498[-]	PF01565.18^FAD_binding_4^FAD binding domain^53-164^E:4e-17	sigP:1^15^0.557^YES	.	.	.	GO:0008762^molecular_function^UDP-N-acetylmuramate dehydrogenase activity`GO:0016491^molecular_function^oxidoreductase activity`GO:0050660^molecular_function^flavin adenine dinucleotide binding`GO:0055114^biological_process^oxidation-reduction process
MA_11561_10929	0.819242	0.000606752	TR12034|c0_g1	-10.5519	0.00148128	EXOL3_ARATH^EXOL3_ARATH^Q:1534-512,H:9-337^62.76%ID^E:4e-142^RecName: Full=Protein EXORDIUM-like 3;^Eukaryota; Viridiplantae; Streptophyta; Embryophyta; Tracheophyta; Spermatophyta; Magnoliophyta; eudicotyledons; Gunneridae; Pentapetalae; rosids; malvids;	506-1567[-]	PF04674.7^Phi_1^Phosphate-induced protein 1 conserved region^65-348^E:4.2e-109	sigP:1^28^0.836^YES	ExpAA=23.20^PredHel=1^Topology=i7-29o	.	.	.
MA_273337_31577	-0.916395	0.000489568	TR30866|c0_g1	1.88349	0.0415699	.	1-543[+]	.	.	.	.	.	.
7days
MA_4580453_40803	-1.04997	0.0413689	TR28390|c0_g1	1.08668	0.00787048	Y2179_DICDI^Y2179_DICDI^Q:226-555,H:25-138^29.82%ID^E:2e-10^RecName: Full=Putative phosphatidylglycerol/phosphatidylinositol transfer protein DDB_G0282179;^Eukaryota; Amoebozoa; Mycetozoa; Dictyosteliida; Dictyostelium	130-603[+]	PF02221.10^E1_DerP2_DerF2^ML domain^32-148^E:1.7e-23	sigP:1^26^0.766^YES	ExpAA=23.90^PredHel=1^Topology=i5-27o	.	.	.
MA_853251_36002	-0.577873	0.0435416	TR28062|c0_g1	1.03489	0.0452566	Y1385_ARATH^Y1385_ARATH^Q:1702-233,H:25-527^56.4%ID^E:1e-169^RecName: Full=BTB/POZ domain-containing protein At1g63850;^Eukaryota; Viridiplantae; Streptophyta; Embryophyta; Tracheophyta; Spermatophyta; Magnoliophyta; eudicotyledons; Gunneridae; Pentapetal	182-2308[-]	.	.	.	.	.	.
21days
MA_6208065_40782	1.33283	0.0324349	TR798|c0_g1	-12.3066	0.00016614	TM1L2_MOUSE^TM1L2_MOUSE^Q:215-1015,H:17-314^33.55%ID^E:4e-31^RecName: Full=TOM1-like protein 2;^Eukaryota; Metazoa; Chordata; Craniata; Vertebrata; Euteleostomi; Mammalia; Eutheria; Euarchontoglires; Glires; Rodentia; Sciurognathi; Muroidea; Muridae; Muri	200-1987[+]	PF00790.14^VHS^VHS domain^4-131^E:2e-33`PF03127.9^GAT^GAT domain^187-270^E:2.7e-19	.	.	.	.	GO:0006886^biological_process^intracellular protein transport`GO:0005622^cellular_component^intracellular
MA_7941935_34004	0.711391	0.00656389	TR384|c0_g2	-1.73334	0.0356218	BIM1_ARATH^BIM1_ARATH^Q:473-895,H:1-154^38.71%ID^E:4e-12^RecName: Full=Transcription factor BIM1;^Eukaryota; Viridiplantae; Streptophyta; Embryophyta; Tracheophyta; Spermatophyta; Magnoliophyta; eudicotyledons; Gunneridae; Pentapetalae; rosids; malvids; B	257-1105[+]	.	.	.	.	.	.
MA_20354_1344	0.691096	0.0278816	TR33312|c0_g1	-2.04835	0.0485885	.	134-469[-]	.	.	.	.	.	.
36days
MA_167474_22779	-1.06762	0.0446756	TR3200|c0_g1	1.75481	0.0327343	DGAT1_ARATH^DGAT1_ARATH^Q:1510-242,H:101-515^69.74%ID^E:0^RecName: Full=Diacylglycerol O-acyltransferase 1;^Eukaryota; Viridiplantae; Streptophyta; Embryophyta; Tracheophyta; Spermatophyta; Magnoliophyta; eudicotyledons; Gunneridae; Pentapetalae; rosids;	224-1738[-]	PF03062.14^MBOAT^MBOAT, membrane-bound O-acyltransferase family^228-491^E:1.5e-26	.	ExpAA=194.03^PredHel=9^Topology=i110-132o152-171i183-205o210-232i293-312o348-370i408-430o440-462i475-497o	.	.	.
MA_167474_22779	-1.06762	0.0446756	TR3409|c0_g2	1.81813	0.0268609	IRX9H_ARATH^IRX9H_ARATH^Q:274-1434,H:42-394^48.34%ID^E:1e-125^RecName: Full=Probable beta-1,4-xylosyltransferase IRX9H;^Eukaryota; Viridiplantae; Streptophyta; Embryophyta; Tracheophyta; Spermatophyta; Magnoliophyta; eudicotyledons; Gunneridae; Pentapetal	304-1446[+]	PF03360.11^Glyco_transf_43^Glycosyltransferase family 43^145-354^E:1.8e-61	.	ExpAA=22.21^PredHel=1^Topology=i13-35o	.	.	GO:0015018^molecular_function^galactosylgalactosylxylosylprotein 3-beta-glucuronosyltransferase activity`GO:0016020^cellular_component^membrane
MA_273337_31577	-0.714888	0.0140424	TR15104|c0_g1	1.89231	0.0483642	AGAL_CYATE^AGAL_CYATE^Q:2-490,H:247-408^61.35%ID^E:5e-64^RecName: Full=Alpha-galactosidase;^Eukaryota; Viridiplantae; Streptophyta; Embryophyta; Tracheophyta; Spermatophyta; Magnoliophyta; eudicotyledons; Gunneridae; Pentapetalae; rosids; fabids; Fabales;	2-505[+]	.	.	.	.	.	.
MA_3761110_43618	-0.711453	0.00878296	TR16834|c0_g1	1.39788	0.0463627	SMC21_ARATH^SMC21_ARATH^Q:2-2656,H:292-1175^66.44%ID^E:0^RecName: Full=Structural maintenance of chromosomes protein 2-1;^Eukaryota; Viridiplantae; Streptophyta; Embryophyta; Tracheophyta; Spermatophyta; Magnoliophyta; eudicotyledons; Gunneridae; Pentapet	2-2713[+]	PF06470.8^SMC_hinge^SMC proteins Flexible Hinge Domain^227-347^E:1.3e-24`PF02463.14^SMC_N^RecF/RecN/SMC N terminal domain^575-870^E:9.7e-28`PF13304.1^AAA_21^AAA domain^694-851^E:9.6e-07	.	.	.	.	GO:0005515^molecular_function^protein binding`GO:0005524^molecular_function^ATP binding`GO:0051276^biological_process^chromosome organization`GO:0005694^cellular_component^chromosome
MA_8540278_41922	-0.615485	0.0283387	TR29793|c0_g2	2.02533	0.0201819	PUB13_ARATH^PUB13_ARATH^Q:1702-707,H:308-637^59.16%ID^E:2e-111^RecName: Full=U-box domain-containing protein 13;^Eukaryota; Viridiplantae; Streptophyta; Embryophyta; Tracheophyta; Spermatophyta; Magnoliophyta; eudicotyledons; Gunneridae; Pentapetalae; ros	701-1708[-]	PF00514.18^Arm^Armadillo/beta-catenin-like repeat^80-119^E:1.6e-12`PF04826.8^Arm_2^Armadillo-like^96-169^E:2.1e-05`PF00514.18^Arm^Armadillo/beta-catenin-like repeat^163-201^E:4e-05	.	.	.	.	GO:0005515^molecular_function^protein binding
MA_10429804_1042	0.634409	0.0153402	TR13339|c0_g3	-9.1408	0.0195085	UVR8_ARATH^UVR8_ARATH^Q:976-32,H:39-344^33.96%ID^E:4e-46^RecName: Full=Ultraviolet-B receptor UVR8;^Eukaryota; Viridiplantae; Streptophyta; Embryophyta; Tracheophyta; Spermatophyta; Magnoliophyta; eudicotyledons; Gunneridae; Pentapetalae; rosids; malvids;	2-1168[-]	PF00415.13^RCC1^Regulator of chromosome condensation (RCC1) repeat^65-108^E:6.4e-08`PF13540.1^RCC1_2^Regulator of chromosome condensation (RCC1) repeat^96-124^E:2e-08`PF00415.13^RCC1^Regulator of chromosome condensation (RCC1) repeat^111-160^E:5.6e-10`PF1	.	.	.	.
MA_112405_24871	1.01591	0.0191527	TR798|c0_g1	-11.531	0.00116059	TM1L2_MOUSE^TM1L2_MOUSE^Q:312-1112,H:17-314^33.55%ID^E:5e-31^RecName: Full=TOM1-like protein 2;^Eukaryota; Metazoa; Chordata; Craniata; Vertebrata; Euteleostomi; Mammalia; Eutheria; Euarchontoglires; Glires; Rodentia; Sciurognathi; Muroidea; Muridae; Muri	297-2084[+]	PF00790.14^VHS^VHS domain^4-131^E:2e-33`PF03127.9^GAT^GAT domain^187-270^E:2.7e-19
MA_23245_14308	0.879182	0.0356335	TR12091|c0_g1	-3.63763	0.0104147	.	314-1078[+]	.	.	.	.	.
MA_1061068_37017	-0.613766	0.0352574	TR5604|c0_g1	11.384	0.00602874	PUR_ARATH^PUR_ARATH^Q:232-1029,H:27-296^61.62%ID^E:3e-109^RecName: Full=Transcription factor Pur-alpha 1;^Eukaryota; Viridiplantae; Streptophyta; Embryophyta; Tracheophyta; Spermatophyta; Magnoliophyta; eudicotyledons; Gunneridae; Pentapetalae; rosids; ma	211-1044[+]	PF04845.8^PurA^PurA ssDNA and RNA-binding protein^10-138^E:1.3e-22`PF04845.8^PurA^PurA ssDNA and RNA-binding protein^191-248^E:6.9e-13	.	.	.	.
