# Supplementary material for: Transcriptome Analysis of mRNA and miRNA in Somatic Embryos of Larix leptolepis Subjected to Hydrogen Treatment
Source: Int J Mol Sci. 2016 Nov 22;17(11):1951. doi: 10.3390/ijms17111951 (PMC5133945; doi:10.3390/ijms17111951)
Supplement: Supplementary file 1 [file ijms-17-01951-s001.zip › ijms-155406-Supplementary Materials/ESM_ijms-155406-supple-table S11.xlsx]

## Sheet: BBM WUS
Gene_ID	regulated	log2FC	P Value	Time point of differential expression	sprot_Top_BLASTX_hit	Pfam	gene_ontology_pfam
TR12832|c0_g1	down	-1.12073	0.0133286	12 hours	WOX6_ORYSI^WOX6_ORYSI^Q:312-491,H:267-326^48.33%ID^E:2e-11^RecName: Full=WUSCHEL-related homeobox 6;^Eukaryota; Viridiplantae; Streptophyta; Embryophyta; Tracheophyta; Spermatophyta; Magnoliophyta; Liliopsida; Poales; Poaceae; BEP clade; Ehrhartoideae; Or	.	.
TR19142|c0_g1	up	1.54136	0.00338823	12 hours	WOX9_ARATH^WOX9_ARATH^Q:144-359,H:50-119^59.72%ID^E:3e-20^RecName: Full=WUSCHEL-related homeobox 9;^Eukaryota; Viridiplantae; Streptophyta; Embryophyta; Tracheophyta; Spermatophyta; Magnoliophyta; eudicotyledons; Gunneridae; Pentapetalae; rosids; malvids;	PF00046.24^Homeobox^Homeobox domain^27-85^E:3.1e-15	GO:0003677^molecular_function^DNA binding
TR6365|c0_g1	up	1.00342	0.0180458	12 hours	WOX9_ARATH^WOX9_ARATH^Q:301-639,H:6-118^57.98%ID^E:2e-32^RecName: Full=WUSCHEL-related homeobox 9;^Eukaryota; Viridiplantae; Streptophyta; Embryophyta; Tracheophyta; Spermatophyta; Magnoliophyta; eudicotyledons; Gunneridae; Pentapetalae; rosids; malvids;	PF00046.24^Homeobox^Homeobox domain^52-112^E:1.2e-14	GO:0003677^molecular_function^DNA binding
TR11922|c0_g1	down	-1.33119	0.00215104	48 hours	BBM2_BRANA^BBM2_BRANA^Q:851-1747,H:137-404^67.89%ID^E:1e-114^RecName: Full=AP2-like ethylene-responsive transcription factor BBM2;^Eukaryota; Viridiplantae; Streptophyta; Embryophyta; Tracheophyta; Spermatophyta; Magnoliophyta; eudicotyledons; Gunneridae;	PF00847.15^AP2^AP2 domain^356-415^E:1.6e-12`PF00847.15^AP2^AP2 domain^458-509^E:1.1e-11	GO:0003700^molecular_function^sequence-specific DNA binding transcription factor activity`GO:0006355^biological_process^regulation of transcription, DNA-templated
TR4151|c0_g1	down	-1.65725	0.00027623	48 hours	BBM2_BRANA^BBM2_BRANA^Q:3-491,H:242-404^85.89%ID^E:5e-89^RecName: Full=AP2-like ethylene-responsive transcription factor BBM2;^Eukaryota; Viridiplantae; Streptophyta; Embryophyta; Tracheophyta; Spermatophyta; Magnoliophyta; eudicotyledons; Gunneridae; Pen	PF00847.15^AP2^AP2 domain^72-121^E:1.8e-12	GO:0003700^molecular_function^sequence-specific DNA binding transcription factor activity`GO:0006355^biological_process^regulation of transcription, DNA-templated
TR19142|c0_g1	up	1.01422	0.0380554	7 days	WOX9_ARATH^WOX9_ARATH^Q:144-359,H:50-119^59.72%ID^E:3e-20^RecName: Full=WUSCHEL-related homeobox 9;^Eukaryota; Viridiplantae; Streptophyta; Embryophyta; Tracheophyta; Spermatophyta; Magnoliophyta; eudicotyledons; Gunneridae; Pentapetalae; rosids; malvids;	PF00046.24^Homeobox^Homeobox domain^27-85^E:3.1e-15	GO:0003677^molecular_function^DNA binding
TR19142|c0_g1	up	1.21761	0.0122916	21 days	WOX9_ARATH^WOX9_ARATH^Q:144-359,H:50-119^59.72%ID^E:3e-20^RecName: Full=WUSCHEL-related homeobox 9;^Eukaryota; Viridiplantae; Streptophyta; Embryophyta; Tracheophyta; Spermatophyta; Magnoliophyta; eudicotyledons; Gunneridae; Pentapetalae; rosids; malvids;	PF00046.24^Homeobox^Homeobox domain^27-85^E:3.1e-15	GO:0003677^molecular_function^DNA binding
TR29424|c0_g1	up	1.01292	0.00681537	21 days	WOX9_ARATH^WOX9_ARATH^Q:74-247,H:321-378^51.72%ID^E:8e-12^RecName: Full=WUSCHEL-related homeobox 9;^Eukaryota; Viridiplantae; Streptophyta; Embryophyta; Tracheophyta; Spermatophyta; Magnoliophyta; eudicotyledons; Gunneridae; Pentapetalae; rosids; malvids;	.	.
TR4151|c0_g1	up	1.04823	0.0325353	36 days	BBM2_BRANA^BBM2_BRANA^Q:3-491,H:242-404^85.89%ID^E:5e-89^RecName: Full=AP2-like ethylene-responsive transcription factor BBM2;^Eukaryota; Viridiplantae; Streptophyta; Embryophyta; Tracheophyta; Spermatophyta; Magnoliophyta; eudicotyledons; Gunneridae; Pen	PF00847.15^AP2^AP2 domain^72-121^E:1.8e-12	GO:0003700^molecular_function^sequence-specific DNA binding transcription factor activity`GO:0006355^biological_process^regulation of transcription, DNA-templated
