# Supplementary material for: Transcriptome Analysis of mRNA and miRNA in Somatic Embryos of Larix leptolepis Subjected to Hydrogen Treatment
Source: Int J Mol Sci. 2016 Nov 22;17(11):1951. doi: 10.3390/ijms17111951 (PMC5133945; doi:10.3390/ijms17111951)
Supplement: Supplementary file 1 [file ijms-17-01951-s001.zip › ijms-155406-Supplementary Materials/ESM_ijms-155406-supple-table S12.xlsx]

## Sheet: PCD related nuclease
Gene_ID	regulated	log2FC	P Value	Time point of differential expression	sprot_Top_BLASTX_hit	Pfam	gene_ontology_pfam
TR11979|c0_g2	up	1.09481	0.00858373	12 hours	ENDO4_ARATH^ENDO4_ARATH^Q:196-990,H:25-293^58.36%ID^E:3e-111^RecName: Full=Endonuclease 4;^Eukaryota; Viridiplantae; Streptophyta; Embryophyta; Tracheophyta; Spermatophyta; Magnoliophyta; eudicotyledons; Gunneridae; Pentapetalae; rosids; malvids; Brassica	PF02265.11^S1-P1_nuclease^S1/P1 Nuclease^33-295^E:1.3e-76	GO:0003676^molecular_function^nucleic acid binding`GO:0004519^molecular_function^endonuclease activity`GO:0006308^biological_process^DNA catabolic process
TR16620|c0_g1	down	-1.29262	0.0472892	12 hours	PNP1_ORYSJ^PNP1_ORYSJ^Q:2090-621,H:408-895^63.69%ID^E:0^RecName: Full=Probable polyribonucleotide nucleotidyltransferase 1, chloroplastic;^Eukaryota; Viridiplantae; Streptophyta; Embryophyta; Tracheophyta; Spermatophyta; Magnoliophyta; Liliopsida; Poales;	PF03726.9^PNPase^Polyribonucleotide nucleotidyltransferase, RNA binding domain^65-97^E:4.9e-05`PF01138.16^RNase_PH^3' exoribonuclease family, domain 1^100-234^E:1.8e-17`PF00013.24^KH_1^KH domain^342-398^E:3.2e-08`PF00575.18^S1^S1 RNA binding domain^415-47	GO:0000175^molecular_function^3'-5'-exoribonuclease activity`GO:0003723^molecular_function^RNA binding`GO:0006396^biological_process^RNA processing`GO:0003676^molecular_function^nucleic acid binding
TR7274|c0_g1	down	-1.592	0.00150968	12 hours	CAF1F_ARATH^CAF1F_ARATH^Q:919-125,H:6-270^71.7%ID^E:5e-144^RecName: Full=Probable CCR4-associated factor 1 homolog 6;^Eukaryota; Viridiplantae; Streptophyta; Embryophyta; Tracheophyta; Spermatophyta; Magnoliophyta; eudicotyledons; Gunneridae; Pentapetalae	PF04857.15^CAF1^CAF1 family ribonuclease^12-243^E:3.2e-67	GO:0005634^cellular_component^nucleus
TR19984|c0_g1	up	1.72043	0.014834	12 hours	ASPG2_ARATH^ASPG2_ARATH^Q:29-334,H:74-177^33.65%ID^E:2e-12^RecName: Full=Protein ASPARTIC PROTEASE IN GUARD CELL 2;^Eukaryota; Viridiplantae; Streptophyta; Embryophyta; Tracheophyta; Spermatophyta; Magnoliophyta; eudicotyledons; Gunneridae; Pentapetalae;	PF14543.1^TAXi_N^Xylanase inhibitor N-terminal^67-101^E:7.5e-08`PF00026.18^Asp^Eukaryotic aspartyl protease^67-109^E:1.3e-07	GO:0004190^molecular_function^aspartic-type endopeptidase activity`GO:0006508^biological_process^proteolysis
TR19984|c1_g2	up	1.33025	0.003307	12 hours	ASPR1_ARATH^ASPR1_ARATH^Q:46-573,H:139-314^34.64%ID^E:5e-14^RecName: Full=Probable aspartic protease At2g35615;^Eukaryota; Viridiplantae; Streptophyta; Embryophyta; Tracheophyta; Spermatophyta; Magnoliophyta; eudicotyledons; Gunneridae; Pentapetalae; rosi	PF14543.1^TAXi_N^Xylanase inhibitor N-terminal^1-137^E:1.3e-23	.
TR20275|c0_g1	up	1.64787	0.000186	12 hours	NEP2_NEPGR^NEP2_NEPGR^Q:1214-192,H:81-430^32.96%ID^E:1e-33^RecName: Full=Aspartic proteinase nepenthesin-2;^Eukaryota; Viridiplantae; Streptophyta; Embryophyta; Tracheophyta; Spermatophyta; Magnoliophyta; eudicotyledons; Gunneridae; Pentapetalae; Caryophy	PF00026.18^Asp^Eukaryotic aspartyl protease^103-428^E:8.9e-14`PF14543.1^TAXi_N^Xylanase inhibitor N-terminal^104-254^E:1.3e-29`PF14541.1^TAXi_C^Xylanase inhibitor C-terminal^278-428^E:3.1e-34	GO:0004190^molecular_function^aspartic-type endopeptidase activity`GO:0006508^biological_process^proteolysis
TR29394|c0_g1	up	1.12338	0.004827	12 hours	CPR1_CAEEL^CPR1_CAEEL^Q:1-240,H:246-325^71.25%ID^E:7e-32^RecName: Full=Gut-specific cysteine proteinase;^Eukaryota; Metazoa; Ecdysozoa; Nematoda; Chromadorea; Rhabditida; Rhabditoidea; Rhabditidae; Peloderinae; Caenorhabditis	PF00112.18^Peptidase_C1^Papain family cysteine protease^1-80^E:6e-27	GO:0008234^molecular_function^cysteine-type peptidase activity`GO:0006508^biological_process^proteolysis
TR18997|c0_g1	up	1.26798	0.001572	12 hours	MCA9_ARATH^MCA9_ARATH^Q:1-561,H:154-324^40%ID^E:2e-30^RecName: Full=Metacaspase-9;^Eukaryota; Viridiplantae; Streptophyta; Embryophyta; Tracheophyta; Spermatophyta; Magnoliophyta; eudicotyledons; Gunneridae; Pentapetalae; rosids; malvids; Brassicales; Bra	PF00656.17^Peptidase_C14^Caspase domain^87-184^E:5.6e-22	GO:0004197^molecular_function^cysteine-type endopeptidase activity`GO:0006508^biological_process^proteolysis
TR11657|c0_g1	down	-1.05121	0.0300361	48 hours	MUT7_HUMAN^MUT7_HUMAN^Q:1758-1192,H:363-569^31.46%ID^E:2e-14^RecName: Full=Exonuclease mut-7 homolog;^Eukaryota; Metazoa; Chordata; Craniata; Vertebrata; Euteleostomi; Mammalia; Eutheria; Euarchontoglires; Primates; Haplorrhini; Catarrhini; Hominidae; Hom	PF01612.15^DNA_pol_A_exo1^3'-5' exonuclease^354-528^E:1.3e-23`PF00035.20^dsrm^Double-stranded RNA binding motif^639-703^E:1.2e-09	GO:0003676^molecular_function^nucleic acid binding`GO:0008408^molecular_function^3'-5' exonuclease activity`GO:0006139^biological_process^nucleobase-containing compound metabolic process
TR11804|c0_g1	up	1.42733	0.00805407	48 hours	RNHX1_ARATH^RNHX1_ARATH^Q:283-1290,H:248-591^24.51%ID^E:8e-10^RecName: Full=Putative ribonuclease H protein At1g65750;^Eukaryota; Viridiplantae; Streptophyta; Embryophyta; Tracheophyta; Spermatophyta; Magnoliophyta; eudicotyledons; Gunneridae; Pentapetala	PF13966.1^zf-RVT^zinc-binding in reverse transcriptase^45-129^E:1.2e-20`PF00075.19^RNase_H^RNase H^232-353^E:0.00015`PF13456.1^RVT_3^Reverse transcriptase-like^271-355^E:2.5e-11	GO:0003676^molecular_function^nucleic acid binding`GO:0004523^molecular_function^RNA-DNA hybrid ribonuclease activity
TR11897|c0_g1	down	-1.77715	0.0496787	48 hours	POP1_HUMAN^POP1_HUMAN^Q:1316-1041,H:596-693^39.8%ID^E:3e-12^RecName: Full=Ribonucleases P/MRP protein subunit POP1;^Eukaryota; Metazoa; Chordata; Craniata; Vertebrata; Euteleostomi; Mammalia; Eutheria; Euarchontoglires; Primates; Haplorrhini; Catarrhini;	PF08170.7^POPLD^POPLD (NUC188) domain^16-92^E:2e-21	GO:0004526^molecular_function^ribonuclease P activity`GO:0006396^biological_process^RNA processing
TR11979|c0_g1	up	1.62482	0.0493631	48 hours	ENDO4_ARATH^ENDO4_ARATH^Q:196-990,H:25-293^58.36%ID^E:7e-113^RecName: Full=Endonuclease 4;^Eukaryota; Viridiplantae; Streptophyta; Embryophyta; Tracheophyta; Spermatophyta; Magnoliophyta; eudicotyledons; Gunneridae; Pentapetalae; rosids; malvids; Brassica	PF02265.11^S1-P1_nuclease^S1/P1 Nuclease^33-295^E:1.3e-76	GO:0003676^molecular_function^nucleic acid binding`GO:0004519^molecular_function^endonuclease activity`GO:0006308^biological_process^DNA catabolic process
TR11979|c0_g2	up	2.39508	3.90025e-08	48 hours	ENDO4_ARATH^ENDO4_ARATH^Q:196-990,H:25-293^58.36%ID^E:3e-111^RecName: Full=Endonuclease 4;^Eukaryota; Viridiplantae; Streptophyta; Embryophyta; Tracheophyta; Spermatophyta; Magnoliophyta; eudicotyledons; Gunneridae; Pentapetalae; rosids; malvids; Brassica	PF02265.11^S1-P1_nuclease^S1/P1 Nuclease^33-295^E:1.3e-76	GO:0003676^molecular_function^nucleic acid binding`GO:0004519^molecular_function^endonuclease activity`GO:0006308^biological_process^DNA catabolic process
TR19862|c0_g1	up	1.71876	0.000223375	48 hours	RNS3_ARATH^RNS3_ARATH^Q:128-787,H:3-222^53.39%ID^E:9e-84^RecName: Full=Ribonuclease 3;^Eukaryota; Viridiplantae; Streptophyta; Embryophyta; Tracheophyta; Spermatophyta; Magnoliophyta; eudicotyledons; Gunneridae; Pentapetalae; rosids; malvids; Brassicales;	PF00445.13^Ribonuclease_T2^Ribonuclease T2 family^31-215^E:2.1e-58	GO:0003723^molecular_function^RNA binding`GO:0033897^molecular_function^ribonuclease T2 activity
TR21660|c0_g1	down	-1.56522	0.045874	48 hours	RNR1_ARATH^RNR1_ARATH^Q:1422-193,H:393-803^63.02%ID^E:4e-158^RecName: Full=Ribonuclease II, chloroplastic/mitochondrial;^Eukaryota; Viridiplantae; Streptophyta; Embryophyta; Tracheophyta; Spermatophyta; Magnoliophyta; eudicotyledons; Gunneridae; Pentapeta	PF00773.14^RNB^RNB domain^8-303^E:2.2e-67	GO:0003723^molecular_function^RNA binding`GO:0004540^molecular_function^ribonuclease activity
TR4508|c0_g1	down	-1.27071	0.00602951	48 hours	EXOS1_HUMAN^EXOS1_HUMAN^Q:427-5,H:7-141^39.01%ID^E:2e-23^RecName: Full=Exosome complex component CSL4;^Eukaryota; Metazoa; Chordata; Craniata; Vertebrata; Euteleostomi; Mammalia; Eutheria; Euarchontoglires; Primates; Haplorrhini; Catarrhini; Hominidae; Ho	PF14382.1^ECR1_N^Exosome complex exonuclease RRP4 N-terminal region^8-45^E:2.2e-08`PF10447.4^EXOSC1^Exosome component EXOSC1/CSL4^69-140^E:4.6e-24	GO:0003723^molecular_function^RNA binding`GO:0000178^cellular_component^exosome (RNase complex)
TR6552|c0_g1	down	-1.41981	0.0276455	48 hours	FEN11_SORBI^FEN11_SORBI^Q:1480-482,H:1-331^63.36%ID^E:2e-153^RecName: Full=Flap endonuclease 1-A {ECO:0000255|HAMAP-Rule:MF_03140};^Eukaryota; Viridiplantae; Streptophyta; Embryophyta; Tracheophyta; Spermatophyta; Magnoliophyta; Liliopsida; Poales; Poacea	PF00752.12^XPG_N^XPG N-terminal domain^33-140^E:6e-26`PF00867.13^XPG_I^XPG I-region^179-266^E:6.5e-29	GO:0004518^molecular_function^nuclease activity`GO:0006281^biological_process^DNA repair
TR7274|c0_g1	up	1.15303	0.0201955	48 hours	CAF1F_ARATH^CAF1F_ARATH^Q:919-125,H:6-270^71.7%ID^E:5e-144^RecName: Full=Probable CCR4-associated factor 1 homolog 6;^Eukaryota; Viridiplantae; Streptophyta; Embryophyta; Tracheophyta; Spermatophyta; Magnoliophyta; eudicotyledons; Gunneridae; Pentapetalae	PF04857.15^CAF1^CAF1 family ribonuclease^12-243^E:3.2e-67	GO:0005634^cellular_component^nucleus
TR16888|c0_g2	up	1.40853	0.000417	48 hours	ALEUL_ARATH^ALEUL_ARATH^Q:815-3,H:7-276^61.4%ID^E:2e-103^RecName: Full=Thiol protease aleurain-like;^Eukaryota; Viridiplantae; Streptophyta; Embryophyta; Tracheophyta; Spermatophyta; Magnoliophyta; eudicotyledons; Gunneridae; Pentapetalae; rosids; malvids	PF08246.7^Inhibitor_I29^Cathepsin propeptide inhibitor domain (I29)^86-142^E:5.1e-12`PF00112.18^Peptidase_C1^Papain family cysteine protease^167-302^E:2.1e-43	GO:0008234^molecular_function^cysteine-type peptidase activity`GO:0006508^biological_process^proteolysis
TR17034|c1_g1	up	1.26943	0.003919	48 hours	APA1_ARATH^APA1_ARATH^Q:997-329,H:285-506^64.6%ID^E:6e-97^RecName: Full=Aspartic proteinase A1;^Eukaryota; Viridiplantae; Streptophyta; Embryophyta; Tracheophyta; Spermatophyta; Magnoliophyta; eudicotyledons; Gunneridae; Pentapetalae; rosids; malvids; Bra	PF00026.18^Asp^Eukaryotic aspartyl protease^1-222^E:2.8e-33`PF03489.12^SapB_2^Saposin-like type B, region 2^30-64^E:9.4e-13`PF05184.10^SapB_1^Saposin-like type B, region 1^95-132^E:1.7e-11`PF14541.1^TAXi_C^Xylanase inhibitor C-terminal^146-220^E:2.5e-05	GO:0004190^molecular_function^aspartic-type endopeptidase activity`GO:0006508^biological_process^proteolysis`GO:0006629^biological_process^lipid metabolic process
TR17789|c0_g1	up	1.32085	0.004282	48 hours	ASPG1_ARATH^ASPG1_ARATH^Q:1476-367,H:153-500^41.29%ID^E:4e-60^RecName: Full=Protein ASPARTIC PROTEASE IN GUARD CELL 1;^Eukaryota; Viridiplantae; Streptophyta; Embryophyta; Tracheophyta; Spermatophyta; Magnoliophyta; eudicotyledons; Gunneridae; Pentapetala	PF00026.18^Asp^Eukaryotic aspartyl protease^169-222^E:5.6e-09`PF14543.1^TAXi_N^Xylanase inhibitor N-terminal^170-349^E:1e-44`PF00026.18^Asp^Eukaryotic aspartyl protease^258-527^E:2.2e-14`PF14541.1^TAXi_C^Xylanase inhibitor C-terminal^375-527^E:4.9e-37	GO:0004190^molecular_function^aspartic-type endopeptidase activity`GO:0006508^biological_process^proteolysis
TR30300|c0_g1	up	1.05239	0.022318	48 hours	APA3_ARATH^APA3_ARATH^Q:905-3,H:1-300^60.6%ID^E:3e-125^RecName: Full=Aspartic proteinase A3;^Eukaryota; Viridiplantae; Streptophyta; Embryophyta; Tracheophyta; Spermatophyta; Magnoliophyta; eudicotyledons; Gunneridae; Pentapetalae; rosids; malvids; Brassi	PF00026.18^Asp^Eukaryotic aspartyl protease^87-300^E:5.4e-91`PF14543.1^TAXi_N^Xylanase inhibitor N-terminal^88-206^E:8.1e-10	GO:0004190^molecular_function^aspartic-type endopeptidase activity`GO:0006508^biological_process^proteolysis
TR1012|c0_g1	up	2.29015	2.7e-05	48 hours	MCA9_ARATH^MCA9_ARATH^Q:246-4,H:81-164^69.05%ID^E:2e-33^RecName: Full=Metacaspase-9;^Eukaryota; Viridiplantae; Streptophyta; Embryophyta; Tracheophyta; Spermatophyta; Magnoliophyta; eudicotyledons; Gunneridae; Pentapetalae; rosids; malvids; Brassicales; B	.	.
TR18997|c0_g1	up	1.61654	6.3e-05	48 hours	MCA9_ARATH^MCA9_ARATH^Q:1-561,H:154-324^40%ID^E:2e-30^RecName: Full=Metacaspase-9;^Eukaryota; Viridiplantae; Streptophyta; Embryophyta; Tracheophyta; Spermatophyta; Magnoliophyta; eudicotyledons; Gunneridae; Pentapetalae; rosids; malvids; Brassicales; Bra	PF00656.17^Peptidase_C14^Caspase domain^87-184^E:5.6e-22	GO:0004197^molecular_function^cysteine-type endopeptidase activity`GO:0006508^biological_process^proteolysis
TR13892|c0_g1	up	1.40287	0.026089	48 hours	MCA9_ARATH^MCA9_ARATH^Q:2-277,H:137-227^46.32%ID^E:2e-14^RecName: Full=Metacaspase-9;^Eukaryota; Viridiplantae; Streptophyta; Embryophyta; Tracheophyta; Spermatophyta; Magnoliophyta; eudicotyledons; Gunneridae; Pentapetalae; rosids; malvids; Brassicales;	.	.
TR3748|c0_g1	up	1.06578	0.0261744	7 days	POP5_ARATH^POP5_ARATH^Q:309-683,H:1-126^57.94%ID^E:2e-44^RecName: Full=Probable ribonuclease P/MRP protein subunit POP5;^Eukaryota; Viridiplantae; Streptophyta; Embryophyta; Tracheophyta; Spermatophyta; Magnoliophyta; eudicotyledons; Gunneridae; Pentapeta	PF01900.14^RNase_P_Rpp14^Rpp14/Pop5 family^7-118^E:4.4e-27	GO:0004540^molecular_function^ribonuclease activity`GO:0008033^biological_process^tRNA processing
TR723|c0_g1	down	-1.44227	0.0278187	7 days	RNH2A_ARATH^RNH2A_ARATH^Q:933-76,H:8-294^67.59%ID^E:9e-132^RecName: Full=Ribonuclease H2 subunit A;^Eukaryota; Viridiplantae; Streptophyta; Embryophyta; Tracheophyta; Spermatophyta; Magnoliophyta; eudicotyledons; Gunneridae; Pentapetalae; rosids; malvids;	PF01351.13^RNase_HII^Ribonuclease HII^16-226^E:5.5e-53	.
TR7721|c0_g1	up	1.07108	0.00973901	7 days	RP25L_MOUSE^RP25L_MOUSE^Q:543-923,H:1-136^33.09%ID^E:8e-13^RecName: Full=Ribonuclease P protein subunit p25-like protein;^Eukaryota; Metazoa; Chordata; Craniata; Vertebrata; Euteleostomi; Mammalia; Eutheria; Euarchontoglires; Glires; Rodentia; Sciurognath	PF01918.16^Alba^Alba^19-82^E:2.9e-16	GO:0003676^molecular_function^nucleic acid binding
TR17493|c0_g1	up	1.58119	0.000765	7 days	NEP2_NEPGR^NEP2_NEPGR^Q:431-1708,H:21-437^47.33%ID^E:1e-119^RecName: Full=Aspartic proteinase nepenthesin-2;^Eukaryota; Viridiplantae; Streptophyta; Embryophyta; Tracheophyta; Spermatophyta; Magnoliophyta; eudicotyledons; Gunneridae; Pentapetalae; Caryoph	PF14543.1^TAXi_N^Xylanase inhibitor N-terminal^118-285^E:3.5e-44`PF00026.18^Asp^Eukaryotic aspartyl protease^118-458^E:5.2e-19`PF14541.1^TAXi_C^Xylanase inhibitor C-terminal^309-458^E:3.5e-36	GO:0004190^molecular_function^aspartic-type endopeptidase activity`GO:0006508^biological_process^proteolysis
TR19984|c1_g1	up	2.01127	0.005071	7 days	NEP1_NEPGR^NEP1_NEPGR^Q:126-1400,H:43-421^31.12%ID^E:1e-44^RecName: Full=Aspartic proteinase nepenthesin-1;^Eukaryota; Viridiplantae; Streptophyta; Embryophyta; Tracheophyta; Spermatophyta; Magnoliophyta; eudicotyledons; Gunneridae; Pentapetalae; Caryophy	PF14543.1^TAXi_N^Xylanase inhibitor N-terminal^110-288^E:1.5e-33`PF00026.18^Asp^Eukaryotic aspartyl protease^110-459^E:4.8e-18`PF14541.1^TAXi_C^Xylanase inhibitor C-terminal^314-459^E:4.5e-31	GO:0004190^molecular_function^aspartic-type endopeptidase activity`GO:0006508^biological_process^proteolysis
TR19984|c1_g2	up	1.46	0.001162	7 days	ASPR1_ARATH^ASPR1_ARATH^Q:46-573,H:139-314^34.64%ID^E:5e-14^RecName: Full=Probable aspartic protease At2g35615;^Eukaryota; Viridiplantae; Streptophyta; Embryophyta; Tracheophyta; Spermatophyta; Magnoliophyta; eudicotyledons; Gunneridae; Pentapetalae; rosi	PF14543.1^TAXi_N^Xylanase inhibitor N-terminal^1-137^E:1.3e-23	.
TR19984|c1_g3	up	1.42169	0.044732	7 days	ASPG1_ARATH^ASPG1_ARATH^Q:23-448,H:334-477^28.77%ID^E:4e-13^RecName: Full=Protein ASPARTIC PROTEASE IN GUARD CELL 1;^Eukaryota; Viridiplantae; Streptophyta; Embryophyta; Tracheophyta; Spermatophyta; Magnoliophyta; eudicotyledons; Gunneridae; Pentapetalae;	PF14541.1^TAXi_C^Xylanase inhibitor C-terminal^18-149^E:1.3e-25	.
TR27800|c0_g1	up	1.21518	0.011258	7 days	NEP1_NEPGR^NEP1_NEPGR^Q:697-1962,H:32-437^32.03%ID^E:3e-54^RecName: Full=Aspartic proteinase nepenthesin-1;^Eukaryota; Viridiplantae; Streptophyta; Embryophyta; Tracheophyta; Spermatophyta; Magnoliophyta; eudicotyledons; Gunneridae; Pentapetalae; Caryophy	PF00026.18^Asp^Eukaryotic aspartyl protease^120-481^E:3.2e-20`PF14543.1^TAXi_N^Xylanase inhibitor N-terminal^121-303^E:1.2e-32`PF14541.1^TAXi_C^Xylanase inhibitor C-terminal^329-480^E:1.9e-34	GO:0004190^molecular_function^aspartic-type endopeptidase activity`GO:0006508^biological_process^proteolysis
TR8218|c0_g2	down	-2.00514	0.0142025	21 days	PNP2_ARATH^PNP2_ARATH^Q:3484-557,H:51-986^55.15%ID^E:0^RecName: Full=Polyribonucleotide nucleotidyltransferase 2, mitochondrial;^Eukaryota; Viridiplantae; Streptophyta; Embryophyta; Tracheophyta; Spermatophyta; Magnoliophyta; eudicotyledons; Gunneridae; P	PF01138.16^RNase_PH^3' exoribonuclease family, domain 1^94-223^E:1.5e-15`PF03725.10^RNase_PH_C^3' exoribonuclease family, domain 2^226-289^E:7.2e-16`PF03726.9^PNPase^Polyribonucleotide nucleotidyltransferase, RNA binding domain^322-401^E:1.5e-14`PF01138.1	GO:0000175^molecular_function^3'-5'-exoribonuclease activity`GO:0003723^molecular_function^RNA binding`GO:0006396^biological_process^RNA processing`GO:0003676^molecular_function^nucleic acid binding
TR20275|c0_g1	up	1.53042	0.000268	21 days	NEP2_NEPGR^NEP2_NEPGR^Q:1214-192,H:81-430^32.96%ID^E:1e-33^RecName: Full=Aspartic proteinase nepenthesin-2;^Eukaryota; Viridiplantae; Streptophyta; Embryophyta; Tracheophyta; Spermatophyta; Magnoliophyta; eudicotyledons; Gunneridae; Pentapetalae; Caryophy	PF00026.18^Asp^Eukaryotic aspartyl protease^103-428^E:8.9e-14`PF14543.1^TAXi_N^Xylanase inhibitor N-terminal^104-254^E:1.3e-29`PF14541.1^TAXi_C^Xylanase inhibitor C-terminal^278-428^E:3.1e-34	GO:0004190^molecular_function^aspartic-type endopeptidase activity`GO:0006508^biological_process^proteolysis
TR29394|c0_g1	up	1.14677	0.003934	21 days	CPR1_CAEEL^CPR1_CAEEL^Q:1-240,H:246-325^71.25%ID^E:7e-32^RecName: Full=Gut-specific cysteine proteinase;^Eukaryota; Metazoa; Ecdysozoa; Nematoda; Chromadorea; Rhabditida; Rhabditoidea; Rhabditidae; Peloderinae; Caenorhabditis	PF00112.18^Peptidase_C1^Papain family cysteine protease^1-80^E:6e-27	GO:0008234^molecular_function^cysteine-type peptidase activity`GO:0006508^biological_process^proteolysis
TR7768|c0_g1	up	1.32751	0.010764	21 days	NEP2_NEPGR^NEP2_NEPGR^Q:1518-229,H:34-437^44.83%ID^E:2e-78^RecName: Full=Aspartic proteinase nepenthesin-2;^Eukaryota; Viridiplantae; Streptophyta; Embryophyta; Tracheophyta; Spermatophyta; Magnoliophyta; eudicotyledons; Gunneridae; Pentapetalae; Caryophy	PF14543.1^TAXi_N^Xylanase inhibitor N-terminal^146-319^E:1.3e-39`PF00026.18^Asp^Eukaryotic aspartyl protease^146-493^E:2e-17`PF14541.1^TAXi_C^Xylanase inhibitor C-terminal^342-493^E:9.1e-37	GO:0004190^molecular_function^aspartic-type endopeptidase activity`GO:0006508^biological_process^proteolysis
TR11979|c0_g1	down	-1.87748	0.0284254	36 days	ENDO4_ARATH^ENDO4_ARATH^Q:196-990,H:25-293^58.36%ID^E:7e-113^RecName: Full=Endonuclease 4;^Eukaryota; Viridiplantae; Streptophyta; Embryophyta; Tracheophyta; Spermatophyta; Magnoliophyta; eudicotyledons; Gunneridae; Pentapetalae; rosids; malvids; Brassica	PF02265.11^S1-P1_nuclease^S1/P1 Nuclease^33-295^E:1.3e-76	GO:0003676^molecular_function^nucleic acid binding`GO:0004519^molecular_function^endonuclease activity`GO:0006308^biological_process^DNA catabolic process
TR7274|c0_g1	up	7.48585	3.1308e-16	36 days	CAF1F_ARATH^CAF1F_ARATH^Q:919-125,H:6-270^71.7%ID^E:5e-144^RecName: Full=Probable CCR4-associated factor 1 homolog 6;^Eukaryota; Viridiplantae; Streptophyta; Embryophyta; Tracheophyta; Spermatophyta; Magnoliophyta; eudicotyledons; Gunneridae; Pentapetalae	PF04857.15^CAF1^CAF1 family ribonuclease^12-243^E:3.2e-67	GO:0005634^cellular_component^nucleus
TR16620|c0_g1	up	2.29084	0.0312267	36 days	PNP1_ORYSJ^PNP1_ORYSJ^Q:2090-621,H:408-895^63.69%ID^E:0^RecName: Full=Probable polyribonucleotide nucleotidyltransferase 1, chloroplastic;^Eukaryota; Viridiplantae; Streptophyta; Embryophyta; Tracheophyta; Spermatophyta; Magnoliophyta; Liliopsida; Poales;	PF03726.9^PNPase^Polyribonucleotide nucleotidyltransferase, RNA binding domain^65-97^E:4.9e-05`PF01138.16^RNase_PH^3' exoribonuclease family, domain 1^100-234^E:1.8e-17`PF00013.24^KH_1^KH domain^342-398^E:3.2e-08`PF00575.18^S1^S1 RNA binding domain^415-47	GO:0000175^molecular_function^3'-5'-exoribonuclease activity`GO:0003723^molecular_function^RNA binding`GO:0006396^biological_process^RNA processing`GO:0003676^molecular_function^nucleic acid binding
