# Supplementary material for: Transcriptome Analysis of mRNA and miRNA in Somatic Embryos of Larix leptolepis Subjected to Hydrogen Treatment
Source: Int J Mol Sci. 2016 Nov 22;17(11):1951. doi: 10.3390/ijms17111951 (PMC5133945; doi:10.3390/ijms17111951)
Supplement: Supplementary file 1 [file ijms-17-01951-s001.zip › ijms-155406-Supplementary Materials/ESM_ijms-155406-supple-table S2.xlsx]

## Sheet: 12h nonhydrogen vs hydrogen DEG
Gene_ID	log2FC	P Value	regulated	Non.Hydrogen.12hours.first	Non.Hydrogen.12hours.second	Hydrogen.12hours.first	Hydrogen.12hours.second	sprot_Top_BLASTX_hit	prot_coords	Pfam	SignalP	TmHMM	eggnog	gene_ontology_blast	gene_ontology_pfam
TR10020|c0_g1	1.04084	0.029708	up	9.30391	5.8173	7.89708	23.3741	SCR_IPONI^SCR_IPONI^Q:2009-3106,H:411-778^79.08%ID^E:0^RecName: Full=Protein SCARECROW;^Eukaryota; Viridiplantae; Streptophyta; Embryophyta; Tracheophyta; Spermatophyta; Magnoliophyta; eudicotyledons; Gunneridae; Pentapetalae; asterids; lamiids; Solanales	599-3130[+]	PF03514.9^GRAS^GRAS domain family^478-835^E:1.8e-126	.	.	.	.	.
TR10075|c0_g1	1.44747	0.0061831	up	11.9674	4.28307	15.5906	29.0195	.	.	.	.	.	.	.	.
TR10116|c0_g2	1.10105	0.0440685	up	1.49592	2.4292	3.33794	5.00165	MET13_BOVIN^MET13_BOVIN^Q:719-177,H:7-192^36.36%ID^E:2e-29^RecName: Full=Methyltransferase-like protein 13;^Eukaryota; Metazoa; Chordata; Craniata; Vertebrata; Euteleostomi; Mammalia; Eutheria; Laurasiatheria; Cetartiodactyla; Ruminantia; Pecora; Bovidae;	159-731[-]	PF05724.6^TPMT^Thiopurine S-methyltransferase (TPMT)^12-156^E:7.1e-06`PF13489.1^Methyltransf_23^Methyltransferase domain^42-159^E:1.2e-07`PF02353.15^CMAS^Mycolic acid cyclopropane synthetase^46-163^E:1.9e-05`PF12847.2^Methyltransf_18^Methyltransferase dom	.	.	.	.	GO:0008757^molecular_function^S-adenosylmethionine-dependent methyltransferase activity`GO:0008610^biological_process^lipid biosynthetic process`GO:0008168^molecular_function^methyltransferase activity`GO:0008152^biological_process^metabolic process
TR10131|c0_g1	-1.12151	0.0101071	down	12.5147	5.94516	3.50077	5.05118	.	.	.	.	.	.	.	.
TR10183|c0_g2	-1.12253	0.0486827	down	5.32694	2.1735	1.50614	1.98085	.	.	.	.	.	.	.	.
TR10331|c0_g2	11.3741	4.70762e-07	up	0	0	1.99462	2.17894	.	.	.	.	.	.	.	.
TR10342|c0_g1	1.37635	0.0180959	up	2.55401	1.40638	3.78571	6.63586	GDL83_ARATH^GDL83_ARATH^Q:3-971,H:41-369^42.12%ID^E:5e-82^RecName: Full=GDSL esterase/lipase At5g45910;^Eukaryota; Viridiplantae; Streptophyta; Embryophyta; Tracheophyta; Spermatophyta; Magnoliophyta; eudicotyledons; Gunneridae; Pentapetalae; rosids; malv	3-998[+]	PF00657.17^Lipase_GDSL^GDSL-like Lipase/Acylhydrolase^14-314^E:5.1e-17	.	.	.	.	GO:0016788^molecular_function^hydrolase activity, acting on ester bonds
TR10376|c0_g1	1.47778	0.00885559	up	2.40807	3.6438	8.14132	8.61671	PTR14_ARATH^PTR14_ARATH^Q:2251-473,H:5-586^60.3%ID^E:0^RecName: Full=Protein NRT1/ PTR FAMILY 7.3;^Eukaryota; Viridiplantae; Streptophyta; Embryophyta; Tracheophyta; Spermatophyta; Magnoliophyta; eudicotyledons; Gunneridae; Pentapetalae; rosids; malvids;	428-2284[-]	PF07690.11^MFS_1^Major Facilitator Superfamily^70-542^E:1.1e-11`PF00854.16^PTR2^POT family^131-537^E:2.7e-80	.	ExpAA=260.83^PredHel=12^Topology=i69-91o106-128i135-157o172-194i220-242o247-269i370-392o412-434i454-476o491-513i533-555o577-596i	.	.	GO:0055085^biological_process^transmembrane transport`GO:0016021^cellular_component^integral component of membrane`GO:0005215^molecular_function^transporter activity`GO:0006810^biological_process^transport`GO:0016020^cellular_component^membrane
TR10408|c0_g2	1.08542	0.00797948	up	11.7485	7.15976	12.6598	27.6824	CINV2_ARATH^CINV2_ARATH^Q:1233-40,H:65-460^79.95%ID^E:0^RecName: Full=Alkaline/neutral invertase CINV2 {ECO:0000305};^Eukaryota; Viridiplantae; Streptophyta; Embryophyta; Tracheophyta; Spermatophyta; Magnoliophyta; eudicotyledons; Gunneridae; Pentapetalae	31-1293[-]	PF12899.2^Glyco_hydro_100^Alkaline and neutral invertase^54-418^E:5.6e-183	.	.	.	.	GO:0033926^molecular_function^glycopeptide alpha-N-acetylgalactosaminidase activity
TR10424|c1_g1	1.70009	0.00358696	up	2.11618	0.575338	3.98925	5.05118	.	.	.	.	.	.	.	.
TR10490|c0_g1	3.28793	1.55084e-05	up	0.583775	0.127853	2.56452	4.90261	Y273_METTH^Y273_METTH^Q:196-387,H:87-150^51.56%ID^E:2e-13^RecName: Full=UPF0098 protein MTH_273;^Archaea; Euryarchaeota; Methanobacteria; Methanobacteriales; Methanobacteriaceae; Methanothermobacter	184-519[+]	PF01161.15^PBP^Phosphatidylethanolamine-binding protein^4-67^E:3.9e-12	.	.	.	.	.
TR10640|c0_g1	1.24967	0.0131997	up	37.7994	16.1734	49.9877	78.5904	E13B_MAIZE^E13B_MAIZE^Q:3-389,H:142-268^53.85%ID^E:2e-37^RecName: Full=Glucan endo-1,3-beta-glucosidase, acidic isoform;^Eukaryota; Viridiplantae; Streptophyta; Embryophyta; Tracheophyta; Spermatophyta; Magnoliophyta; Liliopsida; Poales; Poaceae; PACMAD c	.	.	.	.	.	GO:0005615^cellular_component^extracellular space`GO:0042973^molecular_function^glucan endo-1,3-beta-D-glucosidase activity`GO:0005975^biological_process^carbohydrate metabolic process`GO:0006952^biological_process^defense response	.
TR10644|c0_g1	-1.05488	0.0222331	down	5.6918	4.92233	1.8725	3.26841	.	.	.	.	.	.	.	.
TR1067|c0_g1	2.39016	0.0130978	up	0.656746	0.127853	1.79109	2.52559	PLY5_ARATH^PLY5_ARATH^Q:127-2,H:26-67^64.29%ID^E:1e-11^RecName: Full=Probable pectate lyase 5;^Eukaryota; Viridiplantae; Streptophyta; Embryophyta; Tracheophyta; Spermatophyta; Magnoliophyta; eudicotyledons; Gunneridae; Pentapetalae; rosids; malvids; Bras	2-316[-]	.	sigP:1^33^0.536^YES	ExpAA=16.93^PredHel=1^Topology=i12-34o	.	.	.
TR10692|c0_g1	1.61937	0.00235756	up	1.8243	1.27853	3.41935	6.23969	ODO1_PETHY^ODO1_PETHY^Q:1-117,H:93-131^79.49%ID^E:1e-12^RecName: Full=Protein ODORANT1;^Eukaryota; Viridiplantae; Streptophyta; Embryophyta; Tracheophyta; Spermatophyta; Magnoliophyta; eudicotyledons; Gunneridae; Pentapetalae; asterids; lamiids; Solanales	1-735[+]	.	.	.	.	.	.
TR10813|c0_g1	1.27219	0.0102513	up	3.79453	2.04564	7.77496	6.4873	.	.	.	.	.	.	.	.
TR1089|c0_g2	1.27962	0.0064246	up	137.078	66.8031	301.799	193.381	UMEC_ARMRU^UMEC_ARMRU^Q:994-695,H:3-101^44%ID^E:2e-20^RecName: Full=Umecyanin;^Eukaryota; Viridiplantae; Streptophyta; Embryophyta; Tracheophyta; Spermatophyta; Magnoliophyta; eudicotyledons; Gunneridae; Pentapetalae; rosids; malvids; Brassicales; Brassic	.	.	.	.	.	GO:0005507^molecular_function^copper ion binding`GO:0009055^molecular_function^electron carrier activity`GO:0055114^biological_process^oxidation-reduction process	.
TR10918|c0_g1	1.9282	0.000133514	up	15.0687	9.71681	35.1705	59.3761	NIP11_ORYSJ^NIP11_ORYSJ^Q:1229-444,H:20-282^61.98%ID^E:1e-100^RecName: Full=Aquaporin NIP1-1;^Eukaryota; Viridiplantae; Streptophyta; Embryophyta; Tracheophyta; Spermatophyta; Magnoliophyta; Liliopsida; Poales; Poaceae; BEP clade; Ehrhartoideae; Oryzeae;	432-1274[-]	PF00230.15^MIP^Major intrinsic protein^39-249^E:5.5e-56	.	ExpAA=131.89^PredHel=6^Topology=i46-66o81-100i121-143o158-180i189-211o231-253i	.	.	GO:0005215^molecular_function^transporter activity`GO:0006810^biological_process^transport`GO:0016020^cellular_component^membrane
TR10992|c0_g1	1.01359	0.0224475	up	5.21748	3.6438	5.94316	12.0832	PEX13_ARATH^PEX13_ARATH^Q:834-535,H:195-302^56.88%ID^E:3e-27^RecName: Full=Peroxisomal membrane protein 13;^Eukaryota; Viridiplantae; Streptophyta; Embryophyta; Tracheophyta; Spermatophyta; Magnoliophyta; eudicotyledons; Gunneridae; Pentapetalae; rosids;	508-1395[-]	.	.	.	.	.	.
TR11002|c0_g3	10.7008	0.00084953	up	0	0	1.18049	1.43612	HIKES_BOVIN^HIKES_BOVIN^Q:896-456,H:30-197^25.29%ID^E:8e-09^RecName: Full=Protein Hikeshi;^Eukaryota; Metazoa; Chordata; Craniata; Vertebrata; Euteleostomi; Mammalia; Eutheria; Laurasiatheria; Cetartiodactyla; Ruminantia; Pecora; Bovidae; Bovinae; Bos	444-1007[-]	PF05603.7^DUF775^Protein of unknown function (DUF775)^1-182^E:4e-41	.	.	.	.	.
TR11028|c1_g1	-1.39314	0.0106702	down	45.5344	33.9449	17.8295	12.4299	.	.	.	.	.	.	.	.
TR11135|c0_g1	1.19175	0.00783677	up	8.75662	4.28307	10.6244	19.4124	LHT1_ARATH^LHT1_ARATH^Q:613-1641,H:8-353^76.59%ID^E:1e-178^RecName: Full=Lysine histidine transporter 1;^Eukaryota; Viridiplantae; Streptophyta; Embryophyta; Tracheophyta; Spermatophyta; Magnoliophyta; eudicotyledons; Gunneridae; Pentapetalae; rosids; mal	571-1953[+]	PF01490.13^Aa_trans^Transmembrane amino acid transporter protein^40-354^E:2.4e-89`PF03222.8^Trp_Tyr_perm^Tryptophan/tyrosine permease family^43-196^E:1.3e-10	.	ExpAA=133.64^PredHel=5^Topology=o67-89i163-180o185-207i272-294o309-331i	.	.	GO:0003333^biological_process^amino acid transmembrane transport
TR11193|c0_g1	-1.14425	0.0217487	down	2.80941	2.1735	0.569892	1.73325	ATL73_ARATH^ATL73_ARATH^Q:365-18,H:45-159^45.69%ID^E:8e-23^RecName: Full=RING-H2 finger protein ATL73;^Eukaryota; Viridiplantae; Streptophyta; Embryophyta; Tracheophyta; Spermatophyta; Magnoliophyta; eudicotyledons; Gunneridae; Pentapetalae; rosids; malvi	.	.	.	.	COG5540^Finger protein	GO:0016021^cellular_component^integral component of membrane`GO:0004842^molecular_function^ubiquitin-protein transferase activity`GO:0008270^molecular_function^zinc ion binding`GO:0009901^biological_process^anther dehiscence`GO:0009555^biological_process^	.
TR11254|c0_g1	1.67358	0.00464832	up	4.19588	1.08675	7.65284	9.5081	.	.	.	.	.	.	.	.
TR11497|c0_g1	2.06937	0.00187389	up	0.875662	0.319632	1.8318	3.41697	Y2913_ARATH^Y2913_ARATH^Q:3-140,H:750-794^52.17%ID^E:8e-07^RecName: Full=G-type lectin S-receptor-like serine/threonine-protein kinase At2g19130;^Eukaryota; Viridiplantae; Streptophyta; Embryophyta; Tracheophyta; Spermatophyta; Magnoliophyta; eudicotyledo	.	.	.	.	COG0515^Serine Threonine protein kinase	GO:0016021^cellular_component^integral component of membrane`GO:0005886^cellular_component^plasma membrane`GO:0005524^molecular_function^ATP binding`GO:0005516^molecular_function^calmodulin binding`GO:0030246^molecular_function^carbohydrate binding`GO:000	.
TR11550|c0_g1	2.35106	0.0486418	up	0	0.767117	1.8725	1.83229	C3H28_ORYSJ^C3H28_ORYSJ^Q:215-1147,H:96-338^32.72%ID^E:1e-35^RecName: Full=Zinc finger CCCH domain-containing protein 28;^Eukaryota; Viridiplantae; Streptophyta; Embryophyta; Tracheophyta; Spermatophyta; Magnoliophyta; Liliopsida; Poales; Poaceae; BEP cla	71-1279[+]	.	.	.	.	.	.
TR11596|c0_g2	1.06926	0.043026	up	3.42968	0.639264	4.11137	4.70453	.	.	.	.	.	.	.	.
TR11664|c0_g1	-1.49055	0.0292379	down	1.24052	1.59816	0.692012	0.297128	DDM1_ARATH^DDM1_ARATH^Q:2-1036,H:420-762^62.61%ID^E:6e-132^RecName: Full=ATP-dependent DNA helicase DDM1;^Eukaryota; Viridiplantae; Streptophyta; Embryophyta; Tracheophyta; Spermatophyta; Magnoliophyta; eudicotyledons; Gunneridae; Pentapetalae; rosids; ma	2-1081[+]	PF00176.18^SNF2_N^SNF2 family N-terminal domain^1-83^E:2.2e-08`PF11496.3^HDA2-3^Class II histone deacetylase complex subunits 2 and 3^14-252^E:3.2e-07`PF00271.26^Helicase_C^Helicase conserved C-terminal domain^141-219^E:3.4e-16	.	.	.	.	GO:0003677^molecular_function^DNA binding`GO:0005524^molecular_function^ATP binding
TR11698|c0_g1	1.22271	0.00530193	up	14.5214	5.43374	24.0576	22.8293	.	.	.	.	.	.	.	.
TR11884|c0_g2	-11.1607	2.21789e-05	down	1.49592	2.10957	0	0	.	168-821[+]	PF07939.6^DUF1685^Protein of unknown function (DUF1685)^115-177^E:5.3e-23	.	.	.	.	.
TR11889|c0_g1	1.35785	0.0271115	up	1.89727	1.34245	3.86713	4.50644	PPA3_ARATH^PPA3_ARATH^Q:118-1041,H:55-346^53.53%ID^E:4e-101^RecName: Full=Purple acid phosphatase 3;^Eukaryota; Viridiplantae; Streptophyta; Embryophyta; Tracheophyta; Spermatophyta; Magnoliophyta; eudicotyledons; Gunneridae; Pentapetalae; rosids; malvids	1-1059[+]	PF00149.23^Metallophos^Calcineurin-like phosphoesterase^57-278^E:1.8e-19	.	.	.	.	GO:0016787^molecular_function^hydrolase activity
TR1190|c0_g1	-1.81207	0.00592073	down	3.28373	1.91779	0.936252	0.544735	.	3-389[+]	.	.	ExpAA=23.17^PredHel=1^Topology=i97-119o	.	.	.
TR11972|c0_g2	-1.4903	0.0401763	down	1.53241	3.00454	0.854839	0.74282	LCAT2_ARATH^LCAT2_ARATH^Q:59-1900,H:27-633^69.27%ID^E:0^RecName: Full=Phospholipid--sterol O-acyltransferase;^Eukaryota; Viridiplantae; Streptophyta; Embryophyta; Tracheophyta; Spermatophyta; Magnoliophyta; eudicotyledons; Gunneridae; Pentapetalae; rosids	2-1903[+]	PF02450.10^LCAT^Lecithin:cholesterol acyltransferase^67-502^E:2.5e-99	sigP:1^23^0.603^YES	.	.	.	GO:0008374^molecular_function^O-acyltransferase activity`GO:0006629^biological_process^lipid metabolic process
TR11979|c0_g2	1.09481	0.00858373	up	11.566	10.5479	28.8203	18.4219	ENDO4_ARATH^ENDO4_ARATH^Q:196-990,H:25-293^58.36%ID^E:3e-111^RecName: Full=Endonuclease 4;^Eukaryota; Viridiplantae; Streptophyta; Embryophyta; Tracheophyta; Spermatophyta; Magnoliophyta; eudicotyledons; Gunneridae; Pentapetalae; rosids; malvids; Brassica	100-1020[+]	PF02265.11^S1-P1_nuclease^S1/P1 Nuclease^33-295^E:1.3e-76	sigP:1^32^0.765^YES	ExpAA=18.11^PredHel=1^Topology=i7-29o	.	.	GO:0003676^molecular_function^nucleic acid binding`GO:0004519^molecular_function^endonuclease activity`GO:0006308^biological_process^DNA catabolic process
TR12004|c0_g1	-2.84416	0.00706389	down	6.45801	3.00454	0	1.33708	CSE_ARATH^CSE_ARATH^Q:2-553,H:147-331^44.32%ID^E:5e-40^RecName: Full=Caffeoylshikimate esterase;^Eukaryota; Viridiplantae; Streptophyta; Embryophyta; Tracheophyta; Spermatophyta; Magnoliophyta; eudicotyledons; Gunneridae; Pentapetalae; rosids; malvids; Br	.	.	.	.	COG2267^alpha beta hydrolase fold	GO:0005886^cellular_component^plasma membrane`GO:0009506^cellular_component^plasmodesma`GO:0003846^molecular_function^2-acylglycerol O-acyltransferase activity`GO:0016787^molecular_function^hydrolase activity`GO:0004622^molecular_function^lysophospholipas	.
TR12010|c0_g1	1.3689	0.0168194	up	1.42295	1.85387	2.19816	6.23969	BSL3_ARATH^BSL3_ARATH^Q:1-702,H:773-1006^92.31%ID^E:3e-130^RecName: Full=Serine/threonine-protein phosphatase BSL3;^Eukaryota; Viridiplantae; Streptophyta; Embryophyta; Tracheophyta; Spermatophyta; Magnoliophyta; eudicotyledons; Gunneridae; Pentapetalae;	1-705[+]	PF00149.23^Metallophos^Calcineurin-like phosphoesterase^1-138^E:3.9e-20	.	.	.	.	GO:0016787^molecular_function^hydrolase activity
TR12034|c0_g4	13.5041	7.49869e-07	up	0	0	5.94316	12.3308	EXOL3_ARATH^EXOL3_ARATH^Q:1534-512,H:9-337^62.76%ID^E:1e-142^RecName: Full=Protein EXORDIUM-like 3;^Eukaryota; Viridiplantae; Streptophyta; Embryophyta; Tracheophyta; Spermatophyta; Magnoliophyta; eudicotyledons; Gunneridae; Pentapetalae; rosids; malvids;	506-1567[-]	PF04674.7^Phi_1^Phosphate-induced protein 1 conserved region^65-348^E:4.2e-109	sigP:1^28^0.836^YES	ExpAA=23.20^PredHel=1^Topology=i7-29o	.	.	.
TR12104|c0_g1	1.15722	0.00552768	up	33.4941	21.4793	40.5031	82.3045	PATL3_ARATH^PATL3_ARATH^Q:169-1191,H:149-487^56.07%ID^E:2e-132^RecName: Full=Patellin-3;^Eukaryota; Viridiplantae; Streptophyta; Embryophyta; Tracheophyta; Spermatophyta; Magnoliophyta; eudicotyledons; Gunneridae; Pentapetalae; rosids; malvids; Brassicale	1-1203[+]	PF03765.10^CRAL_TRIO_N^CRAL/TRIO, N-terminal domain^68-99^E:5.8e-10`PF00650.15^CRAL_TRIO^CRAL/TRIO domain^121-284^E:7e-30	.	.	.	.	.
TR12155|c0_g1	14.3818	4.06641e-11	up	0	0	11.8863	21.6903	.	.	.	.	.	.	.	.
TR12155|c0_g2	-9.42952	1.00635e-07	down	18.4619	12.7853	0.0407066	0	.	.	.	.	.	.	.	.
TR12240|c0_g4	1.1168	0.0283697	up	5.50937	2.74884	10.3802	7.67581	.	.	.	.	.	.	.	.
TR12242|c0_g1	1.15272	0.0140299	up	8.82959	6.90405	12.4969	22.5817	GMPP1_ARATH^GMPP1_ARATH^Q:38-949,H:58-361^84.21%ID^E:0^RecName: Full=Mannose-1-phosphate guanylyltransferase 1;^Eukaryota; Viridiplantae; Streptophyta; Embryophyta; Tracheophyta; Spermatophyta; Magnoliophyta; eudicotyledons; Gunneridae; Pentapetalae; rosi	2-952[+]	PF00483.18^NTP_transferase^Nucleotidyl transferase^23-183^E:2.6e-28`PF00132.19^Hexapep^Bacterial transferase hexapeptide (six repeats)^210-242^E:1.5e-06`PF14602.1^Hexapep_2^Hexapeptide repeat of succinyl-transferase^218-242^E:0.0057	.	.	.	.	GO:0016779^molecular_function^nucleotidyltransferase activity`GO:0009058^biological_process^biosynthetic process
TR12259|c0_g2	-1.08475	0.0392957	down	3.13779	9.14148	3.78571	1.93133	TPX2_ARATH^TPX2_ARATH^Q:1091-1786,H:200-395^41.08%ID^E:4e-31^RecName: Full=Protein TPX2;^Eukaryota; Viridiplantae; Streptophyta; Embryophyta; Tracheophyta; Spermatophyta; Magnoliophyta; eudicotyledons; Gunneridae; Pentapetalae; rosids; malvids; Brassicale	155-2587[+]	PF12214.3^TPX2_importin^Cell cycle regulated microtubule associated protein^464-546^E:6.7e-31	.	.	.	.	.
TR12439|c0_g1	-2.30186	0.00963563	down	9.63228	1.15068	1.30261	0.891384	.	.	.	.	.	.	.	.
TR12496|c0_g1	-1.22757	0.00342665	down	13.3174	5.94516	3.54147	4.75405	.	.	.	.	.	.	.	.
TR12583|c0_g1	-2.11356	0.00177937	down	2.00672	4.6027	1.09908	0.396171	DMS3_ARATH^DMS3_ARATH^Q:265-1218,H:47-363^40.81%ID^E:3e-66^RecName: Full=Protein DEFECTIVE IN MERISTEM SILENCING 3;^Eukaryota; Viridiplantae; Streptophyta; Embryophyta; Tracheophyta; Spermatophyta; Magnoliophyta; eudicotyledons; Gunneridae; Pentapetalae;	1-1461[+]	.	.	.	.	.	.
TR12671|c1_g2	1.45405	0.0441306	up	0.62026	0.191779	1.2619	1.08947	.	.	.	.	.	.	.	.
TR12671|c2_g1	1.04273	0.0141413	up	83.4798	25.6345	94.5207	130.637	PMTL_ARATH^PMTL_ARATH^Q:61-357,H:194-291^31.68%ID^E:2e-06^RecName: Full=Probable methyltransferase PMT21;^Eukaryota; Viridiplantae; Streptophyta; Embryophyta; Tracheophyta; Spermatophyta; Magnoliophyta; eudicotyledons; Gunneridae; Pentapetalae; rosids; ma	.	.	.	.	.	GO:0005789^cellular_component^endoplasmic reticulum membrane`GO:0005768^cellular_component^endosome`GO:0005794^cellular_component^Golgi apparatus`GO:0016021^cellular_component^integral component of membrane`GO:0005802^cellular_component^trans-Golgi networ	.
TR12685|c0_g1	1.55039	0.00779602	up	0.98512	1.85387	3.37865	4.80357	PER19_ARATH^PER19_ARATH^Q:121-1017,H:41-342^57.28%ID^E:2e-109^RecName: Full=Peroxidase 19;^Eukaryota; Viridiplantae; Streptophyta; Embryophyta; Tracheophyta; Spermatophyta; Magnoliophyta; eudicotyledons; Gunneridae; Pentapetalae; rosids; malvids; Brassica	1-1035[+]	PF00141.18^peroxidase^Peroxidase^64-306^E:2.9e-69	.	.	.	.	GO:0004601^molecular_function^peroxidase activity`GO:0020037^molecular_function^heme binding`GO:0006979^biological_process^response to oxidative stress`GO:0055114^biological_process^oxidation-reduction process
TR127|c0_g1	-1.00852	0.0327	down	8.61067	2.4292	2.40169	3.16937	.	.	.	.	.	.	.	.
TR12707|c0_g2	1.5379	0.00151787	up	4.59722	4.09129	8.95545	16.342	ATL52_ARATH^ATL52_ARATH^Q:346-696,H:73-189^50.43%ID^E:1e-31^RecName: Full=RING-H2 finger protein ATL52;^Eukaryota; Viridiplantae; Streptophyta; Embryophyta; Tracheophyta; Spermatophyta; Magnoliophyta; eudicotyledons; Gunneridae; Pentapetalae; rosids; malv	202-1335[+]	PF12678.2^zf-rbx1^RING-H2 zinc finger^113-160^E:1e-11`PF13920.1^zf-C3HC4_3^Zinc finger, C3HC4 type (RING finger)^115-164^E:1e-06`PF13639.1^zf-RING_2^Ring finger domain^116-160^E:3.4e-15`PF00097.20^zf-C3HC4^Zinc finger, C3HC4 type (RING finger)^118-159^E:1	.	ExpAA=22.62^PredHel=1^Topology=o33-55i	.	.	GO:0008270^molecular_function^zinc ion binding`GO:0005515^molecular_function^protein binding`GO:0046872^molecular_function^metal ion binding`GO:0004842^molecular_function^ubiquitin-protein transferase activity`GO:0005680^cellular_component^anaphase-promot
TR12709|c0_g1	1.17754	0.0165354	up	253.358	90.5837	337.051	441.186	7SBG2_SOYBN^7SBG2_SOYBN^Q:10-1164,H:69-433^27.36%ID^E:4e-33^RecName: Full=Basic 7S globulin 2;^Eukaryota; Viridiplantae; Streptophyta; Embryophyta; Tracheophyta; Spermatophyta; Magnoliophyta; eudicotyledons; Gunneridae; Pentapetalae; rosids; fabids; Fabal	1-1173[+]	PF14543.1^TAXi_N^Xylanase inhibitor N-terminal^3-155^E:7.8e-26`PF14541.1^TAXi_C^Xylanase inhibitor C-terminal^199-369^E:4e-41	.	.	.	.	.
TR12725|c0_g1	1.04301	0.0282935	up	7.91744	3.89951	9.93241	14.6088	.	.	.	.	.	.	.	.
TR12753|c0_g1	2.03786	0.00118694	up	1.02161	0.383558	2.15745	3.86266	.	.	.	.	.	.	.	.
TR12832|c0_g1	-1.12073	0.0133286	down	14.3754	7.73509	5.49539	4.70453	WOX6_ORYSI^WOX6_ORYSI^Q:312-491,H:267-326^48.33%ID^E:2e-11^RecName: Full=WUSCHEL-related homeobox 6;^Eukaryota; Viridiplantae; Streptophyta; Embryophyta; Tracheophyta; Spermatophyta; Magnoliophyta; Liliopsida; Poales; Poaceae; BEP clade; Ehrhartoideae; Or	3-488[+]	.	.	.	.	.	.
TR129|c0_g1	-1.03908	0.0395564	down	3.24725	13.3606	4.68126	3.31793	.	276-3149[+]	.	sigP:1^34^0.61^YES	ExpAA=42.41^PredHel=2^Topology=i20-42o930-947i	.	.	.
TR12904|c1_g1	-1.70114	0.0176692	down	3.06482	1.47031	0.854839	0.544735	.	.	.	.	.	.	.	.
TR12921|c0_g2	1.39819	0.000408082	up	10.1431	8.56614	20.8418	28.5738	U496D_ORYSJ^U496D_ORYSJ^Q:45-896,H:12-285^26.85%ID^E:4e-12^RecName: Full=UPF0496 protein 4;^Eukaryota; Viridiplantae; Streptophyta; Embryophyta; Tracheophyta; Spermatophyta; Magnoliophyta; Liliopsida; Poales; Poaceae; BEP clade; Ehrhartoideae; Oryzeae; Or	54-1112[+]	.	.	.	.	.	.
TR12935|c0_g2	2.68822	0.000630938	up	1.09458	0.0639264	2.36098	5.59591	ZFNL_PEA^ZFNL_PEA^Q:1228-239,H:8-320^61.82%ID^E:1e-134^RecName: Full=Zinc finger CCCH domain-containing protein ZFN-like;^Eukaryota; Viridiplantae; Streptophyta; Embryophyta; Tracheophyta; Spermatophyta; Magnoliophyta; eudicotyledons; Gunneridae; Pentapet	89-1339[-]	PF00642.19^zf-CCCH^Zinc finger C-x8-C-x5-C-x3-H type (and similar)^64-90^E:1.5e-07`PF00642.19^zf-CCCH^Zinc finger C-x8-C-x5-C-x3-H type (and similar)^110-135^E:1.7e-10`PF00642.19^zf-CCCH^Zinc finger C-x8-C-x5-C-x3-H type (and similar)^157-181^E:7.5e-10`PF	.	.	.	.	GO:0046872^molecular_function^metal ion binding
TR12971|c0_g2	-1.10444	0.0302276	down	6.38503	2.4292	1.58756	2.57511	.	.	.	.	.	.	.	.
TR12983|c0_g1	1.04551	0.0347802	up	12.3322	4.79448	16.4048	19.1648	.	.	.	.	.	.	.	.
TR12996|c0_g3	-1.95426	0.0146037	down	2.95536	1.08675	0.651306	0.396171	.	.	.	.	.	.	.	.
TR13013|c0_g1	1.11602	0.0128622	up	7.11475	4.47485	7.81567	17.481	HSF24_SOLPE^HSF24_SOLPE^Q:1310-669,H:2-228^49.56%ID^E:2e-61^RecName: Full=Heat shock factor protein HSF24;^Eukaryota; Viridiplantae; Streptophyta; Embryophyta; Tracheophyta; Spermatophyta; Magnoliophyta; eudicotyledons; Gunneridae; Pentapetalae; asterids;	351-1361[-]	PF00447.12^HSF_DNA-bind^HSF-type DNA-binding^26-116^E:2.2e-33	.	.	.	.	GO:0003700^molecular_function^sequence-specific DNA binding transcription factor activity`GO:0043565^molecular_function^sequence-specific DNA binding`GO:0006355^biological_process^regulation of transcription, DNA-templated`GO:0005634^cellular_component^nu
TR13037|c0_g1	1.11268	0.0312686	up	254.088	90.6476	370.634	375.075	GUN2_PERAE^GUN2_PERAE^Q:689-360,H:15-124^67.27%ID^E:4e-52^RecName: Full=Endoglucanase 2;^Eukaryota; Viridiplantae; Streptophyta; Embryophyta; Tracheophyta; Spermatophyta; Magnoliophyta; Magnoliidae; Laurales; Lauraceae; Persea	339-698[-]	PF00759.14^Glyco_hydro_9^Glycosyl hydrolase family 9^2-110^E:9.5e-40	.	.	.	.	GO:0004553^molecular_function^hydrolase activity, hydrolyzing O-glycosyl compounds`GO:0005975^biological_process^carbohydrate metabolic process
TR13069|c2_g1	1.01612	0.0292455	up	23.3875	10.2282	30.5707	37.6362	NLTP_MAIZE^NLTP_MAIZE^Q:142-414,H:25-115^51.09%ID^E:2e-11^RecName: Full=Non-specific lipid-transfer protein;^Eukaryota; Viridiplantae; Streptophyta; Embryophyta; Tracheophyta; Spermatophyta; Magnoliophyta; Liliopsida; Poales; Poaceae; PACMAD clade; Panico	.	.	.	.	.	GO:0008289^molecular_function^lipid binding`GO:0006869^biological_process^lipid transport	.
TR13082|c0_g1	1.60743	0.0197979	up	0.328373	0.447485	1.18049	1.13899	.	.	.	.	.	.	.	.
TR13086|c1_g1	-1.01844	0.0434631	down	2.37158	1.98172	0.976958	1.18851	.	.	.	.	.	.	.	.
TR13149|c0_g1	1.24043	0.00777507	up	4.96208	2.68491	6.39094	11.8851	CCX4_ARATH^CCX4_ARATH^Q:408-2081,H:36-615^52.04%ID^E:5e-180^RecName: Full=Cation/calcium exchanger 4;^Eukaryota; Viridiplantae; Streptophyta; Embryophyta; Tracheophyta; Spermatophyta; Magnoliophyta; eudicotyledons; Gunneridae; Pentapetalae; rosids; malvid	120-2177[+]	PF01699.19^Na_Ca_ex^Sodium/calcium exchanger protein^197-327^E:3.5e-21`PF01699.19^Na_Ca_ex^Sodium/calcium exchanger protein^530-670^E:2.9e-21	.	ExpAA=263.83^PredHel=12^Topology=o15-37i183-205o255-277i284-306o311-330i452-474o484-506i513-535o540-562i590-612o627-644i656-678o	.	.	GO:0055085^biological_process^transmembrane transport`GO:0016021^cellular_component^integral component of membrane
TR13265|c0_g1	11.6271	7.37934e-05	up	0	0	1.95392	3.0208	PHF2_MOUSE^PHF2_MOUSE^Q:565-780,H:4-80^36.36%ID^E:4e-10^RecName: Full=Lysine-specific demethylase PHF2;^Eukaryota; Metazoa; Chordata; Craniata; Vertebrata; Euteleostomi; Mammalia; Eutheria; Euarchontoglires; Glires; Rodentia; Sciurognathi; Muroidea; Murid	157-807[+]	PF01426.13^BAH^BAH domain^23-135^E:6.5e-25`PF00628.24^PHD^PHD-finger^140-188^E:3.6e-11	.	.	.	.	GO:0003682^molecular_function^chromatin binding`GO:0005515^molecular_function^protein binding
TR13300|c0_g1	-2.63127	0.0300501	down	10.8363	0	1.30261	0.445692	.	.	.	.	.	.	.	.
TR13312|c0_g1	-1.18679	0.0461848	down	2.18915	1.02282	0.325653	1.13899	.	.	.	.	.	.	.	.
TR13354|c0_g1	-1.47325	0.0347179	down	1.09458	2.68491	0.976958	0.346649	PUB35_ARATH^PUB35_ARATH^Q:514-1713,H:352-753^51.36%ID^E:1e-112^RecName: Full=U-box domain-containing protein 35;^Eukaryota; Viridiplantae; Streptophyta; Embryophyta; Tracheophyta; Spermatophyta; Magnoliophyta; eudicotyledons; Gunneridae; Pentapetalae; ros	1-1809[+]	PF00069.20^Pkinase^Protein kinase domain^305-557^E:1.1e-39`PF07714.12^Pkinase_Tyr^Protein tyrosine kinase^305-559^E:1.6e-39	.	.	.	.	GO:0004672^molecular_function^protein kinase activity`GO:0005524^molecular_function^ATP binding`GO:0006468^biological_process^protein phosphorylation
TR13422|c0_g2	1.25538	0.0248367	up	2.29861	1.2146	3.37865	5.15022	.	351-1163[+]	.	.	.	.	.	.
TR13453|c0_g1	1.35757	0.00346662	up	23.0226	8.56614	25.6859	55.6125	COMT3_POPKI^COMT3_POPKI^Q:1355-507,H:17-299^42.86%ID^E:1e-66^RecName: Full=Caffeic acid 3-O-methyltransferase 3;^Eukaryota; Viridiplantae; Streptophyta; Embryophyta; Tracheophyta; Spermatophyta; Magnoliophyta; eudicotyledons; Gunneridae; Pentapetalae; ros	489-1412[-]	PF08100.6^Dimerisation^Dimerisation domain^37-90^E:9.4e-13`PF00891.13^Methyltransf_2^O-methyltransferase^108-306^E:1.9e-66	.	.	.	.	GO:0046983^molecular_function^protein dimerization activity`GO:0008171^molecular_function^O-methyltransferase activity
TR13456|c0_g1	1.9069	0.00698707	up	0.62026	1.78994	1.38402	7.47772	.	285-2537[-]	.	.	.	.	.	.
TR13586|c0_g2	3.86203	0.00126414	up	0	0.191779	1.09908	1.23803	FB60_ARATH^FB60_ARATH^Q:361-92,H:6-95^51.11%ID^E:2e-27^RecName: Full=F-box protein At1g55000;^Eukaryota; Viridiplantae; Streptophyta; Embryophyta; Tracheophyta; Spermatophyta; Magnoliophyta; eudicotyledons; Gunneridae; Pentapetalae; rosids; malvids; Brass	59-544[-]	PF00646.28^F-box^F-box domain^56-92^E:5.6e-06	.	.	.	.	GO:0005515^molecular_function^protein binding
TR13643|c0_g1	-1.00273	0.0275751	down	63.0841	32.8582	28.4946	19.4124	CB2B_PINSY^CB2B_PINSY^Q:688-2,H:1-229^92.58%ID^E:1e-154^RecName: Full=Chlorophyll a-b binding protein type 2 member 1B, chloroplastic;^Eukaryota; Viridiplantae; Streptophyta; Embryophyta; Tracheophyta; Spermatophyta; Pinidae; Pinales; Pinaceae; Pinus; Pin	2-688[-]	PF00504.16^Chloroa_b-bind^Chlorophyll A-B binding protein^74-229^E:7.9e-43	.	.	.	.	.
TR13661|c0_g1	-1.80951	0.00560645	down	2.8459	1.15068	0.610599	0.544735	MES17_ARATH^MES17_ARATH^Q:593-15,H:64-262^46.23%ID^E:1e-51^RecName: Full=Methylesterase 17;^Eukaryota; Viridiplantae; Streptophyta; Embryophyta; Tracheophyta; Spermatophyta; Magnoliophyta; eudicotyledons; Gunneridae; Pentapetalae; rosids; malvids; Brassic	3-596[-]	PF12697.2^Abhydrolase_6^Alpha/beta hydrolase family^4-194^E:6.2e-11`PF00561.15^Abhydrolase_1^alpha/beta hydrolase fold^4-190^E:1.3e-06	.	.	.	.	.
TR1367|c0_g2	10.5775	0.00020605	up	0	0	1.2619	1.13899	.	332-730[+]	.	.	ExpAA=44.82^PredHel=2^Topology=i32-54o107-129i	.	.	.
TR13680|c0_g3	1.25505	0.0172448	up	2.8459	3.06847	4.51843	9.60714	ALE2_ARATH^ALE2_ARATH^Q:1470-2387,H:333-635^61.41%ID^E:1e-109^RecName: Full=Receptor-like serine/threonine-protein kinase ALE2;^Eukaryota; Viridiplantae; Streptophyta; Embryophyta; Tracheophyta; Spermatophyta; Magnoliophyta; eudicotyledons; Gunneridae; Pe	261-2594[+]	PF07714.12^Pkinase_Tyr^Protein tyrosine kinase^421-695^E:3.3e-46`PF00069.20^Pkinase^Protein kinase domain^421-694^E:4e-46	.	ExpAA=34.46^PredHel=1^Topology=o345-367i	.	.	GO:0004672^molecular_function^protein kinase activity`GO:0006468^biological_process^protein phosphorylation`GO:0005524^molecular_function^ATP binding
TR13748|c0_g1	-1.71548	0.00386949	down	4.37831	1.98172	1.34332	0.594256	.	.	.	.	.	.	.	.
TR13779|c0_g1	1.0444	0.0225808	up	8.09987	5.30589	7.65284	20.1552	PERK8_ARATH^PERK8_ARATH^Q:1398-2642,H:257-661^62.44%ID^E:8e-170^RecName: Full=Proline-rich receptor-like protein kinase PERK8;^Eukaryota; Viridiplantae; Streptophyta; Embryophyta; Tracheophyta; Spermatophyta; Magnoliophyta; eudicotyledons; Gunneridae; Pen	603-2906[+]	PF00069.20^Pkinase^Protein kinase domain^363-563^E:7.2e-45`PF07714.12^Pkinase_Tyr^Protein tyrosine kinase^363-560^E:2.1e-44	.	ExpAA=23.03^PredHel=1^Topology=o247-269i	.	.	GO:0004672^molecular_function^protein kinase activity`GO:0005524^molecular_function^ATP binding`GO:0006468^biological_process^protein phosphorylation
TR13945|c0_g2	1.15241	0.00997783	up	13.0255	11.1871	26.0929	27.7815	NU50A_ARATH^NU50A_ARATH^Q:1266-1742,H:272-439^59.76%ID^E:5e-56^RecName: Full=Nuclear pore complex protein NUP50A {ECO:0000303|PubMed:21189294};^Eukaryota; Viridiplantae; Streptophyta; Embryophyta; Tracheophyta; Spermatophyta; Magnoliophyta; eudicotyledons	324-1748[+]	PF08911.6^NUP50^NUP50 (Nucleoporin 50 kDa)^12-77^E:3.7e-18`PF00638.13^Ran_BP1^RanBP1 domain^339-453^E:4.4e-18	.	.	.	.	GO:0005643^cellular_component^nuclear pore`GO:0046907^biological_process^intracellular transport
TR14014|c0_g1	1.5658	0.00662516	up	1.53241	1.27853	2.89017	5.49687	CRSP_ARATH^CRSP_ARATH^Q:17-2242,H:53-767^47.4%ID^E:0^RecName: Full=CO(2)-response secreted protease {ECO:0000303|PubMed:25043023};^Eukaryota; Viridiplantae; Streptophyta; Embryophyta; Tracheophyta; Spermatophyta; Magnoliophyta; eudicotyledons; Gunneridae;	2-2245[+]	PF05922.11^Inhibitor_I9^Peptidase inhibitor I9^5-63^E:1.5e-11`PF00082.17^Peptidase_S8^Subtilase family^96-594^E:8e-43`PF02225.17^PA^PA domain^365-445^E:2.9e-13	.	.	.	.	GO:0004252^molecular_function^serine-type endopeptidase activity`GO:0006508^biological_process^proteolysis
TR14156|c0_g1	1.08926	0.0204999	up	66.6598	29.2783	59.6759	144.701	.	.	.	.	.	.	.	.
TR14183|c0_g2	1.2339	0.0182477	up	11.566	3.00454	16.2419	18.3229	Y2913_ARATH^Y2913_ARATH^Q:630-373,H:708-796^46.67%ID^E:5e-15^RecName: Full=G-type lectin S-receptor-like serine/threonine-protein kinase At2g19130;^Eukaryota; Viridiplantae; Streptophyta; Embryophyta; Tracheophyta; Spermatophyta; Magnoliophyta; eudicotyle	328-630[-]	.	.	.	.	.	.
TR14203|c0_g9	-2.94548	0.00124644	down	3.64859	2.10957	0.447773	0.297128	.	.	.	.	.	.	.	.
TR14223|c0_g1	1.04794	0.0347125	up	3.86751	2.10957	3.66359	8.86432	SCR_IPONI^SCR_IPONI^Q:739-1791,H:423-776^33.8%ID^E:7e-59^RecName: Full=Protein SCARECROW;^Eukaryota; Viridiplantae; Streptophyta; Embryophyta; Tracheophyta; Spermatophyta; Magnoliophyta; eudicotyledons; Gunneridae; Pentapetalae; asterids; lamiids; Solanal	40-1800[+]	PF03514.9^GRAS^GRAS domain family^230-585^E:1.4e-97	.	.	.	.	.
TR1426|c0_g1	1.80621	0.00971079	up	0.510803	0.319632	1.54685	1.43612	.	293-634[+]	.	.	.	.	.	.
TR1427|c0_g2	-1.00159	0.021434	down	41.9953	23.1414	19.3356	13.2222	.	.	.	.	.	.	.	.
TR1433|c0_g1	1.10063	0.0313659	up	15.2511	5.5616	15.5092	29.3662	.	.	.	.	.	.	.	.
TR1433|c1_g1	1.05205	0.0446574	up	115.15	42.575	180.452	146.781	.	.	.	.	.	.	.	.
TR14375|c0_g2	11.5646	1.13163e-05	up	0	0	2.4831	2.27798	ARP6_ORYSJ^ARP6_ORYSJ^Q:1624-305,H:1-429^64.03%ID^E:0^RecName: Full=Actin-related protein 6;^Eukaryota; Viridiplantae; Streptophyta; Embryophyta; Tracheophyta; Spermatophyta; Magnoliophyta; Liliopsida; Poales; Poaceae; BEP clade; Ehrhartoideae; Oryzeae; O	302-1678[-]	PF00022.14^Actin^Actin^26-456^E:1.2e-107	.	.	.	.	.
TR14420|c0_g1	-1.44078	0.00597473	down	40.2804	22.1185	14.8172	8.17102	.	.	.	.	.	.	.	.
TR1449|c0_g1	1.56429	0.0340729	up	1.38646	0.70319	3.25653	3.0208	.	.	.	.	.	.	.	.
TR1450|c0_g1	1.56096	0.0352837	up	0.583775	0.319632	1.2619	1.48564	.	1-618[+]	.	.	ExpAA=109.14^PredHel=5^Topology=i43-65o75-97i110-132o162-181i183-205o	.	.	.
TR14540|c0_g1	1.12953	0.00247659	up	13.0255	7.92687	17.6667	28.4252	.	251-1360[+]	PF04720.7^DUF506^Protein of unknown function (DUF506)^43-269^E:2.6e-57	.	.	.	.	.
TR14563|c0_g1	-1.81968	0.00787216	down	1.38646	1.08675	0.447773	0.247607	PHT45_ORYSJ^PHT45_ORYSJ^Q:115-297,H:404-464^77.05%ID^E:5e-23^RecName: Full=Probable anion transporter 5, chloroplastic;^Eukaryota; Viridiplantae; Streptophyta; Embryophyta; Tracheophyta; Spermatophyta; Magnoliophyta; Liliopsida; Poales; Poaceae; BEP clade	.	.	.	.	.	GO:0031969^cellular_component^chloroplast membrane`GO:0016021^cellular_component^integral component of membrane`GO:0005315^molecular_function^inorganic phosphate transmembrane transporter activity`GO:0015706^biological_process^nitrate transport	.
TR14571|c0_g1	-1.63812	0.0320929	down	9.34039	1.27853	1.99462	1.43612	.	.	.	.	.	.	.	.
TR14584|c1_g1	-2.01026	0.000507976	down	8.20933	3.96344	2.07604	0.940905	.	.	.	.	.	.	.	.
TR14599|c0_g1	1.42306	0.00191606	up	22.6577	10.1004	30.3671	57.7914	PME11_ARATH^PME11_ARATH^Q:619-2,H:57-260^50.48%ID^E:9e-72^RecName: Full=Putative pectinesterase 11;^Eukaryota; Viridiplantae; Streptophyta; Embryophyta; Tracheophyta; Spermatophyta; Magnoliophyta; eudicotyledons; Gunneridae; Pentapetalae; rosids; malvids;	.	.	.	.	COG4677^pectinesterase	GO:0005618^cellular_component^cell wall`GO:0016021^cellular_component^integral component of membrane`GO:0045330^molecular_function^aspartyl esterase activity`GO:0030599^molecular_function^pectinesterase activity`GO:0042545^biological_process^cell wall mod	.
TR14652|c1_g1	1.00803	0.025988	up	6.45801	9.97252	10.6244	22.3341	COL14_ARATH^COL14_ARATH^Q:2021-1353,H:3-195^39.3%ID^E:6e-43^RecName: Full=Zinc finger protein CONSTANS-LIKE 14;^Eukaryota; Viridiplantae; Streptophyta; Embryophyta; Tracheophyta; Spermatophyta; Magnoliophyta; eudicotyledons; Gunneridae; Pentapetalae; rosi	1179-2030[-]	.	.	.	.	.	.
TR14663|c0_g1	1.22141	0.0101108	up	6.71341	8.31043	9.851	25.1568	INT2_ARATH^INT2_ARATH^Q:699-2273,H:42-571^54.78%ID^E:2e-146^RecName: Full=Probable inositol transporter 2;^Eukaryota; Viridiplantae; Streptophyta; Embryophyta; Tracheophyta; Spermatophyta; Magnoliophyta; eudicotyledons; Gunneridae; Pentapetalae; rosids; m	801-2312[+]	PF00083.19^Sugar_tr^Sugar (and other) transporter^2-289^E:1.3e-82`PF07690.11^MFS_1^Major Facilitator Superfamily^3-287^E:2.3e-26`PF00083.19^Sugar_tr^Sugar (and other) transporter^368-476^E:3e-26	.	ExpAA=216.80^PredHel=10^Topology=i21-40o50-72i79-101o111-133i201-223o238-260i267-289o374-396i409-427o442-461i	.	.	GO:0022857^molecular_function^transmembrane transporter activity`GO:0055085^biological_process^transmembrane transport`GO:0016021^cellular_component^integral component of membrane
TR14686|c0_g1	1.88389	0.02272	up	0	1.40638	2.89017	1.98085	.	.	.	.	.	.	.	.
TR14720|c0_g2	-1.71378	0.00112986	down	12.2593	7.41546	3.62289	2.37702	.	.	.	.	.	.	.	.
TR14729|c0_g1	1.26019	0.02617	up	13.1714	4.02736	21.6152	19.8085	.	.	.	.	.	.	.	.
TR14760|c0_g1	1.32413	0.0064265	up	6.67692	2.55706	13.9624	9.40905	.	.	.	.	.	.	.	.
TR14788|c0_g1	-5.54522	1.28266e-05	down	52.8316	0.89497	0.12212	1.03995	YL154_YEAST^YL154_YEAST^Q:258-386,H:7-49^79.07%ID^E:4e-15^RecName: Full=Uncharacterized protein YLR154C-G;^Eukaryota; Fungi; Dikarya; Ascomycota; Saccharomycotina; Saccharomycetes; Saccharomycetales; Saccharomycetaceae; Saccharomyces	.	.	.	.	.	.	.
TR14788|c0_g2	-3.47978	0.000206428	down	9.23093	13.9999	1.66897	0.396171	.	.	.	.	.	.	.	.
TR14788|c0_g3	-2.39365	0.0271297	down	5.58234	1.08675	1.01766	0.247607	YL154_YEAST^YL154_YEAST^Q:265-372,H:10-45^69.44%ID^E:1e-08^RecName: Full=Uncharacterized protein YLR154C-G;^Eukaryota; Fungi; Dikarya; Ascomycota; Saccharomycotina; Saccharomycetes; Saccharomycetales; Saccharomycetaceae; Saccharomyces	.	.	.	.	.	.	.
TR14837|c1_g1	-1.17334	0.0394782	down	3.97696	2.4292	1.70968	1.13899	.	.	.	.	.	.	.	.
TR14862|c0_g1	1.41831	0.0383015	up	0.693232	0.447485	1.38402	1.73325	MYB39_ARATH^MYB39_ARATH^Q:44-424,H:1-127^69.29%ID^E:9e-60^RecName: Full=Transcription factor MYB39;^Eukaryota; Viridiplantae; Streptophyta; Embryophyta; Tracheophyta; Spermatophyta; Magnoliophyta; eudicotyledons; Gunneridae; Pentapetalae; rosids; malvids;	2-1114[+]	PF00249.26^Myb_DNA-binding^Myb-like DNA-binding domain^29-76^E:1.2e-14`PF13921.1^Myb_DNA-bind_6^Myb-like DNA-binding domain^32-90^E:1.4e-11`PF00249.26^Myb_DNA-binding^Myb-like DNA-binding domain^82-125^E:8e-14`PF13921.1^Myb_DNA-bind_6^Myb-like DNA-binding	.	.	.	.	GO:0003682^molecular_function^chromatin binding
TR14949|c0_g1	1.0823	0.00755997	up	31.9981	20.1368	39.0376	71.5583	PTR2_ARATH^PTR2_ARATH^Q:337-2079,H:4-584^68.78%ID^E:0^RecName: Full=Protein NRT1/ PTR FAMILY 8.3;^Eukaryota; Viridiplantae; Streptophyta; Embryophyta; Tracheophyta; Spermatophyta; Magnoliophyta; eudicotyledons; Gunneridae; Pentapetalae; rosids; malvids; B	298-2082[+]	PF00854.16^PTR2^POT family^121-526^E:1e-111	.	ExpAA=238.45^PredHel=11^Topology=o96-118i123-145o160-182i208-230o234-256i354-376o394-416i437-459o486-508i521-543o563-585i	.	.	GO:0005215^molecular_function^transporter activity`GO:0006810^biological_process^transport`GO:0016020^cellular_component^membrane
TR14970|c0_g1	2.42369	1.44607e-05	up	2.22564	1.40638	10.2988	9.40905	BABL_CUCSA^BABL_CUCSA^Q:150-434,H:2-96^49.47%ID^E:5e-25^RecName: Full=Basic blue protein;^Eukaryota; Viridiplantae; Streptophyta; Embryophyta; Tracheophyta; Spermatophyta; Magnoliophyta; eudicotyledons; Gunneridae; Pentapetalae; rosids; fabids; Cucurbitales; Cucurbitaceae; Benincaseae; Cucumis	60-437[+]	PF02298.12^Cu_bind_like^Plastocyanin-like domain^44-118^E:2.2e-21	sigP:1^24^0.78^YES	ExpAA=17.42^PredHel=1^Topology=o5-22i	.	.	GO:0009055^molecular_function^electron carrier activity
TR14976|c0_g1	-1.58464	0.00548708	down	35.8656	16.1734	8.26344	9.11193	PER1_SORBI^PER1_SORBI^Q:422-6,H:35-174^65%ID^E:6e-57^RecName: Full=Cationic peroxidase SPC4;^Eukaryota; Viridiplantae; Streptophyta; Embryophyta; Tracheophyta; Spermatophyta; Magnoliophyta; Liliopsida; Poales; Poaceae; PACMAD clade; Panicoideae; Andropogo	.	.	.	.	.	GO:0005576^cellular_component^extracellular region`GO:0020037^molecular_function^heme binding`GO:0046872^molecular_function^metal ion binding`GO:0004601^molecular_function^peroxidase activity`GO:0042744^biological_process^hydrogen peroxide catabolic proce	.
TR14976|c1_g1	-1.35901	0.00667327	down	47.6506	21.4153	14.573	12.3803	PER12_ARATH^PER12_ARATH^Q:1-345,H:240-354^62.61%ID^E:3e-43^RecName: Full=Peroxidase 12;^Eukaryota; Viridiplantae; Streptophyta; Embryophyta; Tracheophyta; Spermatophyta; Magnoliophyta; eudicotyledons; Gunneridae; Pentapetalae; rosids; malvids; Brassicales	.	.	.	.	.	GO:0005618^cellular_component^cell wall`GO:0005576^cellular_component^extracellular region`GO:0016020^cellular_component^membrane`GO:0009505^cellular_component^plant-type cell wall`GO:0009506^cellular_component^plasmodesma`GO:0005773^cellular_component^va	.
TR14996|c0_g1	-1.56709	0.0375756	down	2.80941	1.2146	0.773425	0.594256	.	.	.	.	.	.	.	.
TR15016|c0_g1	-1.26398	0.00418144	down	18.8267	11.6985	7.32719	5.39783	.	83-460[+]	.	.	.	.	.	.
TR15032|c0_g2	-1.01437	0.0241279	down	11.2741	7.67117	5.33256	4.06075	.	.	.	.	.	.	.	.
TR15038|c1_g1	1.14013	0.00778231	up	8.97553	9.65289	12.0084	29.069	APS1_ARATH^APS1_ARATH^Q:888-1,H:35-330^75.68%ID^E:1e-162^RecName: Full=ATP sulfurylase 1, chloroplastic;^Eukaryota; Viridiplantae; Streptophyta; Embryophyta; Tracheophyta; Spermatophyta; Magnoliophyta; eudicotyledons; Gunneridae; Pentapetalae; rosids; mal	1-1023[-]	PF14306.1^PUA_2^PUA-like domain^62-224^E:1e-43`PF01747.12^ATP-sulfurylase^ATP-sulfurylase^233-341^E:1.1e-31	.	.	.	.	GO:0004781^molecular_function^sulfate adenylyltransferase (ATP) activity
TR15262|c0_g2	-1.08673	0.01644	down	8.68365	4.09129	3.37865	2.67415	.	.	.	.	.	.	.	.
TR15274|c1_g1	-1.45352	0.0223424	down	3.46616	1.02282	0.732719	0.940905	NLTP_PINTA^NLTP_PINTA^Q:598-230,H:1-123^81.3%ID^E:4e-52^RecName: Full=Non-specific lipid-transfer protein;^Eukaryota; Viridiplantae; Streptophyta; Embryophyta; Tracheophyta; Spermatophyta; Pinidae; Pinales; Pinaceae; Pinus; Pinus	227-598[-]	PF14368.1^LTP_2^Probable lipid transfer^18-108^E:1.2e-06`PF00234.17^Tryp_alpha_amyl^Protease inhibitor/seed storage/LTP family^34-107^E:6.4e-06	sigP:1^30^0.684^YES	ExpAA=19.93^PredHel=1^Topology=i7-26o	.	.	.
TR15310|c0_g1	-1.49986	0.035114	down	4.01345	1.53423	1.18049	0.792341	.	40-411[-]	.	.	.	.	.	.
TR15333|c0_g1	3.20202	0.000320849	up	0.18243	0.191779	1.95392	1.48564	.	2-367[+]	.	.	ExpAA=22.65^PredHel=1^Topology=o73-95i	.	.	.
TR15390|c0_g1	1.01816	0.0404295	up	256.642	106.693	375.559	360.515	.	.	.	.	.	.	.	.
TR15437|c0_g1	-2.05833	0.000117294	down	115.952	60.6662	29.0238	13.3708	.	.	.	.	.	.	.	.
TR15470|c1_g1	1.46713	0.000860072	up	7.58907	5.88123	19.417	17.9267	FOSB_BACLD^FOSB_BACLD^Q:320-694,H:9-126^30.3%ID^E:6e-06^RecName: Full=Metallothiol transferase FosB {ECO:0000255|HAMAP-Rule:MF_01512};^Bacteria; Firmicutes; Bacilli; Bacillales; Bacillaceae; Bacillus	257-697[+]	PF00903.20^Glyoxalase^Glyoxalase/Bleomycin resistance protein/Dioxygenase superfamily^22-140^E:2.6e-11`PF13669.1^Glyoxalase_4^Glyoxalase/Bleomycin resistance protein/Dioxygenase superfamily^23-121^E:5.1e-08`PF12681.2^Glyoxalase_2^Glyoxalase-like domain^28	.	.	.	.	.
TR15477|c0_g1	-1.79961	0.00020907	down	21.8915	12.4017	5.45468	4.4074	.	.	.	.	.	.	.	.
TR15536|c0_g2	-1.45395	0.0174003	down	2.22564	1.47031	0.529186	0.841863	.	2-571[+]	PF14009.1^DUF4228^Domain of unknown function (DUF4228)^8-159^E:5.7e-29	.	.	.	.	.
TR15541|c0_g1	-3.99232	1.63458e-06	down	64.726	4.21914	2.40169	1.93133	.	.	.	.	.	.	.	.
TR15559|c0_g1	1.36535	0.0186012	up	40.2075	21.4153	35.5776	123.358	THE1_ARATH^THE1_ARATH^Q:605-2338,H:7-592^51.33%ID^E:6e-174^RecName: Full=Receptor-like protein kinase THESEUS 1;^Eukaryota; Viridiplantae; Streptophyta; Embryophyta; Tracheophyta; Spermatophyta; Magnoliophyta; eudicotyledons; Gunneridae; Pentapetalae; ros	554-2338[+]	PF11721.3^Malectin^Di-glucose binding within endoplasmic reticulum^40-184^E:5.4e-12`PF12819.2^Malectin_like^Carbohydrate-binding protein of the ER^42-395^E:2.9e-61`PF11721.3^Malectin^Di-glucose binding within endoplasmic reticulum^219-366^E:7.4e-11`PF0771	.	ExpAA=31.80^PredHel=1^Topology=o425-447i	.	.	GO:0004672^molecular_function^protein kinase activity`GO:0006468^biological_process^protein phosphorylation`GO:0005524^molecular_function^ATP binding
TR15583|c0_g1	1.16727	0.0469932	up	2.15267	0.70319	2.93088	3.66458	YLS9_ARATH^YLS9_ARATH^Q:629-264,H:27-156^31.54%ID^E:1e-09^RecName: Full=Protein YLS9;^Eukaryota; Viridiplantae; Streptophyta; Embryophyta; Tracheophyta; Spermatophyta; Magnoliophyta; eudicotyledons; Gunneridae; Pentapetalae; rosids; malvids; Brassicales;	51-695[-]	PF03168.8^LEA_2^Late embryogenesis abundant protein^87-175^E:2.5e-08	.	ExpAA=23.77^PredHel=1^Topology=i28-50o	.	.	.
TR15591|c0_g1	1.08264	0.0141568	up	4.12291	3.83558	7.77496	9.11193	BT4_ARATH^BT4_ARATH^Q:986-696,H:38-131^45.36%ID^E:7e-19^RecName: Full=BTB/POZ and TAZ domain-containing protein 4;^Eukaryota; Viridiplantae; Streptophyta; Embryophyta; Tracheophyta; Spermatophyta; Magnoliophyta; eudicotyledons; Gunneridae; Pentapetalae; r	585-1247[-]	PF00651.26^BTB^BTB/POZ domain^101-178^E:1.4e-08	.	.	.	.	GO:0005515^molecular_function^protein binding
TR15641|c1_g1	-2.86543	0.00117546	down	4.81614	12.3378	1.54685	0.792341	TAR1_KLULA^TAR1_KLULA^Q:171-1,H:7-63^78.95%ID^E:7e-22^RecName: Full=Protein TAR1;^Eukaryota; Fungi; Dikarya; Ascomycota; Saccharomycotina; Saccharomycetes; Saccharomycetales; Saccharomycetaceae; Kluyveromyces	.	.	.	.	NOG79861^Cytochrome c oxidase polypeptide VIa	GO:0005739^cellular_component^mitochondrion	.
TR15684|c0_g1	1.15771	0.00745231	up	8.31879	7.92687	12.1306	24.1664	SCP45_ARATH^SCP45_ARATH^Q:1663-290,H:1-458^62.28%ID^E:0^RecName: Full=Serine carboxypeptidase-like 45;^Eukaryota; Viridiplantae; Streptophyta; Embryophyta; Tracheophyta; Spermatophyta; Magnoliophyta; eudicotyledons; Gunneridae; Pentapetalae; rosids; malvi	275-1759[-]	PF00450.17^Peptidase_S10^Serine carboxypeptidase^62-486^E:1e-123	.	.	.	.	GO:0004185^molecular_function^serine-type carboxypeptidase activity`GO:0006508^biological_process^proteolysis
TR15732|c0_g2	-1.23287	0.0133911	down	4.34182	1.91779	1.50614	1.18851	.	.	.	.	.	.	.	.
TR15745|c0_g2	1.06018	0.0357617	up	1.56889	1.40638	3.78571	2.42655	.	.	.	.	.	.	.	.
TR15751|c0_g2	2.14404	0.00259945	up	1.20403	0.383558	2.80876	4.45692	SCL18_ARATH^SCL18_ARATH^Q:246-1334,H:40-444^46.8%ID^E:8e-105^RecName: Full=Scarecrow-like protein 18;^Eukaryota; Viridiplantae; Streptophyta; Embryophyta; Tracheophyta; Spermatophyta; Magnoliophyta; eudicotyledons; Gunneridae; Pentapetalae; rosids; malvid	3-1340[+]	PF03514.9^GRAS^GRAS domain family^83-444^E:1.1e-117	.	.	.	.	.
TR15764|c0_g1	1.25496	0.00713446	up	7.55258	3.13239	13.7181	12.0337	EXLA2_ARATH^EXLA2_ARATH^Q:100-822,H:20-261^53.09%ID^E:1e-82^RecName: Full=Expansin-like A2;^Eukaryota; Viridiplantae; Streptophyta; Embryophyta; Tracheophyta; Spermatophyta; Magnoliophyta; eudicotyledons; Gunneridae; Pentapetalae; rosids; malvids; Brassic	.	.	.	.	.	GO:0005576^cellular_component^extracellular region`GO:0019953^biological_process^sexual reproduction	.
TR15764|c0_g2	1.30828	0.0142965	up	6.12963	3.77166	10.3395	14.3117	EXLA1_ORYSJ^EXLA1_ORYSJ^Q:80-817,H:30-276^47.37%ID^E:2e-70^RecName: Full=Expansin-like A1;^Eukaryota; Viridiplantae; Streptophyta; Embryophyta; Tracheophyta; Spermatophyta; Magnoliophyta; Liliopsida; Poales; Poaceae; BEP clade; Ehrhartoideae; Oryzeae; Ory	2-844[+]	PF03330.13^DPBB_1^Rare lipoprotein A (RlpA)-like double-psi beta-barrel^73-147^E:4.1e-13`PF01357.16^Pollen_allerg_1^Pollen allergen^161-235^E:6.1e-14	sigP:1^30^0.862^YES	ExpAA=37.25^PredHel=1^Topology=i12-31o	.	.	.
TR15786|c0_g1	-1.21941	0.0374989	down	1.53241	6.96798	2.4424	1.13899	FRAY2_DICDI^FRAY2_DICDI^Q:125-1048,H:62-371^44.23%ID^E:1e-77^RecName: Full=Serine/threonine-protein kinase fray2 {ECO:0000250|UniProtKB:O61125, ECO:0000312|EMBL:EAL69242.1};^Eukaryota; Amoebozoa; Mycetozoa; Dictyosteliida; Dictyostelium	2-2248[+]	PF00069.20^Pkinase^Protein kinase domain^52-308^E:9.9e-47`PF07714.12^Pkinase_Tyr^Protein tyrosine kinase^53-304^E:3.4e-40`PF14531.1^Kinase-like^Kinase-like^137-252^E:7.1e-06	.	.	.	.	GO:0004672^molecular_function^protein kinase activity`GO:0005524^molecular_function^ATP binding`GO:0006468^biological_process^protein phosphorylation
TR15832|c1_g1	-3.05703	6.20829e-06	down	25.7226	5.30589	1.95392	1.78277	ART2_YEAST^ART2_YEAST^Q:218-48,H:1-57^87.72%ID^E:3e-28^RecName: Full=Putative uncharacterized protein ART2;^Eukaryota; Fungi; Dikarya; Ascomycota; Saccharomycotina; Saccharomycetes; Saccharomycetales; Saccharomycetaceae; Saccharomyces	.	.	.	.	.	.	.
TR15896|c0_g1	1.69476	0.0152928	up	0.948634	0.255706	1.66897	2.42655	ATCA4_ARATH^ATCA4_ARATH^Q:826-149,H:44-265^49.56%ID^E:5e-78^RecName: Full=Alpha carbonic anhydrase 4;^Eukaryota; Viridiplantae; Streptophyta; Embryophyta; Tracheophyta; Spermatophyta; Magnoliophyta; eudicotyledons; Gunneridae; Pentapetalae; rosids; malvid	110-835[-]	PF00194.16^Carb_anhydrase^Eukaryotic-type carbonic anhydrase^20-225^E:4.6e-32	.	.	.	.	.
TR15917|c0_g1	-1.34262	0.0180003	down	3.24725	1.72601	1.18049	0.792341	.	.	.	.	.	.	.	.
TR15940|c0_g1	-3.19196	0.000804324	down	30.1009	0.70319	1.05837	2.3275	YL154_YEAST^YL154_YEAST^Q:284-409,H:8-49^64.29%ID^E:4e-10^RecName: Full=Uncharacterized protein YLR154C-G;^Eukaryota; Fungi; Dikarya; Ascomycota; Saccharomycotina; Saccharomycetes; Saccharomycetales; Saccharomycetaceae; Saccharomyces	.	.	.	.	.	.	.
TR16030|c0_g1	1.30861	0.0309054	up	1.38646	1.2146	3.78571	2.67415	ERG3_ORYSJ^ERG3_ORYSJ^Q:387-139,H:67-144^55.42%ID^E:2e-17^RecName: Full=Elicitor-responsive protein 3;^Eukaryota; Viridiplantae; Streptophyta; Embryophyta; Tracheophyta; Spermatophyta; Magnoliophyta; Liliopsida; Poales; Poaceae; BEP clade; Ehrhartoideae;	.	.	.	.	.	.	.
TR1604|c0_g2	-3.81268	0.021699	down	1.71484	1.59816	0.0407066	0.198085	C78A4_PINRA^C78A4_PINRA^Q:1353-10,H:11-464^53.95%ID^E:5e-158^RecName: Full=Cytochrome P450 78A4;^Eukaryota; Viridiplantae; Streptophyta; Embryophyta; Tracheophyta; Spermatophyta; Pinidae; Pinales; Pinaceae; Pinus; Pinus	959-1369[+]	.	.	.	.	.	.
TR16052|c0_g1	-1.32069	0.030741	down	3.86751	1.98172	1.2212	1.13899	ELIP1_ARATH^ELIP1_ARATH^Q:457-792,H:84-195^58.93%ID^E:9e-41^RecName: Full=Early light-induced protein 1, chloroplastic;^Eukaryota; Viridiplantae; Streptophyta; Embryophyta; Tracheophyta; Spermatophyta; Magnoliophyta; eudicotyledons; Gunneridae; Pentapetal	.	.	.	.	.	GO:0009535^cellular_component^chloroplast thylakoid membrane`GO:0016021^cellular_component^integral component of membrane`GO:0009522^cellular_component^photosystem I`GO:0009523^cellular_component^photosystem II`GO:0071483^biological_process^cellular respo	.
TR16099|c0_g1	1.3026	0.0158253	up	5.29046	2.62098	9.03686	10.6471	.	368-820[-]	.	.	.	.	.	.
TR16115|c1_g3	1.32983	0.0080601	up	28.8604	14.5752	27.5584	81.8588	THE1_ARATH^THE1_ARATH^Q:2-844,H:570-855^79.02%ID^E:4e-156^RecName: Full=Receptor-like protein kinase THESEUS 1;^Eukaryota; Viridiplantae; Streptophyta; Embryophyta; Tracheophyta; Spermatophyta; Magnoliophyta; eudicotyledons; Gunneridae; Pentapetalae; rosi	2-847[+]	PF07714.12^Pkinase_Tyr^Protein tyrosine kinase^1-207^E:3.2e-33`PF00069.20^Pkinase^Protein kinase domain^2-207^E:9.5e-32	.	.	.	.	GO:0004672^molecular_function^protein kinase activity`GO:0006468^biological_process^protein phosphorylation`GO:0005524^molecular_function^ATP binding
TR16136|c0_g1	1.06043	0.0339327	up	29.809	24.1642	24.7089	87.9499	MSL6_ARATH^MSL6_ARATH^Q:2492-3439,H:531-848^64.58%ID^E:0^RecName: Full=Mechanosensitive ion channel protein 6;^Eukaryota; Viridiplantae; Streptophyta; Embryophyta; Tracheophyta; Spermatophyta; Magnoliophyta; eudicotyledons; Gunneridae; Pentapetalae; rosid	165-1775[+]	.	.	.	.	.	.
TR16254|c0_g1	1.37585	0.00105201	up	7.15124	8.05473	18.2773	21.1456	SIPL1_ORYSJ^SIPL1_ORYSJ^Q:1403-291,H:1-371^74.12%ID^E:0^RecName: Full=Signal peptide peptidase-like 1;^Eukaryota; Viridiplantae; Streptophyta; Embryophyta; Tracheophyta; Spermatophyta; Magnoliophyta; Liliopsida; Poales; Poaceae; BEP clade; Ehrhartoideae;	288-1403[-]	PF04258.8^Peptidase_A22B^Signal peptide peptidase^48-355^E:1.5e-70	.	ExpAA=166.68^PredHel=7^Topology=i7-29o58-77i84-106o145-167i174-193o258-280i301-323o	.	.	GO:0004190^molecular_function^aspartic-type endopeptidase activity`GO:0016021^cellular_component^integral component of membrane
TR16374|c0_g1	1.40129	0.00299744	up	17.0024	5.8173	25.3195	35.3087	PRB1_TOBAC^PRB1_TOBAC^Q:682-203,H:9-166^53.12%ID^E:3e-55^RecName: Full=Basic form of pathogenesis-related protein 1;^Eukaryota; Viridiplantae; Streptophyta; Embryophyta; Tracheophyta; Spermatophyta; Magnoliophyta; eudicotyledons; Gunneridae; Pentapetalae;	221-766[-]	PF00188.21^CAP^Cysteine-rich secretory protein family^52-169^E:5.1e-21	.	.	.	.	.
TR16410|c0_g1	1.00186	0.0456834	up	14.7038	14.3834	13.6774	44.6187	BSL3_ARATH^BSL3_ARATH^Q:453-3470,H:1-1006^84.46%ID^E:0^RecName: Full=Serine/threonine-protein phosphatase BSL3;^Eukaryota; Viridiplantae; Streptophyta; Embryophyta; Tracheophyta; Spermatophyta; Magnoliophyta; eudicotyledons; Gunneridae; Pentapetalae; rosi	453-3473[+]	PF13418.1^Kelch_4^Galactose oxidase, central domain^172-223^E:0.00047`PF13854.1^Kelch_5^Kelch motif^223-259^E:0.0003`PF13418.1^Kelch_4^Galactose oxidase, central domain^225-279^E:3e-07`PF13415.1^Kelch_3^Galactose oxidase, central domain^242-286^E:4e-05`PF	.	.	.	.	GO:0005515^molecular_function^protein binding`GO:0016787^molecular_function^hydrolase activity
TR16430|c0_g1	-1.69989	0.0266283	down	1.34998	1.02282	0.569892	0.148564	.	.	.	.	.	.	.	.
TR16432|c0_g1	2.3162	0.00254202	up	0.218915	0.319632	1.42473	1.18851	NAC98_ARATH^NAC98_ARATH^Q:289-753,H:15-169^76.13%ID^E:9e-85^RecName: Full=Protein CUP-SHAPED COTYLEDON 2;^Eukaryota; Viridiplantae; Streptophyta; Embryophyta; Tracheophyta; Spermatophyta; Magnoliophyta; eudicotyledons; Gunneridae; Pentapetalae; rosids; ma	226-1635[+]	PF02365.10^NAM^No apical meristem (NAM) protein^24-152^E:1.3e-53	.	.	.	.	GO:0003677^molecular_function^DNA binding`GO:0006355^biological_process^regulation of transcription, DNA-templated
TR16444|c0_g1	1.09738	0.0316219	up	9.19445	4.79448	7.04224	23.0769	YTX2_XENLA^YTX2_XENLA^Q:4351-1922,H:66-868^25.63%ID^E:3e-55^RecName: Full=Transposon TX1 uncharacterized 149 kDa protein;^Eukaryota; Metazoa; Chordata; Craniata; Vertebrata; Euteleostomi; Amphibia; Batrachia; Anura; Pipoidea; Pipidae; Xenopodinae; Xenopus	4588-5913[-]	PF14111.1^DUF4283^Domain of unknown function (DUF4283)^68-200^E:5.9e-26`PF14392.1^zf-CCHC_4^Zinc knuckle^213-249^E:0.00016`PF00098.18^zf-CCHC^Zinc knuckle^233-249^E:0.0034`PF13696.1^zf-CCHC_2^Zinc knuckle^233-255^E:0.047	.	.	.	.	GO:0003676^molecular_function^nucleic acid binding`GO:0008270^molecular_function^zinc ion binding
TR16464|c1_g1	-3.98937	1.14745e-05	down	37.2156	1.40638	1.34332	1.08947	.	.	.	.	.	.	.	.
TR16470|c0_g1	1.70936	0.00271039	up	2.5905	1.53423	4.39631	9.26049	SD25_ARATH^SD25_ARATH^Q:1442-603,H:502-776^52.14%ID^E:3e-90^RecName: Full=G-type lectin S-receptor-like serine/threonine-protein kinase SD2-5;^Eukaryota; Viridiplantae; Streptophyta; Embryophyta; Tracheophyta; Spermatophyta; Magnoliophyta; eudicotyledons;	495-1442[-]	PF00069.20^Pkinase^Protein kinase domain^1-264^E:3.5e-45`PF07714.12^Pkinase_Tyr^Protein tyrosine kinase^1-266^E:6.8e-39	.	.	.	.	GO:0004672^molecular_function^protein kinase activity`GO:0005524^molecular_function^ATP binding`GO:0006468^biological_process^protein phosphorylation
TR16552|c0_g1	-1.0237	0.0232766	down	21.5632	14.6391	10.0952	7.72533	.	.	.	.	.	.	.	.
TR16552|c0_g2	-1.21574	0.0118431	down	120.367	58.3648	40.3402	36.6458	.	90-410[+]	.	.	ExpAA=22.48^PredHel=1^Topology=o15-37i	.	.	.
TR16573|c0_g1	1.15164	0.013961	up	5.58234	2.1735	6.06528	11.4394	ESCA_ARATH^ESCA_ARATH^Q:2-418,H:97-244^66.22%ID^E:1e-29^RecName: Full=Putative DNA-binding protein ESCAROLA;^Eukaryota; Viridiplantae; Streptophyta; Embryophyta; Tracheophyta; Spermatophyta; Magnoliophyta; eudicotyledons; Gunneridae; Pentapetalae; rosids;	2-622[+]	PF03479.10^DUF296^Domain of unknown function (DUF296)^18-134^E:6.8e-40	.	ExpAA=20.58^PredHel=1^Topology=i107-129o	.	.	.
TR16618|c0_g2	1.03047	0.0171796	up	74.2123	28.0637	93.5845	115.632	CHIT1_HUMAN^CHIT1_HUMAN^Q:298-615,H:39-142^43.4%ID^E:3e-18^RecName: Full=Chitotriosidase-1;^Eukaryota; Metazoa; Chordata; Craniata; Vertebrata; Euteleostomi; Mammalia; Eutheria; Euarchontoglires; Primates; Haplorrhini; Catarrhini; Hominidae; Homo	.	.	.	.	COG3325^chitinase	GO:0005615^cellular_component^extracellular space`GO:0005764^cellular_component^lysosome`GO:0008061^molecular_function^chitin binding`GO:0004568^molecular_function^chitinase activity`GO:0008843^molecular_function^endochitinase activity`GO:0006032^biologic	.
TR16620|c0_g1	-1.29262	0.0472892	down	1.64187	2.62098	0.976958	0.74282	PNP1_ORYSJ^PNP1_ORYSJ^Q:2090-621,H:408-895^63.69%ID^E:0^RecName: Full=Probable polyribonucleotide nucleotidyltransferase 1, chloroplastic;^Eukaryota; Viridiplantae; Streptophyta; Embryophyta; Tracheophyta; Spermatophyta; Magnoliophyta; Liliopsida; Poales;	600-2243[-]	PF03726.9^PNPase^Polyribonucleotide nucleotidyltransferase, RNA binding domain^65-97^E:4.9e-05`PF01138.16^RNase_PH^3' exoribonuclease family, domain 1^100-234^E:1.8e-17`PF00013.24^KH_1^KH domain^342-398^E:3.2e-08`PF00575.18^S1^S1 RNA binding domain^415-47	.	.	.	.	GO:0000175^molecular_function^3'-5'-exoribonuclease activity`GO:0003723^molecular_function^RNA binding`GO:0006396^biological_process^RNA processing`GO:0003676^molecular_function^nucleic acid binding
TR16627|c0_g1	1.10204	0.013353	up	15.5795	7.60724	29.0238	20.9475	C86B1_ARATH^C86B1_ARATH^Q:1760-246,H:36-540^64.24%ID^E:0^RecName: Full=Cytochrome P450 86B1;^Eukaryota; Viridiplantae; Streptophyta; Embryophyta; Tracheophyta; Spermatophyta; Magnoliophyta; eudicotyledons; Gunneridae; Pentapetalae; rosids; malvids; Brassi	219-1916[-]	PF00067.17^p450^Cytochrome P450^80-543^E:1.2e-77	.	.	.	.	GO:0005506^molecular_function^iron ion binding`GO:0016705^molecular_function^oxidoreductase activity, acting on paired donors, with incorporation or reduction of molecular oxygen`GO:0020037^molecular_function^heme binding`GO:0055114^biological_process^oxi
TR16630|c0_g1	2.04437	0.000122418	up	3.32022	1.15068	5.49539	13.3708	.	.	.	.	.	.	.	.
TR16645|c0_g1	1.04093	0.0385904	up	124.453	87.4513	89.1882	346.946	GUN6_ARATH^GUN6_ARATH^Q:825-2600,H:30-619^67.34%ID^E:0^RecName: Full=Endoglucanase 6;^Eukaryota; Viridiplantae; Streptophyta; Embryophyta; Tracheophyta; Spermatophyta; Magnoliophyta; eudicotyledons; Gunneridae; Pentapetalae; rosids; malvids; Brassicales;	747-2606[+]	PF00759.14^Glyco_hydro_9^Glycosyl hydrolase family 9^22-483^E:2.3e-171`PF09478.5^CBM49^Carbohydrate binding domain CBM49^527-604^E:3.4e-25	sigP:1^19^0.804^YES	ExpAA=16.94^PredHel=1^Topology=i5-27o	.	.	GO:0004553^molecular_function^hydrolase activity, hydrolyzing O-glycosyl compounds`GO:0005975^biological_process^carbohydrate metabolic process`GO:0030246^molecular_function^carbohydrate binding
TR16647|c0_g1	1.47865	0.00857605	up	3.28373	1.66209	2.89017	11.0928	WAKLO_ARATH^WAKLO_ARATH^Q:1232-2419,H:323-706^60.05%ID^E:7e-154^RecName: Full=Wall-associated receptor kinase-like 14;^Eukaryota; Viridiplantae; Streptophyta; Embryophyta; Tracheophyta; Spermatophyta; Magnoliophyta; eudicotyledons; Gunneridae; Pentapetala	353-2428[+]	PF00069.20^Pkinase^Protein kinase domain^320-589^E:7.3e-47`PF07714.12^Pkinase_Tyr^Protein tyrosine kinase^322-591^E:4.7e-45	sigP:1^24^0.715^YES	ExpAA=27.00^PredHel=1^Topology=o256-278i	.	.	GO:0004672^molecular_function^protein kinase activity`GO:0005524^molecular_function^ATP binding`GO:0006468^biological_process^protein phosphorylation
TR1668|c0_g2	1.58463	0.011652	up	1.78781	1.15068	2.4424	6.4873	DJB12_BOVIN^DJB12_BOVIN^Q:1361-978,H:1-171^34.3%ID^E:5e-13^RecName: Full=DnaJ homolog subfamily B member 12;^Eukaryota; Metazoa; Chordata; Craniata; Vertebrata; Euteleostomi; Mammalia; Eutheria; Laurasiatheria; Cetartiodactyla; Ruminantia; Pecora; Bovidae	210-1382[+]	.	.	ExpAA=70.72^PredHel=3^Topology=i49-71o76-98i103-125o	.	.	.
TR16691|c1_g1	1.32572	0.0043216	up	6.71341	2.62098	8.75192	14.9554	.	3-1274[-]	PF05097.7^DUF688^Protein of unknown function (DUF688)^152-290^E:2.3e-05	.	.	.	.	.
TR16706|c0_g1	1.52561	0.00922157	up	1.09458	1.27853	2.60522	4.20931	C16B1_PICSI^C16B1_PICSI^Q:1473-151,H:51-473^35.97%ID^E:3e-90^RecName: Full=Cytochrome P450 716B1;^Eukaryota; Viridiplantae; Streptophyta; Embryophyta; Tracheophyta; Spermatophyta; Pinidae; Pinales; Pinaceae; Picea	85-1686[-]	PF00067.17^p450^Cytochrome P450^73-510^E:8e-64	.	ExpAA=24.01^PredHel=1^Topology=i20-42o	.	.	GO:0005506^molecular_function^iron ion binding`GO:0016705^molecular_function^oxidoreductase activity, acting on paired donors, with incorporation or reduction of molecular oxygen`GO:0020037^molecular_function^heme binding`GO:0055114^biological_process^oxi
TR16725|c0_g1	1.43817	0.00258028	up	33.8589	27.5523	52.023	114.493	ACCO_ACTDE^ACCO_ACTDE^Q:1403-432,H:3-307^50.92%ID^E:1e-110^RecName: Full=1-aminocyclopropane-1-carboxylate oxidase;^Eukaryota; Viridiplantae; Streptophyta; Embryophyta; Tracheophyta; Spermatophyta; Magnoliophyta; eudicotyledons; Gunneridae; Pentapetalae;	1204-1518[-]	.	.	.	.	.	.
TR16756|c0_g1	1.20893	0.0219367	up	2.99184	1.98172	4.9662	6.63586	5BPOR_DIGLA^5BPOR_DIGLA^Q:1238-150,H:42-389^51.78%ID^E:8e-111^RecName: Full=3-oxo-Delta(4,5)-steroid 5-beta-reductase;^Eukaryota; Viridiplantae; Streptophyta; Embryophyta; Tracheophyta; Spermatophyta; Magnoliophyta; eudicotyledons; Gunneridae; Pentapetala	147-1448[-]	.	sigP:1^23^0.541^YES	.	.	.	.
TR16778|c0_g1	-1.42717	0.00602892	down	5.14451	2.62098	0.814132	2.12942	.	65-754[+]	.	.	.	.	.	.
TR16815|c1_g1	-2.35812	0.00137692	down	6.96881	2.87669	1.46544	0.445692	.	.	.	.	.	.	.	.
TR16835|c0_g1	2.08752	0.00053871	up	3.79453	3.26025	7.73425	22.3341	.	314-3178[+]	.	.	ExpAA=21.65^PredHel=1^Topology=i63-85o	.	.	.
TR16844|c0_g1	-1.07159	0.031943	down	19.447	6.90405	6.59447	5.99208	CP74_LINUS^CP74_LINUS^Q:108-1493,H:70-536^52.98%ID^E:2e-172^RecName: Full=Allene oxide synthase, chloroplastic;^Eukaryota; Viridiplantae; Streptophyta; Embryophyta; Tracheophyta; Spermatophyta; Magnoliophyta; eudicotyledons; Gunneridae; Pentapetalae; rosi	75-1496[+]	PF00067.17^p450^Cytochrome P450^304-417^E:5.9e-11	.	.	.	.	GO:0005506^molecular_function^iron ion binding`GO:0016705^molecular_function^oxidoreductase activity, acting on paired donors, with incorporation or reduction of molecular oxygen`GO:0020037^molecular_function^heme binding`GO:0055114^biological_process^oxi
TR16915|c0_g1	1.50579	0.00537813	up	5.4364	5.36982	14.8986	15.7973	EXGA_EMENI^EXGA_EMENI^Q:608-1381,H:59-298^38.61%ID^E:8e-39^RecName: Full=Probable glucan 1,3-beta-glucosidase A;^Eukaryota; Fungi; Dikarya; Ascomycota; Pezizomycotina; Eurotiomycetes; Eurotiomycetidae; Eurotiales; Aspergillaceae; Aspergillus	5-1564[+]	PF00150.13^Cellulase^Cellulase (glycosyl hydrolase family 5)^218-498^E:1.7e-26	sigP:1^17^0.79^YES	.	.	.	GO:0004553^molecular_function^hydrolase activity, hydrolyzing O-glycosyl compounds`GO:0005975^biological_process^carbohydrate metabolic process
TR16929|c0_g1	1.13492	0.00792418	up	16.2362	13.4245	16.5269	48.729	YHJX_ECOLI^YHJX_ECOLI^Q:1570-2043,H:203-363^27.88%ID^E:1e-06^RecName: Full=Uncharacterized MFS-type transporter YhjX;^Bacteria; Proteobacteria; Gammaproteobacteria; Enterobacteriales; Enterobacteriaceae; Escherichia	457-2370[+]	PF06813.8^Nodulin-like^Nodulin-like^13-258^E:4.4e-80	.	ExpAA=268.21^PredHel=12^Topology=i13-35o78-100i142-164o174-196i208-230o240-262i385-403o418-440i447-469o473-495i508-530o575-597i	.	.	.
TR16946|c0_g1	-2.6599	0.00147523	down	20.4321	1.72601	2.07604	1.43612	.	.	.	.	.	.	.	.
TR16981|c0_g1	1.08321	0.046162	up	2.80941	5.94516	5.45468	12.9746	Y103_SYNY3^Y103_SYNY3^Q:672-25,H:21-211^32.27%ID^E:2e-15^RecName: Full=Uncharacterized protein sll0103;^Bacteria; Cyanobacteria; Oscillatoriophycideae; Chroococcales; Synechocystis	1-1521[-]	PF13639.1^zf-RING_2^Ring finger domain^82-126^E:7.8e-10`PF00097.20^zf-C3HC4^Zinc finger, C3HC4 type (RING finger)^82-125^E:3.3e-07`PF13923.1^zf-C3HC4_2^Zinc finger, C3HC4 type (RING finger)^82-125^E:0.00044`PF05762.9^VWA_CoxE^VWA domain containing CoxE-li	.	.	.	.	GO:0005515^molecular_function^protein binding`GO:0008270^molecular_function^zinc ion binding`GO:0046872^molecular_function^metal ion binding
TR16991|c0_g1	-1.62402	0.00143272	down	6.93232	4.98626	1.99462	1.88181	PER12_ARATH^PER12_ARATH^Q:2-598,H:164-356^53.77%ID^E:3e-59^RecName: Full=Peroxidase 12;^Eukaryota; Viridiplantae; Streptophyta; Embryophyta; Tracheophyta; Spermatophyta; Magnoliophyta; eudicotyledons; Gunneridae; Pentapetalae; rosids; malvids; Brassicales	.	.	.	.	.	GO:0005618^cellular_component^cell wall`GO:0005576^cellular_component^extracellular region`GO:0016020^cellular_component^membrane`GO:0009505^cellular_component^plant-type cell wall`GO:0009506^cellular_component^plasmodesma`GO:0005773^cellular_component^va	.
TR16998|c0_g1	1.84052	0.0314365	up	0	4.28307	6.87941	8.17102	RHF2A_ARATH^RHF2A_ARATH^Q:623-1699,H:7-364^49.47%ID^E:2e-97^RecName: Full=E3 ubiquitin-protein ligase RHF2A;^Eukaryota; Viridiplantae; Streptophyta; Embryophyta; Tracheophyta; Spermatophyta; Magnoliophyta; eudicotyledons; Gunneridae; Pentapetalae; rosids;	611-1882[+]	PF12678.2^zf-rbx1^RING-H2 zinc finger^25-71^E:4.8e-10`PF13639.1^zf-RING_2^Ring finger domain^30-71^E:9.5e-13`PF13923.1^zf-C3HC4_2^Zinc finger, C3HC4 type (RING finger)^31-71^E:3.9e-08`PF00097.20^zf-C3HC4^Zinc finger, C3HC4 type (RING finger)^31-71^E:2.7e-	.	.	.	.	GO:0008270^molecular_function^zinc ion binding`GO:0005515^molecular_function^protein binding`GO:0046872^molecular_function^metal ion binding
TR17102|c0_g1	1.07452	0.00728403	up	43.5277	24.9313	55.076	89.3365	CATB_RAT^CATB_RAT^Q:177-950,H:5-268^40.88%ID^E:3e-45^RecName: Full=Cathepsin B;^Eukaryota; Metazoa; Chordata; Craniata; Vertebrata; Euteleostomi; Mammalia; Eutheria; Euarchontoglires; Glires; Rodentia; Sciurognathi; Muroidea; Muridae; Murinae; Rattus	144-959[+]	PF08127.8^Propeptide_C1^Peptidase family C1 propeptide^39-78^E:3.8e-14`PF00112.18^Peptidase_C1^Papain family cysteine protease^96-269^E:6.4e-43	sigP:1^21^0.857^YES	.	.	.	GO:0004197^molecular_function^cysteine-type endopeptidase activity`GO:0050790^biological_process^regulation of catalytic activity`GO:0008234^molecular_function^cysteine-type peptidase activity`GO:0006508^biological_process^proteolysis
TR17122|c2_g1	1.3307	0.0138497	up	3.39319	2.10957	6.1874	7.77485	.	.	.	.	.	.	.	.
TR17163|c0_g1	1.63281	0.0301395	up	0.875662	0.319632	2.19816	1.6342	.	.	.	.	.	.	.	.
TR17221|c0_g3	3.43196	0.000224808	up	0.291887	0	1.30261	2.3275	.	.	.	.	.	.	.	.
TR17229|c0_g1	1.05737	0.0353031	up	15.7619	11.7625	23.6912	33.6745	E13E_TOBAC^E13E_TOBAC^Q:52-1032,H:25-347^48.17%ID^E:1e-101^RecName: Full=Glucan endo-1,3-beta-glucosidase, basic vacuolar isoform GGIB50;^Eukaryota; Viridiplantae; Streptophyta; Embryophyta; Tracheophyta; Spermatophyta; Magnoliophyta; eudicotyledons; Gunn	64-1041[+]	PF00332.13^Glyco_hydro_17^Glycosyl hydrolases family 17^7-323^E:3.3e-124	.	.	.	.	GO:0004553^molecular_function^hydrolase activity, hydrolyzing O-glycosyl compounds`GO:0005975^biological_process^carbohydrate metabolic process
TR17244|c0_g2	-3.26994	0.0109343	down	0.180062	1.05015	0.0801671	0.0531717	.	2-544[-]	PF01156.14^IU_nuc_hydro^Inosine-uridine preferring nucleoside hydrolase^1-181^E:6.9e-16	.	.	.	.	.
TR17269|c2_g1	-2.79747	7.02946e-06	down	36.194	10.8036	4.23349	2.52559	.	.	.	.	.	.	.	.
TR17293|c0_g1	1.42788	0.00120577	up	16.1997	9.84467	28.4946	41.796	PME53_ARATH^PME53_ARATH^Q:3-347,H:218-334^56.41%ID^E:2e-48^RecName: Full=Probable pectinesterase 53;^Eukaryota; Viridiplantae; Streptophyta; Embryophyta; Tracheophyta; Spermatophyta; Magnoliophyta; eudicotyledons; Gunneridae; Pentapetalae; rosids; malvids	.	.	.	.	COG4677^pectinesterase	GO:0005618^cellular_component^cell wall`GO:0005737^cellular_component^cytoplasm`GO:0005576^cellular_component^extracellular region`GO:0045330^molecular_function^aspartyl esterase activity`GO:0030599^molecular_function^pectinesterase activity`GO:0042545^bi	.
TR17306|c2_g2	-1.13036	0.023666	down	5.03506	3.19632	1.42473	2.37702	.	.	.	.	.	.	.	.
TR17336|c0_g1	-1.48994	0.000835234	down	34.8076	16.9405	9.19969	9.26049	.	.	.	.	.	.	.	.
TR17368|c1_g1	1.37577	0.040165	up	0.875662	0.575338	1.2212	2.62463	.	.	.	.	.	.	.	.
TR17368|c1_g2	1.69237	0.000139769	up	4.9256	4.47485	12.619	17.8277	.	1-312[+]	PF04640.9^PLATZ^PLATZ transcription factor^2-29^E:8.8e-10	.	.	.	.	.
TR17393|c0_g1	-1.47788	0.00103673	down	61.4058	29.0226	16.1605	16.342	.	.	.	.	.	.	.	.
TR17402|c1_g2	-1.46428	0.045322	down	1.56889	1.40638	0.488479	0.594256	.	.	.	.	.	.	.	.
TR17415|c0_g1	1.3328	0.00913458	up	4.63371	1.66209	5.29186	10.8452	NPC2_ARATH^NPC2_ARATH^Q:123-1577,H:26-512^70.23%ID^E:0^RecName: Full=Non-specific phospholipase C2;^Eukaryota; Viridiplantae; Streptophyta; Embryophyta; Tracheophyta; Spermatophyta; Magnoliophyta; eudicotyledons; Gunneridae; Pentapetalae; rosids; malvids;	3-1601[+]	PF04185.9^Phosphoesterase^Phosphoesterase family^42-402^E:1.2e-101	.	ExpAA=20.57^PredHel=1^Topology=i20-42o	.	.	GO:0016788^molecular_function^hydrolase activity, acting on ester bonds
TR17428|c0_g1	1.39592	0.00430928	up	1.64187	2.62098	4.3149	6.78442	.	1015-1596[+]	.	.	.	.	.	.
TR17455|c0_g1	-1.62003	0.0327888	down	1.20403	3.57988	0.936252	0.594256	SYMPK_MOUSE^SYMPK_MOUSE^Q:1328-222,H:34-392^25.59%ID^E:1e-20^RecName: Full=Symplekin;^Eukaryota; Metazoa; Chordata; Craniata; Vertebrata; Euteleostomi; Mammalia; Eutheria; Euarchontoglires; Glires; Rodentia; Sciurognathi; Muroidea; Muridae; Murinae; Mus;	3-1565[-]	PF11935.3^DUF3453^Domain of unknown function (DUF3453)^165-412^E:3.4e-48	.	.	.	.	.
TR17456|c1_g1	-1.24418	0.00986673	down	57.7937	51.269	25.9301	20.1057	.	.	.	.	.	.	.	.
TR17470|c0_g2	-1.13481	0.00775961	down	8.97553	6.20086	3.13441	3.81314	ATL73_ARATH^ATL73_ARATH^Q:218-577,H:41-159^46.72%ID^E:6e-24^RecName: Full=RING-H2 finger protein ATL73;^Eukaryota; Viridiplantae; Streptophyta; Embryophyta; Tracheophyta; Spermatophyta; Magnoliophyta; eudicotyledons; Gunneridae; Pentapetalae; rosids; malv	2-787[+]	PF13639.1^zf-RING_2^Ring finger domain^145-188^E:1.1e-14`PF12678.2^zf-rbx1^RING-H2 zinc finger^145-188^E:2.1e-08`PF13923.1^zf-C3HC4_2^Zinc finger, C3HC4 type (RING finger)^146-187^E:2.1e-06`PF00097.20^zf-C3HC4^Zinc finger, C3HC4 type (RING finger)^146-187	.	ExpAA=22.69^PredHel=1^Topology=o72-94i	.	.	GO:0005515^molecular_function^protein binding`GO:0008270^molecular_function^zinc ion binding`GO:0046872^molecular_function^metal ion binding
TR17583|c0_g1	-4.34335	5.55631e-06	down	86.8	2.1735	2.15745	2.22846	.	.	.	.	.	.	.	.
TR17603|c1_g1	-1.20164	0.0356451	down	4.26885	2.68491	1.50614	1.53516	.	.	.	.	.	.	.	.
TR17628|c0_g1	2.06976	0.0293216	up	0.547289	0.511411	2.52381	1.93133	ERDL6_ARATH^ERDL6_ARATH^Q:1004-474,H:310-487^59.55%ID^E:3e-56^RecName: Full=Sugar transporter ERD6-like 6;^Eukaryota; Viridiplantae; Streptophyta; Embryophyta; Tracheophyta; Spermatophyta; Magnoliophyta; eudicotyledons; Gunneridae; Pentapetalae; rosids; m	465-1004[-]	PF00083.19^Sugar_tr^Sugar (and other) transporter^1-173^E:2.1e-39	.	ExpAA=108.35^PredHel=5^Topology=o11-31i38-60o75-99i111-133o143-162i	.	.	GO:0022857^molecular_function^transmembrane transporter activity`GO:0055085^biological_process^transmembrane transport`GO:0016021^cellular_component^integral component of membrane
TR17670|c0_g3	-1.13572	0.0380397	down	1.67835	2.1735	1.2212	0.495213	TPH1_MOUSE^TPH1_MOUSE^Q:1283-297,H:90-433^42.44%ID^E:5e-95^RecName: Full=Tryptophan 5-hydroxylase 1;^Eukaryota; Metazoa; Chordata; Craniata; Vertebrata; Euteleostomi; Mammalia; Eutheria; Euarchontoglires; Glires; Rodentia; Sciurognathi; Muroidea; Muridae;	363-1427[-]	PF00351.16^Biopterin_H^Biopterin-dependent aromatic amino acid hydroxylase^70-351^E:2.7e-107	.	.	.	.	GO:0016714^molecular_function^oxidoreductase activity, acting on paired donors, with incorporation or reduction of molecular oxygen, reduced pteridine as one donor, and incorporation of one atom of oxygen`GO:0055114^biological_process^oxidation-reduction
TR17680|c0_g1	10.8829	0.000490659	up	0	0	1.38402	1.58468	AMYA_VIGMU^AMYA_VIGMU^Q:125-1219,H:24-375^53.53%ID^E:6e-123^RecName: Full=Alpha-amylase;^Eukaryota; Viridiplantae; Streptophyta; Embryophyta; Tracheophyta; Spermatophyta; Magnoliophyta; eudicotyledons; Gunneridae; Pentapetalae; rosids; fabids; Fabales; Fa	2-1219[+]	PF00128.19^Alpha-amylase^Alpha amylase, catalytic domain^71-374^E:3.4e-20	sigP:1^26^0.831^YES	.	.	.	GO:0003824^molecular_function^catalytic activity`GO:0043169^molecular_function^cation binding`GO:0005975^biological_process^carbohydrate metabolic process
TR17685|c0_g1	1.38349	0.000620061	up	14.12	7.28761	18.8472	37.3391	PTR7_ARATH^PTR7_ARATH^Q:267-1970,H:14-584^53.9%ID^E:0^RecName: Full=Protein NRT1/ PTR FAMILY 6.3;^Eukaryota; Viridiplantae; Streptophyta; Embryophyta; Tracheophyta; Spermatophyta; Magnoliophyta; eudicotyledons; Gunneridae; Pentapetalae; rosids; malvids; B	219-2012[+]	PF00854.16^PTR2^POT family^102-502^E:4.5e-96	.	ExpAA=252.83^PredHel=11^Topology=o76-95i102-124o147-169i190-212o216-238i334-356o371-393i417-434o454-476i496-518o543-565i	.	.	GO:0005215^molecular_function^transporter activity`GO:0006810^biological_process^transport`GO:0016020^cellular_component^membrane
TR17740|c0_g1	1.1782	0.0173355	up	3.68508	5.05019	5.90246	13.8165	GUX6_ARATH^GUX6_ARATH^Q:554-2224,H:8-534^58.07%ID^E:0^RecName: Full=Inositol phosphorylceramide glucuronosyltransferase 1 {ECO:0000303|PubMed:25122154};^Eukaryota; Viridiplantae; Streptophyta; Embryophyta; Tracheophyta; Spermatophyta; Magnoliophyta; eudic	539-2236[+]	PF01501.15^Glyco_transf_8^Glycosyl transferase family 8^51-273^E:8e-22	sigP:1^20^0.695^YES	ExpAA=122.40^PredHel=5^Topology=o310-332i396-418o423-445i489-511o521-543i	.	.	GO:0016757^molecular_function^transferase activity, transferring glycosyl groups
TR1776|c0_g1	1.0418	0.0199498	up	63.7044	25.6984	83.8963	100.429	CHIT1_HUMAN^CHIT1_HUMAN^Q:3-398,H:130-269^38.73%ID^E:1e-20^RecName: Full=Chitotriosidase-1;^Eukaryota; Metazoa; Chordata; Craniata; Vertebrata; Euteleostomi; Mammalia; Eutheria; Euarchontoglires; Primates; Haplorrhini; Catarrhini; Hominidae; Homo	3-398[-]	.	.	.	.	.	.
TR17770|c0_g1	1.22088	0.0213742	up	3.3567	3.57988	5.08832	11.0928	SUT2_STYHA^SUT2_STYHA^Q:2699-816,H:23-654^67.88%ID^E:0^RecName: Full=High affinity sulfate transporter 2;^Eukaryota; Viridiplantae; Streptophyta; Embryophyta; Tracheophyta; Spermatophyta; Magnoliophyta; eudicotyledons; Gunneridae; Pentapetalae; rosids; fa	786-2786[-]	PF13792.1^Sulfate_tra_GLY^Sulfate transporter N-terminal domain with GLY motif^90-171^E:2.2e-31`PF00916.15^Sulfate_transp^Sulfate transporter family^202-480^E:1.8e-104`PF01740.16^STAS^STAS domain^536-654^E:2.9e-32	.	ExpAA=219.09^PredHel=10^Topology=i156-173o188-210i213-235o264-286i293-315o353-375i387-406o421-443i450-472o485-507i	.	.	GO:0015116^molecular_function^sulfate transmembrane transporter activity`GO:0008272^biological_process^sulfate transport`GO:0016021^cellular_component^integral component of membrane
TR17796|c1_g2	1.09145	0.0251811	up	3.75805	2.81276	6.798	7.27964	.	427-1095[-]	PF07816.6^DUF1645^Protein of unknown function (DUF1645)^82-197^E:1.7e-14	.	.	.	.	.
TR17801|c0_g1	-1.58406	0.00253706	down	1789.85	622.451	363.062	441.582	.	309-737[+]	PF04398.7^DUF538^Protein of unknown function, DUF538^26-139^E:2.3e-22	.	.	.	.	.
TR17810|c4_g1	-3.60299	0.0150124	down	5.181	1.85387	0.569892	0	.	.	.	.	.	.	.	.
TR17810|c4_g2	-2.15866	0.00269799	down	25.1753	2.36528	2.72734	3.46649	.	.	.	.	.	.	.	.
TR17893|c0_g1	1.05653	0.030665	up	4.59722	3.83558	4.59985	13.0241	ERG15_ARATH^ERG15_ARATH^Q:348-650,H:83-177^60%ID^E:3e-23^RecName: Full=Squalene epoxidase 2, mitochondrial;^Eukaryota; Viridiplantae; Streptophyta; Embryophyta; Tracheophyta; Spermatophyta; Magnoliophyta; eudicotyledons; Gunneridae; Pentapetalae; rosids;	303-650[+]	PF01494.14^FAD_binding_3^FAD binding domain^62-93^E:2.7e-06`PF01946.12^Thi4^Thi4 family^62-95^E:1.9e-05`PF00890.19^FAD_binding_2^FAD binding domain^63-92^E:8.5e-05`PF13450.1^NAD_binding_8^NAD(P)-binding Rossmann-like domain^66-92^E:1.8e-05	.	ExpAA=32.66^PredHel=1^Topology=o4-21i	.	.	.
TR17898|c3_g1	-1.03558	0.0443972	down	183.451	77.9902	76.8541	50.7098	.	.	.	.	.	.	.	.
TR17914|c0_g1	1.79632	0.000953699	up	19.374	10.9314	53.6106	51.8488	.	361-807[-]	PF04885.8^Stig1^Stigma-specific protein, Stig1^50-148^E:4.7e-32	sigP:1^25^0.875^YES	ExpAA=18.43^PredHel=1^Topology=i9-26o	.	.	.
TR17916|c0_g1	1.54855	0.0277702	up	0.693232	0.575338	1.42473	2.3275	.	.	.	.	.	.	.	.
TR17961|c0_g1	-1.02583	0.0336084	down	4.59722	2.87669	1.62826	2.0799	.	.	.	.	.	.	.	.
TR18023|c1_g1	1.5464	0.00321828	up	8.06339	2.68491	7.57143	24.1664	ZOG_PHALU^ZOG_PHALU^Q:993-1,H:13-336^34.71%ID^E:1e-50^RecName: Full=Zeatin O-glucosyltransferase;^Eukaryota; Viridiplantae; Streptophyta; Embryophyta; Tracheophyta; Spermatophyta; Magnoliophyta; eudicotyledons; Gunneridae; Pentapetalae; rosids; fabids; Fa	1-1038[-]	.	.	.	.	.	.
TR18063|c0_g2	-1.04781	0.0454164	down	4.26885	2.68491	1.75038	1.6342	.	.	.	.	.	.	.	.
TR18076|c0_g1	1.08787	0.0306662	up	3.86751	1.98172	5.90246	6.68538	.	.	.	.	.	.	.	.
TR18076|c1_g1	1.01846	0.021803	up	9.92417	3.57988	14.4508	13.1727	.	.	.	.	.	.	.	.
TR18098|c0_g1	1.51251	0.000589123	up	15.1417	6.13693	32.4432	28.6233	AB6G_ARATH^AB6G_ARATH^Q:56-562,H:559-727^65.09%ID^E:2e-70^RecName: Full=ABC transporter G family member 6;^Eukaryota; Viridiplantae; Streptophyta; Embryophyta; Tracheophyta; Spermatophyta; Magnoliophyta; eudicotyledons; Gunneridae; Pentapetalae; rosids; m	.	.	.	.	COG1131^(ABC) transporter	GO:0016021^cellular_component^integral component of membrane`GO:0005524^molecular_function^ATP binding`GO:0016887^molecular_function^ATPase activity`GO:0009624^biological_process^response to nematode`GO:0006810^biological_process^transport	.
TR18109|c0_g1	-1.27998	0.0351251	down	2.0797	3.96344	1.18049	1.28755	TTL12_HUMAN^TTL12_HUMAN^Q:1655-252,H:166-634^36.9%ID^E:2e-93^RecName: Full=Tubulin--tyrosine ligase-like protein 12;^Eukaryota; Metazoa; Chordata; Craniata; Vertebrata; Euteleostomi; Mammalia; Eutheria; Euarchontoglires; Primates; Haplorrhini; Catarrhini;	228-2354[-]	PF13504.1^LRR_7^Leucine rich repeat^17-30^E:350`PF13504.1^LRR_7^Leucine rich repeat^43-55^E:900`PF13504.1^LRR_7^Leucine rich repeat^116-128^E:1300`PF13504.1^LRR_7^Leucine rich repeat^141-153^E:180`PF03133.10^TTL^Tubulin-tyrosine ligase family^426-675^E:1.	.	.	.	.	GO:0005515^molecular_function^protein binding`GO:0006464^biological_process^cellular protein modification process
TR18168|c0_g1	1.41258	0.00453527	up	25.8685	6.96798	35.2519	52.5421	GAOA_GIBZE^GAOA_GIBZE^Q:1556-237,H:266-677^26.58%ID^E:5e-19^RecName: Full=Galactose oxidase;^Eukaryota; Fungi; Dikarya; Ascomycota; Pezizomycotina; Sordariomycetes; Hypocreomycetidae; Hypocreales; Nectriaceae; Fusarium	225-1889[-]	PF07250.6^Glyoxal_oxid_N^Glyoxal oxidase N-terminus^47-290^E:1.6e-99`PF09118.6^DUF1929^Domain of unknown function (DUF1929)^445-551^E:1.5e-26	.	ExpAA=21.86^PredHel=1^Topology=i7-29o	.	.	.
TR18197|c2_g2	1.52979	0.0367907	up	0.474317	0.383558	1.2212	1.28755	.	.	.	.	.	.	.	.
TR18204|c0_g2	-1.5996	0.00187729	down	7.80798	4.347	1.95392	2.0799	.	.	.	.	.	.	.	.
TR18209|c0_g1	1.53737	0.0107882	up	1.13106	1.02282	2.52381	3.76362	PME41_ARATH^PME41_ARATH^Q:76-1614,H:53-571^48.11%ID^E:8e-157^RecName: Full=Probable pectinesterase/pectinesterase inhibitor 41;^Eukaryota; Viridiplantae; Streptophyta; Embryophyta; Tracheophyta; Spermatophyta; Magnoliophyta; eudicotyledons; Gunneridae; Pe	1-1620[+]	PF04043.10^PMEI^Plant invertase/pectin methylesterase inhibitor^17-149^E:3e-16`PF01095.14^Pectinesterase^Pectinesterase^228-524^E:3e-147	.	.	.	.	GO:0004857^molecular_function^enzyme inhibitor activity`GO:0030599^molecular_function^pectinesterase activity`GO:0042545^biological_process^cell wall modification`GO:0005618^cellular_component^cell wall
TR18254|c0_g1	1.20701	0.0235522	up	1.86078	1.72601	2.72734	5.59591	FK132_ARATH^FK132_ARATH^Q:2-199,H:328-393^62.12%ID^E:3e-17^RecName: Full=F-box/kelch-repeat protein At5g60570;^Eukaryota; Viridiplantae; Streptophyta; Embryophyta; Tracheophyta; Spermatophyta; Magnoliophyta; eudicotyledons; Gunneridae; Pentapetalae; rosid	.	.	.	.	.	GO:0005634^cellular_component^nucleus	.
TR18254|c3_g2	1.2712	0.0309428	up	1.49592	1.66209	2.03533	5.59591	FK132_ARATH^FK132_ARATH^Q:876-1,H:44-334^57.53%ID^E:2e-100^RecName: Full=F-box/kelch-repeat protein At5g60570;^Eukaryota; Viridiplantae; Streptophyta; Embryophyta; Tracheophyta; Spermatophyta; Magnoliophyta; eudicotyledons; Gunneridae; Pentapetalae; rosid	1-1158[-]	PF01344.20^Kelch_1^Kelch motif^231-276^E:8.8e-09`PF13418.1^Kelch_4^Galactose oxidase, central domain^232-276^E:6.7e-05`PF01344.20^Kelch_1^Kelch motif^287-324^E:1.8e-07`PF13418.1^Kelch_4^Galactose oxidase, central domain^288-324^E:9.5e-05	.	.	.	.	GO:0005515^molecular_function^protein binding
TR1831|c0_g1	1.86071	0.00023208	up	83.8081	35.0956	225.148	207.049	.	.	.	.	.	.	.	.
TR18353|c0_g1	1.09334	0.00882289	up	7.11475	8.88577	11.7642	22.3341	.	274-1752[-]	.	.	ExpAA=22.08^PredHel=1^Topology=o44-66i	.	.	.
TR18386|c0_g1	-1.24488	0.0195541	down	2.5905	2.94061	1.13978	1.18851	.	.	.	.	.	.	.	.
TR18392|c0_g1	1.50717	0.00847166	up	94.462	31.6436	78.3602	280.39	ACCO_MUSAC^ACCO_MUSAC^Q:1419-454,H:1-306^56.83%ID^E:1e-101^RecName: Full=1-aminocyclopropane-1-carboxylate oxidase;^Eukaryota; Viridiplantae; Streptophyta; Embryophyta; Tracheophyta; Spermatophyta; Magnoliophyta; Liliopsida; Zingiberales; Musaceae; Musa	445-1419[-]	PF14226.1^DIOX_N^non-haem dioxygenase in morphine synthesis N-terminal^3-110^E:3.4e-18`PF03171.15^2OG-FeII_Oxy^2OG-Fe(II) oxygenase superfamily^171-267^E:3.5e-22	.	.	.	.	GO:0016491^molecular_function^oxidoreductase activity`GO:0016706^molecular_function^oxidoreductase activity, acting on paired donors, with incorporation or reduction of molecular oxygen, 2-oxoglutarate as one donor, and incorporation of one atom each of o
TR18422|c0_g1	1.31744	0.00212568	up	19.52	7.60724	34.0307	33.9221	.	.	.	.	.	.	.	.
TR18430|c0_g1	1.27094	0.00826987	up	13.3538	24.1003	44.8994	45.312	.	1199-3982[+]	.	.	ExpAA=22.44^PredHel=1^Topology=i39-61o	.	.	.
TR18446|c0_g1	-1.35822	0.0335933	down	1.16755	3.51595	1.13978	0.643777	PPA29_ARATH^PPA29_ARATH^Q:25-1134,H:14-382^58.76%ID^E:1e-158^RecName: Full=Probable inactive purple acid phosphatase 29;^Eukaryota; Viridiplantae; Streptophyta; Embryophyta; Tracheophyta; Spermatophyta; Magnoliophyta; eudicotyledons; Gunneridae; Pentapeta	1-1152[+]	PF00149.23^Metallophos^Calcineurin-like phosphoesterase^44-302^E:1.1e-15`PF12850.2^Metallophos_2^Calcineurin-like phosphoesterase superfamily domain^45-327^E:2e-07	sigP:1^19^0.773^YES	.	.	.	GO:0016787^molecular_function^hydrolase activity
TR18456|c2_g5	2.58629	6.53437e-05	up	0.875662	1.2146	3.78571	8.66623	.	3-335[+]	.	.	.	.	.	.
TR18458|c0_g1	1.77174	0.000722832	up	4.74317	5.24197	17.4224	16.6392	AL2B7_ARATH^AL2B7_ARATH^Q:53-1552,H:35-534^61.4%ID^E:0^RecName: Full=Aldehyde dehydrogenase family 2 member B7, mitochondrial;^Eukaryota; Viridiplantae; Streptophyta; Embryophyta; Tracheophyta; Spermatophyta; Magnoliophyta; eudicotyledons; Gunneridae; Pen	47-1555[+]	PF00171.17^Aldedh^Aldehyde dehydrogenase family^30-492^E:1.9e-182	.	.	.	.	GO:0016491^molecular_function^oxidoreductase activity`GO:0008152^biological_process^metabolic process`GO:0055114^biological_process^oxidation-reduction process
TR18463|c0_g1	1.0878	0.0170123	up	6.60395	2.94061	10.7465	9.7557	.	.	.	.	.	.	.	.
TR18473|c2_g1	1.33723	0.035137	up	0.401345	0.511411	1.18049	1.08947	SNAK2_SOLTU^SNAK2_SOLTU^Q:537-412,H:63-104^78.57%ID^E:2e-15^RecName: Full=Snakin-2;^Eukaryota; Viridiplantae; Streptophyta; Embryophyta; Tracheophyta; Spermatophyta; Magnoliophyta; eudicotyledons; Gunneridae; Pentapetalae; asterids; lamiids; Solanales; So	.	.	.	.	.	GO:0005618^cellular_component^cell wall`GO:0005576^cellular_component^extracellular region`GO:0006952^biological_process^defense response	.
TR18481|c0_g1	1.11381	0.0301153	up	87.9675	29.7258	129.854	125.091	GUN1_ARATH^GUN1_ARATH^Q:2-244,H:100-180^72.84%ID^E:5e-39^RecName: Full=Endoglucanase 1;^Eukaryota; Viridiplantae; Streptophyta; Embryophyta; Tracheophyta; Spermatophyta; Magnoliophyta; eudicotyledons; Gunneridae; Pentapetalae; rosids; malvids; Brassicales	.	.	.	.	NOG05134^	GO:0005576^cellular_component^extracellular region`GO:0008810^molecular_function^cellulase activity`GO:0071555^biological_process^cell wall organization`GO:0030245^biological_process^cellulose catabolic process`GO:0007389^biological_process^pattern specif	.
TR18481|c2_g1	1.04547	0.047755	up	323.083	119.542	454.286	459.508	GUN17_ARATH^GUN17_ARATH^Q:1-684,H:186-413^63.6%ID^E:8e-98^RecName: Full=Endoglucanase 17;^Eukaryota; Viridiplantae; Streptophyta; Embryophyta; Tracheophyta; Spermatophyta; Magnoliophyta; eudicotyledons; Gunneridae; Pentapetalae; rosids; malvids; Brassical	1-684[+]	PF00759.14^Glyco_hydro_9^Glycosyl hydrolase family 9^1-228^E:6.8e-69	.	.	.	.	GO:0004553^molecular_function^hydrolase activity, hydrolyzing O-glycosyl compounds`GO:0005975^biological_process^carbohydrate metabolic process
TR18493|c0_g1	1.01805	0.0272706	up	58.9247	22.1825	52.9186	111.621	S47A2_MOUSE^S47A2_MOUSE^Q:2319-877,H:9-479^34.3%ID^E:3e-60^RecName: Full=Multidrug and toxin extrusion protein 2;^Eukaryota; Metazoa; Chordata; Craniata; Vertebrata; Euteleostomi; Mammalia; Eutheria; Euarchontoglires; Glires; Rodentia; Sciurognathi; Muroi	739-2379[-]	PF01554.13^MatE^MatE^72-231^E:9.6e-27`PF01554.13^MatE^MatE^294-456^E:1.9e-30	.	ExpAA=249.45^PredHel=10^Topology=i100-122o142-164i177-199o214-236i243-265o308-330i365-387o402-419i440-462o467-489i	.	.	GO:0015238^molecular_function^drug transmembrane transporter activity`GO:0015297^molecular_function^antiporter activity`GO:0006855^biological_process^drug transmembrane transport`GO:0055085^biological_process^transmembrane transport`GO:0016020^cellular_co
TR18522|c0_g2	1.77087	0.00443721	up	1.45944	0.767117	5.00691	2.72367	.	38-568[+]	.	.	.	.	.	.
TR18535|c0_g2	-1.09807	0.0362739	down	5.58234	17.7076	7.04224	3.76362	SMC1_ARATH^SMC1_ARATH^Q:3825-169,H:1-1218^63.12%ID^E:0^RecName: Full=Structural maintenance of chromosomes protein 1;^Eukaryota; Viridiplantae; Streptophyta; Embryophyta; Tracheophyta; Spermatophyta; Magnoliophyta; eudicotyledons; Gunneridae; Pentapetalae	166-3825[-]	PF02463.14^SMC_N^RecF/RecN/SMC N terminal domain^10-137^E:1.5e-31`PF13555.1^AAA_29^P-loop containing region of AAA domain^11-55^E:3.6e-08`PF13476.1^AAA_23^AAA domain^12-251^E:6.4e-17`PF02463.14^SMC_N^RecF/RecN/SMC N terminal domain^416-1201^E:1.3e-24`PF06	.	.	.	.	GO:0005515^molecular_function^protein binding`GO:0005524^molecular_function^ATP binding`GO:0051276^biological_process^chromosome organization`GO:0005694^cellular_component^chromosome
TR18547|c0_g2	1.0206	0.0178251	up	7.11475	7.22368	14.0845	15.005	.	448-1476[-]	PF11937.3^DUF3455^Protein of unknown function (DUF3455)^33-188^E:1.4e-16`PF11937.3^DUF3455^Protein of unknown function (DUF3455)^221-342^E:4.3e-24	sigP:1^25^0.859^YES	.	.	.	.
TR18573|c0_g1	1.03145	0.019319	up	4.19588	2.87669	6.30952	8.27006	YIPF5_XENLA^YIPF5_XENLA^Q:447-935,H:96-256^36.36%ID^E:8e-24^RecName: Full=Protein YIPF5;^Eukaryota; Metazoa; Chordata; Craniata; Vertebrata; Euteleostomi; Amphibia; Batrachia; Anura; Pipoidea; Pipidae; Xenopodinae; Xenopus; Xenopus	189-938[+]	PF04893.12^Yip1^Yip1 domain^102-238^E:1.5e-08	.	ExpAA=88.95^PredHel=5^Topology=o116-133i138-160o175-192i199-221o231-248i	.	.	GO:0016020^cellular_component^membrane
TR18586|c0_g1	1.01079	0.0319846	up	3.21076	2.68491	5.25115	6.68538	.	129-2294[+]	PF05553.6^DUF761^Cotton fibre expressed protein^678-707^E:1.4e-11	.	ExpAA=36.03^PredHel=2^Topology=o49-68i89-106o	.	.	.
TR18635|c0_g1	1.20701	0.030739	up	2.80941	1.08675	3.29723	5.89304	.	138-1271[-]	PF11937.3^DUF3455^Protein of unknown function (DUF3455)^42-217^E:5.6e-25`PF11937.3^DUF3455^Protein of unknown function (DUF3455)^268-376^E:4.8e-16	sigP:1^26^0.72^YES	.	.	.	.
TR18655|c1_g1	-3.67392	2.06707e-06	down	97.5633	7.28761	4.11137	4.11027	.	.	.	.	.	.	.	.
TR18693|c0_g2	-4.95654	8.07977e-09	down	49.5479	4.53877	1.13978	0.594256	.	.	.	.	.	.	.	.
TR18698|c0_g1	2.23063	1.02358e-05	up	3.97696	1.27853	9.32181	15.8963	.	.	.	.	.	.	.	.
TR18700|c0_g1	1.15464	0.0180493	up	79.5758	73.5154	191.036	149.802	BGL24_ORYSJ^BGL24_ORYSJ^Q:97-1521,H:30-503^55.77%ID^E:0^RecName: Full=Beta-glucosidase 24;^Eukaryota; Viridiplantae; Streptophyta; Embryophyta; Tracheophyta; Spermatophyta; Magnoliophyta; Liliopsida; Poales; Poaceae; BEP clade; Ehrhartoideae; Oryzeae; Ory	1-1527[+]	PF00232.13^Glyco_hydro_1^Glycosyl hydrolase family 1^34-507^E:2.3e-167	sigP:1^26^0.739^YES	.	.	.	GO:0004553^molecular_function^hydrolase activity, hydrolyzing O-glycosyl compounds`GO:0005975^biological_process^carbohydrate metabolic process
TR18705|c1_g1	-1.21634	0.00837196	down	330.562	135.716	99.6498	101.073	.	.	.	.	.	.	.	.
TR18717|c0_g1	1.41022	0.0126735	up	9.34039	2.74884	7.36789	25.0578	C75A1_PINTA^C75A1_PINTA^Q:1539-85,H:39-521^54.16%ID^E:9e-165^RecName: Full=Cytochrome P450 750A1;^Eukaryota; Viridiplantae; Streptophyta; Embryophyta; Tracheophyta; Spermatophyta; Pinidae; Pinales; Pinaceae; Pinus; Pinus	79-1674[-]	PF00067.17^p450^Cytochrome P450^50-514^E:1.3e-98	.	ExpAA=27.04^PredHel=1^Topology=i12-34o	.	.	GO:0005506^molecular_function^iron ion binding`GO:0016705^molecular_function^oxidoreductase activity, acting on paired donors, with incorporation or reduction of molecular oxygen`GO:0020037^molecular_function^heme binding`GO:0055114^biological_process^oxi
TR18781|c0_g1	1.34519	0.00891877	up	7.04178	3.06847	7.85637	18.0753	ACEA_PINTA^ACEA_PINTA^Q:75-1796,H:1-580^77.57%ID^E:0^RecName: Full=Isocitrate lyase;^Eukaryota; Viridiplantae; Streptophyta; Embryophyta; Tracheophyta; Spermatophyta; Pinidae; Pinales; Pinaceae; Pinus; Pinus	75-1799[+]	PF00463.16^ICL^Isocitrate lyase family^21-548^E:3.6e-255`PF13714.1^PEP_mutase^Phosphoenolpyruvate phosphomutase^158-255^E:1.6e-11	.	.	.	.	GO:0004451^molecular_function^isocitrate lyase activity`GO:0019752^biological_process^carboxylic acid metabolic process
TR18783|c2_g2	-2.27156	0.0197455	down	27.4739	0.383558	3.74501	2.03037	.	.	.	.	.	.	.	.
TR18786|c0_g1	1.80541	0.00135882	up	2.48104	1.40638	5.94316	7.82437	PER4_VITVI^PER4_VITVI^Q:1-783,H:61-321^71.26%ID^E:4e-134^RecName: Full=Peroxidase 4 {ECO:0000250|UniProtKB:Q42578};^Eukaryota; Viridiplantae; Streptophyta; Embryophyta; Tracheophyta; Spermatophyta; Magnoliophyta; eudicotyledons; Gunneridae; Pentapetalae;	1-786[+]	PF00141.18^peroxidase^Peroxidase^1-224^E:7.2e-73	.	.	.	.	GO:0004601^molecular_function^peroxidase activity`GO:0020037^molecular_function^heme binding`GO:0006979^biological_process^response to oxidative stress`GO:0055114^biological_process^oxidation-reduction process
TR18804|c0_g1	2.05482	0.000122739	up	4.23237	2.49313	7.44931	20.7494	PTR3_ARATH^PTR3_ARATH^Q:3-590,H:316-511^55.61%ID^E:5e-66^RecName: Full=Protein NRT1/ PTR FAMILY 5.2;^Eukaryota; Viridiplantae; Streptophyta; Embryophyta; Tracheophyta; Spermatophyta; Magnoliophyta; eudicotyledons; Gunneridae; Pentapetalae; rosids; malvids	3-608[+]	PF00854.16^PTR2^POT family^3-185^E:1e-35	.	ExpAA=103.59^PredHel=5^Topology=o20-39i52-74o94-116i136-158o178-197i	.	.	GO:0005215^molecular_function^transporter activity`GO:0006810^biological_process^transport`GO:0016020^cellular_component^membrane
TR18828|c0_g1	-1.28236	0.0173865	down	3.46616	9.39718	2.76805	2.47607	RH39_ORYSJ^RH39_ORYSJ^Q:343-2052,H:64-618^58.62%ID^E:0^RecName: Full=DEAD-box ATP-dependent RNA helicase 39;^Eukaryota; Viridiplantae; Streptophyta; Embryophyta; Tracheophyta; Spermatophyta; Magnoliophyta; Liliopsida; Poales; Poaceae; BEP clade; Ehrhartoi	166-2097[+]	PF00270.24^DEAD^DEAD/DEAH box helicase^121-304^E:3.3e-38`PF00271.26^Helicase_C^Helicase conserved C-terminal domain^374-451^E:1.3e-19	.	.	.	.	GO:0003676^molecular_function^nucleic acid binding`GO:0005524^molecular_function^ATP binding
TR18927|c0_g1	1.34927	0.00143894	up	10.8363	8.24651	19.7834	28.97	GTL1_ARATH^GTL1_ARATH^Q:264-518,H:16-97^47.67%ID^E:8e-13^RecName: Full=Trihelix transcription factor GTL1;^Eukaryota; Viridiplantae; Streptophyta; Embryophyta; Tracheophyta; Spermatophyta; Magnoliophyta; eudicotyledons; Gunneridae; Pentapetalae; rosids; m	3-521[+]	.	.	.	.	.	.
TR18938|c1_g1	1.12714	0.0276316	up	2.0797	1.66209	3.0937	5.15022	.	1-1425[-]	PF02987.11^LEA_4^Late embryogenesis abundant protein^123-166^E:2.2e-05`PF02987.11^LEA_4^Late embryogenesis abundant protein^164-193^E:0.00025`PF02987.11^LEA_4^Late embryogenesis abundant protein^198-229^E:0.0094`PF02987.11^LEA_4^Late embryogenesis abundan	.	.	.	.	.
TR18945|c0_g1	1.03482	0.0146384	up	39.2588	29.4061	37.7757	103.054	SERB1_ARATH^SERB1_ARATH^Q:321-1400,H:72-429^78.33%ID^E:0^RecName: Full=Phosphoserine aminotransferase 1, chloroplastic;^Eukaryota; Viridiplantae; Streptophyta; Embryophyta; Tracheophyta; Spermatophyta; Magnoliophyta; eudicotyledons; Gunneridae; Pentapetal	102-1403[+]	PF00266.14^Aminotran_5^Aminotransferase class-V^75-422^E:1.9e-49	.	.	.	.	GO:0008152^biological_process^metabolic process
TR18955|c0_g1	1.63029	0.00148593	up	33.9319	9.14148	39.6889	94.0905	INV1_ARATH^INV1_ARATH^Q:1858-191,H:26-581^51.49%ID^E:0^RecName: Full=Beta-fructofuranosidase, insoluble isoenzyme CWINV1;^Eukaryota; Viridiplantae; Streptophyta; Embryophyta; Tracheophyta; Spermatophyta; Magnoliophyta; eudicotyledons; Gunneridae; Pentapet	167-1924[-]	PF00251.15^Glyco_hydro_32N^Glycosyl hydrolases family 32 N-terminal domain^57-379^E:1e-105`PF08244.7^Glyco_hydro_32C^Glycosyl hydrolases family 32 C terminal^448-535^E:6.1e-16	sigP:1^25^0.88^YES	ExpAA=17.53^PredHel=1^Topology=i7-25o	.	.	.
TR18957|c0_g1	-1.16189	0.0414674	down	3.75805	1.91779	1.18049	1.3866	KIC_ARATH^KIC_ARATH^Q:50-247,H:46-111^56.06%ID^E:9e-20^RecName: Full=Calcium-binding protein KIC;^Eukaryota; Viridiplantae; Streptophyta; Embryophyta; Tracheophyta; Spermatophyta; Magnoliophyta; eudicotyledons; Gunneridae; Pentapetalae; rosids; malvids; B	2-304[+]	PF13833.1^EF-hand_8^EF-hand domain pair^24-77^E:1.3e-18`PF12763.2^EF-hand_4^Cytoskeletal-regulatory complex EF hand^34-74^E:3.2e-05`PF13202.1^EF-hand_5^EF hand^50-70^E:0.024	.	.	.	.	GO:0005509^molecular_function^calcium ion binding
TR18963|c1_g1	-1.35337	0.0499711	down	3.72156	1.72601	0.773425	1.3866	HEM62_ARATH^HEM62_ARATH^Q:1-168,H:123-175^64.29%ID^E:6e-09^RecName: Full=Coproporphyrinogen-III oxidase 2, chloroplastic;^Eukaryota; Viridiplantae; Streptophyta; Embryophyta; Tracheophyta; Spermatophyta; Magnoliophyta; eudicotyledons; Gunneridae; Pentapet	1-1389[+]	PF01218.13^Coprogen_oxidas^Coproporphyrinogen III oxidase^1-56^E:1.2e-07`PF13966.1^zf-RVT^zinc-binding in reverse transcriptase^127-208^E:1.4e-17`PF13456.1^RVT_3^Reverse transcriptase-like^351-434^E:3.5e-07	.	ExpAA=52.40^PredHel=2^Topology=o45-67i74-96o	.	.	GO:0004109^molecular_function^coproporphyrinogen oxidase activity`GO:0006779^biological_process^porphyrin-containing compound biosynthetic process`GO:0055114^biological_process^oxidation-reduction process
TR18996|c0_g1	2.33028	0.00173241	up	0.328373	1.02282	3.66359	2.87224	.	213-776[-]	.	.	.	.	.	.
TR18997|c0_g1	1.26798	0.00157201	up	18.6443	13.3606	42.0499	35.1601	MCA9_ARATH^MCA9_ARATH^Q:1-561,H:154-324^40%ID^E:2e-30^RecName: Full=Metacaspase-9;^Eukaryota; Viridiplantae; Streptophyta; Embryophyta; Tracheophyta; Spermatophyta; Magnoliophyta; eudicotyledons; Gunneridae; Pentapetalae; rosids; malvids; Brassicales; Bra	1-567[+]	PF00656.17^Peptidase_C14^Caspase domain^87-184^E:5.6e-22	.	.	.	.	GO:0004197^molecular_function^cysteine-type endopeptidase activity`GO:0006508^biological_process^proteolysis
TR19032|c2_g1	1.2559	0.0379098	up	1.42295	1.27853	2.27957	4.20931	GLUA_DICDI^GLUA_DICDI^Q:310-5,H:346-448^36.54%ID^E:1e-14^RecName: Full=Lysosomal beta glucosidase;^Eukaryota; Amoebozoa; Mycetozoa; Dictyosteliida; Dictyostelium	2-310[-]	PF00933.16^Glyco_hydro_3^Glycosyl hydrolase family 3 N terminal domain^3-85^E:2.3e-20	.	.	.	.	GO:0004553^molecular_function^hydrolase activity, hydrolyzing O-glycosyl compounds`GO:0005975^biological_process^carbohydrate metabolic process
TR19053|c11_g1	-1.1014	0.0219775	down	11.4201	4.02736	3.78571	3.46649	.	.	.	.	.	.	.	.
TR19057|c0_g1	-1.04221	0.0228247	down	4.26885	2.04564	1.34332	1.78277	C86B1_ARATH^C86B1_ARATH^Q:210-1034,H:36-311^40.29%ID^E:1e-64^RecName: Full=Cytochrome P450 86B1;^Eukaryota; Viridiplantae; Streptophyta; Embryophyta; Tracheophyta; Spermatophyta; Magnoliophyta; eudicotyledons; Gunneridae; Pentapetalae; rosids; malvids; Br	171-1055[+]	PF00067.17^p450^Cytochrome P450^39-289^E:3.8e-12	.	ExpAA=24.15^PredHel=1^Topology=i7-29o	.	.	GO:0005506^molecular_function^iron ion binding`GO:0016705^molecular_function^oxidoreductase activity, acting on paired donors, with incorporation or reduction of molecular oxygen`GO:0020037^molecular_function^heme binding`GO:0055114^biological_process^oxi
TR19142|c0_g1	1.54136	0.00338823	up	1.27701	0.70319	2.84946	3.07032	WOX9_ARATH^WOX9_ARATH^Q:144-359,H:50-119^59.72%ID^E:3e-20^RecName: Full=WUSCHEL-related homeobox 9;^Eukaryota; Viridiplantae; Streptophyta; Embryophyta; Tracheophyta; Spermatophyta; Magnoliophyta; eudicotyledons; Gunneridae; Pentapetalae; rosids; malvids;	87-617[+]	PF00046.24^Homeobox^Homeobox domain^27-85^E:3.1e-15	.	.	.	.	GO:0003677^molecular_function^DNA binding
TR19163|c0_g1	1.01045	0.0427694	up	11.2012	3.89951	11.1536	19.5114	.	.	.	.	.	.	.	.
TR19183|c0_g2	1.15332	0.0356854	up	88.8797	42.8307	150.981	142.126	PR1_ASPOF^PR1_ASPOF^Q:4-345,H:45-154^43.48%ID^E:4e-22^RecName: Full=Pathogenesis-related protein 1;^Eukaryota; Viridiplantae; Streptophyta; Embryophyta; Tracheophyta; Spermatophyta; Magnoliophyta; Liliopsida; Asparagales; Asparagaceae; Asparagoideae; Aspa	1-348[+]	PF00407.14^Bet_v_1^Pathogenesis-related protein Bet v I family^2-114^E:1.7e-17	.	.	.	.	GO:0006952^biological_process^defense response`GO:0009607^biological_process^response to biotic stimulus
TR19183|c0_g3	1.37169	0.0235318	up	7.37015	1.91779	13.7181	10.548	.	.	.	.	.	.	.	.
TR19183|c0_g4	1.19968	0.0302477	up	6.78638	4.347	13.4332	12.2318	.	.	.	.	.	.	.	.
TR19194|c0_g2	1.55915	0.0160805	up	1.45944	1.40638	2.4831	5.99208	GOLS1_AJURE^GOLS1_AJURE^Q:53-1078,H:1-333^74.42%ID^E:0^RecName: Full=Galactinol synthase 1;^Eukaryota; Viridiplantae; Streptophyta; Embryophyta; Tracheophyta; Spermatophyta; Magnoliophyta; eudicotyledons; Gunneridae; Pentapetalae; asterids; lamiids; Lamia	53-1081[+]	PF01501.15^Glyco_transf_8^Glycosyl transferase family 8^30-272^E:5.8e-66	.	.	.	.	GO:0016757^molecular_function^transferase activity, transferring glycosyl groups
TR19198|c1_g2	1.10951	0.0171781	up	8.39176	3.70773	13.596	12.727	.	161-739[+]	PF14009.1^DUF4228^Domain of unknown function (DUF4228)^1-190^E:3.5e-26	.	.	.	.	.
TR19257|c0_g1	1.29479	0.0178002	up	3.17427	4.15522	4.68126	13.2717	Y4885_ARATH^Y4885_ARATH^Q:3042-220,H:114-1041^40.99%ID^E:0^RecName: Full=Probable LRR receptor-like serine/threonine-protein kinase At4g08850;^Eukaryota; Viridiplantae; Streptophyta; Embryophyta; Tracheophyta; Spermatophyta; Magnoliophyta; eudicotyledons;	112-3894[-]	PF08263.7^LRRNT_2^Leucine rich repeat N-terminal domain^31-71^E:5.8e-11`PF13855.1^LRR_8^Leucine rich repeat^99-158^E:1.7e-06`PF00560.28^LRR_1^Leucine Rich Repeat^99-121^E:0.041`PF13504.1^LRR_7^Leucine rich repeat^99-111^E:19`PF13504.1^LRR_7^Leucine rich r	sigP:1^23^0.509^YES	ExpAA=45.62^PredHel=2^Topology=i12-30o886-908i	.	.	GO:0005515^molecular_function^protein binding`GO:0004672^molecular_function^protein kinase activity`GO:0005524^molecular_function^ATP binding`GO:0006468^biological_process^protein phosphorylation
TR19279|c0_g1	1.29741	0.0122207	up	16.6376	5.11411	31.5476	22.1856	KATAM_ORYSJ^KATAM_ORYSJ^Q:157-1371,H:126-520^42.62%ID^E:7e-99^RecName: Full=Xyloglucan galactosyltransferase KATAMARI1 homolog;^Eukaryota; Viridiplantae; Streptophyta; Embryophyta; Tracheophyta; Spermatophyta; Magnoliophyta; Liliopsida; Poales; Poaceae; B	1-1389[+]	PF03016.10^Exostosin^Exostosin family^55-397^E:3.7e-70	sigP:1^29^0.741^YES	ExpAA=21.22^PredHel=1^Topology=i12-34o	.	.	.
TR19328|c0_g1	-1.77179	0.0363874	down	64.4706	2.04564	11.9677	7.52724	.	.	.	.	.	.	.	.
TR19328|c0_g2	-1.78743	0.0463783	down	11.2012	0.447485	2.68664	0.693299	YCX91_PHAAO^YCX91_PHAAO^Q:106-2,H:6-40^68.57%ID^E:4e-07^RecName: Full=Uncharacterized protein ORF91;^Eukaryota; Viridiplantae; Streptophyta; Embryophyta; Tracheophyta; Spermatophyta; Magnoliophyta; Liliopsida; Asparagales; Orchidaceae; Epidendroideae; Van	.	.	.	.	.	GO:0009507^cellular_component^chloroplast	.
TR19331|c0_g1	1.34982	0.0209535	up	6.05666	1.59816	7.49001	12.2813	.	.	.	.	.	.	.	.
TR19331|c1_g1	1.17613	0.0139251	up	15.6889	4.347	16.649	28.97	.	357-842[-]	.	.	.	.	.	.
TR19336|c0_g1	1.41871	0.0322174	up	1.49592	0.70319	1.70968	4.30836	.	.	.	.	.	.	.	.
TR19358|c0_g1	1.1971	0.00773719	up	71.9502	31.0682	90.6943	145.791	PRPX_HORVU^PRPX_HORVU^Q:120-806,H:9-233^45.02%ID^E:7e-64^RecName: Full=Pathogen-related protein;^Eukaryota; Viridiplantae; Streptophyta; Embryophyta; Tracheophyta; Spermatophyta; Magnoliophyta; Liliopsida; Poales; Poaceae; BEP clade; Pooideae; Triticeae;	66-833[+]	.	.	.	.	.	.
TR19418|c4_g3	-1.04119	0.0441153	down	9.34039	9.01362	5.29186	3.61506	.	.	.	.	.	.	.	.
TR1942|c0_g1	12.3614	3.99939e-06	up	0	0	3.86713	4.4074	.	.	.	.	.	.	.	.
TR19471|c0_g1	1.12716	0.0281916	up	2.95536	3.13239	4.15207	9.16145	CDL1_ARATH^CDL1_ARATH^Q:743-3,H:9-262^52.73%ID^E:1e-76^RecName: Full=Serine/threonine-protein kinase CDL1 {ECO:0000305};^Eukaryota; Viridiplantae; Streptophyta; Embryophyta; Tracheophyta; Spermatophyta; Magnoliophyta; eudicotyledons; Gunneridae; Pentapeta	3-938[-]	PF00069.20^Pkinase^Protein kinase domain^125-312^E:2e-37`PF07714.12^Pkinase_Tyr^Protein tyrosine kinase^125-312^E:1.6e-33	.	ExpAA=31.77^PredHel=1^Topology=o28-50i	.	.	GO:0004672^molecular_function^protein kinase activity`GO:0005524^molecular_function^ATP binding`GO:0006468^biological_process^protein phosphorylation
TR19473|c2_g1	-2.10863	0.0237546	down	0.720246	0.408393	0.0400835	0.265858	.	132-494[+]	.	.	.	.	.	.
TR19480|c0_g1	1.23619	0.0281524	up	11.0552	2.94061	7.20507	26.0482	.	.	.	.	.	.	.	.
TR19480|c1_g2	1.37156	0.0238305	up	4.26885	1.08675	2.93088	11.1918	.	.	.	.	.	.	.	.
TR19483|c0_g1	1.8288	0.00116463	up	1.20403	0.89497	2.80876	4.75405	ERF5_NICSY^ERF5_NICSY^Q:640-882,H:127-207^63.86%ID^E:2e-19^RecName: Full=Ethylene-responsive transcription factor 5;^Eukaryota; Viridiplantae; Streptophyta; Embryophyta; Tracheophyta; Spermatophyta; Magnoliophyta; eudicotyledons; Gunneridae; Pentapetalae;	85-1185[+]	PF00847.15^AP2^AP2 domain^194-245^E:4.8e-17	.	.	.	.	GO:0003700^molecular_function^sequence-specific DNA binding transcription factor activity`GO:0006355^biological_process^regulation of transcription, DNA-templated
TR19483|c1_g1	1.12137	0.0456894	up	8.20933	2.55706	11.1536	12.4794	.	290-793[-]	.	.	.	.	.	.
TR19492|c0_g1	1.41665	0.00224958	up	6.89584	5.43374	8.38556	24.6616	PTR3_ARATH^PTR3_ARATH^Q:1944-262,H:13-570^56.58%ID^E:0^RecName: Full=Protein NRT1/ PTR FAMILY 5.2;^Eukaryota; Viridiplantae; Streptophyta; Embryophyta; Tracheophyta; Spermatophyta; Magnoliophyta; eudicotyledons; Gunneridae; Pentapetalae; rosids; malvids;	139-1998[-]	PF00854.16^PTR2^POT family^105-507^E:4.9e-88	.	ExpAA=249.72^PredHel=12^Topology=i43-65o80-98i105-127o151-173i194-216o221-243i341-363o378-397i417-439o459-481i502-524o544-566i	.	.	GO:0005215^molecular_function^transporter activity`GO:0006810^biological_process^transport`GO:0016020^cellular_component^membrane
TR19498|c0_g1	1.13187	0.00405743	up	6.93232	6.45657	12.9447	16.4411	DCE_PETHY^DCE_PETHY^Q:70-1425,H:1-451^79.42%ID^E:0^RecName: Full=Glutamate decarboxylase;^Eukaryota; Viridiplantae; Streptophyta; Embryophyta; Tracheophyta; Spermatophyta; Magnoliophyta; eudicotyledons; Gunneridae; Pentapetalae; asterids; lamiids; Solanal	1-1578[+]	PF00282.14^Pyridoxal_deC^Pyridoxal-dependent decarboxylase conserved domain^56-404^E:2.1e-100`PF00266.14^Aminotran_5^Aminotransferase class-V^187-403^E:4.4e-05	.	.	.	.	GO:0016831^molecular_function^carboxy-lyase activity`GO:0030170^molecular_function^pyridoxal phosphate binding`GO:0019752^biological_process^carboxylic acid metabolic process`GO:0008152^biological_process^metabolic process
TR19504|c0_g1	1.37155	0.00491754	up	9.08499	6.32871	11.1129	28.9205	C75A1_PINTA^C75A1_PINTA^Q:1316-192,H:143-522^64.66%ID^E:3e-162^RecName: Full=Cytochrome P450 750A1;^Eukaryota; Viridiplantae; Streptophyta; Embryophyta; Tracheophyta; Spermatophyta; Pinidae; Pinales; Pinaceae; Pinus; Pinus	156-1316[-]	PF00067.17^p450^Cytochrome P450^9-352^E:4.1e-72	.	.	.	.	GO:0005506^molecular_function^iron ion binding`GO:0016705^molecular_function^oxidoreductase activity, acting on paired donors, with incorporation or reduction of molecular oxygen`GO:0020037^molecular_function^heme binding`GO:0055114^biological_process^oxi
TR19518|c2_g1	1.11311	0.0241952	up	5.72829	2.74884	10.1359	8.36911	.	.	.	.	.	.	.	.
TR19543|c0_g1	-1.21009	0.0032621	down	38.2372	17.5798	12.0492	12.1327	.	.	.	.	.	.	.	.
TR19543|c0_g2	-1.67571	0.0065805	down	2.73644	1.02282	0.651306	0.544735	.	.	.	.	.	.	.	.
TR19550|c0_g1	2.06722	0.000467389	up	0.80269	0.575338	1.79109	4.11027	.	.	.	.	.	.	.	.
TR19577|c0_g1	1.40604	0.000317027	up	23.8618	21.0957	69.8118	49.3728	CYSEP_VIGMU^CYSEP_VIGMU^Q:103-1089,H:25-349^60.61%ID^E:2e-138^RecName: Full=Vignain;^Eukaryota; Viridiplantae; Streptophyta; Embryophyta; Tracheophyta; Spermatophyta; Magnoliophyta; eudicotyledons; Gunneridae; Pentapetalae; rosids; fabids; Fabales; Fabace	1-1116[+]	PF08246.7^Inhibitor_I29^Cathepsin propeptide inhibitor domain (I29)^51-107^E:5.6e-14`PF00112.18^Peptidase_C1^Papain family cysteine protease^141-358^E:5.3e-86	sigP:1^28^0.648^YES	ExpAA=22.25^PredHel=1^Topology=i2-24o	.	.	GO:0008234^molecular_function^cysteine-type peptidase activity`GO:0006508^biological_process^proteolysis
TR19599|c0_g1	1.17513	0.010584	up	37.9089	17.6437	42.457	83.2454	RETO_ESCCA^RETO_ESCCA^Q:31-1530,H:13-517^45.35%ID^E:2e-122^RecName: Full=Reticuline oxidase;^Eukaryota; Viridiplantae; Streptophyta; Embryophyta; Tracheophyta; Spermatophyta; Magnoliophyta; eudicotyledons; Ranunculales; Papaveraceae; Eschscholzioideae; Es	1-1542[+]	PF01565.18^FAD_binding_4^FAD binding domain^69-206^E:6.4e-26`PF08031.7^BBE^Berberine and berberine like^453-510^E:3e-20	sigP:1^21^0.823^YES	.	.	.	GO:0008762^molecular_function^UDP-N-acetylmuramate dehydrogenase activity`GO:0016491^molecular_function^oxidoreductase activity`GO:0050660^molecular_function^flavin adenine dinucleotide binding`GO:0055114^biological_process^oxidation-reduction process
TR19599|c0_g2	1.98965	2.40569e-05	up	7.37015	7.35154	25.1567	33.3279	RETO_PAPSO^RETO_PAPSO^Q:3-1358,H:54-510^43.94%ID^E:3e-114^RecName: Full=Reticuline oxidase;^Eukaryota; Viridiplantae; Streptophyta; Embryophyta; Tracheophyta; Spermatophyta; Magnoliophyta; eudicotyledons; Ranunculales; Papaveraceae; Papaveroideae; Papaver	3-1358[+]	PF01565.18^FAD_binding_4^FAD binding domain^22-159^E:5.5e-29`PF08031.7^BBE^Berberine and berberine like^406-452^E:6.5e-15	.	.	.	.	GO:0008762^molecular_function^UDP-N-acetylmuramate dehydrogenase activity`GO:0016491^molecular_function^oxidoreductase activity`GO:0050660^molecular_function^flavin adenine dinucleotide binding`GO:0055114^biological_process^oxidation-reduction process
TR19600|c5_g2	4.42363	0.020373	up	0	0.127853	1.30261	1.13899	.	.	.	.	.	.	.	.
TR19617|c0_g1	-10.5568	3.91886e-05	down	1.27701	1.08675	0	0	CNOT1_XENTR^CNOT1_XENTR^Q:36-1607,H:1856-2375^55.22%ID^E:0^RecName: Full=CCR4-NOT transcription complex subunit 1;^Eukaryota; Metazoa; Chordata; Craniata; Vertebrata; Euteleostomi; Amphibia; Batrachia; Anura; Pipoidea; Pipidae; Xenopodinae; Xenopus; Silur	3-1667[+]	PF04054.10^Not1^CCR4-Not complex component, Not1^161-530^E:1.2e-150	.	.	.	.	.
TR19621|c0_g5	-1.39816	0.00481834	down	17.5132	8.31043	5.90246	3.91219	C78A4_PINRA^C78A4_PINRA^Q:262-2,H:283-373^73.63%ID^E:4e-36^RecName: Full=Cytochrome P450 78A4;^Eukaryota; Viridiplantae; Streptophyta; Embryophyta; Tracheophyta; Spermatophyta; Pinidae; Pinales; Pinaceae; Pinus; Pinus	.	.	.	.	.	GO:0020037^molecular_function^heme binding`GO:0005506^molecular_function^iron ion binding`GO:0004497^molecular_function^monooxygenase activity`GO:0016705^molecular_function^oxidoreductase activity, acting on paired donors, with incorporation or reduction	.
TR19688|c0_g1	1.60978	0.000105079	up	16.0538	10.1643	28.2911	51.9974	EDL16_ARATH^EDL16_ARATH^Q:1247-93,H:62-443^57.92%ID^E:9e-156^RecName: Full=Sugar transporter ERD6-like 16;^Eukaryota; Viridiplantae; Streptophyta; Embryophyta; Tracheophyta; Spermatophyta; Magnoliophyta; eudicotyledons; Gunneridae; Pentapetalae; rosids; m	75-1274[-]	PF07690.11^MFS_1^Major Facilitator Superfamily^9-376^E:7e-24`PF00083.19^Sugar_tr^Sugar (and other) transporter^26-388^E:5.9e-75	.	ExpAA=216.20^PredHel=10^Topology=o31-53i60-77o87-108i115-137o142-164i228-250o265-284i291-313o328-350i371-393o	.	.	GO:0055085^biological_process^transmembrane transport`GO:0016021^cellular_component^integral component of membrane`GO:0022857^molecular_function^transmembrane transporter activity
TR19690|c0_g2	-1.97762	0.000151683	down	3.21076	2.10957	0.488479	0.891384	.	.	.	.	.	.	.	.
TR19690|c1_g1	-1.24673	0.00661589	down	8.2823	4.73055	3.17511	2.3275	.	.	.	.	.	.	.	.
TR19690|c1_g2	-1.68019	0.00103126	down	4.12291	1.98172	0.895545	1.03995	.	.	.	.	.	.	.	.
TR19696|c0_g1	1.00318	0.0426475	up	2.55401	1.47031	3.54147	4.65501	.	3-695[-]	PF04720.7^DUF506^Protein of unknown function (DUF506)^29-231^E:4.8e-52	.	.	.	.	.
TR19701|c0_g3	-1.51593	0.0488412	down	0.98512	4.02736	1.2212	0.495213	.	3-1613[-]	.	.	.	.	.	.
TR19727|c0_g2	1.61659	0.0140779	up	1.13106	1.08675	3.78571	3.0208	PXG3_ARATH^PXG3_ARATH^Q:876-208,H:6-228^54.26%ID^E:3e-89^RecName: Full=Probable peroxygenase 3;^Eukaryota; Viridiplantae; Streptophyta; Embryophyta; Tracheophyta; Spermatophyta; Magnoliophyta; eudicotyledons; Gunneridae; Pentapetalae; rosids; malvids; Bra	184-894[-]	PF05042.8^Caleosin^Caleosin related protein^55-228^E:3.2e-83	.	ExpAA=23.56^PredHel=1^Topology=i90-112o	.	.	.
TR19732|c0_g1	1.2373	0.0310814	up	1.97024	1.34245	3.82642	4.06075	.	.	.	.	.	.	.	.
TR19752|c3_g3	-1.57219	0.011818	down	3.17427	1.66209	0.895545	0.74282	.	.	.	.	.	.	.	.
TR19778|c0_g2	1.04225	0.0323803	up	12.4052	3.77166	10.828	22.7798	MCTP1_HUMAN^MCTP1_HUMAN^Q:767-2989,H:243-972^22.67%ID^E:1e-24^RecName: Full=Multiple C2 and transmembrane domain-containing protein 1;^Eukaryota; Metazoa; Chordata; Craniata; Vertebrata; Euteleostomi; Mammalia; Eutheria; Euarchontoglires; Primates; Haplor	2-3010[+]	PF00168.25^C2^C2 domain^8-92^E:8.6e-19`PF00168.25^C2^C2 domain^273-353^E:1.8e-21`PF00168.25^C2^C2 domain^432-513^E:1.5e-11`PF00168.25^C2^C2 domain^593-668^E:5.1e-13`PF08372.5^PRT_C^Plant phosphoribosyltransferase C-terminal^847-1002^E:6.7e-75	.	ExpAA=77.43^PredHel=2^Topology=o840-862i945-967o	.	.	GO:0005515^molecular_function^protein binding
TR19815|c2_g1	-1.28364	0.0436451	down	2.48104	1.85387	1.18049	0.594256	.	.	.	.	.	.	.	.
TR19823|c1_g1	1.9624	0.000143132	up	20.5051	10.6118	40.0146	81.5616	.	.	.	.	.	.	.	.
TR19823|c2_g1	1.53804	0.00588413	up	4.08642	2.30135	6.63518	12.0832	.	.	.	.	.	.	.	.
TR19835|c1_g1	1.51284	0.0370024	up	0.401345	0.575338	1.54685	1.18851	.	.	.	.	.	.	.	.
TR19836|c0_g1	1.14128	0.0109146	up	12.8795	3.26025	13.7588	22.2351	TSJT1_TOBAC^TSJT1_TOBAC^Q:1203-760,H:1-148^37.16%ID^E:2e-29^RecName: Full=Stem-specific protein TSJT1;^Eukaryota; Viridiplantae; Streptophyta; Embryophyta; Tracheophyta; Spermatophyta; Magnoliophyta; eudicotyledons; Gunneridae; Pentapetalae; asterids; lam	493-1203[-]	PF12481.3^DUF3700^Aluminium induced protein^2-226^E:3.9e-94`PF13537.1^GATase_7^Glutamine amidotransferase domain^73-176^E:1.8e-10`PF13522.1^GATase_6^Glutamine amidotransferase domain^73-170^E:2.6e-06	.	.	.	.	GO:0008152^biological_process^metabolic process
TR19840|c2_g2	-1.55888	0.000153328	down	38.3832	22.1185	10.2174	10.35	.	.	.	.	.	.	.	.
TR19906|c1_g1	3.42202	0.0370882	up	0.218915	0	1.46544	1.08947	.	.	.	.	.	.	.	.
TR19927|c2_g1	1.1437	0.0178357	up	2.15267	1.34245	4.3149	3.51601	.	.	.	.	.	.	.	.
TR19934|c0_g1	-1.67151	0.0157948	down	1.09458	1.40638	0.610599	0.148564	IKU2_ARATH^IKU2_ARATH^Q:2274-1,H:25-803^43.53%ID^E:5e-167^RecName: Full=Receptor-like protein kinase HAIKU2;^Eukaryota; Viridiplantae; Streptophyta; Embryophyta; Tracheophyta; Spermatophyta; Magnoliophyta; eudicotyledons; Gunneridae; Pentapetalae; rosids;	1-2277[-]	PF08263.7^LRRNT_2^Leucine rich repeat N-terminal domain^2-40^E:2.4e-10`PF13504.1^LRR_7^Leucine rich repeat^69-80^E:12000`PF13855.1^LRR_8^Leucine rich repeat^93-152^E:5.3e-07`PF00560.28^LRR_1^Leucine Rich Repeat^94-115^E:1`PF13504.1^LRR_7^Leucine rich repe	.	ExpAA=22.93^PredHel=1^Topology=o580-602i	.	.	GO:0005515^molecular_function^protein binding`GO:0004672^molecular_function^protein kinase activity`GO:0006468^biological_process^protein phosphorylation`GO:0005524^molecular_function^ATP binding
TR19946|c1_g4	-1.78099	0.00145054	down	2.48104	5.36982	1.54685	0.693299	DRL29_ARATH^DRL29_ARATH^Q:1111-2,H:45-374^34.14%ID^E:7e-44^RecName: Full=Probable disease resistance protein At4g33300;^Eukaryota; Viridiplantae; Streptophyta; Embryophyta; Tracheophyta; Spermatophyta; Magnoliophyta; eudicotyledons; Gunneridae; Pentapetal	2-1246[-]	PF05659.6^RPW8^Arabidopsis broad-spectrum mildew resistance protein RPW8^7-141^E:6.1e-09`PF00931.17^NB-ARC^NB-ARC domain^214-413^E:1.2e-32	.	.	.	.	GO:0043531^molecular_function^ADP binding
TR19952|c1_g1	1.21983	0.027425	up	2.91887	4.47485	4.68126	12.4794	PDR7_ORYSJ^PDR7_ORYSJ^Q:2-970,H:495-808^62.54%ID^E:2e-130^RecName: Full=Putative pleiotropic drug resistance protein 7;^Eukaryota; Viridiplantae; Streptophyta; Embryophyta; Tracheophyta; Spermatophyta; Magnoliophyta; Liliopsida; Poales; Poaceae; BEP clade	2-1003[+]	PF01061.19^ABC2_membrane^ABC-2 type transporter^11-223^E:1.2e-41`PF08370.6^PDR_assoc^Plant PDR ABC transporter associated^241-301^E:2.4e-26	.	ExpAA=153.47^PredHel=6^Topology=i26-48o63-85i111-133o143-165i172-194o263-285i	.	.	GO:0016020^cellular_component^membrane
TR19952|c2_g1	1.02143	0.0383982	up	34.0049	42.1914	36.5545	118.108	PDR7_ORYSJ^PDR7_ORYSJ^Q:3-3626,H:196-1379^71.35%ID^E:0^RecName: Full=Putative pleiotropic drug resistance protein 7;^Eukaryota; Viridiplantae; Streptophyta; Embryophyta; Tracheophyta; Spermatophyta; Magnoliophyta; Liliopsida; Poales; Poaceae; BEP clade; E	3-3626[+]	PF00005.22^ABC_tran^ABC transporter^4-157^E:4.5e-05`PF01061.19^ABC2_membrane^ABC-2 type transporter^311-523^E:7.9e-42`PF08370.6^PDR_assoc^Plant PDR ABC transporter associated^528-592^E:6.6e-27`PF00005.22^ABC_tran^ABC transporter^703-855^E:2.4e-19`PF01061.	.	ExpAA=251.56^PredHel=11^Topology=i326-348o363-385i406-428o443-465i472-494o556-578i1019-1041o1051-1073i1094-1116o1136-1158i1171-1193o	.	.	GO:0005524^molecular_function^ATP binding`GO:0016887^molecular_function^ATPase activity`GO:0016020^cellular_component^membrane
TR19953|c0_g1	-1.5376	0.00284351	down	368.617	189.67	123.178	69.1318	THI42_VITVI^THI42_VITVI^Q:245-1180,H:34-349^82.59%ID^E:0^RecName: Full=Thiamine thiazole synthase 2, chloroplastic {ECO:0000255|HAMAP-Rule:MF_03158};^Eukaryota; Viridiplantae; Streptophyta; Embryophyta; Tracheophyta; Spermatophyta; Magnoliophyta; eudicoty	98-1204[+]	PF01946.12^Thi4^Thi4 family^88-320^E:1.1e-104`PF01266.19^DAO^FAD dependent oxidoreductase^105-156^E:5.5e-09`PF00890.19^FAD_binding_2^FAD binding domain^105-146^E:4.8e-07`PF05834.7^Lycopene_cycl^Lycopene cyclase protein^105-139^E:2e-05`PF07992.9^Pyr_redox_	.	.	.	.	GO:0016491^molecular_function^oxidoreductase activity`GO:0055114^biological_process^oxidation-reduction process`GO:0016705^molecular_function^oxidoreductase activity, acting on paired donors, with incorporation or reduction of molecular oxygen`GO:0016117^
TR19972|c0_g3	1.03162	0.0163883	up	8.31879	3.00454	7.77496	15.6983	.	1-348[+]	.	.	.	.	.	.
TR19974|c1_g1	1.02289	0.0246459	up	115.295	45.8352	108.117	219.578	4CL_PINTA^4CL_PINTA^Q:176-1213,H:1-346^91.04%ID^E:0^RecName: Full=4-coumarate--CoA ligase;^Eukaryota; Viridiplantae; Streptophyta; Embryophyta; Tracheophyta; Spermatophyta; Pinidae; Pinales; Pinaceae; Pinus; Pinus	176-1213[+]	PF00501.23^AMP-binding^AMP-binding enzyme^33-343^E:3.9e-68	.	.	.	.	GO:0003824^molecular_function^catalytic activity`GO:0008152^biological_process^metabolic process
TR19984|c0_g1	1.72043	0.0148339	up	0.839176	0.127853	1.34332	2.0799	ASPG2_ARATH^ASPG2_ARATH^Q:29-334,H:74-177^33.65%ID^E:2e-12^RecName: Full=Protein ASPARTIC PROTEASE IN GUARD CELL 2;^Eukaryota; Viridiplantae; Streptophyta; Embryophyta; Tracheophyta; Spermatophyta; Magnoliophyta; eudicotyledons; Gunneridae; Pentapetalae;	2-334[+]	PF14543.1^TAXi_N^Xylanase inhibitor N-terminal^67-101^E:7.5e-08`PF00026.18^Asp^Eukaryotic aspartyl protease^67-109^E:1.3e-07	.	.	.	.	GO:0004190^molecular_function^aspartic-type endopeptidase activity`GO:0006508^biological_process^proteolysis
TR19984|c1_g2	1.33025	0.00330723	up	7.22421	3.32417	8.34485	18.4715	ASPR1_ARATH^ASPR1_ARATH^Q:46-573,H:139-314^34.64%ID^E:5e-14^RecName: Full=Probable aspartic protease At2g35615;^Eukaryota; Viridiplantae; Streptophyta; Embryophyta; Tracheophyta; Spermatophyta; Magnoliophyta; eudicotyledons; Gunneridae; Pentapetalae; rosi	1-591[+]	PF14543.1^TAXi_N^Xylanase inhibitor N-terminal^1-137^E:1.3e-23	.	.	.	.	.
TR19996|c1_g1	-1.45828	0.0245182	down	3.13779	3.70773	1.34332	1.13899	.	.	.	.	.	.	.	.
TR20025|c2_g2	-1.0409	0.0439046	down	4.6702	2.1735	2.15745	1.18851	LRK42_ARATH^LRK42_ARATH^Q:1-531,H:421-597^58.99%ID^E:4e-68^RecName: Full=L-type lectin-domain containing receptor kinase IV.2;^Eukaryota; Viridiplantae; Streptophyta; Embryophyta; Tracheophyta; Spermatophyta; Magnoliophyta; eudicotyledons; Gunneridae; Pen	1-531[+]	PF00069.20^Pkinase^Protein kinase domain^2-133^E:4.1e-32`PF07714.12^Pkinase_Tyr^Protein tyrosine kinase^2-134^E:2.5e-25	.	.	.	.	GO:0004672^molecular_function^protein kinase activity`GO:0005524^molecular_function^ATP binding`GO:0006468^biological_process^protein phosphorylation
TR20052|c1_g1	-1.24063	0.00415067	down	116.645	53.5064	31.2627	40.8056	GSTUK_ARATH^GSTUK_ARATH^Q:977-468,H:53-214^40.11%ID^E:1e-33^RecName: Full=Glutathione S-transferase U20;^Eukaryota; Viridiplantae; Streptophyta; Embryophyta; Tracheophyta; Spermatophyta; Magnoliophyta; eudicotyledons; Gunneridae; Pentapetalae; rosids; mal	551-976[-]	.	.	.	.	.	.
TR20058|c1_g1	1.0292	0.0360983	up	1.78781	1.85387	2.64593	4.80357	HSP7C_PETHY^HSP7C_PETHY^Q:2-1453,H:170-651^86.09%ID^E:0^RecName: Full=Heat shock cognate 70 kDa protein;^Eukaryota; Viridiplantae; Streptophyta; Embryophyta; Tracheophyta; Spermatophyta; Magnoliophyta; eudicotyledons; Gunneridae; Pentapetalae; asterids; l	2-1456[+]	PF00012.15^HSP70^Hsp70 protein^1-449^E:5.5e-188	.	.	.	.	.
TR20074|c5_g1	1.14412	0.0197953	up	5.98369	2.4292	6.55376	12.2813	CHI6_ORYSJ^CHI6_ORYSJ^Q:2-286,H:179-271^48.42%ID^E:9e-23^RecName: Full=Chitinase 6;^Eukaryota; Viridiplantae; Streptophyta; Embryophyta; Tracheophyta; Spermatophyta; Magnoliophyta; Liliopsida; Poales; Poaceae; BEP clade; Ehrhartoideae; Oryzeae; Oryza	.	.	.	.	COG3979^chitinase	GO:0008061^molecular_function^chitin binding`GO:0004568^molecular_function^chitinase activity`GO:0016998^biological_process^cell wall macromolecule catabolic process`GO:0006032^biological_process^chitin catabolic process`GO:0006952^biological_process^defe	.
TR20076|c0_g1	1.44355	0.0166962	up	3.46616	1.08675	5.82104	6.78442	.	.	.	.	.	.	.	.
TR20076|c1_g2	1.36714	0.0130687	up	9.15796	5.11411	16.3641	20.6009	E13J_TOBAC^E13J_TOBAC^Q:1-249,H:71-153^57.83%ID^E:4e-29^RecName: Full=Glucan endo-1,3-beta-glucosidase, acidic isoform PR-O;^Eukaryota; Viridiplantae; Streptophyta; Embryophyta; Tracheophyta; Spermatophyta; Magnoliophyta; eudicotyledons; Gunneridae; Penta	.	.	.	.	.	GO:0005615^cellular_component^extracellular space`GO:0042973^molecular_function^glucan endo-1,3-beta-D-glucosidase activity`GO:0005975^biological_process^carbohydrate metabolic process`GO:0006952^biological_process^defense response	.
TR20076|c1_g3	1.24953	0.0132429	up	83.3338	42.3832	123.748	175.355	E13B_PEA^E13B_PEA^Q:50-337,H:27-125^46.46%ID^E:4e-23^RecName: Full=Glucan endo-1,3-beta-glucosidase;^Eukaryota; Viridiplantae; Streptophyta; Embryophyta; Tracheophyta; Spermatophyta; Magnoliophyta; eudicotyledons; Gunneridae; Pentapetalae; rosids; fabids;	2-337[+]	PF00332.13^Glyco_hydro_17^Glycosyl hydrolases family 17^24-112^E:2e-26	sigP:1^21^0.713^YES	.	.	.	GO:0004553^molecular_function^hydrolase activity, hydrolyzing O-glycosyl compounds`GO:0005975^biological_process^carbohydrate metabolic process
TR20076|c1_g5	1.36463	0.0274216	up	2.62699	2.87669	6.87941	7.27964	E13B_VITVI^E13B_VITVI^Q:30-632,H:12-214^46.83%ID^E:1e-46^RecName: Full=Glucan endo-1,3-beta-glucosidase {ECO:0000250|UniProtKB:Q03467};^Eukaryota; Viridiplantae; Streptophyta; Embryophyta; Tracheophyta; Spermatophyta; Magnoliophyta; eudicotyledons; Gunner	3-632[+]	PF00332.13^Glyco_hydro_17^Glycosyl hydrolases family 17^30-209^E:6.6e-60	.	.	.	.	GO:0004553^molecular_function^hydrolase activity, hydrolyzing O-glycosyl compounds`GO:0005975^biological_process^carbohydrate metabolic process
TR20087|c1_g5	-1.1928	0.00453801	down	26.4888	12.0821	8.50768	8.41863	CHE1_CHEAL^CHE1_CHEAL^Q:165-4,H:12-64^50%ID^E:4e-09^RecName: Full=Pollen allergen Che a 1;^Eukaryota; Viridiplantae; Streptophyta; Embryophyta; Tracheophyta; Spermatophyta; Magnoliophyta; eudicotyledons; Gunneridae; Pentapetalae; Caryophyllales; Amarantha	.	.	.	.	.	GO:0005615^cellular_component^extracellular space	.
TR20100|c0_g2	-1.79889	0.019666	down	1.49592	1.40638	0.529186	0.297128	HYES_HUMAN^HYES_HUMAN^Q:981-340,H:332-543^26.46%ID^E:2e-13^RecName: Full=Bifunctional epoxide hydrolase 2;^Eukaryota; Metazoa; Chordata; Craniata; Vertebrata; Euteleostomi; Mammalia; Eutheria; Euarchontoglires; Primates; Haplorrhini; Catarrhini; Hominidae	328-981[-]	PF12697.2^Abhydrolase_6^Alpha/beta hydrolase family^1-207^E:1e-09	.	.	.	.	.
TR20101|c0_g1	1.10277	0.0345083	up	6.16612	2.23742	8.99616	9.26049	Y1142_ARATH^Y1142_ARATH^Q:357-10,H:366-495^32.33%ID^E:3e-07^RecName: Full=G-type lectin S-receptor-like serine/threonine-protein kinase At1g61420;^Eukaryota; Viridiplantae; Streptophyta; Embryophyta; Tracheophyta; Spermatophyta; Magnoliophyta; eudicotyled	1-432[-]	PF08276.6^PAN_2^PAN-like domain^4-61^E:1.1e-15`PF14295.1^PAN_4^PAN domain^9-49^E:0.00083	.	ExpAA=31.82^PredHel=1^Topology=o87-109i	.	.	.
TR20119|c0_g3	1.34347	0.0101827	up	8.61067	3.3881	14.4915	16.1935	Y4230_ARATH^Y4230_ARATH^Q:419-30,H:87-218^39.86%ID^E:5e-22^RecName: Full=G-type lectin S-receptor-like serine/threonine-protein kinase At4g03230;^Eukaryota; Viridiplantae; Streptophyta; Embryophyta; Tracheophyta; Spermatophyta; Magnoliophyta; eudicotyledo	.	.	.	.	COG0515^Serine Threonine protein kinase	GO:0016021^cellular_component^integral component of membrane`GO:0005886^cellular_component^plasma membrane`GO:0005524^molecular_function^ATP binding`GO:0005516^molecular_function^calmodulin binding`GO:0030246^molecular_function^carbohydrate binding`GO:000	.
TR20127|c5_g1	-1.16324	0.0226847	down	4.15939	3.19632	1.42473	1.88181	.	.	.	.	.	.	.	.
TR20141|c0_g2	1.12775	0.0163056	up	26.2334	19.3058	22.5922	77.0552	IAA26_ARATH^IAA26_ARATH^Q:1440-1886,H:24-174^36.25%ID^E:5e-13^RecName: Full=Auxin-responsive protein IAA26;^Eukaryota; Viridiplantae; Streptophyta; Embryophyta; Tracheophyta; Spermatophyta; Magnoliophyta; eudicotyledons; Gunneridae; Pentapetalae; rosids;	447-1958[+]	PF02309.11^AUX_IAA^AUX/IAA family^360-480^E:5.8e-16	.	.	.	.	GO:0006355^biological_process^regulation of transcription, DNA-templated`GO:0005634^cellular_component^nucleus
TR20148|c7_g1	-1.57945	0.0277227	down	1.67835	1.47031	0.651306	0.396171	.	.	.	.	.	.	.	.
TR20155|c0_g1	1.47174	0.0230864	up	0.98512	1.02282	2.64593	2.92176	.	2-400[-]	.	.	.	.	.	.
TR20177|c0_g1	1.63607	0.00113679	up	12.6241	6.58442	19.9462	40.0132	FL3H_MALDO^FL3H_MALDO^Q:65-676,H:14-219^46.12%ID^E:6e-62^RecName: Full=Naringenin,2-oxoglutarate 3-dioxygenase;^Eukaryota; Viridiplantae; Streptophyta; Embryophyta; Tracheophyta; Spermatophyta; Magnoliophyta; eudicotyledons; Gunneridae; Pentapetalae; rosi	2-676[+]	PF14226.1^DIOX_N^non-haem dioxygenase in morphine synthesis N-terminal^47-155^E:1.8e-24	.	.	.	.	.
TR20210|c0_g1	1.74875	0.00196744	up	6.85935	3.26025	11.52	22.7303	PER27_ARATH^PER27_ARATH^Q:553-50,H:26-187^52.98%ID^E:5e-48^RecName: Full=Peroxidase 27;^Eukaryota; Viridiplantae; Streptophyta; Embryophyta; Tracheophyta; Spermatophyta; Magnoliophyta; eudicotyledons; Gunneridae; Pentapetalae; rosids; malvids; Brassicales	2-739[-]	PF00141.18^peroxidase^Peroxidase^81-230^E:1.4e-42	sigP:1^25^0.834^YES	.	.	.	GO:0004601^molecular_function^peroxidase activity`GO:0020037^molecular_function^heme binding`GO:0006979^biological_process^response to oxidative stress`GO:0055114^biological_process^oxidation-reduction process
TR20213|c0_g1	1.47789	0.00937171	up	4.19588	1.47031	5.5361	10.4985	PME1_FICPW^PME1_FICPW^Q:175-1677,H:47-543^52.07%ID^E:0^RecName: Full=Pectinesterase/pectinesterase inhibitor;^Eukaryota; Viridiplantae; Streptophyta; Embryophyta; Tracheophyta; Spermatophyta; Magnoliophyta; eudicotyledons; Gunneridae; Pentapetalae; rosids	1-1686[+]	PF04043.10^PMEI^Plant invertase/pectin methylesterase inhibitor^59-200^E:3.1e-33`PF01095.14^Pectinesterase^Pectinesterase^248-545^E:4.7e-151	.	ExpAA=23.23^PredHel=1^Topology=i13-35o	.	.	GO:0004857^molecular_function^enzyme inhibitor activity`GO:0030599^molecular_function^pectinesterase activity`GO:0042545^biological_process^cell wall modification`GO:0005618^cellular_component^cell wall
TR20235|c0_g1	1.19463	0.01906	up	5.65532	1.78994	6.96083	10.35	F3PH_PETHY^F3PH_PETHY^Q:1-168,H:455-510^44.64%ID^E:9e-09^RecName: Full=Flavonoid 3'-monooxygenase;^Eukaryota; Viridiplantae; Streptophyta; Embryophyta; Tracheophyta; Spermatophyta; Magnoliophyta; eudicotyledons; Gunneridae; Pentapetalae; asterids; lamiids	.	.	.	.	.	GO:0005789^cellular_component^endoplasmic reticulum membrane`GO:0016021^cellular_component^integral component of membrane`GO:0016711^molecular_function^flavonoid 3'-monooxygenase activity`GO:0020037^molecular_function^heme binding`GO:0005506^molecular_fun	.
TR20266|c0_g1	1.29583	0.00232549	up	58.2315	23.7167	77.9531	123.605	.	.	.	.	.	.	.	.
TR20275|c0_g1	1.64787	0.000186015	up	3.50265	1.98172	6.26882	11.1918	NEP2_NEPGR^NEP2_NEPGR^Q:1214-192,H:81-430^32.96%ID^E:1e-33^RecName: Full=Aspartic proteinase nepenthesin-2;^Eukaryota; Viridiplantae; Streptophyta; Embryophyta; Tracheophyta; Spermatophyta; Magnoliophyta; eudicotyledons; Gunneridae; Pentapetalae; Caryophy	168-1469[-]	PF00026.18^Asp^Eukaryotic aspartyl protease^103-428^E:8.9e-14`PF14543.1^TAXi_N^Xylanase inhibitor N-terminal^104-254^E:1.3e-29`PF14541.1^TAXi_C^Xylanase inhibitor C-terminal^278-428^E:3.1e-34	sigP:1^30^0.782^YES	.	.	.	GO:0004190^molecular_function^aspartic-type endopeptidase activity`GO:0006508^biological_process^proteolysis
TR203|c0_g2	12.3658	5.59011e-11	up	0	0	6.35023	1.93133	ADT_CHLRE^ADT_CHLRE^Q:492-403,H:268-297^93.33%ID^E:6e-09^RecName: Full=ADP,ATP carrier protein;^Eukaryota; Viridiplantae; Chlorophyta; Chlorophyceae; Chlamydomonadales; Chlamydomonadaceae; Chlamydomonas	.	.	.	.	.	GO:0016021^cellular_component^integral component of membrane`GO:0005743^cellular_component^mitochondrial inner membrane`GO:0005215^molecular_function^transporter activity`GO:0055085^biological_process^transmembrane transport	.
TR20320|c0_g1	1.08031	0.038124	up	66.1854	41.3604	48.4816	179.069	BSL1_ORYSJ^BSL1_ORYSJ^Q:3126-523,H:27-883^72.91%ID^E:0^RecName: Full=Serine/threonine-protein phosphatase BSL1 homolog;^Eukaryota; Viridiplantae; Streptophyta; Embryophyta; Tracheophyta; Spermatophyta; Magnoliophyta; Liliopsida; Poales; Poaceae; BEP clade	520-3240[-]	PF13415.1^Kelch_3^Galactose oxidase, central domain^68-128^E:3.2e-06`PF13854.1^Kelch_5^Kelch motif^117-155^E:1.6e-05`PF13418.1^Kelch_4^Galactose oxidase, central domain^120-171^E:1.1e-07`PF13418.1^Kelch_4^Galactose oxidase, central domain^173-225^E:8e-05`	.	.	.	.	GO:0016787^molecular_function^hydrolase activity
TR20332|c0_g1	1.09388	0.0353865	up	1077.57	401.01	1684.89	1471.33	.	.	.	.	.	.	.	.
TR20344|c5_g4	-1.83211	0.0118617	down	1.13106	1.91779	0.447773	0.396171	PAD4_ARATH^PAD4_ARATH^Q:13-660,H:188-401^35.09%ID^E:1e-36^RecName: Full=Lipase-like PAD4;^Eukaryota; Viridiplantae; Streptophyta; Embryophyta; Tracheophyta; Spermatophyta; Magnoliophyta; eudicotyledons; Gunneridae; Pentapetalae; rosids; malvids; Brassical	1-660[+]	.	.	.	.	.	.
TR20359|c0_g4	1.88435	0.0105783	up	0.218915	0.575338	1.05837	1.73325	PRMS_MAIZE^PRMS_MAIZE^Q:308-616,H:34-137^57.69%ID^E:2e-32^RecName: Full=Pathogenesis-related protein PRMS;^Eukaryota; Viridiplantae; Streptophyta; Embryophyta; Tracheophyta; Spermatophyta; Magnoliophyta; Liliopsida; Poales; Poaceae; PACMAD clade; Panicoid	185-616[+]	PF00188.21^CAP^Cysteine-rich secretory protein family^46-144^E:5.8e-14	sigP:1^29^0.779^YES	.	.	.	.
TR20387|c2_g1	-3.39152	0.00320481	down	12.2228	0.447485	1.09908	0.0990427	.	.	.	.	.	.	.	.
TR20404|c0_g1	1.16928	0.00341019	up	16.747	6.26479	22.9178	29.2176	.	.	.	.	.	.	.	.
TR20434|c1_g1	-1.22993	0.00284655	down	39.9886	33.1139	14.6951	16.4906	NO93_SOYBN^NO93_SOYBN^Q:638-390,H:23-105^62.65%ID^E:2e-18^RecName: Full=Early nodulin-93;^Eukaryota; Viridiplantae; Streptophyta; Embryophyta; Tracheophyta; Spermatophyta; Magnoliophyta; eudicotyledons; Gunneridae; Pentapetalae; rosids; fabids; Fabales; F	372-680[-]	PF03386.9^ENOD93^Early nodulin 93 ENOD93 protein^12-88^E:3.2e-35	.	ExpAA=39.62^PredHel=2^Topology=i21-43o58-76i	.	.	.
TR20463|c1_g1	1.0468	0.0149997	up	6.85935	3.13239	9.19969	11.687	.	.	.	.	.	.	.	.
TR20481|c0_g1	1.51466	0.000271526	up	11.4931	11.8903	27.5991	39.2209	.	181-483[-]	.	.	.	.	.	.
TR20484|c3_g2	1.15499	0.0122062	up	10.0336	6.00908	15.3871	20.5018	.	.	.	.	.	.	.	.
TR20484|c4_g10	1.91954	0.00035846	up	1.75132	1.53423	3.98925	8.51767	.	.	.	.	.	.	.	.
TR20491|c1_g2	-1.1676	0.0239359	down	2.77293	9.58896	3.01229	2.42655	SUS3_ARATH^SUS3_ARATH^Q:378-818,H:1-147^65.99%ID^E:3e-58^RecName: Full=Sucrose synthase 3;^Eukaryota; Viridiplantae; Streptophyta; Embryophyta; Tracheophyta; Spermatophyta; Magnoliophyta; eudicotyledons; Gunneridae; Pentapetalae; rosids; malvids; Brassica	378-818[+]	PF00862.14^Sucrose_synth^Sucrose synthase^7-147^E:1.9e-60	.	.	.	.	GO:0005985^biological_process^sucrose metabolic process
TR20544|c2_g2	1.43317	0.0255724	up	1.05809	1.15068	3.41935	2.52559	U85A3_ARATH^U85A3_ARATH^Q:1-1029,H:141-484^37.29%ID^E:5e-55^RecName: Full=UDP-glycosyltransferase 85A3;^Eukaryota; Viridiplantae; Streptophyta; Embryophyta; Tracheophyta; Spermatophyta; Magnoliophyta; eudicotyledons; Gunneridae; Pentapetalae; rosids; malv	1-1059[+]	PF00201.13^UDPGT^UDP-glucoronosyl and UDP-glucosyl transferase^136-314^E:9.1e-27	.	.	.	.	GO:0016758^molecular_function^transferase activity, transferring hexosyl groups`GO:0008152^biological_process^metabolic process
TR20545|c3_g1	1.08261	0.0458898	up	10.0336	3.32417	12.904	15.5992	EXPA2_ORYSJ^EXPA2_ORYSJ^Q:2-145,H:204-251^83.33%ID^E:7e-19^RecName: Full=Expansin-A2;^Eukaryota; Viridiplantae; Streptophyta; Embryophyta; Tracheophyta; Spermatophyta; Magnoliophyta; Liliopsida; Poales; Poaceae; BEP clade; Ehrhartoideae; Oryzeae; Oryza	.	.	.	.	.	GO:0005618^cellular_component^cell wall`GO:0005576^cellular_component^extracellular region`GO:0016020^cellular_component^membrane`GO:0009664^biological_process^plant-type cell wall organization	.
TR20548|c3_g1	-2.36013	0.0117388	down	9.52282	0.447485	1.30261	0.643777	.	.	.	.	.	.	.	.
TR20549|c4_g3	-1.26202	0.0411393	down	3.46616	1.85387	0.814132	1.43612	.	.	.	.	.	.	.	.
TR20549|c4_g9	-1.26687	0.0454786	down	3.28373	1.2146	0.814132	1.08947	.	.	.	.	.	.	.	.
TR20570|c0_g1	1.01496	0.0434065	up	4.15939	3.3881	6.59447	8.71576	.	.	.	.	.	.	.	.
TR20584|c0_g1	1.27508	0.0150858	up	17.7686	5.24197	21.6152	34.3678	.	.	.	.	.	.	.	.
TR20584|c1_g1	1.27925	0.0165282	up	1324.04	574.059	2460.88	2146.25	.	2-1003[+]	PF06830.6^Root_cap^Root cap^249-305^E:2e-27	sigP:1^38^0.611^YES	ExpAA=21.90^PredHel=1^Topology=i12-34o	.	.	.
TR20618|c1_g3	-1.46764	0.0466113	down	2.11618	5.11411	1.79109	0.792341	POLX_TOBAC^POLX_TOBAC^Q:3-260,H:927-1013^50.57%ID^E:9e-24^RecName: Full=Retrovirus-related Pol polyprotein from transposon TNT 1-94;^Eukaryota; Viridiplantae; Streptophyta; Embryophyta; Tracheophyta; Spermatophyta; Magnoliophyta; eudicotyledons; Gunnerida	.	.	.	.	.	GO:0004190^molecular_function^aspartic-type endopeptidase activity`GO:0004519^molecular_function^endonuclease activity`GO:0003676^molecular_function^nucleic acid binding`GO:0003964^molecular_function^RNA-directed DNA polymerase activity`GO:0008270^molecul	.
TR20621|c1_g7	1.28405	0.0140094	up	8.2823	6.64835	21.6966	14.7078	.	.	.	.	.	.	.	.
TR20631|c4_g3	-1.93155	0.030452	down	19.9943	1.02282	4.02995	1.48564	.	.	.	.	.	.	.	.
TR20638|c0_g2	2.2179	0.0022287	up	0.62026	0.127853	1.42473	2.3275	.	19-603[-]	PF14009.1^DUF4228^Domain of unknown function (DUF4228)^1-192^E:2e-29	.	.	.	.	.
TR20646|c0_g2	1.33315	0.0072684	up	2.73644	2.23742	6.59447	5.99208	.	.	.	.	.	.	.	.
TR20673|c2_g1	-1.02418	0.0477239	down	161.341	76.456	67.3287	49.6204	.	.	.	.	.	.	.	.
TR20680|c12_g10	-1.38577	0.0299224	down	45.2425	17.7715	3.17511	20.997	.	.	.	.	.	.	.	.
TR20701|c0_g1	-1.07645	0.0240423	down	5.181	15.2145	5.5361	4.06075	.	3-623[+]	.	.	.	.	.	.
TR20707|c3_g1	-2.36387	0.0188121	down	8.93905	0.255706	1.09908	0.693299	.	.	.	.	.	.	.	.
TR20759|c0_g2	-2.7533	0.00230118	down	2.66347	4.79448	0.651306	0.445692	ACD10_MOUSE^ACD10_MOUSE^Q:3-1508,H:557-1055^49.52%ID^E:1e-164^RecName: Full=Acyl-CoA dehydrogenase family member 10;^Eukaryota; Metazoa; Chordata; Craniata; Vertebrata; Euteleostomi; Mammalia; Eutheria; Euarchontoglires; Glires; Rodentia; Sciurognathi; Mu	3-1526[+]	PF02771.11^Acyl-CoA_dh_N^Acyl-CoA dehydrogenase, N-terminal domain^92-234^E:2.4e-09`PF02770.14^Acyl-CoA_dh_M^Acyl-CoA dehydrogenase, middle domain^238-292^E:1.1e-15`PF00441.19^Acyl-CoA_dh_1^Acyl-CoA dehydrogenase, C-terminal domain^351-499^E:2.4e-34`PF080	.	.	.	.	GO:0016627^molecular_function^oxidoreductase activity, acting on the CH-CH group of donors`GO:0050660^molecular_function^flavin adenine dinucleotide binding`GO:0008152^biological_process^metabolic process`GO:0055114^biological_process^oxidation-reduction
TR20761|c0_g1	1.05604	0.0365856	up	13.3903	8.63006	11.1129	34.8135	PEXLP_TOBAC^PEXLP_TOBAC^Q:771-469,H:290-384^34.62%ID^E:1e-06^RecName: Full=Pistil-specific extensin-like protein;^Eukaryota; Viridiplantae; Streptophyta; Embryophyta; Tracheophyta; Spermatophyta; Magnoliophyta; eudicotyledons; Gunneridae; Pentapetalae; as	1-1074[-]	PF01190.12^Pollen_Ole_e_I^Pollen proteins Ole e I like^103-199^E:6.2e-16	.	.	.	.	.
TR20899|c0_g1	-1.00912	0.0439432	down	12.9525	6.13693	4.9662	4.55596	.	76-1038[+]	.	sigP:1^20^0.559^YES	.	.	.	.
TR20955|c0_g1	-1.86659	0.0147385	down	1.31349	1.15068	0.284946	0.396171	.	.	.	.	.	.	.	.
TR21131|c0_g1	-4.1206	0.0289368	down	4.81614	6.64835	0.651306	0	YBEG_SCHPO^YBEG_SCHPO^Q:894-2024,H:111-470^39.53%ID^E:4e-79^RecName: Full=Uncharacterized WD repeat-containing protein C17D11.16;^Eukaryota; Fungi; Dikarya; Ascomycota; Taphrinomycotina; Schizosaccharomycetes; Schizosaccharomycetales; Schizosaccharomyceta	543-2048[+]	PF00400.27^WD40^WD domain, G-beta repeat^270-301^E:1.4e-07`PF00400.27^WD40^WD domain, G-beta repeat^306-340^E:9.8e-06`PF00400.27^WD40^WD domain, G-beta repeat^399-438^E:1.2e-08`PF00400.27^WD40^WD domain, G-beta repeat^446-483^E:0.15	.	.	.	.	GO:0005515^molecular_function^protein binding
TR2126|c0_g1	1.88084	0.0306618	up	0.839176	0	1.30261	2.03037	RFS2_ARATH^RFS2_ARATH^Q:736-392,H:662-773^44.17%ID^E:1e-18^RecName: Full=Probable galactinol--sucrose galactosyltransferase 2;^Eukaryota; Viridiplantae; Streptophyta; Embryophyta; Tracheophyta; Spermatophyta; Magnoliophyta; eudicotyledons; Gunneridae; Pen	389-736[-]	PF05691.7^Raffinose_syn^Raffinose synthase or seed imbibition protein Sip1^1-98^E:2.7e-18	.	.	.	.	.
TR21301|c0_g1	-11.8266	1.25858e-05	down	1.8243	3.89951	0	0	ARFE_ORYSJ^ARFE_ORYSJ^Q:1737-2354,H:941-1139^52.63%ID^E:8e-52^RecName: Full=Auxin response factor 5;^Eukaryota; Viridiplantae; Streptophyta; Embryophyta; Tracheophyta; Spermatophyta; Magnoliophyta; Liliopsida; Poales; Poaceae; BEP clade; Ehrhartoideae; Or	514-1194[-]	.	.	ExpAA=58.33^PredHel=2^Topology=o88-110i122-144o	.	.	.
TR21310|c0_g1	1.01815	0.0328991	up	3.64859	4.47485	5.5361	10.8947	PHSB_ARATH^PHSB_ARATH^Q:265-1611,H:34-482^67.04%ID^E:0^RecName: Full=Probable polyamine transporter At1g31830;^Eukaryota; Viridiplantae; Streptophyta; Embryophyta; Tracheophyta; Spermatophyta; Magnoliophyta; eudicotyledons; Gunneridae; Pentapetalae; rosid	109-1695[+]	PF13520.1^AA_permease_2^Amino acid permease^71-452^E:2e-35`PF00324.16^AA_permease^Amino acid permease^91-487^E:1.2e-14	.	ExpAA=225.67^PredHel=10^Topology=i69-88o98-120i132-151o178-200i207-229o281-303i374-396o401-423i436-458o463-481i	.	.	GO:0015171^molecular_function^amino acid transmembrane transporter activity`GO:0003333^biological_process^amino acid transmembrane transport`GO:0016020^cellular_component^membrane`GO:0006810^biological_process^transport`GO:0055085^biological_process^trans
TR21318|c0_g1	-12.0273	0.000228627	down	3.42968	3.13239	0	0	SNL4_ARATH^SNL4_ARATH^Q:2-2041,H:314-934^48.54%ID^E:2e-175^RecName: Full=Paired amphipathic helix protein Sin3-like 4;^Eukaryota; Viridiplantae; Streptophyta; Embryophyta; Tracheophyta; Spermatophyta; Magnoliophyta; eudicotyledons; Gunneridae; Pentapetala	2-3328[+]	PF02671.16^PAH^Paired amphipathic helix repeat^8-52^E:3.5e-19`PF08295.7^Sin3_corepress^Sin3 family co-repressor^156-253^E:7e-42	.	.	.	.	GO:0006355^biological_process^regulation of transcription, DNA-templated`GO:0005634^cellular_component^nucleus
TR21433|c0_g1	1.60045	0.0088315	up	1.31349	0.639264	1.8318	4.25883	.	.	.	.	.	.	.	.
TR21491|c0_g1	2.19896	0.00505143	up	0.364859	0.383558	1.50614	1.93133	.	.	.	.	.	.	.	.
TR21560|c0_g1	1.141	0.00290127	up	6.67692	7.35154	16.2826	14.6088	NC100_ARATH^NC100_ARATH^Q:464-1018,H:16-199^72.04%ID^E:4e-88^RecName: Full=NAC domain-containing protein 100;^Eukaryota; Viridiplantae; Streptophyta; Embryophyta; Tracheophyta; Spermatophyta; Magnoliophyta; eudicotyledons; Gunneridae; Pentapetalae; rosids	407-1726[+]	PF02365.10^NAM^No apical meristem (NAM) protein^20-148^E:2.6e-53	.	.	.	.	GO:0003677^molecular_function^DNA binding`GO:0006355^biological_process^regulation of transcription, DNA-templated
TR21687|c0_g1	-1.05065	0.0157499	down	21.0159	11.6985	9.2811	6.53682	.	.	.	.	.	.	.	.
TR21717|c0_g1	1.82508	0.00488311	up	2.00672	0.511411	3.46006	5.74448	Y1839_ARATH^Y1839_ARATH^Q:1588-323,H:190-622^47.87%ID^E:4e-126^RecName: Full=Probable serine/threonine-protein kinase At1g18390;^Eukaryota; Viridiplantae; Streptophyta; Embryophyta; Tracheophyta; Spermatophyta; Magnoliophyta; eudicotyledons; Gunneridae; P	3-347[+]	.	.	.	.	.	.
TR21752|c0_g1	-1.29498	0.0380896	down	3.53913	2.04564	1.34332	0.940905	CPY28_ARATH^CPY28_ARATH^Q:724-188,H:38-213^54.95%ID^E:7e-45^RecName: Full=Peptidyl-prolyl cis-trans isomerase CYP28, chloroplastic;^Eukaryota; Viridiplantae; Streptophyta; Embryophyta; Tracheophyta; Spermatophyta; Magnoliophyta; eudicotyledons; Gunneridae	.	.	.	.	COG0652^PPIases accelerate the folding of proteins	GO:0009507^cellular_component^chloroplast`GO:0031977^cellular_component^thylakoid lumen`GO:0042277^molecular_function^peptide binding`GO:0003755^molecular_function^peptidyl-prolyl cis-trans isomerase activity`GO:0006457^biological_process^protein folding	.
TR2178|c0_g1	-1.77046	0.0214754	down	3.3567	1.27853	0.773425	0.594256	.	.	.	.	.	.	.	.
TR21786|c0_g2	10.8047	0.00103235	up	0	0	1.42473	1.3866	RBP56_HUMAN^RBP56_HUMAN^Q:357-449,H:353-383^64.52%ID^E:1e-07^RecName: Full=TATA-binding protein-associated factor 2N;^Eukaryota; Metazoa; Chordata; Craniata; Vertebrata; Euteleostomi; Mammalia; Eutheria; Euarchontoglires; Primates; Haplorrhini; Catarrhini	3-1019[+]	PF00641.13^zf-RanBP^Zn-finger in Ran binding protein and others^120-146^E:8.9e-07	.	.	.	.	GO:0008270^molecular_function^zinc ion binding
TR21854|c0_g2	-1.19277	0.0105697	down	10.8363	6.58442	3.01229	4.65501	.	.	.	.	.	.	.	.
TR21886|c0_g1	-1.3168	0.00255151	down	4.04994	4.347	1.58756	1.78277	.	312-896[+]	PF07911.8^DUF1677^Protein of unknown function (DUF1677)^73-161^E:1.3e-32	.	.	.	.	.
TR21987|c0_g1	-1.36626	0.0413809	down	1.38646	2.36528	0.651306	0.792341	CALS3_ARATH^CALS3_ARATH^Q:3-731,H:1713-1955^74.07%ID^E:3e-111^RecName: Full=Callose synthase 3;^Eukaryota; Viridiplantae; Streptophyta; Embryophyta; Tracheophyta; Spermatophyta; Magnoliophyta; eudicotyledons; Gunneridae; Pentapetalae; rosids; malvids; Bra	3-734[+]	.	.	ExpAA=93.34^PredHel=4^Topology=i80-102o117-139i146-165o185-207i	.	.	.
TR22021|c0_g1	-1.71254	0.00159796	down	35.5008	30.1093	12.5783	7.4282	.	.	.	.	.	.	.	.
TR22082|c0_g2	11.4952	0.000860369	up	0	0	3.29723	1.23803	PBF_MAIZE^PBF_MAIZE^Q:2192-1872,H:49-167^51.26%ID^E:1e-29^RecName: Full=Dof zinc finger protein PBF;^Eukaryota; Viridiplantae; Streptophyta; Embryophyta; Tracheophyta; Spermatophyta; Magnoliophyta; Liliopsida; Poales; Poaceae; PACMAD clade; Panicoideae; A	1197-2252[-]	PF02701.10^zf-Dof^Dof domain, zinc finger^28-88^E:1.7e-36	.	.	.	.	GO:0003677^molecular_function^DNA binding`GO:0006355^biological_process^regulation of transcription, DNA-templated
TR22366|c0_g1	-1.41578	0.0178467	down	1.97024	2.30135	0.895545	0.693299	MA657_ARATH^MA657_ARATH^Q:3-557,H:418-600^48.39%ID^E:3e-38^RecName: Full=65-kDa microtubule-associated protein 7;^Eukaryota; Viridiplantae; Streptophyta; Embryophyta; Tracheophyta; Spermatophyta; Magnoliophyta; eudicotyledons; Gunneridae; Pentapetalae; ro	3-560[+]	PF03999.7^MAP65_ASE1^Microtubule associated protein (MAP65/ASE1 family)^3-122^E:2.1e-18	.	.	.	.	GO:0008017^molecular_function^microtubule binding`GO:0000226^biological_process^microtubule cytoskeleton organization`GO:0000910^biological_process^cytokinesis
TR22450|c0_g1	-1.06736	0.0184661	down	4.85263	3.32417	1.99462	1.93133	.	.	.	.	.	.	.	.
TR22546|c0_g1	1.58782	0.0127228	up	1.89727	1.2146	3.66359	5.794	PME61_ARATH^PME61_ARATH^Q:1816-272,H:73-585^47.91%ID^E:4e-153^RecName: Full=Probable pectinesterase/pectinesterase inhibitor 61;^Eukaryota; Viridiplantae; Streptophyta; Embryophyta; Tracheophyta; Spermatophyta; Magnoliophyta; eudicotyledons; Gunneridae; P	269-1972[-]	PF04043.10^PMEI^Plant invertase/pectin methylesterase inhibitor^50-201^E:9.9e-29`PF01095.14^Pectinesterase^Pectinesterase^257-552^E:3.9e-144	.	ExpAA=23.06^PredHel=1^Topology=i16-38o	.	.	GO:0004857^molecular_function^enzyme inhibitor activity`GO:0030599^molecular_function^pectinesterase activity`GO:0042545^biological_process^cell wall modification`GO:0005618^cellular_component^cell wall
TR22547|c0_g1	1.20069	0.0162985	up	4.85263	1.78994	4.88479	10.6471	.	.	.	.	.	.	.	.
TR22633|c0_g1	1.53984	0.00110891	up	3.57562	1.98172	9.56605	6.78442	.	.	.	.	.	.	.	.
TR22638|c0_g1	-1.67483	0.00969013	down	4.56074	1.47031	1.01766	0.891384	.	.	.	.	.	.	.	.
TR23016|c0_g1	1.03483	0.0431135	up	345.266	114.748	340.633	602.13	.	164-1204[+]	PF11937.3^DUF3455^Protein of unknown function (DUF3455)^32-187^E:1.1e-18`PF11937.3^DUF3455^Protein of unknown function (DUF3455)^215-345^E:2.1e-15	sigP:1^23^0.823^YES	.	.	.	.
TR23085|c0_g1	-1.11911	0.0489278	down	2.18915	6.64835	2.52381	1.48564	.	146-2476[+]	.	.	.	.	.	.
TR23136|c0_g1	1.13626	0.0254574	up	14.4119	5.75338	10.2581	34.3183	.	.	.	.	.	.	.	.
TR2315|c0_g1	-11.9086	0.000144657	down	3.3567	2.68491	0	0	.	83-586[+]	PF01632.14^Ribosomal_L35p^Ribosomal protein L35^105-162^E:5e-11	.	.	.	.	GO:0003735^molecular_function^structural constituent of ribosome`GO:0006412^biological_process^translation`GO:0005622^cellular_component^intracellular`GO:0005840^cellular_component^ribosome
TR2319|c0_g2	-1.78463	0.0188788	down	1.42295	1.47031	0.162826	0.693299	.	.	.	.	.	.	.	.
TR2321|c0_g2	1.53511	0.00439452	up	3.75805	1.27853	5.82104	9.0624	RCE1_ARATH^RCE1_ARATH^Q:227-775,H:1-184^82.61%ID^E:6e-107^RecName: Full=NEDD8-conjugating enzyme Ubc12;^Eukaryota; Viridiplantae; Streptophyta; Embryophyta; Tracheophyta; Spermatophyta; Magnoliophyta; eudicotyledons; Gunneridae; Pentapetalae; rosids; malv	227-778[+]	PF00179.21^UQ_con^Ubiquitin-conjugating enzyme^33-168^E:1.3e-36	.	.	.	.	.
TR23237|c0_g1	-1.04677	0.02364	down	19.2646	10.42	8.79263	5.59591	.	.	.	.	.	.	.	.
TR2340|c0_g1	-1.2598	0.0396192	down	3.02833	1.98172	1.01766	1.08947	.	.	.	.	.	.	.	.
TR23532|c0_g1	1.17124	0.00696166	up	35.9751	14.8309	45.7949	68.9337	.	.	.	.	.	.	.	.
TR23621|c0_g1	1.43692	0.00908297	up	1.86078	1.40638	1.8725	7.08155	.	.	.	.	.	.	.	.
TR2366|c0_g1	1.21989	0.00770539	up	5.181	4.28307	8.26344	13.866	PNS1_GIBZE^PNS1_GIBZE^Q:671-1537,H:213-531^26.48%ID^E:2e-16^RecName: Full=Protein PNS1;^Eukaryota; Fungi; Dikarya; Ascomycota; Pezizomycotina; Sordariomycetes; Hypocreomycetidae; Hypocreales; Nectriaceae; Fusarium	92-1540[+]	PF04515.7^Choline_transpo^Plasma-membrane choline transporter^176-466^E:1.4e-69	.	ExpAA=179.39^PredHel=8^Topology=i74-96o116-138i147-169o173-192i220-242o247-269i395-417o421-443i	.	.	.
TR23712|c0_g1	1.94771	0.00343374	up	3.6121	0.958896	5.41398	12.5289	COMT1_AMMMJ^COMT1_AMMMJ^Q:77-787,H:16-242^35.29%ID^E:1e-32^RecName: Full=Caffeic acid 3-O-methyltransferase {ECO:0000303|PubMed:15009205};^Eukaryota; Viridiplantae; Streptophyta; Embryophyta; Tracheophyta; Spermatophyta; Magnoliophyta; eudicotyledons; Gun	2-796[+]	PF08100.6^Dimerisation^Dimerisation domain^47-95^E:5.6e-10`PF00891.13^Methyltransf_2^O-methyltransferase^123-262^E:4.4e-28	.	.	.	.	GO:0046983^molecular_function^protein dimerization activity`GO:0008171^molecular_function^O-methyltransferase activity
TR23853|c0_g1	1.03991	0.0185141	up	18.024	15.0866	17.4224	50.7594	ACT2_ORYSJ^ACT2_ORYSJ^Q:95-3,H:1-31^100%ID^E:2e-13^RecName: Full=Actin-2;^Eukaryota; Viridiplantae; Streptophyta; Embryophyta; Tracheophyta; Spermatophyta; Magnoliophyta; Liliopsida; Poales; Poaceae; BEP clade; Ehrhartoideae; Oryzeae; Oryza	.	.	.	.	COG5277^actin-related protein	GO:0005737^cellular_component^cytoplasm`GO:0005856^cellular_component^cytoskeleton`GO:0005524^molecular_function^ATP binding	.
TR24035|c0_g1	-1.03634	0.0189996	down	33.567	21.0957	15.4278	11.2413	.	.	.	.	.	.	.	.
TR24144|c0_g1	1.31051	0.0165171	up	1.56889	0.89497	2.23886	4.01123	.	2-982[+]	.	.	.	.	.	.
TR2418|c0_g1	-1.4014	0.00150557	down	10.289	8.82184	3.33794	3.91219	.	174-695[-]	PF05512.6^AWPM-19^AWPM-19-like family^15-141^E:2.8e-49	.	ExpAA=87.16^PredHel=4^Topology=i13-33o48-70i83-105o120-142i	.	.	.
TR2418|c0_g2	-1.49145	0.0158666	down	30.5022	7.60724	7.49001	6.09112	.	174-695[-]	PF05512.6^AWPM-19^AWPM-19-like family^15-141^E:2.8e-49	.	ExpAA=87.16^PredHel=4^Topology=i13-33o48-70i83-105o120-142i	.	.	.
TR24419|c0_g1	-1.45516	0.0385213	down	2.91887	1.91779	1.2619	0.495213	.	.	.	.	.	.	.	.
TR2459|c0_g2	-1.06812	0.0323623	down	16.7105	8.82184	7.49001	4.70453	.	3-335[+]	.	.	.	.	.	.
TR24792|c0_g1	1.38132	0.00607285	up	2.44456	1.53423	6.26882	4.20931	HD3A_ORYSJ^HD3A_ORYSJ^Q:98-610,H:1-171^65.5%ID^E:1e-69^RecName: Full=Protein HEADING DATE 3A;^Eukaryota; Viridiplantae; Streptophyta; Embryophyta; Tracheophyta; Spermatophyta; Magnoliophyta; Liliopsida; Poales; Poaceae; BEP clade; Ehrhartoideae; Oryzeae;	.	.	.	.	.	GO:0005737^cellular_component^cytoplasm`GO:0005634^cellular_component^nucleus`GO:0008429^molecular_function^phosphatidylethanolamine binding`GO:0030154^biological_process^cell differentiation`GO:0009908^biological_process^flower development`GO:0010229^bio	.
TR24959|c0_g1	-1.09045	0.0198656	down	0.108037	0.233368	0.160334	0	TR24959|c0_g1_i1	.	.	.	.	.	.	.	.	.
TR25198|c0_g1	1.47811	0.0134298	up	1.20403	0.319632	1.99462	2.47607	.	.	.	.	.	.	.	.
TR25422|c0_g1	1.08855	0.0308206	up	11.712	5.30589	24.0169	12.3308	.	.	.	.	.	.	.	.
TR25518|c0_g1	1.77608	0.000388147	up	1.75132	2.10957	5.49539	7.67581	.	.	.	.	.	.	.	.
TR25771|c0_g1	-1.24253	0.0226228	down	7.84447	4.92233	3.17511	2.22846	PB27A_ARATH^PB27A_ARATH^Q:70-465,H:39-174^56.62%ID^E:9e-46^RecName: Full=Photosystem II repair protein PSB27-H1, chloroplastic;^Eukaryota; Viridiplantae; Streptophyta; Embryophyta; Tracheophyta; Spermatophyta; Magnoliophyta; eudicotyledons; Gunneridae; Pe	1-468[+]	PF13326.1^PSII_Pbs27^Photosystem II Pbs27^4-151^E:8.2e-38	.	.	.	.	GO:0010207^biological_process^photosystem II assembly
TR2597|c0_g1	3.6541	6.35916e-05	up	0	1.40638	3.54147	13.2222	IPCS_ORYSJ^IPCS_ORYSJ^Q:540-1490,H:1-326^66.67%ID^E:7e-142^RecName: Full=Phosphatidylinositol:ceramide inositolphosphotransferase;^Eukaryota; Viridiplantae; Streptophyta; Embryophyta; Tracheophyta; Spermatophyta; Magnoliophyta; Liliopsida; Poales; Poaceae	540-1493[+]	PF14360.1^PAP2_C^PAP2 superfamily C-terminal^172-240^E:8.4e-24`PF14378.1^PAP2_3^PAP2 superfamily^176-231^E:1.2e-06	.	ExpAA=89.77^PredHel=3^Topology=o79-101i108-130o168-190i	.	.	.
TR2665|c0_g1	2.71448	0.0331207	up	0.291887	0	1.01766	1.08947	TLP14_ORYSJ^TLP14_ORYSJ^Q:513-965,H:1-153^51.3%ID^E:4e-45^RecName: Full=Tubby-like F-box protein 14;^Eukaryota; Viridiplantae; Streptophyta; Embryophyta; Tracheophyta; Spermatophyta; Magnoliophyta; Liliopsida; Poales; Poaceae; BEP clade; Ehrhartoideae; Or	513-989[+]	PF00646.28^F-box^F-box domain^56-103^E:2.7e-05	.	.	.	.	GO:0005515^molecular_function^protein binding
TR27192|c0_g1	-1.68055	0.0177468	down	1.97024	1.2146	0.692012	0.297128	.	.	.	.	.	.	.	.
TR27321|c0_g1	2.1964	0.00541228	up	1.13106	0.767117	3.54147	5.24926	PGLR_PRUPE^PGLR_PRUPE^Q:3-1091,H:34-393^49.18%ID^E:1e-103^RecName: Full=Polygalacturonase;^Eukaryota; Viridiplantae; Streptophyta; Embryophyta; Tracheophyta; Spermatophyta; Magnoliophyta; eudicotyledons; Gunneridae; Pentapetalae; rosids; fabids; Rosales;	3-1094[+]	PF00295.12^Glyco_hydro_28^Glycosyl hydrolases family 28^22-354^E:4.9e-99	.	.	.	.	GO:0004650^molecular_function^polygalacturonase activity`GO:0005975^biological_process^carbohydrate metabolic process
TR27479|c0_g1	1.19265	0.012733	up	5.61883	4.53877	7.85637	15.4507	PUB4_ARATH^PUB4_ARATH^Q:958-1656,H:524-756^30.8%ID^E:6e-16^RecName: Full=U-box domain-containing protein 4;^Eukaryota; Viridiplantae; Streptophyta; Embryophyta; Tracheophyta; Spermatophyta; Magnoliophyta; eudicotyledons; Gunneridae; Pentapetalae; rosids;	571-2247[+]	PF04826.8^Arm_2^Armadillo-like^354-534^E:0.00021`PF00514.18^Arm^Armadillo/beta-catenin-like repeat^425-463^E:2.3e-07	.	.	.	.	GO:0005515^molecular_function^protein binding
TR27553|c0_g2	1.90109	0.0295138	up	1.42295	1.40638	3.50077	7.08155	BRG2_ARATH^BRG2_ARATH^Q:895-290,H:121-357^29.96%ID^E:7e-21^RecName: Full=Probable BOI-related E3 ubiquitin-protein ligase 2;^Eukaryota; Viridiplantae; Streptophyta; Embryophyta; Tracheophyta; Spermatophyta; Magnoliophyta; eudicotyledons; Gunneridae; Penta	287-1348[-]	PF13920.1^zf-C3HC4_3^Zinc finger, C3HC4 type (RING finger)^303-340^E:1.4e-08	.	.	.	.	.
TR27575|c0_g1	1.05097	0.0279209	up	19.6659	17.8355	23.0399	54.7211	PMTL_ARATH^PMTL_ARATH^Q:200-838,H:2-211^64.19%ID^E:1e-92^RecName: Full=Probable methyltransferase PMT21;^Eukaryota; Viridiplantae; Streptophyta; Embryophyta; Tracheophyta; Spermatophyta; Magnoliophyta; eudicotyledons; Gunneridae; Pentapetalae; rosids; mal	203-838[+]	PF03141.11^Methyltransf_29^Putative S-adenosyl-L-methionine-dependent methyltransferase^80-212^E:4.4e-53	.	ExpAA=21.68^PredHel=1^Topology=o15-37i	.	.	GO:0008168^molecular_function^methyltransferase activity
TR27590|c0_g1	-1.39777	0.0491947	down	1.38646	1.08675	0.773425	0.148564	.	.	.	.	.	.	.	.
TR27593|c0_g1	-1.10996	0.0135511	down	37.544	24.5477	15.7127	13.0736	.	.	.	.	.	.	.	.
TR27631|c0_g1	1.47665	0.00633416	up	3.21076	2.10957	9.15898	5.74448	OPF17_ARATH^OPF17_ARATH^Q:388-672,H:96-192^39.18%ID^E:3e-15^RecName: Full=Transcription repressor OFP17;^Eukaryota; Viridiplantae; Streptophyta; Embryophyta; Tracheophyta; Spermatophyta; Magnoliophyta; eudicotyledons; Gunneridae; Pentapetalae; rosids; mal	1-735[+]	PF04844.8^Ovate^Transcriptional repressor, ovate^171-224^E:5.9e-05	.	.	.	.	.
TR27666|c0_g2	-1.11502	0.0479961	down	2.00672	5.8173	2.36098	1.18851	Y4102_ARATH^Y4102_ARATH^Q:7-4815,H:178-1767^46.1%ID^E:0^RecName: Full=Putative uncharacterized protein At4g01020, chloroplastic;^Eukaryota; Viridiplantae; Streptophyta; Embryophyta; Tracheophyta; Spermatophyta; Magnoliophyta; eudicotyledons; Gunneridae; P	1-4821[+]	PF00270.24^DEAD^DEAD/DEAH box helicase^140-294^E:1.8e-06`PF00271.26^Helicase_C^Helicase conserved C-terminal domain^381-471^E:1.3e-14`PF04408.18^HA2^Helicase associated domain (HA2)^533-629^E:1.5e-12`PF07717.11^OB_NTP_bind^Oligonucleotide/oligosaccharide-	.	.	.	.	GO:0003676^molecular_function^nucleic acid binding`GO:0005524^molecular_function^ATP binding`GO:0004386^molecular_function^helicase activity`GO:0008270^molecular_function^zinc ion binding
TR27774|c0_g1	1.01888	0.0499059	up	3.64859	5.62552	4.47773	14.2621	SCYL2_HUMAN^SCYL2_HUMAN^Q:3127-1337,H:25-613^32.85%ID^E:6e-84^RecName: Full=SCY1-like protein 2;^Eukaryota; Metazoa; Chordata; Craniata; Vertebrata; Euteleostomi; Mammalia; Eutheria; Euarchontoglires; Primates; Haplorrhini; Catarrhini; Hominidae; Homo	422-3220[-]	PF00069.20^Pkinase^Protein kinase domain^94-345^E:5.1e-17`PF07714.12^Pkinase_Tyr^Protein tyrosine kinase^108-335^E:1.4e-07	.	.	.	.	GO:0004672^molecular_function^protein kinase activity`GO:0005524^molecular_function^ATP binding`GO:0006468^biological_process^protein phosphorylation
TR27778|c0_g2	1.07703	0.0177695	up	2.99184	2.23742	5.12903	5.99208	DCC1_DANRE^DCC1_DANRE^Q:1187-102,H:24-375^33.78%ID^E:3e-40^RecName: Full=Sister chromatid cohesion protein DCC1;^Eukaryota; Metazoa; Chordata; Craniata; Vertebrata; Euteleostomi; Actinopterygii; Neopterygii; Teleostei; Ostariophysi; Cypriniformes; Cyprini	60-1244[-]	PF09724.4^DUF2036^Uncharacterized conserved protein (DUF2036)^32-361^E:2.1e-81	.	.	.	.	.
TR27923|c0_g1	-1.59609	0.00950295	down	2.8459	7.15976	2.03533	1.23803	VP13C_HUMAN^VP13C_HUMAN^Q:2134-1523,H:3476-3658^36.41%ID^E:7e-28^RecName: Full=Vacuolar protein sorting-associated protein 13C;^Eukaryota; Metazoa; Chordata; Craniata; Vertebrata; Euteleostomi; Mammalia; Eutheria; Euarchontoglires; Primates; Haplorrhini;	410-4207[-]	PF06650.7^DUF1162^Protein of unknown function (DUF1162)^172-363^E:1.3e-15`PF06101.6^DUF946^Plant protein of unknown function (DUF946)^1149-1218^E:2.3e-06	.	.	.	.	.
TR2797|c0_g2	4.82606	0.000221338	up	0.255401	0	4.80338	3.26841	KASC2_ARATH^KASC2_ARATH^Q:893-2146,H:124-541^82.06%ID^E:0^RecName: Full=3-oxoacyl-[acyl-carrier-protein] synthase II, chloroplastic;^Eukaryota; Viridiplantae; Streptophyta; Embryophyta; Tracheophyta; Spermatophyta; Magnoliophyta; eudicotyledons; Gunnerida	932-2164[+]	PF00109.21^ketoacyl-synt^Beta-ketoacyl synthase, N-terminal domain^1-239^E:2.6e-51`PF02801.17^Ketoacyl-synt_C^Beta-ketoacyl synthase, C-terminal domain^247-361^E:2.8e-34	.	.	.	.	.
TR2809|c0_g3	1.86819	0.0211829	up	1.64187	0	2.97158	3.31793	.	.	.	.	.	.	.	.
TR28206|c0_g1	1.94313	0.000908091	up	1.20403	1.08675	2.23886	6.63586	.	.	.	.	.	.	.	.
TR2846|c0_g1	1.24033	0.0261591	up	1.78781	0.831043	2.72734	3.61506	.	.	.	.	.	.	.	.
TR28481|c0_g1	1.15767	0.0175104	up	2.00672	1.78994	5.69892	2.77319	RADL6_ARATH^RADL6_ARATH^Q:122-358,H:6-83^65%ID^E:3e-27^RecName: Full=Protein RADIALIS-like 6;^Eukaryota; Viridiplantae; Streptophyta; Embryophyta; Tracheophyta; Spermatophyta; Magnoliophyta; eudicotyledons; Gunneridae; Pentapetalae; rosids; malvids; Brass	113-481[+]	PF00249.26^Myb_DNA-binding^Myb-like DNA-binding domain^11-54^E:3.7e-08	.	.	.	.	GO:0003682^molecular_function^chromatin binding
TR28557|c0_g1	1.41794	0.0449487	up	0.839176	0.319632	1.8725	1.33708	MYB86_ARATH^MYB86_ARATH^Q:75-401,H:4-112^67.89%ID^E:3e-48^RecName: Full=Transcription factor MYB86;^Eukaryota; Viridiplantae; Streptophyta; Embryophyta; Tracheophyta; Spermatophyta; Magnoliophyta; eudicotyledons; Gunneridae; Pentapetalae; rosids; malvids;	57-929[+]	PF00249.26^Myb_DNA-binding^Myb-like DNA-binding domain^17-64^E:9.4e-12`PF13921.1^Myb_DNA-bind_6^Myb-like DNA-binding domain^20-78^E:5.1e-08`PF00249.26^Myb_DNA-binding^Myb-like DNA-binding domain^70-113^E:1.2e-10`PF13921.1^Myb_DNA-bind_6^Myb-like DNA-bindi	.	.	.	.	GO:0003682^molecular_function^chromatin binding
TR2859|c0_g2	-1.11656	0.0111899	down	27.8023	13.1049	10.3395	8.56719	.	.	.	.	.	.	.	.
TR2862|c0_g1	10.7836	0.00139216	up	0	0	1.38402	1.3866	VA722_ARATH^VA722_ARATH^Q:965-477,H:59-221^84.05%ID^E:1e-81^RecName: Full=Vesicle-associated membrane protein 722;^Eukaryota; Viridiplantae; Streptophyta; Embryophyta; Tracheophyta; Spermatophyta; Magnoliophyta; eudicotyledons; Gunneridae; Pentapetalae; r	456-965[-]	PF13774.1^Longin^Regulated-SNARE-like domain^1-53^E:1.2e-12`PF00957.16^Synaptobrevin^Synaptobrevin^71-157^E:1e-34	.	ExpAA=22.20^PredHel=1^Topology=o138-160i	.	.	GO:0016192^biological_process^vesicle-mediated transport`GO:0016021^cellular_component^integral component of membrane
TR2868|c0_g1	-1.97325	0.0154836	down	1.31349	3.00454	0.732719	0.346649	CHR20_ARATH^CHR20_ARATH^Q:19-1341,H:1094-1478^44.72%ID^E:3e-113^RecName: Full=Protein CHROMATIN REMODELING 20 {ECO:0000303|PubMed:16547115};^Eukaryota; Viridiplantae; Streptophyta; Embryophyta; Tracheophyta; Spermatophyta; Magnoliophyta; eudicotyledons; G	1-1326[+]	PF00271.26^Helicase_C^Helicase conserved C-terminal domain^84-156^E:5.4e-15	.	.	.	.	.
TR28846|c0_g1	1.51331	0.00571231	up	5.36343	2.94061	8.38556	15.5002	MASY_RICCO^MASY_RICCO^Q:71-1741,H:8-567^71.17%ID^E:0^RecName: Full=Malate synthase, glyoxysomal;^Eukaryota; Viridiplantae; Streptophyta; Embryophyta; Tracheophyta; Spermatophyta; Magnoliophyta; eudicotyledons; Gunneridae; Pentapetalae; rosids; fabids; Mal	2-1744[+]	PF01274.17^Malate_synthase^Malate synthase^42-567^E:7.8e-212	.	.	.	.	GO:0004474^molecular_function^malate synthase activity`GO:0006097^biological_process^glyoxylate cycle
TR28954|c0_g1	12.0269	0.000118673	up	0	0	5.16974	1.3866	UCHL5_BOVIN^UCHL5_BOVIN^Q:1380-370,H:8-318^50.88%ID^E:7e-105^RecName: Full=Ubiquitin carboxyl-terminal hydrolase isozyme L5;^Eukaryota; Metazoa; Chordata; Craniata; Vertebrata; Euteleostomi; Mammalia; Eutheria; Laurasiatheria; Cetartiodactyla; Ruminantia;	361-1386[-]	PF01088.16^Peptidase_C12^Ubiquitin carboxyl-terminal hydrolase, family 1^2-208^E:1.8e-71	.	.	.	.	GO:0004843^molecular_function^ubiquitin-specific protease activity`GO:0006511^biological_process^ubiquitin-dependent protein catabolic process`GO:0005622^cellular_component^intracellular
TR28954|c0_g2	-3.06949	0.00895671	down	3.64859	6.64835	0	1.23803	UCHL5_BOVIN^UCHL5_BOVIN^Q:1380-370,H:8-318^50.88%ID^E:7e-105^RecName: Full=Ubiquitin carboxyl-terminal hydrolase isozyme L5;^Eukaryota; Metazoa; Chordata; Craniata; Vertebrata; Euteleostomi; Mammalia; Eutheria; Laurasiatheria; Cetartiodactyla; Ruminantia;	361-1575[-]	PF01088.16^Peptidase_C12^Ubiquitin carboxyl-terminal hydrolase, family 1^65-271^E:2.8e-71	.	.	.	.	GO:0004843^molecular_function^ubiquitin-specific protease activity`GO:0006511^biological_process^ubiquitin-dependent protein catabolic process`GO:0005622^cellular_component^intracellular
TR28966|c0_g1	-1.61086	0.0281897	down	5.03506	1.98172	0.692012	1.6342	PR1_MEDTR^PR1_MEDTR^Q:407-3,H:31-166^60.29%ID^E:4e-50^RecName: Full=Pathogenesis-related protein PR-1;^Eukaryota; Viridiplantae; Streptophyta; Embryophyta; Tracheophyta; Spermatophyta; Magnoliophyta; eudicotyledons; Gunneridae; Pentapetalae; rosids; fabid	3-512[-]	PF00188.21^CAP^Cysteine-rich secretory protein family^48-165^E:6.5e-23	sigP:1^24^0.888^YES	.	.	.	.
TR29000|c0_g1	1.11061	0.0348296	up	1.71484	1.34245	3.0937	3.56554	U86A1_ARATH^U86A1_ARATH^Q:73-1500,H:10-473^43.51%ID^E:9e-140^RecName: Full=UDP-glycosyltransferase 86A1;^Eukaryota; Viridiplantae; Streptophyta; Embryophyta; Tracheophyta; Spermatophyta; Magnoliophyta; eudicotyledons; Gunneridae; Pentapetalae; rosids; mal	1-1512[+]	PF00201.13^UDPGT^UDP-glucoronosyl and UDP-glucosyl transferase^301-424^E:2.2e-22	.	.	.	.	GO:0016758^molecular_function^transferase activity, transferring hexosyl groups`GO:0008152^biological_process^metabolic process
TR29035|c0_g1	1.40911	0.0133863	up	3.3567	0.70319	3.41935	7.67581	NRAM2_ARATH^NRAM2_ARATH^Q:150-548,H:29-164^71.01%ID^E:8e-59^RecName: Full=Metal transporter Nramp2;^Eukaryota; Viridiplantae; Streptophyta; Embryophyta; Tracheophyta; Spermatophyta; Magnoliophyta; eudicotyledons; Gunneridae; Pentapetalae; rosids; malvids;	69-548[+]	PF01566.13^Nramp^Natural resistance-associated macrophage protein^85-160^E:2.9e-23	.	ExpAA=43.48^PredHel=2^Topology=i65-84o99-121i	.	.	GO:0005215^molecular_function^transporter activity`GO:0006810^biological_process^transport`GO:0016020^cellular_component^membrane
TR29063|c0_g2	12.2662	7.76597e-05	up	0	0	6.10599	1.6342	.	.	.	.	.	.	.	.
TR2912|c0_g1	11.0277	0.000332548	up	0	0	1.30261	1.98085	PUB4_ARATH^PUB4_ARATH^Q:1023-1832,H:554-822^58.15%ID^E:5e-89^RecName: Full=U-box domain-containing protein 4;^Eukaryota; Viridiplantae; Streptophyta; Embryophyta; Tracheophyta; Spermatophyta; Magnoliophyta; eudicotyledons; Gunneridae; Pentapetalae; rosids	279-1868[+]	PF00514.18^Arm^Armadillo/beta-catenin-like repeat^269-306^E:1.6e-10`PF00514.18^Arm^Armadillo/beta-catenin-like repeat^350-388^E:1.4e-05`PF00514.18^Arm^Armadillo/beta-catenin-like repeat^392-430^E:1.6e-06	.	.	.	.	GO:0005515^molecular_function^protein binding
TR29249|c0_g1	-1.6267	0.0483825	down	1.20403	1.34245	0.284946	0.544735	PX24D_DICDI^PX24D_DICDI^Q:554-961,H:15-147^31.62%ID^E:2e-20^RecName: Full=PXMP2/4 family protein 4;^Eukaryota; Amoebozoa; Mycetozoa; Dictyosteliida; Dictyostelium	224-961[+]	.	.	ExpAA=52.34^PredHel=2^Topology=i160-182o197-219i	.	.	.
TR29276|c0_g1	1.16971	0.0116384	up	29.882	24.9952	32.4839	91.0697	PMTK_ARATH^PMTK_ARATH^Q:971-453,H:194-368^76.57%ID^E:2e-142^RecName: Full=Probable methyltransferase PMT20;^Eukaryota; Viridiplantae; Streptophyta; Embryophyta; Tracheophyta; Spermatophyta; Magnoliophyta; eudicotyledons; Gunneridae; Pentapetalae; rosids;	450-971[-]	PF03141.11^Methyltransf_29^Putative S-adenosyl-L-methionine-dependent methyltransferase^2-171^E:6.2e-74`PF08241.7^Methyltransf_11^Methyltransferase domain^10-104^E:3.1e-06	.	.	.	.	GO:0008168^molecular_function^methyltransferase activity`GO:0008152^biological_process^metabolic process
TR29351|c0_g1	-1.24446	0.0250327	down	5.65532	3.83558	2.27957	1.73325	.	.	.	.	.	.	.	.
TR29394|c0_g1	1.12338	0.00482701	up	19.7024	13.041	26.9071	44.6187	CPR1_CAEEL^CPR1_CAEEL^Q:1-240,H:246-325^71.25%ID^E:7e-32^RecName: Full=Gut-specific cysteine proteinase;^Eukaryota; Metazoa; Ecdysozoa; Nematoda; Chromadorea; Rhabditida; Rhabditoidea; Rhabditidae; Peloderinae; Caenorhabditis	1-306[+]	PF00112.18^Peptidase_C1^Papain family cysteine protease^1-80^E:6e-27	.	.	.	.	GO:0008234^molecular_function^cysteine-type peptidase activity`GO:0006508^biological_process^proteolysis
TR29446|c0_g1	1.25678	0.0106396	up	23.5334	7.15976	18.2773	55.4144	.	1-327[-]	.	.	.	.	.	.
TR29450|c0_g1	-1.20286	0.020098	down	15.1052	11.1232	7.32719	4.06075	.	2-655[+]	.	.	.	.	.	.
TR29463|c0_g1	2.47943	0.00190818	up	0.218915	0.383558	1.42473	1.83229	FPF1_SINAL^FPF1_SINAL^Q:213-548,H:1-108^58.93%ID^E:2e-37^RecName: Full=Flowering-promoting factor 1;^Eukaryota; Viridiplantae; Streptophyta; Embryophyta; Tracheophyta; Spermatophyta; Magnoliophyta; eudicotyledons; Gunneridae; Pentapetalae; rosids; malvids	213-560[+]	.	.	.	.	.	.
TR29493|c0_g1	-1.47431	0.014334	down	3.50265	2.23742	1.18049	0.891384	.	.	.	.	.	.	.	.
TR29535|c0_g1	3.43005	0.00501757	up	0	0.511411	1.62826	3.46649	.	.	.	.	.	.	.	.
TR29589|c0_g1	1.9468	0.0101558	up	0.401345	0.255706	1.2212	1.3866	DRIP1_ARATH^DRIP1_ARATH^Q:490-164,H:311-415^45.87%ID^E:4e-13^RecName: Full=E3 ubiquitin protein ligase DRIP1;^Eukaryota; Viridiplantae; Streptophyta; Embryophyta; Tracheophyta; Spermatophyta; Magnoliophyta; eudicotyledons; Gunneridae; Pentapetalae; rosids	134-1567[-]	.	.	.	.	.	.
TR29663|c0_g1	1.56571	0.000258029	up	11.8214	9.2054	28.6982	33.6745	.	.	.	.	.	.	.	.
TR29746|c0_g1	1.87514	0.00992237	up	0.364859	0.831043	2.11674	2.12942	PLP2_ORYSJ^PLP2_ORYSJ^Q:1-1140,H:25-395^54.15%ID^E:1e-134^RecName: Full=Patatin-like protein 2;^Eukaryota; Viridiplantae; Streptophyta; Embryophyta; Tracheophyta; Spermatophyta; Magnoliophyta; Liliopsida; Poales; Poaceae; BEP clade; Ehrhartoideae; Oryzeae	1-1170[+]	PF01734.17^Patatin^Patatin-like phospholipase^2-207^E:5.6e-18	.	.	.	.	GO:0006629^biological_process^lipid metabolic process
TR29790|c0_g1	-1.63244	0.00976393	down	1.60538	5.94516	0.976958	1.43612	KDM5_DROME^KDM5_DROME^Q:996-1964,H:450-775^49.09%ID^E:4e-95^RecName: Full=Lysine-specific demethylase lid;^Eukaryota; Metazoa; Ecdysozoa; Arthropoda; Hexapoda; Insecta; Pterygota; Neoptera; Endopterygota; Diptera; Brachycera; Muscomorpha; Ephydroidea; Dro	240-2009[+]	PF02375.12^JmjN^jmjN domain^33-66^E:2.4e-15`PF01388.16^ARID^ARID/BRIGHT DNA binding domain^121-190^E:1.6e-13`PF00628.24^PHD^PHD-finger^253-300^E:8.7e-10`PF02373.17^JmjC^JmjC domain, hydroxylase^424-540^E:1.7e-42	.	.	.	.	GO:0003677^molecular_function^DNA binding`GO:0005515^molecular_function^protein binding
TR29840|c0_g1	-1.25144	0.00753521	down	23.424	12.146	7.69355	7.27964	.	.	.	.	.	.	.	.
TR29941|c0_g1	2.87544	0.0019119	up	0.328373	0	1.2619	1.48564	.	.	.	.	.	.	.	.
TR3008|c0_g2	-1.24796	0.0170409	down	16.4916	6.32871	5.5768	4.06075	.	.	.	.	.	.	.	.
TR30105|c0_g1	1.29702	0.00653825	up	15.8714	6.45657	14.8579	40.3104	Y103_SYNY3^Y103_SYNY3^Q:530-1399,H:22-305^26.82%ID^E:2e-14^RecName: Full=Uncharacterized protein sll0103;^Bacteria; Cyanobacteria; Oscillatoriophycideae; Chroococcales; Synechocystis	2-1987[+]	PF05762.9^VWA_CoxE^VWA domain containing CoxE-like protein^191-315^E:2.1e-08`PF00092.23^VWA^von Willebrand factor type A domain^198-373^E:1.5e-22`PF13519.1^VWA_2^von Willebrand factor type A domain^198-376^E:2.5e-22`PF13768.1^VWA_3^von Willebrand factor t	.	.	.	.	.
TR30120|c0_g1	1.21266	0.039625	up	1.60538	0.89497	3.46006	2.42655	.	46-1038[+]	PF04720.7^DUF506^Protein of unknown function (DUF506)^92-294^E:1.9e-55	.	.	.	.	.
TR30290|c0_g1	11.8881	1.45053e-08	up	0	0	1.46544	4.50644	RFA1B_ORYSJ^RFA1B_ORYSJ^Q:2292-484,H:9-627^61.76%ID^E:0^RecName: Full=Replication protein A 70 kDa DNA-binding subunit B;^Eukaryota; Viridiplantae; Streptophyta; Embryophyta; Tracheophyta; Spermatophyta; Magnoliophyta; Liliopsida; Poales; Poaceae; BEP cla	469-2469[-]	PF04057.7^Rep-A_N^Replication factor-A protein 1, N-terminal domain^60-158^E:5.4e-25`PF01336.20^tRNA_anti-codon^OB-fold nucleic acid binding domain^232-315^E:2.6e-11`PF08646.5^Rep_fac-A_C^Replication factor-A C terminal domain^509-655^E:1.2e-38	.	.	.	.	GO:0003677^molecular_function^DNA binding`GO:0006260^biological_process^DNA replication`GO:0005634^cellular_component^nucleus`GO:0003676^molecular_function^nucleic acid binding
TR30332|c0_g1	1.44147	0.042592	up	0.729718	0.767117	2.56452	1.48564	BRN2_ARATH^BRN2_ARATH^Q:966-226,H:124-341^30.86%ID^E:2e-15^RecName: Full=Protein BEARSKIN1;^Eukaryota; Viridiplantae; Streptophyta; Embryophyta; Tracheophyta; Spermatophyta; Magnoliophyta; eudicotyledons; Gunneridae; Pentapetalae; rosids; malvids; Brassic	223-966[-]	.	.	.	.	.	.
TR30414|c0_g1	1.81552	0.0107837	up	0.839176	0.191779	2.19816	1.6342	.	.	.	.	.	.	.	.
TR30564|c0_g1	2.14502	0.00459634	up	1.20403	0.319632	2.4831	4.50644	.	3-596[+]	PF04885.8^Stig1^Stigma-specific protein, Stig1^79-197^E:9.2e-29	.	ExpAA=26.35^PredHel=1^Topology=o36-58i	.	.	.
TR30733|c0_g2	-1.07209	0.0458934	down	3.17427	2.49313	0.895545	1.83229	.	.	.	.	.	.	.	.
TR30755|c0_g1	1.51484	0.0248543	up	1.16755	0.447485	1.99462	2.77319	.	1-657[+]	.	.	.	.	.	.
TR30773|c0_g1	-1.02709	0.0409619	down	8.64716	5.11411	3.7043	3.07032	.	.	.	.	.	.	.	.
TR30788|c0_g1	-2.16047	0.00169189	down	6.27558	11.8903	2.60522	1.43612	.	.	.	.	.	.	.	.
TR30867|c0_g1	1.3041	0.0477034	up	3.53913	1.2146	5.65822	6.23969	EXPA8_ARATH^EXPA8_ARATH^Q:321-1,H:27-131^84.11%ID^E:4e-59^RecName: Full=Expansin-A8;^Eukaryota; Viridiplantae; Streptophyta; Embryophyta; Tracheophyta; Spermatophyta; Magnoliophyta; eudicotyledons; Gunneridae; Pentapetalae; rosids; malvids; Brassicales; B	.	.	.	.	.	GO:0005618^cellular_component^cell wall`GO:0005576^cellular_component^extracellular region`GO:0016020^cellular_component^membrane`GO:0009664^biological_process^plant-type cell wall organization`GO:0006949^biological_process^syncytium formation	.
TR30898|c0_g1	-1.33782	0.0384549	down	2.48104	1.08675	0.692012	0.74282	.	124-780[+]	PF14009.1^DUF4228^Domain of unknown function (DUF4228)^1-77^E:6.5e-15	.	.	.	.	.
TR30999|c0_g1	1.51828	0.00363879	up	2.48104	1.34245	6.06528	5.05118	.	1-726[+]	PF05078.7^DUF679^Protein of unknown function (DUF679)^72-234^E:2.8e-67	.	ExpAA=98.57^PredHel=5^Topology=i71-93o108-130i137-159o174-196i209-228o	.	.	.
TR31529|c0_g1	1.10886	0.0389681	up	3.17427	1.2146	3.13441	6.53682	.	.	.	.	.	.	.	.
TR31561|c0_g1	1.58987	0.0273734	up	0.583775	0.767117	1.2212	2.82272	.	.	.	.	.	.	.	.
TR31739|c0_g2	2.1115	0.00992026	up	0.62026	0	1.13978	1.83229	CML25_ARATH^CML25_ARATH^Q:482-919,H:28-172^53.42%ID^E:1e-39^RecName: Full=Probable calcium-binding protein CML25;^Eukaryota; Viridiplantae; Streptophyta; Embryophyta; Tracheophyta; Spermatophyta; Magnoliophyta; eudicotyledons; Gunneridae; Pentapetalae; ro	.	.	.	.	COG5126^myosin light chain	GO:0005737^cellular_component^cytoplasm`GO:0005634^cellular_component^nucleus`GO:0005509^molecular_function^calcium ion binding`GO:0009409^biological_process^response to cold`GO:0048767^biological_process^root hair elongation	.
TR3214|c0_g1	-1.37791	0.0013083	down	10.5079	5.68945	3.05299	3.21889	.	.	.	.	.	.	.	.
TR32238|c0_g1	1.44573	0.00137735	up	26.9996	15.9816	74.1267	43.1331	.	.	.	.	.	.	.	.
TR3362|c0_g1	12.4939	6.51574e-07	up	0	0	7.32719	1.73325	.	254-1570[+]	PF14378.1^PAP2_3^PAP2 superfamily^249-344^E:7.6e-07`PF14360.1^PAP2_C^PAP2 superfamily C-terminal^280-348^E:1.9e-18	.	ExpAA=143.03^PredHel=7^Topology=i5-27o37-58i71-93o141-163i176-195o295-317i330-352o	.	.	.
TR3453|c0_g1	1.34805	0.0105566	up	2.51753	2.36528	7.53072	4.90261	PXG3_ARATH^PXG3_ARATH^Q:50-733,H:6-234^57.21%ID^E:5e-82^RecName: Full=Probable peroxygenase 3;^Eukaryota; Viridiplantae; Streptophyta; Embryophyta; Tracheophyta; Spermatophyta; Magnoliophyta; eudicotyledons; Gunneridae; Pentapetalae; rosids; malvids; Bras	2-742[+]	PF05042.8^Caleosin^Caleosin related protein^65-237^E:1e-84	.	.	.	.	.
TR3526|c0_g1	-1.43293	0.0264975	down	4.56074	2.4292	2.03533	0.544735	H4_EIMTE^H4_EIMTE^Q:3-77,H:79-103^96%ID^E:2e-08^RecName: Full=Histone H4;^Eukaryota; Alveolata; Apicomplexa; Conoidasida; Coccidia; Eucoccidiorida; Eimeriorina; Eimeriidae; Eimeria	64-390[+]	.	.	.	.	.	.
TR3690|c0_g1	-2.06172	0.0117752	down	1.31349	1.34245	0.24424	0.396171	.	.	.	.	.	.	.	.
TR3915|c0_g1	2.4184	0.0233564	up	0.0364859	0.639264	2.27957	1.08947	AGL21_ARATH^AGL21_ARATH^Q:470-150,H:45-152^39.82%ID^E:3e-13^RecName: Full=Agamous-like MADS-box protein AGL21;^Eukaryota; Viridiplantae; Streptophyta; Embryophyta; Tracheophyta; Spermatophyta; Magnoliophyta; eudicotyledons; Gunneridae; Pentapetalae; rosid	96-470[-]	PF01486.12^K-box^K-box region^44-114^E:6.5e-16	.	.	.	.	GO:0003700^molecular_function^sequence-specific DNA binding transcription factor activity`GO:0006355^biological_process^regulation of transcription, DNA-templated`GO:0005634^cellular_component^nucleus
TR3915|c0_g2	-1.34018	0.0239994	down	1.93375	2.81276	1.34332	0.495213	AGL21_ARATH^AGL21_ARATH^Q:543-223,H:45-152^39.82%ID^E:6e-13^RecName: Full=Agamous-like MADS-box protein AGL21;^Eukaryota; Viridiplantae; Streptophyta; Embryophyta; Tracheophyta; Spermatophyta; Magnoliophyta; eudicotyledons; Gunneridae; Pentapetalae; rosid	172-543[-]	PF01486.12^K-box^K-box region^44-111^E:5.1e-16	.	.	.	.	GO:0003700^molecular_function^sequence-specific DNA binding transcription factor activity`GO:0006355^biological_process^regulation of transcription, DNA-templated`GO:0005634^cellular_component^nucleus
TR3938|c0_g1	-1.198	0.033597	down	7.44313	4.73055	3.13441	2.17894	.	.	.	.	.	.	.	.
TR3973|c0_g2	2.40841	0.0445318	up	0.766204	0.255706	1.38402	4.15979	.	2-355[+]	.	.	.	.	.	.
TR4037|c0_g1	-1.50218	0.0343385	down	1.97024	1.2146	0.447773	0.693299	.	217-717[-]	.	.	.	.	.	.
TR4082|c0_g1	1.79566	0.00438446	up	2.18915	0.831043	4.02995	6.68538	7OMT_PAPSO^7OMT_PAPSO^Q:2-421,H:212-352^43.66%ID^E:2e-31^RecName: Full=(R,S)-reticuline 7-O-methyltransferase;^Eukaryota; Viridiplantae; Streptophyta; Embryophyta; Tracheophyta; Spermatophyta; Magnoliophyta; eudicotyledons; Ranunculales; Papaveraceae; Pap	2-433[+]	PF00891.13^Methyltransf_2^O-methyltransferase^1-118^E:2.3e-40	.	.	.	.	GO:0008171^molecular_function^O-methyltransferase activity
TR4089|c0_g1	1.56667	0.0490653	up	2.44456	1.27853	2.56452	8.56719	FB76_ARATH^FB76_ARATH^Q:897-1868,H:44-355^53.52%ID^E:2e-98^RecName: Full=F-box protein At1g67340;^Eukaryota; Viridiplantae; Streptophyta; Embryophyta; Tracheophyta; Spermatophyta; Magnoliophyta; eudicotyledons; Gunneridae; Pentapetalae; rosids; malvids; B	765-1871[+]	PF08238.7^Sel1^Sel1 repeat^123-134^E:77`PF08238.7^Sel1^Sel1 repeat^157-193^E:31`PF08238.7^Sel1^Sel1 repeat^195-224^E:0.013`PF01753.13^zf-MYND^MYND finger^318-359^E:1.9e-07	.	.	.	.	.
TR4089|c0_g2	-1.05941	0.0351185	down	8.2823	5.5616	2.27957	4.4074	FB76_ARATH^FB76_ARATH^Q:1023-1994,H:44-355^53.52%ID^E:4e-98^RecName: Full=F-box protein At1g67340;^Eukaryota; Viridiplantae; Streptophyta; Embryophyta; Tracheophyta; Spermatophyta; Magnoliophyta; eudicotyledons; Gunneridae; Pentapetalae; rosids; malvids;	891-1997[+]	PF08238.7^Sel1^Sel1 repeat^123-134^E:77`PF08238.7^Sel1^Sel1 repeat^157-193^E:31`PF08238.7^Sel1^Sel1 repeat^195-224^E:0.013`PF01753.13^zf-MYND^MYND finger^318-359^E:1.9e-07	.	.	.	.	.
TR4104|c0_g1	-1.77479	9.80651e-05	down	22.1834	9.84467	5.90246	3.46649	DNAJ_MYCMS^DNAJ_MYCMS^Q:208-327,H:1-40^50%ID^E:1e-06^RecName: Full=Chaperone protein DnaJ {ECO:0000255|HAMAP-Rule:MF_01152};^Bacteria; Tenericutes; Mollicutes; Mycoplasmataceae; Mycoplasma	1-330[+]	PF00226.26^DnaJ^DnaJ domain^74-110^E:5.9e-12	.	.	.	.	.
TR4218|c0_g2	-1.17246	0.0282183	down	9.48634	6.26479	4.80338	2.17894	.	.	.	.	.	.	.	.
TR4313|c0_g1	1.97444	0.004616	up	0.98512	0.511411	4.07066	1.93133	ATL23_ARATH^ATL23_ARATH^Q:208-543,H:45-150^34.82%ID^E:4e-15^RecName: Full=E3 ubiquitin-protein ligase ATL23;^Eukaryota; Viridiplantae; Streptophyta; Embryophyta; Tracheophyta; Spermatophyta; Magnoliophyta; eudicotyledons; Gunneridae; Pentapetalae; rosids;	.	.	.	.	.	GO:0016021^cellular_component^integral component of membrane`GO:0016874^molecular_function^ligase activity`GO:0004842^molecular_function^ubiquitin-protein transferase activity`GO:0008270^molecular_function^zinc ion binding`GO:0016567^biological_process^pr	.
TR4385|c0_g1	-1.0049	0.0305297	down	34.1873	16.8766	14.288	11.1918	.	491-940[+]	.	.	.	.	.	.
TR4486|c0_g1	1.9232	0.0237308	up	0.729718	0.70319	2.27957	3.16937	PT225_ARATH^PT225_ARATH^Q:1-705,H:124-346^72.77%ID^E:3e-109^RecName: Full=Probable sugar phosphate/phosphate translocator At2g25520;^Eukaryota; Viridiplantae; Streptophyta; Embryophyta; Tracheophyta; Spermatophyta; Magnoliophyta; eudicotyledons; Gunnerida	1-711[+]	PF03151.11^TPT^Triose-phosphate Transporter family^44-184^E:2.7e-34	.	ExpAA=115.52^PredHel=6^Topology=i19-36o40-62i75-97o112-134i139-161o165-184i	.	.	.
TR4493|c0_g2	-1.40262	0.0119971	down	2.11618	1.91779	0.692012	0.841863	STAD_BRANA^STAD_BRANA^Q:4-105,H:365-398^67.65%ID^E:1e-06^RecName: Full=Acyl-[acyl-carrier-protein] desaturase, chloroplastic;^Eukaryota; Viridiplantae; Streptophyta; Embryophyta; Tracheophyta; Spermatophyta; Magnoliophyta; eudicotyledons; Gunneridae; Pent	.	.	.	.	.	GO:0009507^cellular_component^chloroplast`GO:0045300^molecular_function^acyl-[acyl-carrier-protein] desaturase activity`GO:0046872^molecular_function^metal ion binding`GO:0006633^biological_process^fatty acid biosynthetic process	.
TR456|c0_g2	1.56618	0.024527	up	0.729718	0.639264	1.46544	2.62463	PTL_ARATH^PTL_ARATH^Q:725-1837,H:119-506^42.89%ID^E:7e-75^RecName: Full=Trihelix transcription factor PTL;^Eukaryota; Viridiplantae; Streptophyta; Embryophyta; Tracheophyta; Spermatophyta; Magnoliophyta; eudicotyledons; Gunneridae; Pentapetalae; rosids; m	176-2260[+]	PF13837.1^Myb_DNA-bind_4^Myb/SANT-like DNA-binding domain^184-269^E:2e-22`PF13837.1^Myb_DNA-bind_4^Myb/SANT-like DNA-binding domain^473-560^E:6.7e-22`PF13873.1^Myb_DNA-bind_5^Myb/SANT-like DNA-binding domain^493-537^E:1.7e-05	.	.	.	.	.
TR4571|c0_g2	11.5476	1.89661e-06	up	0	0	3.46006	1.23803	.	266-1249[-]	.	.	.	.	.	.
TR473|c0_g1	-1.22939	0.044639	down	10.9823	2.55706	4.11137	1.68373	.	.	.	.	.	.	.	.
TR4790|c0_g2	-1.25709	0.0343855	down	3.53913	2.04564	1.2619	1.08947	.	.	.	.	.	.	.	.
TR4849|c0_g1	-1.35498	0.0129875	down	15.0322	8.50221	5.98387	3.21889	CB2A_PINSY^CB2A_PINSY^Q:421-224,H:213-278^98.48%ID^E:5e-38^RecName: Full=Chlorophyll a-b binding protein type 2 member 1A, chloroplastic;^Eukaryota; Viridiplantae; Streptophyta; Embryophyta; Tracheophyta; Spermatophyta; Pinidae; Pinales; Pinaceae; Pinus;	.	.	.	.	.	GO:0009535^cellular_component^chloroplast thylakoid membrane`GO:0016021^cellular_component^integral component of membrane`GO:0009522^cellular_component^photosystem I`GO:0009523^cellular_component^photosystem II`GO:0016168^molecular_function^chlorophyll bi	.
TR4851|c1_g1	-1.30037	0.0162404	down	4.56074	3.83558	1.58756	1.83229	SCL3_ARATH^SCL3_ARATH^Q:788-24,H:20-273^52.92%ID^E:1e-82^RecName: Full=Scarecrow-like protein 3;^Eukaryota; Viridiplantae; Streptophyta; Embryophyta; Tracheophyta; Spermatophyta; Magnoliophyta; eudicotyledons; Gunneridae; Pentapetalae; rosids; malvids; Br	3-908[-]	PF03514.9^GRAS^GRAS domain family^78-293^E:1.3e-63	.	.	.	.	.
TR497|c0_g1	-1.87386	0.0427273	down	1.20403	1.66209	0.569892	0.198085	.	.	.	.	.	.	.	.
TR5219|c0_g1	-1.51278	0.0084537	down	5.25397	2.94061	1.2619	1.6342	.	162-716[+]	.	.	.	.	.	.
TR5314|c0_g2	1.18956	0.0123802	up	2.04321	1.98172	3.41935	5.794	E134_MAIZE^E134_MAIZE^Q:280-5,H:87-175^44.57%ID^E:8e-18^RecName: Full=Endo-1,3;1,4-beta-D-glucanase;^Eukaryota; Viridiplantae; Streptophyta; Embryophyta; Tracheophyta; Spermatophyta; Magnoliophyta; Liliopsida; Poales; Poaceae; PACMAD clade; Panicoideae; A	.	.	.	.	.	GO:0005576^cellular_component^extracellular region`GO:0016787^molecular_function^hydrolase activity	.
TR537|c0_g2	-1.18367	0.0249695	down	3.72156	7.54332	2.40169	2.52559	ATK4_ARATH^ATK4_ARATH^Q:2492-1395,H:379-746^52.42%ID^E:2e-106^RecName: Full=Kinesin-4;^Eukaryota; Viridiplantae; Streptophyta; Embryophyta; Tracheophyta; Spermatophyta; Magnoliophyta; eudicotyledons; Gunneridae; Pentapetalae; rosids; malvids; Brassicales;	4-387[-]	.	.	ExpAA=54.76^PredHel=2^Topology=i29-51o87-109i	.	.	.
TR5380|c0_g2	1.38638	0.00526724	up	4.34182	3.26025	6.96083	13.0241	CLE13_ARATH^CLE13_ARATH^Q:404-484,H:81-107^88.89%ID^E:4e-09^RecName: Full=CLAVATA3/ESR (CLE)-related protein 13;^Eukaryota; Viridiplantae; Streptophyta; Embryophyta; Tracheophyta; Spermatophyta; Magnoliophyta; eudicotyledons; Gunneridae; Pentapetalae; ros	300-740[+]	.	.	ExpAA=31.61^PredHel=1^Topology=i96-118o	.	.	.
TR541|c0_g1	1.11957	0.0062764	up	10.5079	7.22368	11.9677	26.7415	.	153-653[+]	.	.	.	.	.	.
TR5414|c0_g2	1.28311	0.0344176	up	1.56889	0.319632	1.95392	2.87224	Y1063_ARATH^Y1063_ARATH^Q:1-831,H:364-624^45.85%ID^E:2e-61^RecName: Full=Inactive leucine-rich repeat receptor-like serine/threonine-protein kinase At1g60630;^Eukaryota; Viridiplantae; Streptophyta; Embryophyta; Tracheophyta; Spermatophyta; Magnoliophyta;	1-882[+]	PF07714.12^Pkinase_Tyr^Protein tyrosine kinase^10-266^E:3e-28`PF00069.20^Pkinase^Protein kinase domain^11-265^E:1.6e-30	.	.	.	.	GO:0004672^molecular_function^protein kinase activity`GO:0006468^biological_process^protein phosphorylation`GO:0005524^molecular_function^ATP binding
TR548|c0_g1	4.10847	1.11227e-07	up	0.364859	0	3.25653	4.06075	.	.	.	.	.	.	.	.
TR5521|c0_g1	1.0777	0.0460485	up	3.97696	2.04564	2.4831	10.3995	FBW3_ARATH^FBW3_ARATH^Q:2011-512,H:61-539^50.3%ID^E:8e-161^RecName: Full=F-box/WD-40 repeat-containing protein At5g21040;^Eukaryota; Viridiplantae; Streptophyta; Embryophyta; Tracheophyta; Spermatophyta; Magnoliophyta; eudicotyledons; Gunneridae; Pentapet	509-2194[-]	PF00646.28^F-box^F-box domain^68-113^E:4.8e-06`PF00400.27^WD40^WD domain, G-beta repeat^159-192^E:1e-05`PF00400.27^WD40^WD domain, G-beta repeat^255-285^E:5e-06`PF00400.27^WD40^WD domain, G-beta repeat^334-365^E:0.13`PF00400.27^WD40^WD domain, G-beta repe	.	.	.	.	GO:0005515^molecular_function^protein binding
TR556|c0_g2	-1.33589	0.0242719	down	1.89727	3.70773	1.34332	0.841863	YY46_NOSS1^YY46_NOSS1^Q:537-1685,H:1124-1438^23.26%ID^E:2e-13^RecName: Full=Uncharacterized WD repeat-containing protein alr3466;^Bacteria; Cyanobacteria; Nostocales; Nostocaceae; Nostoc`YY46_NOSS1^YY46_NOSS1^Q:633-1682,H:1070-1353^22.91%ID^E:1e-12^RecNam	3-1754[+]	PF00400.27^WD40^WD domain, G-beta repeat^357-391^E:0.0002`PF00400.27^WD40^WD domain, G-beta repeat^491-518^E:0.0065`PF00400.27^WD40^WD domain, G-beta repeat^525-560^E:0.00044	.	.	.	.	GO:0005515^molecular_function^protein binding
TR5609|c0_g1	1.27819	0.00946507	up	11.8214	6.45657	8.54839	36.002	LRX5_ARATH^LRX5_ARATH^Q:462-551,H:34-63^66.67%ID^E:5e-06^RecName: Full=Leucine-rich repeat extensin-like protein 5;^Eukaryota; Viridiplantae; Streptophyta; Embryophyta; Tracheophyta; Spermatophyta; Magnoliophyta; eudicotyledons; Gunneridae; Pentapetalae;	.	.	.	.	.	GO:0005618^cellular_component^cell wall`GO:0005576^cellular_component^extracellular region`GO:0009506^cellular_component^plasmodesma`GO:0005199^molecular_function^structural constituent of cell wall`GO:0071555^biological_process^cell wall organization	.
TR5685|c0_g1	1.8596	0.004085	up	3.72156	0.511411	6.67588	9.0624	.	.	.	.	.	.	.	.
TR5712|c0_g1	-1.34289	0.0432383	down	1.09458	1.53423	0.529186	0.495213	.	.	.	.	.	.	.	.
TR5858|c0_g1	1.03511	0.00933753	up	14.0471	7.86295	19.6206	25.5035	DNAJ_TRIEI^DNAJ_TRIEI^Q:804-520,H:4-100^48.51%ID^E:1e-16^RecName: Full=Chaperone protein DnaJ {ECO:0000255|HAMAP-Rule:MF_01152};^Bacteria; Cyanobacteria; Oscillatoriophycideae; Oscillatoriales; Trichodesmium	391-915[-]	PF00226.26^DnaJ^DnaJ domain^38-87^E:1.8e-19	.	.	.	.	.
TR5998|c0_g3	11.4698	1.24288e-05	up	0	0	2.27957	2.17894	SCAI_HUMAN^SCAI_HUMAN^Q:336-2114,H:65-598^36.05%ID^E:7e-95^RecName: Full=Protein SCAI;^Eukaryota; Metazoa; Chordata; Craniata; Vertebrata; Euteleostomi; Mammalia; Eutheria; Euarchontoglires; Primates; Haplorrhini; Catarrhini; Hominidae; Homo	267-2270[+]	PF12070.3^DUF3550^Protein of unknown function (DUF3550/UPF0682)^22-570^E:6.3e-183	.	.	.	.	GO:0003714^molecular_function^transcription corepressor activity`GO:0006351^biological_process^transcription, DNA-templated
TR6062|c0_g2	-4.57495	0.000638004	down	3.50265	4.53877	0.325653	0	PWD_ARATH^PWD_ARATH^Q:513-3275,H:50-970^56.56%ID^E:0^RecName: Full=Phosphoglucan, water dikinase, chloroplastic;^Eukaryota; Viridiplantae; Streptophyta; Embryophyta; Tracheophyta; Spermatophyta; Magnoliophyta; eudicotyledons; Gunneridae; Pentapetalae; ros	318-3278[+]	PF00686.14^CBM_20^Starch binding domain^91-175^E:2.9e-12	.	.	.	.	GO:2001070^molecular_function^starch binding
TR6088|c0_g1	-1.22571	0.0104001	down	13.3903	6.13693	3.50077	4.90261	.	.	.	.	.	.	.	.
TR6136|c0_g1	1.29536	0.0408407	up	0.839176	0.767117	1.30261	2.67415	NEP2_NEPGR^NEP2_NEPGR^Q:285-31,H:169-245^43.53%ID^E:3e-11^RecName: Full=Aspartic proteinase nepenthesin-2;^Eukaryota; Viridiplantae; Streptophyta; Embryophyta; Tracheophyta; Spermatophyta; Magnoliophyta; eudicotyledons; Gunneridae; Pentapetalae; Caryophyl	1-333[-]	PF14543.1^TAXi_N^Xylanase inhibitor N-terminal^15-102^E:8.7e-20	.	.	.	.	.
TR6147|c0_g1	1.13527	0.0499765	up	4.08642	2.68491	3.29723	11.687	.	368-1465[+]	PF13839.1^PC-Esterase^GDSL/SGNH-like Acyl-Esterase family found in Pmr5 and Cas1p^125-356^E:9.6e-15	.	ExpAA=46.84^PredHel=2^Topology=o5-27i32-54o	.	.	.
TR6252|c0_g1	1.64175	0.0104281	up	0.693232	0.575338	1.09908	2.92176	CIPK5_ORYSJ^CIPK5_ORYSJ^Q:266-544,H:1-93^73.12%ID^E:2e-41^RecName: Full=CBL-interacting protein kinase 5;^Eukaryota; Viridiplantae; Streptophyta; Embryophyta; Tracheophyta; Spermatophyta; Magnoliophyta; Liliopsida; Poales; Poaceae; BEP clade; Ehrhartoidea	.	.	.	.	COG0515^Serine Threonine protein kinase	GO:0005524^molecular_function^ATP binding`GO:0004674^molecular_function^protein serine/threonine kinase activity`GO:0007165^biological_process^signal transduction	.
TR6335|c0_g1	1.14193	0.00869126	up	4.37831	4.79448	10.0138	10.2014	NAC43_ARATH^NAC43_ARATH^Q:198-1193,H:2-291^52.14%ID^E:7e-83^RecName: Full=NAC domain-containing protein 43;^Eukaryota; Viridiplantae; Streptophyta; Embryophyta; Tracheophyta; Spermatophyta; Magnoliophyta; eudicotyledons; Gunneridae; Pentapetalae; rosids;	210-1388[+]	PF02365.10^NAM^No apical meristem (NAM) protein^11-139^E:1.7e-49	.	.	.	.	GO:0003677^molecular_function^DNA binding`GO:0006355^biological_process^regulation of transcription, DNA-templated
TR6341|c0_g1	1.36699	0.00341273	up	3.42968	1.98172	6.7573	7.37868	ATOX1_ARATH^ATOX1_ARATH^Q:266-484,H:33-106^45.95%ID^E:3e-12^RecName: Full=Copper transport protein ATX1;^Eukaryota; Viridiplantae; Streptophyta; Embryophyta; Tracheophyta; Spermatophyta; Magnoliophyta; eudicotyledons; Gunneridae; Pentapetalae; rosids; mal	23-478[+]	PF00403.21^HMA^Heavy-metal-associated domain^86-135^E:4.6e-15	sigP:1^18^0.504^YES	.	.	.	GO:0046872^molecular_function^metal ion binding`GO:0030001^biological_process^metal ion transport
TR6358|c0_g1	-2.99137	0.00867092	down	3.94048	1.66209	0.692012	0	Y604_CHLAB^Y604_CHLAB^Q:449-1021,H:9-171^27.6%ID^E:5e-10^RecName: Full=UPF0301 protein CAB604 {ECO:0000255|HAMAP-Rule:MF_00758};^Bacteria; Chlamydiae; Chlamydiales; Chlamydiaceae; Chlamydia/Chlamydophila group; Chlamydophila	191-1003[+]	PF12906.2^RINGv^RING-variant domain^11-58^E:1.6e-09`PF02622.10^DUF179^Uncharacterized ACR, COG1678^99-269^E:3.4e-16	.	.	.	.	GO:0008270^molecular_function^zinc ion binding
TR6365|c0_g1	1.00342	0.0180458	up	30.9765	12.8492	36.1475	51.9974	WOX9_ARATH^WOX9_ARATH^Q:301-639,H:6-118^57.98%ID^E:2e-32^RecName: Full=WUSCHEL-related homeobox 9;^Eukaryota; Viridiplantae; Streptophyta; Embryophyta; Tracheophyta; Spermatophyta; Magnoliophyta; eudicotyledons; Gunneridae; Pentapetalae; rosids; malvids;	289-879[+]	PF00046.24^Homeobox^Homeobox domain^52-112^E:1.2e-14	.	.	.	.	GO:0003677^molecular_function^DNA binding
TR6400|c0_g1	1.34987	0.0423964	up	0.547289	1.27853	1.66897	2.87224	.	3-419[+]	.	.	.	.	.	.
TR6405|c0_g1	1.00424	0.0267503	up	4.81614	4.85841	7.00153	12.4299	TM135_XENLA^TM135_XENLA^Q:1310-1606,H:69-169^33.65%ID^E:6e-08^RecName: Full=Transmembrane protein 135;^Eukaryota; Metazoa; Chordata; Craniata; Vertebrata; Euteleostomi; Amphibia; Batrachia; Anura; Pipoidea; Pipidae; Xenopodinae; Xenopus; Xenopus	260-1837[+]	PF02466.14^Tim17^Tim17/Tim22/Tim23/Pmp24 family^117-167^E:1.6e-07	.	.	.	.	.
TR6454|c0_g1	1.00169	0.022928	up	15.6889	16.9405	20.4347	44.9159	PPA15_ARATH^PPA15_ARATH^Q:1851-346,H:22-522^62.38%ID^E:0^RecName: Full=Purple acid phosphatase 15;^Eukaryota; Viridiplantae; Streptophyta; Embryophyta; Tracheophyta; Spermatophyta; Magnoliophyta; eudicotyledons; Gunneridae; Pentapetalae; rosids; malvids;	322-1926[-]	PF09423.5^PhoD^PhoD-like phosphatase^143-231^E:8.2e-09`PF00149.23^Metallophos^Calcineurin-like phosphoesterase^191-404^E:1.8e-26`PF12850.2^Metallophos_2^Calcineurin-like phosphoesterase superfamily domain^191-419^E:5.5e-07`PF14008.1^Metallophos_C^Iron/zin	sigP:1^23^0.83^YES	.	.	.	GO:0016787^molecular_function^hydrolase activity
TR6468|c0_g1	-1.37571	0.00463517	down	14.3754	6.39264	3.78571	4.25883	7SBG2_SOYBN^7SBG2_SOYBN^Q:1383-319,H:41-393^32.25%ID^E:2e-46^RecName: Full=Basic 7S globulin 2;^Eukaryota; Viridiplantae; Streptophyta; Embryophyta; Tracheophyta; Spermatophyta; Magnoliophyta; eudicotyledons; Gunneridae; Pentapetalae; rosids; fabids; Faba	214-1491[-]	PF14543.1^TAXi_N^Xylanase inhibitor N-terminal^50-226^E:2.4e-34`PF14541.1^TAXi_C^Xylanase inhibitor C-terminal^251-411^E:6.5e-45	.	ExpAA=23.10^PredHel=1^Topology=i17-39o	.	.	.
TR6504|c0_g1	1.03913	0.0190665	up	6.45801	6.45657	8.30415	18.2734	APS1_ARATH^APS1_ARATH^Q:958-533,H:322-463^79.58%ID^E:9e-74^RecName: Full=ATP sulfurylase 1, chloroplastic;^Eukaryota; Viridiplantae; Streptophyta; Embryophyta; Tracheophyta; Spermatophyta; Magnoliophyta; eudicotyledons; Gunneridae; Pentapetalae; rosids; m	530-958[-]	PF01747.12^ATP-sulfurylase^ATP-sulfurylase^1-125^E:7.8e-32	.	.	.	.	GO:0004781^molecular_function^sulfate adenylyltransferase (ATP) activity
TR6512|c0_g1	1.00723	0.0439677	up	3.57562	1.72601	3.21582	7.62629	FBL4_ARATH^FBL4_ARATH^Q:618-1751,H:219-599^26.75%ID^E:2e-21^RecName: Full=F-box/LRR-repeat protein 4;^Eukaryota; Viridiplantae; Streptophyta; Embryophyta; Tracheophyta; Spermatophyta; Magnoliophyta; eudicotyledons; Gunneridae; Pentapetalae; rosids; malvid	378-1811[+]	PF13504.1^LRR_7^Leucine rich repeat^132-138^E:8400`PF13504.1^LRR_7^Leucine rich repeat^154-170^E:200`PF13504.1^LRR_7^Leucine rich repeat^180-188^E:14000`PF13504.1^LRR_7^Leucine rich repeat^204-215^E:230`PF13504.1^LRR_7^Leucine rich repeat^230-241^E:30`PF1	.	.	.	.	GO:0005515^molecular_function^protein binding
TR6530|c0_g1	1.37616	0.0159019	up	3.24725	0.958896	5.90246	5.24926	CCD4_ARATH^CCD4_ARATH^Q:322-1914,H:61-592^55.66%ID^E:0^RecName: Full=Probable carotenoid cleavage dioxygenase 4, chloroplastic;^Eukaryota; Viridiplantae; Streptophyta; Embryophyta; Tracheophyta; Spermatophyta; Magnoliophyta; eudicotyledons; Gunneridae; Pe	1-1935[+]	PF03055.10^RPE65^Retinal pigment epithelial membrane protein^158-634^E:3.4e-121	.	.	.	.	.
TR6602|c0_g1	1.07678	0.0321624	up	8.17284	6.64835	7.28648	24.0674	ACCR1_ARATH^ACCR1_ARATH^Q:414-2702,H:23-770^46.93%ID^E:0^RecName: Full=Serine/threonine-protein kinase-like protein CCR1;^Eukaryota; Viridiplantae; Streptophyta; Embryophyta; Tracheophyta; Spermatophyta; Magnoliophyta; eudicotyledons; Gunneridae; Pentapet	291-2714[+]	PF00069.20^Pkinase^Protein kinase domain^535-795^E:8e-38`PF07714.12^Pkinase_Tyr^Protein tyrosine kinase^537-796^E:5.8e-42	.	ExpAA=50.78^PredHel=2^Topology=i21-43o449-471i	.	.	GO:0004672^molecular_function^protein kinase activity`GO:0005524^molecular_function^ATP binding`GO:0006468^biological_process^protein phosphorylation
TR6632|c0_g1	1.06449	0.0391474	up	5.25397	3.89951	3.46006	15.7973	ERDL6_ARATH^ERDL6_ARATH^Q:358-1653,H:1-426^57.51%ID^E:4e-152^RecName: Full=Sugar transporter ERD6-like 6;^Eukaryota; Viridiplantae; Streptophyta; Embryophyta; Tracheophyta; Spermatophyta; Magnoliophyta; eudicotyledons; Gunneridae; Pentapetalae; rosids; ma	358-1653[+]	PF00083.19^Sugar_tr^Sugar (and other) transporter^59-432^E:5.5e-84`PF07690.11^MFS_1^Major Facilitator Superfamily^82-417^E:2.1e-24	.	ExpAA=218.33^PredHel=10^Topology=i47-69o89-111i123-142o148-170i182-204o208-227i287-309o324-346i353-375o385-407i	.	.	GO:0022857^molecular_function^transmembrane transporter activity`GO:0055085^biological_process^transmembrane transport`GO:0016021^cellular_component^integral component of membrane
TR6687|c0_g2	11.4304	0.000137458	up	0	0	1.91321	2.42655	RAA5E_ARATH^RAA5E_ARATH^Q:980-498,H:59-215^68.94%ID^E:2e-64^RecName: Full=Ras-related protein RABA5e;^Eukaryota; Viridiplantae; Streptophyta; Embryophyta; Tracheophyta; Spermatophyta; Magnoliophyta; eudicotyledons; Gunneridae; Pentapetalae; rosids; malvid	495-980[-]	PF00071.17^Ras^Ras family^1-116^E:2.7e-41`PF00025.16^Arf^ADP-ribosylation factor family^1-114^E:6.1e-10`PF08477.8^Miro^Miro-like protein^5-70^E:1.6e-10	.	.	.	.	GO:0005525^molecular_function^GTP binding`GO:0007264^biological_process^small GTPase mediated signal transduction`GO:0005622^cellular_component^intracellular
TR6720|c0_g1	1.1788	0.00527876	up	21.1983	18.3469	24.9531	64.6749	LAX4_MEDTR^LAX4_MEDTR^Q:250-1650,H:1-467^85.04%ID^E:0^RecName: Full=Auxin transporter-like protein 4;^Eukaryota; Viridiplantae; Streptophyta; Embryophyta; Tracheophyta; Spermatophyta; Magnoliophyta; eudicotyledons; Gunneridae; Pentapetalae; rosids; fabids	250-1728[+]	PF01490.13^Aa_trans^Transmembrane amino acid transporter protein^44-437^E:5.7e-79	.	ExpAA=226.45^PredHel=10^Topology=o80-102i141-163o173-190i195-217o232-254i267-289o314-336i348-370o374-396i416-438o	.	.	.
TR6769|c0_g1	1.36659	0.011205	up	1.34998	1.40638	3.82642	3.26841	RAB7_SOYBN^RAB7_SOYBN^Q:127-711,H:1-194^71.28%ID^E:5e-100^RecName: Full=Ras-related protein Rab7;^Eukaryota; Viridiplantae; Streptophyta; Embryophyta; Tracheophyta; Spermatophyta; Magnoliophyta; eudicotyledons; Gunneridae; Pentapetalae; rosids; fabids; Fa	127-756[+]	PF00025.16^Arf^ADP-ribosylation factor family^9-164^E:2.8e-16`PF00071.17^Ras^Ras family^10-176^E:1.2e-55`PF08477.8^Miro^Miro-like protein^10-128^E:9.7e-20`PF01926.18^MMR_HSR1^50S ribosome-binding GTPase^10-122^E:4e-08`PF04670.7^Gtr1_RagA^Gtr1/RagA G prote	.	.	.	.	GO:0005525^molecular_function^GTP binding`GO:0007264^biological_process^small GTPase mediated signal transduction`GO:0005622^cellular_component^intracellular`GO:0005634^cellular_component^nucleus`GO:0005737^cellular_component^cytoplasm`GO:0003924^molecula
TR6794|c0_g2	-1.95599	0.0102324	down	2.40807	4.21914	1.66897	0	DHQSD_ARATH^DHQSD_ARATH^Q:1-585,H:408-603^61.22%ID^E:9e-58^RecName: Full=Bifunctional 3-dehydroquinate dehydratase/shikimate dehydrogenase, chloroplastic;^Eukaryota; Viridiplantae; Streptophyta; Embryophyta; Tracheophyta; Spermatophyta; Magnoliophyta; eud	1-591[+]	PF01488.15^Shikimate_DH^Shikimate / quinate 5-dehydrogenase^42-139^E:6.6e-15`PF03807.12^F420_oxidored^NADP oxidoreductase coenzyme F420-dependent^50-162^E:6.2e-05	.	.	.	.	.
TR6811|c0_g2	12.0903	5.79319e-06	up	0	0	4.72197	2.12942	.	424-921[-]	.	sigP:1^20^0.875^YES	ExpAA=35.78^PredHel=2^Topology=i5-24o125-144i	.	.	.
TR6993|c0_g2	2.01702	0.00034259	up	2.29861	1.02282	4.9662	8.76528	PP1_MEDSV^PP1_MEDSV^Q:1457-495,H:1-320^80.69%ID^E:0^RecName: Full=Serine/threonine-protein phosphatase PP1;^Eukaryota; Viridiplantae; Streptophyta; Embryophyta; Tracheophyta; Spermatophyta; Magnoliophyta; eudicotyledons; Gunneridae; Pentapetalae; rosids;	489-1463[-]	PF00149.23^Metallophos^Calcineurin-like phosphoesterase^57-249^E:5.1e-44	.	.	.	.	GO:0016787^molecular_function^hydrolase activity
TR7041|c0_g1	1.00289	0.0351937	up	186.844	292.719	346.454	614.51	PMA1_ORYSJ^PMA1_ORYSJ^Q:336-2990,H:3-887^87.91%ID^E:0^RecName: Full=Plasma membrane ATPase;^Eukaryota; Viridiplantae; Streptophyta; Embryophyta; Tracheophyta; Spermatophyta; Magnoliophyta; Liliopsida; Poales; Poaceae; BEP clade; Ehrhartoideae; Oryzeae; Or	309-2990[+]	PF00690.21^Cation_ATPase_N^Cation transporter/ATPase, N-terminus^23-86^E:2.9e-13`PF00122.15^E1-E2_ATPase^E1-E2 ATPase^105-326^E:3e-58`PF00702.21^Hydrolase^haloacid dehalogenase-like hydrolase^330-607^E:6.1e-25`PF12710.2^HAD^haloacid dehalogenase-like hydr	.	ExpAA=204.53^PredHel=8^Topology=i68-90o100-119i247-269o284-306i652-674o716-738i790-812o822-841i	.	.	GO:0000166^molecular_function^nucleotide binding`GO:0046872^molecular_function^metal ion binding
TR7054|c0_g1	-1.69549	0.00806289	down	3.46616	2.10957	0.936252	0.792341	WRK71_ARATH^WRK71_ARATH^Q:387-166,H:120-198^55.7%ID^E:3e-21^RecName: Full=Probable WRKY transcription factor 71;^Eukaryota; Viridiplantae; Streptophyta; Embryophyta; Tracheophyta; Spermatophyta; Magnoliophyta; eudicotyledons; Gunneridae; Pentapetalae; ros	118-750[-]	PF03106.10^WRKY^WRKY DNA -binding domain^138-189^E:4.1e-22	.	.	.	.	GO:0003700^molecular_function^sequence-specific DNA binding transcription factor activity`GO:0043565^molecular_function^sequence-specific DNA binding`GO:0006355^biological_process^regulation of transcription, DNA-templated
TR7092|c0_g1	-1.11583	0.0188334	down	22.6942	8.50221	8.34485	6.09112	.	.	.	.	.	.	.	.
TR7110|c0_g1	1.62502	0.0263013	up	13.2079	9.39718	7.36789	62.4464	STA1_ARATH^STA1_ARATH^Q:3463-422,H:2-1027^74.3%ID^E:0^RecName: Full=Protein STABILIZED1;^Eukaryota; Viridiplantae; Streptophyta; Embryophyta; Tracheophyta; Spermatophyta; Magnoliophyta; eudicotyledons; Gunneridae; Pentapetalae; rosids; malvids; Brassicale	407-3469[-]	PF00240.18^ubiquitin^Ubiquitin family^10-73^E:2.9e-11`PF06424.7^PRP1_N^PRP1 splicing factor, N-terminal^96-261^E:2.4e-48`PF07719.12^TPR_2^Tetratricopeptide repeat^784-815^E:0.0029`PF13181.1^TPR_8^Tetratricopeptide repeat^784-811^E:0.013	.	.	.	.	GO:0005515^molecular_function^protein binding`GO:0000398^biological_process^mRNA splicing, via spliceosome`GO:0005634^cellular_component^nucleus
TR7225|c0_g1	1.11747	0.0128348	up	15.7619	7.28761	22.0223	28.2272	Y4885_ARATH^Y4885_ARATH^Q:6-362,H:152-269^44.54%ID^E:4e-22^RecName: Full=Probable LRR receptor-like serine/threonine-protein kinase At4g08850;^Eukaryota; Viridiplantae; Streptophyta; Embryophyta; Tracheophyta; Spermatophyta; Magnoliophyta; eudicotyledons;	3-407[+]	PF13504.1^LRR_7^Leucine rich repeat^17-30^E:400`PF13516.1^LRR_6^Leucine Rich repeat^64-82^E:0.86`PF13855.1^LRR_8^Leucine rich repeat^65-125^E:1.5e-08`PF13504.1^LRR_7^Leucine rich repeat^65-78^E:0.66`PF00560.28^LRR_1^Leucine Rich Repeat^66-84^E:0.13`PF1351	.	.	.	.	GO:0005515^molecular_function^protein binding
TR7263|c0_g2	2.00842	0.0143816	up	0	1.59816	1.34332	4.75405	FB248_ARATH^FB248_ARATH^Q:488-988,H:150-318^30.81%ID^E:1e-14^RecName: Full=F-box protein At4g35930;^Eukaryota; Viridiplantae; Streptophyta; Embryophyta; Tracheophyta; Spermatophyta; Magnoliophyta; eudicotyledons; Gunneridae; Pentapetalae; rosids; malvids;	290-997[+]	.	.	.	.	.	.
TR7274|c0_g1	-1.592	0.00150968	down	49.11	22.6939	11.7642	12.0832	CAF1F_ARATH^CAF1F_ARATH^Q:919-125,H:6-270^71.7%ID^E:5e-144^RecName: Full=Probable CCR4-associated factor 1 homolog 6;^Eukaryota; Viridiplantae; Streptophyta; Embryophyta; Tracheophyta; Spermatophyta; Magnoliophyta; eudicotyledons; Gunneridae; Pentapetalae	116-931[-]	PF04857.15^CAF1^CAF1 family ribonuclease^12-243^E:3.2e-67	.	.	.	.	GO:0005634^cellular_component^nucleus
TR7290|c0_g1	3.28728	0.00211677	up	0.328373	0	1.50614	2.0799	.	.	.	.	.	.	.	.
TR7339|c0_g1	-13.2347	1.66321e-05	down	10.289	4.85841	0	0	MIZ1_ARATH^MIZ1_ARATH^Q:1346-1825,H:124-297^64.37%ID^E:4e-64^RecName: Full=Protein MIZU-KUSSEI 1;^Eukaryota; Viridiplantae; Streptophyta; Embryophyta; Tracheophyta; Spermatophyta; Magnoliophyta; eudicotyledons; Gunneridae; Pentapetalae; rosids; malvids; B	1082-1828[+]	PF04759.8^DUF617^Protein of unknown function, DUF617^93-248^E:1.4e-73	.	.	.	.	.
TR7403|c0_g1	-1.09546	0.0367129	down	6.38503	5.43374	3.29723	2.22846	PEX4_ARATH^PEX4_ARATH^Q:835-365,H:1-157^81.53%ID^E:3e-89^RecName: Full=Protein PEROXIN-4;^Eukaryota; Viridiplantae; Streptophyta; Embryophyta; Tracheophyta; Spermatophyta; Magnoliophyta; eudicotyledons; Gunneridae; Pentapetalae; rosids; malvids; Brassical	356-838[-]	PF00179.21^UQ_con^Ubiquitin-conjugating enzyme^8-148^E:1.1e-43	.	.	.	.	.
TR7403|c0_g2	11.6619	3.72705e-06	up	0	0	2.07604	3.0208	PEX4_ARATH^PEX4_ARATH^Q:835-365,H:1-157^81.53%ID^E:9e-90^RecName: Full=Protein PEROXIN-4;^Eukaryota; Viridiplantae; Streptophyta; Embryophyta; Tracheophyta; Spermatophyta; Magnoliophyta; eudicotyledons; Gunneridae; Pentapetalae; rosids; malvids; Brassical	356-838[-]	PF00179.21^UQ_con^Ubiquitin-conjugating enzyme^8-148^E:1.1e-43	.	.	.	.	.
TR7443|c0_g2	1.97977	0.0419876	up	0.62026	0	1.01766	1.6342	.	.	.	.	.	.	.	.
TR7452|c0_g1	1.73026	0.0402029	up	0.547289	0.447485	1.79109	1.53516	RETO_PAPSO^RETO_PAPSO^Q:276-1,H:14-108^36.84%ID^E:7e-13^RecName: Full=Reticuline oxidase;^Eukaryota; Viridiplantae; Streptophyta; Embryophyta; Tracheophyta; Spermatophyta; Magnoliophyta; eudicotyledons; Ranunculales; Papaveraceae; Papaveroideae; Papaver	.	.	.	.	.	GO:0016023^cellular_component^cytoplasmic membrane-bounded vesicle`GO:0050660^molecular_function^flavin adenine dinucleotide binding`GO:0050468^molecular_function^reticuline oxidase activity`GO:0008762^molecular_function^UDP-N-acetylmuramate dehydrogenase	.
TR7518|c0_g2	1.01404	0.0391975	up	3.83102	2.36528	5.69892	6.93299	WRK65_ARATH^WRK65_ARATH^Q:939-319,H:47-250^42.52%ID^E:6e-41^RecName: Full=Probable WRKY transcription factor 65;^Eukaryota; Viridiplantae; Streptophyta; Embryophyta; Tracheophyta; Spermatophyta; Magnoliophyta; eudicotyledons; Gunneridae; Pentapetalae; ros	211-984[-]	PF03106.10^WRKY^WRKY DNA -binding domain^41-99^E:8e-28	.	.	.	.	GO:0003700^molecular_function^sequence-specific DNA binding transcription factor activity`GO:0043565^molecular_function^sequence-specific DNA binding`GO:0006355^biological_process^regulation of transcription, DNA-templated
TR7646|c0_g1	1.17643	0.00420582	up	8.97553	5.43374	12.8226	19.9571	CDF3_ARATH^CDF3_ARATH^Q:1043-552,H:4-171^41.71%ID^E:1e-32^RecName: Full=Cyclic dof factor 3;^Eukaryota; Viridiplantae; Streptophyta; Embryophyta; Tracheophyta; Spermatophyta; Magnoliophyta; eudicotyledons; Gunneridae; Pentapetalae; rosids; malvids; Brassi	147-1091[-]	PF02701.10^zf-Dof^Dof domain, zinc finger^115-174^E:1.6e-35	.	.	.	.	GO:0003677^molecular_function^DNA binding`GO:0006355^biological_process^regulation of transcription, DNA-templated
TR7655|c0_g2	-11.6318	0.000132806	down	1.16755	3.83558	0	0	.	547-2691[-]	.	.	.	.	.	.
TR7725|c0_g2	2.50994	0.0176565	up	0.255401	0.639264	2.15745	2.82272	.	.	.	.	.	.	.	.
TR7733|c0_g1	11.5646	1.51939e-08	up	0	0	2.72734	2.03037	NAC45_ARATH^NAC45_ARATH^Q:33-290,H:108-199^46.74%ID^E:5e-15^RecName: Full=NAC domain-containing protein 45 {ECO:0000312|EMBL:AEE73912.1};^Eukaryota; Viridiplantae; Streptophyta; Embryophyta; Tracheophyta; Spermatophyta; Magnoliophyta; eudicotyledons; Gunn	3-2342[+]	PF02365.10^NAM^No apical meristem (NAM) protein^8-36^E:1.8e-08	.	ExpAA=22.52^PredHel=1^Topology=o742-764i	.	.	GO:0003677^molecular_function^DNA binding`GO:0006355^biological_process^regulation of transcription, DNA-templated
TR7741|c0_g1	-1.19754	0.00507335	down	27.3279	11.1871	9.36252	7.47772	.	.	.	.	.	.	.	.
TR7768|c0_g1	1.22119	0.0186885	up	306.372	85.9171	444.76	470.106	NEP2_NEPGR^NEP2_NEPGR^Q:1518-229,H:34-437^44.83%ID^E:2e-78^RecName: Full=Aspartic proteinase nepenthesin-2;^Eukaryota; Viridiplantae; Streptophyta; Embryophyta; Tracheophyta; Spermatophyta; Magnoliophyta; eudicotyledons; Gunneridae; Pentapetalae; Caryophy	223-1725[-]	PF14543.1^TAXi_N^Xylanase inhibitor N-terminal^146-319^E:1.3e-39`PF00026.18^Asp^Eukaryotic aspartyl protease^146-493^E:2e-17`PF14541.1^TAXi_C^Xylanase inhibitor C-terminal^342-493^E:9.1e-37	sigP:1^19^0.787^YES	ExpAA=19.06^PredHel=1^Topology=i7-24o	.	.	GO:0004190^molecular_function^aspartic-type endopeptidase activity`GO:0006508^biological_process^proteolysis
TR785|c0_g2	1.98716	0.038632	up	9.96065	0	15.5906	24.1664	Y1686_ARATH^Y1686_ARATH^Q:634-2157,H:3-474^52.53%ID^E:5e-152^RecName: Full=Uncharacterized membrane protein At1g16860;^Eukaryota; Viridiplantae; Streptophyta; Embryophyta; Tracheophyta; Spermatophyta; Magnoliophyta; eudicotyledons; Gunneridae; Pentapetala	622-2160[+]	.	.	ExpAA=44.76^PredHel=2^Topology=o247-269i274-296o	.	.	.
TR7873|c0_g1	1.08921	0.0162253	up	6.85935	3.32417	7.97849	13.9155	FBL14_ARATH^FBL14_ARATH^Q:1861-455,H:12-480^65.03%ID^E:0^RecName: Full=F-box/LRR-repeat protein 14;^Eukaryota; Viridiplantae; Streptophyta; Embryophyta; Tracheophyta; Spermatophyta; Magnoliophyta; eudicotyledons; Gunneridae; Pentapetalae; rosids; malvids;	452-1855[-]	PF13516.1^LRR_6^Leucine Rich repeat^96-119^E:0.51	.	.	.	.	.
TR7877|c0_g2	1.4372	0.00588892	up	4.41479	1.91779	7.32719	10.0528	.	181-1284[+]	.	.	ExpAA=167.38^PredHel=8^Topology=i20-37o42-61i68-90o110-132i164-186o196-218i252-274o302-324i	.	.	.
TR7890|c0_g1	1.27245	0.0108324	up	69.2867	37.5248	52.8779	205.365	AB1B_ARATH^AB1B_ARATH^Q:4428-796,H:47-1264^71.84%ID^E:0^RecName: Full=ABC transporter B family member 1;^Eukaryota; Viridiplantae; Streptophyta; Embryophyta; Tracheophyta; Spermatophyta; Magnoliophyta; eudicotyledons; Gunneridae; Pentapetalae; rosids; mal	4328-4774[-]	.	.	.	.	.	.
TR7897|c0_g1	1.31836	0.0334712	up	0.80269	2.74884	4.64055	4.01123	.	3-620[-]	PF03547.13^Mem_trans^Membrane transport protein^10-180^E:1e-38	.	ExpAA=108.03^PredHel=5^Topology=o13-35i47-66o72-94i103-125o145-167i	.	.	GO:0055085^biological_process^transmembrane transport`GO:0016021^cellular_component^integral component of membrane
TR792|c0_g1	-1.78201	0.00792007	down	4.99857	2.4292	1.46544	0.693299	.	.	.	.	.	.	.	.
TR7927|c0_g2	1.58491	0.000976481	up	3.64859	2.36528	7.12365	11.0928	BAM9_ARATH^BAM9_ARATH^Q:1817-480,H:89-523^46.64%ID^E:8e-128^RecName: Full=Inactive beta-amylase 9;^Eukaryota; Viridiplantae; Streptophyta; Embryophyta; Tracheophyta; Spermatophyta; Magnoliophyta; eudicotyledons; Gunneridae; Pentapetalae; rosids; malvids;	444-2204[-]	PF01373.12^Glyco_hydro_14^Glycosyl hydrolase family 14^131-539^E:6.9e-82	.	.	.	.	GO:0016161^molecular_function^beta-amylase activity`GO:0000272^biological_process^polysaccharide catabolic process
TR7954|c0_g1	-1.49815	0.0291085	down	2.40807	2.10957	1.13978	0.445692	.	.	.	.	.	.	.	.
TR8019|c0_g1	1.52877	0.0290356	up	0.948634	0.383558	1.50614	2.47607	AB20G_ARATH^AB20G_ARATH^Q:727-491,H:660-738^51.9%ID^E:9e-21^RecName: Full=ABC transporter G family member 20;^Eukaryota; Viridiplantae; Streptophyta; Embryophyta; Tracheophyta; Spermatophyta; Magnoliophyta; eudicotyledons; Gunneridae; Pentapetalae; rosids	.	.	.	.	COG1131^(ABC) transporter	GO:0016021^cellular_component^integral component of membrane`GO:0005524^molecular_function^ATP binding`GO:0016887^molecular_function^ATPase activity`GO:0006810^biological_process^transport	.
TR8052|c0_g1	1.10532	0.0170852	up	13.0984	15.5341	17.6667	43.9254	PMTT_ARATH^PMTT_ARATH^Q:2350-536,H:82-681^58.22%ID^E:0^RecName: Full=Probable pectin methyltransferase QUA2;^Eukaryota; Viridiplantae; Streptophyta; Embryophyta; Tracheophyta; Spermatophyta; Magnoliophyta; eudicotyledons; Gunneridae; Pentapetalae; rosids;	533-2716[-]	PF03141.11^Methyltransf_29^Putative S-adenosyl-L-methionine-dependent methyltransferase^194-722^E:4.2e-145`PF08241.7^Methyltransf_11^Methyltransferase domain^321-415^E:1e-06	.	ExpAA=22.05^PredHel=1^Topology=i129-151o	.	.	GO:0008168^molecular_function^methyltransferase activity`GO:0008152^biological_process^metabolic process
TR8069|c0_g1	1.3955	0.00322177	up	20.7605	9.14148	49.0514	29.8614	DIR1_ARATH^DIR1_ARATH^Q:116-544,H:37-177^35.66%ID^E:3e-19^RecName: Full=Dirigent protein 1;^Eukaryota; Viridiplantae; Streptophyta; Embryophyta; Tracheophyta; Spermatophyta; Magnoliophyta; eudicotyledons; Gunneridae; Pentapetalae; rosids; malvids; Brassic	2-568[+]	PF03018.9^Dirigent^Dirigent-like protein^41-185^E:1.1e-38	sigP:1^22^0.723^YES	ExpAA=23.44^PredHel=1^Topology=o15-37i	.	.	.
TR8090|c0_g1	1.06894	0.0134512	up	7.33367	7.28761	14.7358	15.9459	.	.	.	.	.	.	.	.
TR8107|c0_g1	-1.31141	0.047649	down	6.93232	3.3881	2.72734	1.43612	.	352-1224[-]	.	.	ExpAA=96.31^PredHel=4^Topology=o104-122i135-157o167-189i254-276o	.	.	.
TR8124|c0_g1	-2.31718	0.0262729	down	3.42968	1.15068	0	0.940905	PB27B_ARATH^PB27B_ARATH^Q:234-644,H:64-199^61.31%ID^E:1e-51^RecName: Full=Photosystem II D1 precursor processing protein PSB27-H2, chloroplastic;^Eukaryota; Viridiplantae; Streptophyta; Embryophyta; Tracheophyta; Spermatophyta; Magnoliophyta; eudicotyledo	3-647[+]	PF13326.1^PSII_Pbs27^Photosystem II Pbs27^59-214^E:5.2e-39	.	.	.	.	GO:0010207^biological_process^photosystem II assembly
TR8128|c0_g1	1.07288	0.0234308	up	3.72156	1.40638	4.88479	6.14065	.	.	.	.	.	.	.	.
TR8212|c0_g2	2.53186	0.0114945	up	0	0.767117	2.80876	1.28755	ASIL2_ARATH^ASIL2_ARATH^Q:1225-902,H:84-191^34.86%ID^E:7e-11^RecName: Full=Trihelix transcription factor ASIL2 {ECO:0000305};^Eukaryota; Viridiplantae; Streptophyta; Embryophyta; Tracheophyta; Spermatophyta; Magnoliophyta; eudicotyledons; Gunneridae; Pent	416-1279[-]	PF13837.1^Myb_DNA-bind_4^Myb/SANT-like DNA-binding domain^16-107^E:7.7e-16	.	.	.	.	.
TR8243|c0_g2	1.36588	0.0137718	up	1.38646	1.34245	3.86713	3.16937	BOR2_ARATH^BOR2_ARATH^Q:2436-334,H:1-686^73.4%ID^E:0^RecName: Full=Probable boron transporter 2;^Eukaryota; Viridiplantae; Streptophyta; Embryophyta; Tracheophyta; Spermatophyta; Magnoliophyta; eudicotyledons; Gunneridae; Pentapetalae; rosids; malvids; Br	247-2439[-]	PF00955.16^HCO3_cotransp^HCO3- transporter family^3-175^E:9.6e-27`PF00955.16^HCO3_cotransp^HCO3- transporter family^202-371^E:1.4e-16`PF00955.16^HCO3_cotransp^HCO3- transporter family^461-551^E:1.1e-11	.	ExpAA=233.68^PredHel=10^Topology=i33-55o65-87i92-111o121-143i155-177o197-217i230-252o292-311i337-359o561-583i	.	.	GO:0006820^biological_process^anion transport`GO:0016021^cellular_component^integral component of membrane
TR8248|c0_g2	11.1015	1.81628e-05	up	0	0	1.18049	2.27798	.	205-1503[+]	.	.	ExpAA=182.57^PredHel=8^Topology=i21-43o58-80i93-115o162-184i196-218o295-317i337-356o371-393i	.	.	.
TR8249|c0_g3	-2.55735	0.0327958	down	5.29046	4.85841	1.70968	0	CISY_DAUCA^CISY_DAUCA^Q:48-1463,H:1-472^74.84%ID^E:0^RecName: Full=Citrate synthase, mitochondrial;^Eukaryota; Viridiplantae; Streptophyta; Embryophyta; Tracheophyta; Spermatophyta; Magnoliophyta; eudicotyledons; Gunneridae; Pentapetalae; asterids; campan	3-1481[+]	PF00285.16^Citrate_synt^Citrate synthase^94-471^E:5.7e-107	.	.	.	.	GO:0046912^molecular_function^transferase activity, transferring acyl groups, acyl groups converted into alkyl on transfer`GO:0044262^biological_process^cellular carbohydrate metabolic process
TR8267|c0_g2	-2.58139	0.000160372	down	6.49449	1.08675	0.732719	0.544735	.	.	.	.	.	.	.	.
TR8278|c0_g1	-1.24821	0.0376521	down	3.3567	1.72601	1.2619	0.891384	.	.	.	.	.	.	.	.
TR8342|c0_g2	2.08546	0.020824	up	3.3567	0	11.0722	3.46649	.	.	.	.	.	.	.	.
TR8389|c0_g2	1.65482	0.0235326	up	1.27701	0.447485	1.58756	4.01123	COMT1_MEDSA^COMT1_MEDSA^Q:1084-47,H:23-363^38.18%ID^E:3e-71^RecName: Full=Caffeic acid 3-O-methyltransferase;^Eukaryota; Viridiplantae; Streptophyta; Embryophyta; Tracheophyta; Spermatophyta; Magnoliophyta; eudicotyledons; Gunneridae; Pentapetalae; rosids	41-1093[-]	PF08100.6^Dimerisation^Dimerisation domain^16-64^E:5.2e-07`PF00891.13^Methyltransf_2^O-methyltransferase^85-324^E:1.5e-65	.	.	.	.	GO:0046983^molecular_function^protein dimerization activity`GO:0008171^molecular_function^O-methyltransferase activity
TR8408|c0_g1	-1.79005	0.0284147	down	6.38503	5.8173	3.50077	0	S23IP_HUMAN^S23IP_HUMAN^Q:589-747,H:641-696^46.43%ID^E:1e-06^RecName: Full=SEC23-interacting protein;^Eukaryota; Metazoa; Chordata; Craniata; Vertebrata; Euteleostomi; Mammalia; Eutheria; Euarchontoglires; Primates; Haplorrhini; Catarrhini; Hominidae; Hom	127-780[+]	PF00536.25^SAM_1^SAM domain (Sterile alpha motif)^158-212^E:1.6e-13`PF07647.12^SAM_2^SAM domain (Sterile alpha motif)^159-211^E:7.1e-08	.	.	.	.	GO:0005515^molecular_function^protein binding
TR8408|c0_g2	2.18974	0.0367854	up	0	2.49313	3.01229	8.1215	S23IP_HUMAN^S23IP_HUMAN^Q:632-790,H:641-696^46.43%ID^E:1e-06^RecName: Full=SEC23-interacting protein;^Eukaryota; Metazoa; Chordata; Craniata; Vertebrata; Euteleostomi; Mammalia; Eutheria; Euarchontoglires; Primates; Haplorrhini; Catarrhini; Hominidae; Hom	2-823[+]	PF00536.25^SAM_1^SAM domain (Sterile alpha motif)^214-268^E:2.4e-13`PF07647.12^SAM_2^SAM domain (Sterile alpha motif)^215-267^E:1.1e-07	.	.	.	.	GO:0005515^molecular_function^protein binding
TR8533|c0_g2	-2.77311	0.00320424	down	1.20403	1.59816	0.162826	0.247607	RIC2_ORYSJ^RIC2_ORYSJ^Q:134-769,H:4-216^75.59%ID^E:3e-114^RecName: Full=Ras-related protein RIC2;^Eukaryota; Viridiplantae; Streptophyta; Embryophyta; Tracheophyta; Spermatophyta; Magnoliophyta; Liliopsida; Poales; Poaceae; BEP clade; Ehrhartoideae; Oryze	131-775[+]	PF00025.16^Arf^ADP-ribosylation factor family^13-171^E:3.9e-13`PF00071.17^Ras^Ras family^14-173^E:6.4e-59`PF08477.8^Miro^Miro-like protein^14-128^E:1.1e-21`PF01926.18^MMR_HSR1^50S ribosome-binding GTPase^14-123^E:4.3e-07`PF00009.22^GTP_EFTU^Elongation fac	.	.	.	.	GO:0005525^molecular_function^GTP binding`GO:0007264^biological_process^small GTPase mediated signal transduction`GO:0005622^cellular_component^intracellular`GO:0003924^molecular_function^GTPase activity
TR8755|c0_g2	1.47951	0.0431138	up	0.875662	0.639264	1.99462	2.27798	.	.	.	.	.	.	.	.
TR893|c0_g1	1.43038	0.00402052	up	2.51753	2.49313	5.94316	7.57676	YL126_YEAST^YL126_YEAST^Q:985-272,H:4-249^31.76%ID^E:8e-25^RecName: Full=Putative glutamine amidotransferase YLR126C;^Eukaryota; Fungi; Dikarya; Ascomycota; Saccharomycotina; Saccharomycetes; Saccharomycetales; Saccharomycetaceae; Saccharomyces	266-1024[-]	PF00117.23^GATase^Glutamine amidotransferase class-I^66-205^E:6.6e-12	.	.	.	.	.
TR8963|c0_g1	-1.37014	0.0101325	down	7.88096	4.02736	2.40169	2.22846	.	.	.	.	.	.	.	.
TR9028|c0_g1	1.36572	0.0314095	up	0.656746	0.89497	1.8725	2.0799	VPE_CITSI^VPE_CITSI^Q:2-169,H:439-494^66.07%ID^E:3e-17^RecName: Full=Vacuolar-processing enzyme;^Eukaryota; Viridiplantae; Streptophyta; Embryophyta; Tracheophyta; Spermatophyta; Magnoliophyta; eudicotyledons; Gunneridae; Pentapetalae; rosids; malvids; Sa	.	.	.	.	.	GO:0004197^molecular_function^cysteine-type endopeptidase activity	.
TR9112|c0_g1	1.6515	0.00974291	up	1.16755	0.255706	2.23886	2.47607	.	.	.	.	.	.	.	.
TR9155|c0_g1	1.07818	0.0485742	up	0.875662	0.958896	1.8318	2.03037	.	.	.	.	.	.	.	.
TR9168|c0_g1	1.88782	0.000979153	up	3.1013	1.27853	9.97312	6.4873	.	.	.	.	.	.	.	.
TR9297|c0_g1	1.09448	0.0253663	up	29.9914	16.6209	49.1736	50.5118	.	.	.	.	.	.	.	.
TR9358|c2_g1	-1.38564	0.0241638	down	1.93375	1.72601	0.895545	0.495213	.	.	.	.	.	.	.	.
TR9495|c0_g2	1.21324	0.00278747	up	14.5944	12.4656	19.8648	42.9845	DOF53_ARATH^DOF53_ARATH^Q:1840-1598,H:86-157^41.98%ID^E:8e-07^RecName: Full=Dof zinc finger protein DOF5.3;^Eukaryota; Viridiplantae; Streptophyta; Embryophyta; Tracheophyta; Spermatophyta; Magnoliophyta; eudicotyledons; Gunneridae; Pentapetalae; rosids;	833-1330[-]	.	.	.	.	.	.
TR9517|c0_g1	-2.6905	0.0113609	down	1.64187	1.34245	0.447773	0	GXM1_ARATH^GXM1_ARATH^Q:571-134,H:56-199^49.32%ID^E:4e-49^RecName: Full=Glucuronoxylan 4-O-methyltransferase 1;^Eukaryota; Viridiplantae; Streptophyta; Embryophyta; Tracheophyta; Spermatophyta; Magnoliophyta; eudicotyledons; Gunneridae; Pentapetalae; rosi	.	.	.	.	.	GO:0005794^cellular_component^Golgi apparatus`GO:0000139^cellular_component^Golgi membrane`GO:0016021^cellular_component^integral component of membrane`GO:0030775^molecular_function^glucuronoxylan 4-O-methyltransferase activity`GO:0045491^biological_proce	.
TR9620|c0_g1	1.39978	0.0163916	up	1.71484	0.958896	3.94854	3.21889	.	.	.	.	.	.	.	.
TR9648|c0_g2	-11.6556	0.000111039	down	3.21076	1.85387	0	0	CDA7L_RAT^CDA7L_RAT^Q:667-1059,H:329-437^36.64%ID^E:2e-13^RecName: Full=Cell division cycle-associated 7-like protein;^Eukaryota; Metazoa; Chordata; Craniata; Vertebrata; Euteleostomi; Mammalia; Eutheria; Euarchontoglires; Glires; Rodentia; Sciurognathi;	169-1071[+]	PF10497.4^zf-4CXXC_R1^Zinc-finger domain of monoamine-oxidase A repressor R1^170-290^E:1.1e-32	.	.	.	.	.
TR9707|c0_g2	1.24571	0.0120181	up	4.85263	1.47031	5.73963	9.55762	PSKR1_DAUCA^PSKR1_DAUCA^Q:282-13,H:410-499^34.07%ID^E:1e-07^RecName: Full=Phytosulfokine receptor 1;^Eukaryota; Viridiplantae; Streptophyta; Embryophyta; Tracheophyta; Spermatophyta; Magnoliophyta; eudicotyledons; Gunneridae; Pentapetalae; asterids; campa	1-315[-]	PF13504.1^LRR_7^Leucine rich repeat^2-15^E:19`PF13504.1^LRR_7^Leucine rich repeat^28-39^E:27`PF13855.1^LRR_8^Leucine rich repeat^52-103^E:1.1e-06`PF12799.2^LRR_4^Leucine Rich repeats (2 copies)^53-89^E:5.8e-08`PF00560.28^LRR_1^Leucine Rich Repeat^53-73^E:	.	.	.	.	GO:0005515^molecular_function^protein binding
TR9742|c0_g3	1.35474	0.0160903	up	1.24052	1.2146	2.97158	3.31793	.	.	.	.	.	.	.	.
TR9765|c0_g1	1.71267	0.00572326	up	1.56889	0.831043	2.4831	5.54639	RING4_ARATH^RING4_ARATH^Q:1540-656,H:118-379^32.24%ID^E:3e-37^RecName: Full=E3 ubiquitin-protein ligase At4g11680;^Eukaryota; Viridiplantae; Streptophyta; Embryophyta; Tracheophyta; Spermatophyta; Magnoliophyta; eudicotyledons; Gunneridae; Pentapetalae; r	584-1888[-]	PF13920.1^zf-C3HC4_3^Zinc finger, C3HC4 type (RING finger)^367-414^E:1.5e-06`PF13639.1^zf-RING_2^Ring finger domain^369-411^E:5e-14`PF00097.20^zf-C3HC4^Zinc finger, C3HC4 type (RING finger)^370-410^E:2.4e-06`PF13923.1^zf-C3HC4_2^Zinc finger, C3HC4 type (R	.	ExpAA=85.79^PredHel=4^Topology=i107-129o139-161i229-248o263-285i	.	.	GO:0005515^molecular_function^protein binding`GO:0008270^molecular_function^zinc ion binding`GO:0046872^molecular_function^metal ion binding
TR977|c0_g2	-1.70747	0.0167039	down	1.8243	3.32417	0.203533	1.3866	TSNAX_MOUSE^TSNAX_MOUSE^Q:89-805,H:22-266^36.96%ID^E:1e-44^RecName: Full=Translin-associated protein X;^Eukaryota; Metazoa; Chordata; Craniata; Vertebrata; Euteleostomi; Mammalia; Eutheria; Euarchontoglires; Glires; Rodentia; Sciurognathi; Muroidea; Murid	2-865[+]	PF01997.11^Translin^Translin family^65-267^E:1.1e-55	.	.	.	.	GO:0043565^molecular_function^sequence-specific DNA binding
TR9781|c0_g1	1.60339	0.0112639	up	1.20403	1.02282	2.84946	3.96171	LPR1_ARATH^LPR1_ARATH^Q:63-1808,H:3-580^57.19%ID^E:0^RecName: Full=Multicopper oxidase LPR1;^Eukaryota; Viridiplantae; Streptophyta; Embryophyta; Tracheophyta; Spermatophyta; Magnoliophyta; eudicotyledons; Gunneridae; Pentapetalae; rosids; malvids; Brassi	69-1814[+]	PF07732.10^Cu-oxidase_3^Multicopper oxidase^143-220^E:5.9e-06`PF00394.17^Cu-oxidase^Multicopper oxidase^287-350^E:7.2e-05`PF07731.9^Cu-oxidase_2^Multicopper oxidase^452-579^E:2.2e-11	sigP:1^24^0.908^YES	.	.	.	GO:0005507^molecular_function^copper ion binding`GO:0016491^molecular_function^oxidoreductase activity`GO:0055114^biological_process^oxidation-reduction process
TR9793|c1_g1	-2.35457	0.00361416	down	9.55931	1.2146	1.46544	0.643777	.	.	.	.	.	.	.	.
TR9811|c0_g1	1.05845	0.017461	up	40.171	23.9724	41.2765	92.5059	NPC1_ARATH^NPC1_ARATH^Q:415-1968,H:3-521^70.96%ID^E:0^RecName: Full=Non-specific phospholipase C1;^Eukaryota; Viridiplantae; Streptophyta; Embryophyta; Tracheophyta; Spermatophyta; Magnoliophyta; eudicotyledons; Gunneridae; Pentapetalae; rosids; malvids;	397-2004[+]	PF04185.9^Phosphoesterase^Phosphoesterase family^40-399^E:1.1e-98	sigP:1^26^0.742^YES	.	.	.	GO:0016788^molecular_function^hydrolase activity, acting on ester bonds
TR9886|c0_g1	1.35821	0.0168339	up	1.42295	1.53423	1.46544	6.14065	GCP2_ARATH^GCP2_ARATH^Q:469-2529,H:55-705^42.9%ID^E:2e-160^RecName: Full=Probable glutamate carboxypeptidase 2;^Eukaryota; Viridiplantae; Streptophyta; Embryophyta; Tracheophyta; Spermatophyta; Magnoliophyta; eudicotyledons; Gunneridae; Pentapetalae; rosi	196-2532[+]	PF02225.17^PA^PA domain^207-294^E:2.2e-06`PF04389.12^Peptidase_M28^Peptidase family M28^406-581^E:6.9e-19`PF04253.10^TFR_dimer^Transferrin receptor-like dimerisation domain^650-775^E:2e-20	.	ExpAA=22.51^PredHel=1^Topology=i58-80o	.	.	.
TR9920|c0_g1	2.08018	0.000454148	up	2.77293	0.831043	4.9255	10.6966	4CL_PINTA^4CL_PINTA^Q:29-1645,H:2-534^74.4%ID^E:0^RecName: Full=4-coumarate--CoA ligase;^Eukaryota; Viridiplantae; Streptophyta; Embryophyta; Tracheophyta; Spermatophyta; Pinidae; Pinales; Pinaceae; Pinus; Pinus	2-1672[+]	PF00501.23^AMP-binding^AMP-binding enzyme^44-453^E:4.9e-102`PF13193.1^AMP-binding_C^AMP-binding enzyme C-terminal domain^462-538^E:1.6e-15	.	.	.	.	GO:0003824^molecular_function^catalytic activity`GO:0008152^biological_process^metabolic process

## Sheet: 48h nonhydrogen vs hydrogen DEG
Gene_ID	log2FC	P Value	regulated	NonHydrogen48hoursfirst	NonHydrogen48hourssecond	Hydrogen48hoursfirst	Hydrogen48hourssecond	sprot_Top_BLASTX_hit	prot_coords	Pfam	SignalP	TmHMM	eggnog	gene_ontology_blast	gene_ontology_pfam
TR10020|c0_g1	-1.426	0.00360046	down	11.9639	13.7068	4.73777	4.81739	SCR_IPONI^SCR_IPONI^Q:2009-3106,H:411-778^79.08%ID^E:0^RecName: Full=Protein SCARECROW;^Eukaryota; Viridiplantae; Streptophyta; Embryophyta; Tracheophyta; Spermatophyta; Magnoliophyta; eudicotyledons; Gunneridae; Pentapetalae; asterids; lamiids; Solanales	599-3130[+]	PF03514.9^GRAS^GRAS domain family^478-835^E:1.8e-126	.	.	.	.	.
TR10022|c0_g1	-1.64116	0.0155054	down	3.10912	6.09902	2.15898	0.747526	XRCC3_ARATH^XRCC3_ARATH^Q:1538-2209,H:103-302^43.11%ID^E:3e-49^RecName: Full=DNA repair protein XRCC3 homolog;^Eukaryota; Viridiplantae; Streptophyta; Embryophyta; Tracheophyta; Spermatophyta; Magnoliophyta; eudicotyledons; Gunneridae; Pentapetalae; rosid	77-2218[+]	PF08423.6^Rad51^Rad51^21-97^E:7.6e-18`PF08423.6^Rad51^Rad51^501-599^E:1.1e-10	.	.	.	.	.
TR10042|c0_g1	1.04039	0.0145047	up	179.309	161.656	296.92	404.412	RL31_PICMA^RL31_PICMA^Q:49-156,H:85-120^91.67%ID^E:3e-14^RecName: Full=60S ribosomal protein L31;^Eukaryota; Viridiplantae; Streptophyta; Embryophyta; Tracheophyta; Spermatophyta; Pinidae; Pinales; Pinaceae; Picea	.	.	.	.	.	GO:0005840^cellular_component^ribosome`GO:0003735^molecular_function^structural constituent of ribosome`GO:0006412^biological_process^translation	.
TR10071|c0_g1	-1.00802	0.0353892	down	17.809	61.9252	19.3109	20.3493	MTHR_ORYSJ^MTHR_ORYSJ^Q:88-1869,H:1-594^77.78%ID^E:0^RecName: Full=Probable methylenetetrahydrofolate reductase;^Eukaryota; Viridiplantae; Streptophyta; Embryophyta; Tracheophyta; Spermatophyta; Magnoliophyta; Liliopsida; Poales; Poaceae; BEP clade; Ehrha	88-1872[+]	PF02219.12^MTHFR^Methylenetetrahydrofolate reductase^7-301^E:1.6e-124	.	.	.	.	GO:0004489^molecular_function^methylenetetrahydrofolate reductase (NAD(P)H) activity`GO:0006555^biological_process^methionine metabolic process`GO:0055114^biological_process^oxidation-reduction process
TR10100|c0_g1	1.27542	0.00518406	up	3.70607	3.23014	10.2552	6.47856	CCU41_ARATH^CCU41_ARATH^Q:1269-793,H:13-167^62.26%ID^E:1e-41^RecName: Full=Cyclin-U4-1;^Eukaryota; Viridiplantae; Streptophyta; Embryophyta; Tracheophyta; Spermatophyta; Magnoliophyta; eudicotyledons; Gunneridae; Pentapetalae; rosids; malvids; Brassicales	664-1314[-]	PF08613.6^Cyclin^Cyclin^17-154^E:3.4e-33`PF00134.18^Cyclin_N^Cyclin, N-terminal domain^62-154^E:2.4e-11	.	.	.	.	GO:0019901^molecular_function^protein kinase binding`GO:0000079^biological_process^regulation of cyclin-dependent protein serine/threonine kinase activity
TR10116|c0_g2	-1.20013	0.035678	down	2.33806	3.06013	1.55927	0.747526	MET13_BOVIN^MET13_BOVIN^Q:719-177,H:7-192^36.36%ID^E:2e-29^RecName: Full=Methyltransferase-like protein 13;^Eukaryota; Metazoa; Chordata; Craniata; Vertebrata; Euteleostomi; Mammalia; Eutheria; Laurasiatheria; Cetartiodactyla; Ruminantia; Pecora; Bovidae;	159-731[-]	PF05724.6^TPMT^Thiopurine S-methyltransferase (TPMT)^12-156^E:7.1e-06`PF13489.1^Methyltransf_23^Methyltransferase domain^42-159^E:1.2e-07`PF02353.15^CMAS^Mycolic acid cyclopropane synthetase^46-163^E:1.9e-05`PF12847.2^Methyltransf_18^Methyltransferase dom	.	.	.	.	GO:0008757^molecular_function^S-adenosylmethionine-dependent methyltransferase activity`GO:0008610^biological_process^lipid biosynthetic process`GO:0008168^molecular_function^methyltransferase activity`GO:0008152^biological_process^metabolic process
TR1012|c0_g1	2.29015	2.69611e-05	up	1.29339	0.871288	6.05715	4.48516	MCA9_ARATH^MCA9_ARATH^Q:246-4,H:81-164^69.05%ID^E:2e-33^RecName: Full=Metacaspase-9;^Eukaryota; Viridiplantae; Streptophyta; Embryophyta; Tracheophyta; Spermatophyta; Magnoliophyta; eudicotyledons; Gunneridae; Pentapetalae; rosids; malvids; Brassicales; B	.	.	.	.	.	GO:0048046^cellular_component^apoplast`GO:0004197^molecular_function^cysteine-type endopeptidase activity`GO:0008234^molecular_function^cysteine-type peptidase activity	.
TR10149|c0_g1	2.50223	0.0480623	up	0.721316	0	1.49929	2.57481	.	.	.	.	.	.	.	.
TR1015|c0_g1	-2.11911	0.00215901	down	1.86547	1.44506	0.419803	0.332234	.	.	.	.	.	.	.	.
TR10168|c0_g1	1.81088	0.000569962	up	64.8438	24.6298	154.247	159.638	.	.	.	.	.	.	.	.
TR10194|c0_g1	-1.17858	0.0177429	down	4.72586	7.28907	3.11853	2.15952	FOL1_PNECA^FOL1_PNECA^Q:421-1797,H:294-734^42.74%ID^E:4e-101^RecName: Full=Folic acid synthesis protein fol1;^Eukaryota; Fungi; Dikarya; Ascomycota; Taphrinomycotina; Pneumocystidomycetes; Pneumocystidaceae; Pneumocystis	250-1830[+]	PF01288.15^HPPK^7,8-dihydro-6-hydroxymethylpterin-pyrophosphokinase (HPPK)^61-186^E:2.5e-38`PF00809.17^Pterin_bind^Pterin binding enzyme^249-469^E:2.3e-70	.	.	.	.	GO:0003848^molecular_function^2-amino-4-hydroxy-6-hydroxymethyldihydropteridine diphosphokinase activity`GO:0009396^biological_process^folic acid-containing compound biosynthetic process`GO:0042558^biological_process^pteridine-containing compound metaboli
TR10238|c0_g1	1.10749	0.0211572	up	104.74	45.5832	137.275	186.632	.	293-1525[-]	PF14111.1^DUF4283^Domain of unknown function (DUF4283)^62-197^E:2e-25`PF14392.1^zf-CCHC_4^Zinc knuckle^207-244^E:2e-05	.	.	.	.	.
TR10274|c0_g1	1.16199	0.043285	up	2.21369	0.935041	3.05856	3.98681	.	.	.	.	.	.	.	.
TR10276|c0_g1	1.77366	0.0138385	up	0.397967	0.637528	1.25941	2.32564	NUDT1_ARATH^NUDT1_ARATH^Q:199-2,H:38-103^50%ID^E:1e-20^RecName: Full=Nudix hydrolase 1;^Eukaryota; Viridiplantae; Streptophyta; Embryophyta; Tracheophyta; Spermatophyta; Magnoliophyta; eudicotyledons; Gunneridae; Pentapetalae; rosids; malvids; Brassicales	.	.	.	.	COG1051^NUDiX hydrolase	GO:0005829^cellular_component^cytosol`GO:0008413^molecular_function^8-oxo-7,8-dihydroguanosine triphosphate pyrophosphatase activity`GO:0019177^molecular_function^dihydroneopterin triphosphate pyrophosphohydrolase activity`GO:0046872^molecular_function^me	.
TR10297|c0_g1	1.45981	0.0102529	up	11.8644	3.25139	17.1519	24.4192	DFRA_VITVI^DFRA_VITVI^Q:97-864,H:4-250^54.3%ID^E:6e-81^RecName: Full=Dihydroflavonol-4-reductase;^Eukaryota; Viridiplantae; Streptophyta; Embryophyta; Tracheophyta; Spermatophyta; Magnoliophyta; eudicotyledons; Gunneridae; Pentapetalae; rosids; Vitales; V	.	.	.	.	.	GO:0042406^cellular_component^extrinsic component of endoplasmic reticulum membrane`GO:0050662^molecular_function^coenzyme binding`GO:0045552^molecular_function^dihydrokaempferol 4-reductase activity`GO:0009718^biological_process^anthocyanin-containing co	.
TR10304|c0_g1	-1.89862	2.93794e-05	down	15.0481	29.6025	5.99718	5.98021	BBP_ASPFU^BBP_ASPFU^Q:2853-1927,H:64-388^42.64%ID^E:3e-70^RecName: Full=Branchpoint-bridging protein;^Eukaryota; Fungi; Dikarya; Ascomycota; Pezizomycotina; Eurotiomycetes; Eurotiomycetidae; Eurotiales; Aspergillaceae; Aspergillus	772-3969[-]	PF00013.24^KH_1^KH domain^508-579^E:5e-07`PF13014.1^KH_3^KH domain^509-536^E:4.9e-05`PF00076.17^RRM_1^RNA recognition motif. (a.k.a. RRM, RBD, or RNP domain)^766-834^E:9.4e-20`PF14259.1^RRM_6^RNA recognition motif (a.k.a. RRM, RBD, or RNP domain)^766-827^	.	.	.	.	GO:0003723^molecular_function^RNA binding`GO:0003676^molecular_function^nucleic acid binding
TR10320|c0_g2	-1.01718	0.0407563	down	8.03397	11.7518	5.75729	3.98681	.	508-1218[-]	PF10248.4^Mlf1IP^Myelodysplasia-myeloid leukemia factor 1-interacting protein^70-185^E:2.4e-11	.	.	.	.	.
TR10327|c0_g1	-1.67246	1.28522e-05	down	21.4654	36.6366	9.17568	9.05338	SEBP2_ARATH^SEBP2_ARATH^Q:1744-287,H:2-487^72.22%ID^E:0^RecName: Full=Selenium-binding protein 2;^Eukaryota; Viridiplantae; Streptophyta; Embryophyta; Tracheophyta; Spermatophyta; Magnoliophyta; eudicotyledons; Gunneridae; Pentapetalae; rosids; malvids; B	284-1774[-]	PF05694.6^SBP56^56kDa selenium binding protein (SBP56)^31-496^E:4.2e-214	.	.	.	.	GO:0008430^molecular_function^selenium binding
TR10332|c0_g1	1.3588	0.00143553	up	22.0126	9.62667	38.262	42.8582	.	.	.	.	.	.	.	.
TR10336|c0_g1	1.17296	0.0136491	up	10.6456	5.10022	12.5341	23.0072	EF110_ARATH^EF110_ARATH^Q:49-483,H:46-179^45.58%ID^E:1e-22^RecName: Full=Ethylene-responsive transcription factor ERF110;^Eukaryota; Viridiplantae; Streptophyta; Embryophyta; Tracheophyta; Spermatophyta; Magnoliophyta; eudicotyledons; Gunneridae; Pentapet	79-852[+]	PF00847.15^AP2^AP2 domain^19-68^E:2.8e-19	.	.	.	.	GO:0003700^molecular_function^sequence-specific DNA binding transcription factor activity`GO:0006355^biological_process^regulation of transcription, DNA-templated
TR10380|c0_g1	-1.19013	0.030535	down	3.97967	3.57016	1.79915	1.49505	BET11_ARATH^BET11_ARATH^Q:232-543,H:5-107^65.38%ID^E:1e-38^RecName: Full=Bet1-like SNARE 1-1;^Eukaryota; Viridiplantae; Streptophyta; Embryophyta; Tracheophyta; Spermatophyta; Magnoliophyta; eudicotyledons; Gunneridae; Pentapetalae; rosids; malvids; Brass	202-543[+]	PF05739.14^SNARE^SNARE domain^46-105^E:1.2e-11	.	.	.	.	GO:0005515^molecular_function^protein binding
TR1039|c0_g2	1.15047	0.00883176	up	22.2613	9.60542	28.0668	42.6921	.	.	.	.	.	.	.	.
TR10408|c0_g1	-1.19204	0.00407609	down	27.7831	35.319	13.9135	13.7047	INVB_ARATH^INVB_ARATH^Q:2185-485,H:1-571^77.39%ID^E:0^RecName: Full=Probable alkaline/neutral invertase B {ECO:0000305};^Eukaryota; Viridiplantae; Streptophyta; Embryophyta; Tracheophyta; Spermatophyta; Magnoliophyta; eudicotyledons; Gunneridae; Pentapeta	482-2200[-]	PF12899.2^Glyco_hydro_100^Alkaline and neutral invertase^110-546^E:7.7e-222`PF06202.9^GDE_C^Amylo-alpha-1,6-glucosidase^292-535^E:1.6e-05	.	.	.	.	GO:0033926^molecular_function^glycopeptide alpha-N-acetylgalactosaminidase activity`GO:0004134^molecular_function^4-alpha-glucanotransferase activity`GO:0004135^molecular_function^amylo-alpha-1,6-glucosidase activity`GO:0005980^biological_process^glycogen
TR10410|c0_g1	1.28434	0.0224157	up	5.19845	2.12509	7.37653	10.4654	MKS1_ARATH^MKS1_ARATH^Q:886-665,H:18-92^47.37%ID^E:6e-09^RecName: Full=Protein MKS1;^Eukaryota; Viridiplantae; Streptophyta; Embryophyta; Tracheophyta; Spermatophyta; Magnoliophyta; eudicotyledons; Gunneridae; Pentapetalae; rosids; malvids; Brassicales; B	185-916[-]	PF05678.9^VQ^VQ motif^64-90^E:1.8e-10	.	.	.	.	.
TR10420|c0_g1	-1.19682	0.0248807	down	4.12891	9.71167	3.83819	2.15952	ITPK1_MAIZE^ITPK1_MAIZE^Q:1927-998,H:11-321^62.38%ID^E:6e-133^RecName: Full=Inositol-tetrakisphosphate 1-kinase 1;^Eukaryota; Viridiplantae; Streptophyta; Embryophyta; Tracheophyta; Spermatophyta; Magnoliophyta; Liliopsida; Poales; Poaceae; PACMAD clade;	455-1921[-]	PF05770.6^Ins134_P3_kin^Inositol 1, 3, 4-trisphosphate 5/6-kinase^6-306^E:1.4e-133	.	.	.	.	GO:0000287^molecular_function^magnesium ion binding`GO:0005524^molecular_function^ATP binding`GO:0047325^molecular_function^inositol tetrakisphosphate 1-kinase activity`GO:0052725^molecular_function^inositol-1,3,4-trisphosphate 6-kinase activity`GO:005272
TR10424|c1_g1	1.66178	0.00399952	up	1.81573	0.998793	3.11853	5.81409	.	.	.	.	.	.	.	.
TR10429|c0_g1	1.141	0.0193712	up	11.7152	5.48274	14.6931	23.2564	.	.	.	.	.	.	.	.
TR10433|c0_g1	1.06826	0.0208939	up	140.109	80.4135	227.593	234.806	MAVI_CUCPE^MAVI_CUCPE^Q:477-761,H:5-101^47.42%ID^E:1e-26^RecName: Full=Mavicyanin;^Eukaryota; Viridiplantae; Streptophyta; Embryophyta; Tracheophyta; Spermatophyta; Magnoliophyta; eudicotyledons; Gunneridae; Pentapetalae; rosids; fabids; Cucurbitales; Cuc	381-1022[+]	PF02298.12^Cu_bind_like^Plastocyanin-like domain^45-121^E:1.2e-26	sigP:1^29^0.831^YES	ExpAA=42.52^PredHel=2^Topology=i7-29o190-212i	.	.	GO:0009055^molecular_function^electron carrier activity
TR10442|c0_g1	1.58541	0.00615671	up	1.8406	0.552524	2.69873	4.48516	S47A1_PONAB^S47A1_PONAB^Q:1867-338,H:3-510^30.59%ID^E:5e-49^RecName: Full=Multidrug and toxin extrusion protein 1;^Eukaryota; Metazoa; Chordata; Craniata; Vertebrata; Euteleostomi; Mammalia; Eutheria; Euarchontoglires; Primates; Haplorrhini; Catarrhini; H	368-1876[-]	PF01554.13^MatE^MatE^45-204^E:3.6e-27`PF01554.13^MatE^MatE^266-428^E:1.3e-32	.	ExpAA=236.64^PredHel=10^Topology=i67-89o116-138i189-211o215-237i258-280o295-317i337-359o374-393i414-436o440-462i	.	.	GO:0015238^molecular_function^drug transmembrane transporter activity`GO:0015297^molecular_function^antiporter activity`GO:0006855^biological_process^drug transmembrane transport`GO:0055085^biological_process^transmembrane transport`GO:0016020^cellular_co
TR10475|c0_g1	1.57962	0.0453549	up	2.13907	0.340015	2.99859	4.4021	CO4A2_HUMAN^CO4A2_HUMAN^Q:112-2913,H:779-1712^100%ID^E:0^RecName: Full=Collagen alpha-2(IV) chain;^Eukaryota; Metazoa; Chordata; Craniata; Vertebrata; Euteleostomi; Mammalia; Eutheria; Euarchontoglires; Primates; Haplorrhini; Catarrhini; Hominidae; Homo`C	1-2916[+]	PF01391.13^Collagen^Collagen triple helix repeat (20 copies)^74-126^E:7.9e-06`PF01391.13^Collagen^Collagen triple helix repeat (20 copies)^128-183^E:8.8e-08`PF01391.13^Collagen^Collagen triple helix repeat (20 copies)^179-237^E:3.5e-09`PF01391.13^Collagen	.	.	.	.	GO:0005201^molecular_function^extracellular matrix structural constituent`GO:0005581^cellular_component^collagen trimer
TR10495|c0_g2	-1.64832	7.29995e-05	down	35.4191	59.3326	15.1129	15.1166	PRP39_XENLA^PRP39_XENLA^Q:2497-1292,H:57-462^36.84%ID^E:7e-70^RecName: Full=Pre-mRNA-processing factor 39;^Eukaryota; Metazoa; Chordata; Craniata; Vertebrata; Euteleostomi; Amphibia; Batrachia; Anura; Pipoidea; Pipidae; Xenopodinae; Xenopus; Xenopus	485-3304[-]	.	.	.	.	.	.
TR10499|c0_g2	1.38862	0.00966102	up	2.21369	2.93263	6.5969	6.89386	.	91-705[+]	PF14009.1^DUF4228^Domain of unknown function (DUF4228)^1-188^E:2.9e-35	.	.	.	.	.
TR10515|c0_g1	1.8767	3.99034e-05	up	3.33298	3.35765	9.59549	15.0336	.	.	.	.	.	.	.	.
TR10522|c0_g1	1.29947	0.0123097	up	1.29339	1.36006	3.05856	3.48846	AEDO_HUMAN^AEDO_HUMAN^Q:889-362,H:85-268^34.39%ID^E:4e-18^RecName: Full=2-aminoethanethiol dioxygenase;^Eukaryota; Metazoa; Chordata; Craniata; Vertebrata; Euteleostomi; Mammalia; Eutheria; Euarchontoglires; Primates; Haplorrhini; Catarrhini; Hominidae; H	350-1177[-]	PF07847.7^DUF1637^Protein of unknown function (DUF1637)^41-271^E:2.6e-54	.	.	.	.	GO:0047800^molecular_function^cysteamine dioxygenase activity`GO:0055114^biological_process^oxidation-reduction process
TR1053|c0_g2	-1.36085	0.00295991	down	27.5592	25.3099	9.71543	10.8807	.	844-2232[-]	PF04788.7^DUF620^Protein of unknown function (DUF620)^171-413^E:4.2e-121	.	.	.	.	.
TR10533|c1_g1	1.58701	0.00247499	up	94.8655	40.1642	172.599	233.062	.	3-332[-]	.	.	.	.	.	.
TR10539|c0_g1	1.5154	0.00677639	up	4.2284	1.55132	6.47695	10.0501	C94C1_ARATH^C94C1_ARATH^Q:483-121,H:370-492^52.85%ID^E:1e-37^RecName: Full=Cytochrome P450 94C1;^Eukaryota; Viridiplantae; Streptophyta; Embryophyta; Tracheophyta; Spermatophyta; Magnoliophyta; eudicotyledons; Gunneridae; Pentapetalae; rosids; malvids; Br	.	.	.	.	COG2124^Cytochrome p450	GO:0016021^cellular_component^integral component of membrane`GO:0043231^cellular_component^intracellular membrane-bounded organelle`GO:0018685^molecular_function^alkane 1-monooxygenase activity`GO:0020037^molecular_function^heme binding`GO:0005506^molecul	.
TR10559|c0_g1	-1.24392	0.0272548	down	3.38272	6.22652	2.21896	1.82729	GTE8_ARATH^GTE8_ARATH^Q:423-1874,H:32-438^40.57%ID^E:7e-80^RecName: Full=Transcription factor GTE8;^Eukaryota; Viridiplantae; Streptophyta; Embryophyta; Tracheophyta; Spermatophyta; Magnoliophyta; eudicotyledons; Gunneridae; Pentapetalae; rosids; malvids;	132-2111[+]	PF00439.20^Bromodomain^Bromodomain^302-386^E:9.8e-20	.	.	.	.	GO:0005515^molecular_function^protein binding
TR10602|c0_g1	1.11594	0.0136422	up	3.45734	4.10143	6.71684	9.71784	.	155-826[+]	.	.	.	.	.	.
TR10614|c1_g1	2.11509	0.0104307	up	0.472586	0.148756	1.49929	1.16282	GL13_ORYSJ^GL13_ORYSJ^Q:567-241,H:110-218^60.55%ID^E:5e-33^RecName: Full=Germin-like protein 1-3;^Eukaryota; Viridiplantae; Streptophyta; Embryophyta; Tracheophyta; Spermatophyta; Magnoliophyta; Liliopsida; Poales; Poaceae; BEP clade; Ehrhartoideae; Oryze	217-567[+]	.	.	.	.	.	.
TR10621|c0_g3	-1.22936	0.020543	down	4.80048	4.90896	1.67921	2.49175	GRDH_DAUCA^GRDH_DAUCA^Q:1022-189,H:7-286^59.79%ID^E:2e-116^RecName: Full=Glucose and ribitol dehydrogenase;^Eukaryota; Viridiplantae; Streptophyta; Embryophyta; Tracheophyta; Spermatophyta; Magnoliophyta; eudicotyledons; Gunneridae; Pentapetalae; asterids	171-1028[-]	PF00106.20^adh_short^short chain dehydrogenase^38-208^E:1.4e-21`PF08659.5^KR^KR domain^40-214^E:8.4e-07`PF01370.16^Epimerase^NAD dependent epimerase/dehydratase family^40-141^E:8e-05`PF13561.1^adh_short_C2^Enoyl-(Acyl carrier protein) reductase^46-280^E:6	.	.	.	.	GO:0016491^molecular_function^oxidoreductase activity`GO:0008152^biological_process^metabolic process`GO:0003824^molecular_function^catalytic activity`GO:0050662^molecular_function^coenzyme binding
TR1063|c0_g1	1.58501	0.0270459	up	0.497459	0.552524	1.49929	1.66117	.	2-370[+]	.	.	.	.	.	.
TR10640|c0_g1	1.07911	0.0313887	up	50.3429	35.2765	60.5115	120.435	E13B_MAIZE^E13B_MAIZE^Q:3-389,H:142-268^53.85%ID^E:2e-37^RecName: Full=Glucan endo-1,3-beta-glucosidase, acidic isoform;^Eukaryota; Viridiplantae; Streptophyta; Embryophyta; Tracheophyta; Spermatophyta; Magnoliophyta; Liliopsida; Poales; Poaceae; PACMAD c	.	.	.	.	.	GO:0005615^cellular_component^extracellular space`GO:0042973^molecular_function^glucan endo-1,3-beta-D-glucosidase activity`GO:0005975^biological_process^carbohydrate metabolic process`GO:0006952^biological_process^defense response	.
TR10644|c0_g1	-1.11403	0.0128765	down	12.4862	11.943	5.63735	5.64798	.	.	.	.	.	.	.	.
TR10668|c0_g1	1.20927	0.00790399	up	27.6836	12.2405	47.2578	45.0177	.	.	.	.	.	.	.	.
TR10670|c0_g2	1.42904	0.0285973	up	2.61166	0.743782	2.3389	6.72774	.	.	.	.	.	.	.	.
TR10682|c0_g1	1.38811	0.00135102	up	15.6451	6.82155	23.2691	35.549	.	262-579[-]	.	.	.	.	.	.
TR10713|c0_g2	-1.3803	0.0271021	down	3.78069	8.0966	2.39887	2.15952	YR826_MIMIV^YR826_MIMIV^Q:238-5,H:778-853^42.31%ID^E:7e-12^RecName: Full=Putative serine/threonine-protein kinase/receptor R826;^Viruses; dsDNA viruses, no RNA stage; Mimiviridae; Mimivirus	2-700[-]	PF12796.2^Ank_2^Ankyrin repeats (3 copies)^48-130^E:1.2e-14`PF00023.25^Ank^Ankyrin repeat^73-104^E:9.6e-11`PF13606.1^Ank_3^Ankyrin repeat^74-102^E:1.3e-05`PF13637.1^Ank_4^Ankyrin repeats (many copies)^75-111^E:1.5e-06`PF00069.20^Pkinase^Protein kinase dom	.	.	.	.	GO:0005515^molecular_function^protein binding`GO:0004672^molecular_function^protein kinase activity`GO:0005524^molecular_function^ATP binding`GO:0006468^biological_process^protein phosphorylation
TR10718|c0_g1	1.42199	0.00481078	up	26.7384	10.9442	37.7822	63.2075	PSBZ_PINTH^PSBZ_PINTH^Q:98-283,H:1-62^98.39%ID^E:7e-30^RecName: Full=Photosystem II reaction center protein Z {ECO:0000255|HAMAP-Rule:MF_00644};^Eukaryota; Viridiplantae; Streptophyta; Embryophyta; Tracheophyta; Spermatophyta; Pinidae; Pinales; Pinaceae;	.	.	.	.	.	GO:0009535^cellular_component^chloroplast thylakoid membrane`GO:0016021^cellular_component^integral component of membrane`GO:0009539^cellular_component^photosystem II reaction center`GO:0015979^biological_process^photosynthesis`GO:0042549^biological_proce	.
TR10725|c0_g1	-1.79378	0.00351424	down	5.57154	4.5052	1.25941	1.66117	.	.	.	.	.	.	.	.
TR10728|c0_g1	1.0279	0.0360987	up	5.07408	2.72012	5.87724	10.0501	.	.	.	.	.	.	.	.
TR10728|c0_g2	1.77574	0.000672157	up	3.25836	1.29631	6.77681	8.8042	.	.	.	.	.	.	.	.
TR10751|c0_g1	1.91472	0.0073173	up	0.746189	0.276262	2.15898	1.66117	.	.	.	.	.	.	.	.
TR10764|c0_g1	1.30737	0.0137912	up	6.16849	2.80512	9.17568	13.0402	.	.	.	.	.	.	.	.
TR10793|c0_g1	1.04982	0.0101404	up	7.03905	6.54528	12.2942	15.8642	.	483-1064[-]	PF05097.7^DUF688^Protein of unknown function (DUF688)^40-82^E:2.2e-06	.	.	.	.	.
TR10812|c0_g2	-1.05154	0.047464	down	51.1637	36.4666	20.9302	21.346	IAA26_ARATH^IAA26_ARATH^Q:2252-2701,H:102-252^49.06%ID^E:3e-38^RecName: Full=Auxin-responsive protein IAA26;^Eukaryota; Viridiplantae; Streptophyta; Embryophyta; Tracheophyta; Spermatophyta; Magnoliophyta; eudicotyledons; Gunneridae; Pentapetalae; rosids;	899-2758[+]	PF02309.11^AUX_IAA^AUX/IAA family^421-609^E:2e-57	.	.	.	.	GO:0006355^biological_process^regulation of transcription, DNA-templated`GO:0005634^cellular_component^nucleus
TR10813|c0_g1	1.52327	0.00242877	up	2.23857	1.46631	4.91769	5.73104	.	.	.	.	.	.	.	.
TR10825|c0_g2	-1.25242	0.0132078	down	11.8893	26.4574	7.55645	8.55503	KEG_ARATH^KEG_ARATH^Q:5359-995,H:5-1457^66.04%ID^E:0^RecName: Full=E3 ubiquitin-protein ligase KEG;^Eukaryota; Viridiplantae; Streptophyta; Embryophyta; Tracheophyta; Spermatophyta; Magnoliophyta; eudicotyledons; Gunneridae; Pentapetalae; rosids; malvids;	992-5359[-]	PF13445.1^zf-RING_UBOX^RING-type zinc-finger^6-49^E:4.4e-09`PF00097.20^zf-C3HC4^Zinc finger, C3HC4 type (RING finger)^6-51^E:8.8e-06`PF13923.1^zf-C3HC4_2^Zinc finger, C3HC4 type (RING finger)^6-51^E:6.6e-05`PF07714.12^Pkinase_Tyr^Protein tyrosine kinase^1	.	.	.	.	GO:0046872^molecular_function^metal ion binding`GO:0004672^molecular_function^protein kinase activity`GO:0006468^biological_process^protein phosphorylation`GO:0005524^molecular_function^ATP binding`GO:0005515^molecular_function^protein binding
TR10837|c0_g1	1.06684	0.00799023	up	22.709	13.3031	36.8827	38.5391	COPT5_ARATH^COPT5_ARATH^Q:22-429,H:1-145^53.1%ID^E:2e-34^RecName: Full=Copper transporter 5;^Eukaryota; Viridiplantae; Streptophyta; Embryophyta; Tracheophyta; Spermatophyta; Magnoliophyta; eudicotyledons; Gunneridae; Pentapetalae; rosids; malvids; Brassi	1-435[+]	PF04145.10^Ctr^Ctr copper transporter family^9-128^E:5e-25	.	ExpAA=59.54^PredHel=3^Topology=o30-52i82-104o109-128i	.	.	GO:0005375^molecular_function^copper ion transmembrane transporter activity`GO:0035434^biological_process^copper ion transmembrane transport`GO:0016021^cellular_component^integral component of membrane
TR10845|c0_g1	1.51579	0.00131171	up	36.9861	18.7433	69.9871	89.3709	.	.	.	.	.	.	.	.
TR10850|c0_g2	-1.04823	0.00861208	down	18.2319	22.271	10.9149	8.63808	P24D9_ARATH^P24D9_ARATH^Q:198-836,H:11-213^51.64%ID^E:4e-73^RecName: Full=Transmembrane emp24 domain-containing protein p24delta9;^Eukaryota; Viridiplantae; Streptophyta; Embryophyta; Tracheophyta; Spermatophyta; Magnoliophyta; eudicotyledons; Gunneridae;	153-824[+]	PF01105.19^EMP24_GP25L^emp24/gp25L/p24 family/GOLD^30-223^E:3.2e-54	sigP:1^29^0.785^YES	ExpAA=32.98^PredHel=1^Topology=i197-219o	.	.	GO:0006810^biological_process^transport`GO:0016021^cellular_component^integral component of membrane
TR10857|c0_g1	1.80352	0.0116569	up	0.945172	0.212509	1.85913	2.15952	.	.	.	.	.	.	.	.
TR10861|c0_g1	2.06176	0.00438708	up	0.646697	0.403768	1.73918	2.65787	.	211-528[-]	PF14368.1^LTP_2^Probable lipid transfer^11-99^E:2.8e-13`PF00234.17^Tryp_alpha_amyl^Protease inhibitor/seed storage/LTP family^28-99^E:1.6e-05	sigP:1^17^0.633^YES	.	.	.	.
TR10878|c0_g2	-1.00467	0.0327934	down	24.5745	66.6216	23.0292	22.4258	PSD2A_ARATH^PSD2A_ARATH^Q:287-2824,H:48-891^77.9%ID^E:0^RecName: Full=26S proteasome non-ATPase regulatory subunit 2 homolog A;^Eukaryota; Viridiplantae; Streptophyta; Embryophyta; Tracheophyta; Spermatophyta; Magnoliophyta; eudicotyledons; Gunneridae; Pe	155-2839[+]	PF01851.17^PC_rep^Proteasome/cyclosome repeat^447-482^E:5.4e-05`PF01851.17^PC_rep^Proteasome/cyclosome repeat^484-514^E:2.7e-07`PF01851.17^PC_rep^Proteasome/cyclosome repeat^705-734^E:3.2e-05	.	.	.	.	.
TR1089|c0_g2	1.05524	0.0238655	up	172.444	81.136	235.089	291.868	UMEC_ARMRU^UMEC_ARMRU^Q:994-695,H:3-101^44%ID^E:2e-20^RecName: Full=Umecyanin;^Eukaryota; Viridiplantae; Streptophyta; Embryophyta; Tracheophyta; Spermatophyta; Magnoliophyta; eudicotyledons; Gunneridae; Pentapetalae; rosids; malvids; Brassicales; Brassic	.	.	.	.	.	GO:0005507^molecular_function^copper ion binding`GO:0009055^molecular_function^electron carrier activity`GO:0055114^biological_process^oxidation-reduction process	.
TR1091|c0_g1	-1.13234	0.0308279	down	8.48168	17.2558	6.89676	4.81739	Y2165_ARATH^Y2165_ARATH^Q:1424-1639,H:53-124^62.5%ID^E:1e-21^RecName: Full=Probable LRR receptor-like serine/threonine-protein kinase At2g16250;^Eukaryota; Viridiplantae; Streptophyta; Embryophyta; Tracheophyta; Spermatophyta; Magnoliophyta; eudicotyledon	1217-1747[+]	PF08263.7^LRRNT_2^Leucine rich repeat N-terminal domain^52-86^E:0.00094`PF08263.7^LRRNT_2^Leucine rich repeat N-terminal domain^119-127^E:3700	sigP:1^25^0.928^YES	.	.	.	.
TR10918|c0_g1	1.35107	0.00625691	up	26.5643	22.9085	41.8003	84.4705	NIP11_ORYSJ^NIP11_ORYSJ^Q:1229-444,H:20-282^61.98%ID^E:1e-100^RecName: Full=Aquaporin NIP1-1;^Eukaryota; Viridiplantae; Streptophyta; Embryophyta; Tracheophyta; Spermatophyta; Magnoliophyta; Liliopsida; Poales; Poaceae; BEP clade; Ehrhartoideae; Oryzeae;	432-1274[-]	PF00230.15^MIP^Major intrinsic protein^39-249^E:5.5e-56	.	ExpAA=131.89^PredHel=6^Topology=i46-66o81-100i121-143o158-180i189-211o231-253i	.	.	GO:0005215^molecular_function^transporter activity`GO:0006810^biological_process^transport`GO:0016020^cellular_component^membrane
TR10975|c0_g3	1.17652	0.0162627	up	2.4873	3.40015	6.83678	6.47856	LYTE_BACSU^LYTE_BACSU^Q:655-518,H:24-69^54.35%ID^E:2e-06^RecName: Full=Probable peptidoglycan endopeptidase LytE;^Bacteria; Firmicutes; Bacilli; Bacillales; Bacillaceae; Bacillus	512-943[-]	PF01476.15^LysM^LysM domain^103-143^E:1.9e-12	.	ExpAA=20.85^PredHel=1^Topology=o20-39i	.	.	.
TR10975|c0_g4	-2.65966	0.00683953	down	1.09441	2.16759	0.479774	0	LYTE_BACSU^LYTE_BACSU^Q:655-518,H:24-69^54.35%ID^E:2e-06^RecName: Full=Probable peptidoglycan endopeptidase LytE;^Bacteria; Firmicutes; Bacilli; Bacillales; Bacillaceae; Bacillus	512-943[-]	PF01476.15^LysM^LysM domain^103-143^E:1.9e-12	.	ExpAA=20.85^PredHel=1^Topology=o20-39i	.	.	.
TR10979|c0_g1	1.75236	0.00734126	up	1.04466	0.956292	3.41839	3.32234	.	1-633[+]	.	.	.	.	.	.
TR10982|c0_g1	-3.23245	0.0015142	down	4.8751	5.12147	1.01952	0	PR38B_MOUSE^PR38B_MOUSE^Q:633-1103,H:59-235^48.59%ID^E:1e-43^RecName: Full=Pre-mRNA-splicing factor 38B;^Eukaryota; Metazoa; Chordata; Craniata; Vertebrata; Euteleostomi; Mammalia; Eutheria; Euarchontoglires; Glires; Rodentia; Sciurognathi; Muroidea; Muri	594-2036[+]	PF03371.10^PRP38^PRP38 family^12-165^E:5.4e-46	.	.	.	.	.
TR10982|c0_g2	1.48121	0.0366913	up	2.66141	1.31756	4.79774	6.31245	PR38B_MOUSE^PR38B_MOUSE^Q:520-990,H:59-235^48.59%ID^E:8e-44^RecName: Full=Pre-mRNA-splicing factor 38B;^Eukaryota; Metazoa; Chordata; Craniata; Vertebrata; Euteleostomi; Mammalia; Eutheria; Euarchontoglires; Glires; Rodentia; Sciurognathi; Muroidea; Murid	481-1923[+]	PF03371.10^PRP38^PRP38 family^12-165^E:5.4e-46	.	.	.	.	.
TR11007|c0_g1	1.4762	0.00089056	up	36.9861	17.0432	66.0889	84.2213	PYL8_ARATH^PYL8_ARATH^Q:484-993,H:7-176^51.76%ID^E:2e-56^RecName: Full=Abscisic acid receptor PYL8;^Eukaryota; Viridiplantae; Streptophyta; Embryophyta; Tracheophyta; Spermatophyta; Magnoliophyta; eudicotyledons; Gunneridae; Pentapetalae; rosids; malvids;	.	.	.	.	.	GO:0005737^cellular_component^cytoplasm`GO:0005634^cellular_component^nucleus`GO:0010427^molecular_function^abscisic acid binding`GO:0042803^molecular_function^protein homodimerization activity`GO:0004872^molecular_function^receptor activity`GO:0009738^bi	.
TR11022|c0_g1	3.74535	1.75711e-06	up	1.567	0.170007	13.6736	9.46867	.	.	.	.	.	.	.	.
TR11082|c0_g1	1.34742	0.000502655	up	8.90452	10.413	19.9106	29.3196	.	57-398[-]	.	.	.	.	.	.
TR11086|c0_g1	1.08956	0.0133393	up	14.3268	7.16156	20.1505	25.582	Y2910_ARATH^Y2910_ARATH^Q:434-931,H:12-184^50.86%ID^E:7e-48^RecName: Full=Putative gamma-glutamylcyclotransferase At3g02910;^Eukaryota; Viridiplantae; Streptophyta; Embryophyta; Tracheophyta; Spermatophyta; Magnoliophyta; eudicotyledons; Gunneridae; Penta	320-979[+]	PF06094.7^AIG2^AIG2-like family^41-141^E:3.9e-15	.	.	.	.	.
TR11090|c0_g1	1.31013	0.0232837	up	2.46242	0.68003	3.05856	4.73433	.	2-628[+]	.	.	.	.	.	.
TR11097|c0_g1	-1.35727	0.0311873	down	3.75582	3.78266	2.21896	0.664468	DPOD1_ORYSJ^DPOD1_ORYSJ^Q:2990-300,H:209-1105^86.29%ID^E:0^RecName: Full=DNA polymerase delta catalytic subunit;^Eukaryota; Viridiplantae; Streptophyta; Embryophyta; Tracheophyta; Spermatophyta; Magnoliophyta; Liliopsida; Poales; Poaceae; BEP clade; Ehrha	297-2993[-]	PF03104.14^DNA_pol_B_exo1^DNA polymerase family B, exonuclease domain^5-274^E:4.3e-72`PF00136.16^DNA_pol_B^DNA polymerase family B^347-778^E:2.2e-145`PF14260.1^zf-C4pol^C4-type zinc-finger of DNA polymerase delta^808-880^E:2.2e-25	sigP:1^23^0.5^YES	.	.	.	GO:0008408^molecular_function^3'-5' exonuclease activity`GO:0000166^molecular_function^nucleotide binding`GO:0003677^molecular_function^DNA binding
TR11108|c0_g1	-1.24464	0.00424932	down	16.9136	36.0203	12.5941	9.71784	SRRT_ARATH^SRRT_ARATH^Q:2498-543,H:129-720^53.45%ID^E:0^RecName: Full=Serrate RNA effector molecule;^Eukaryota; Viridiplantae; Streptophyta; Embryophyta; Tracheophyta; Spermatophyta; Magnoliophyta; eudicotyledons; Gunneridae; Pentapetalae; rosids; malvids	540-2864[-]	PF12066.3^DUF3546^Domain of unknown function (DUF3546)^194-277^E:4.3e-29`PF04959.8^ARS2^Arsenite-resistance protein 2^430-580^E:3.4e-07	.	.	.	.	.
TR11114|c1_g1	-1.73318	0.00361809	down	3.50709	3.31514	1.19944	0.830585	KRP3_ARATH^KRP3_ARATH^Q:773-375,H:95-222^43.61%ID^E:3e-27^RecName: Full=Cyclin-dependent kinase inhibitor 3;^Eukaryota; Viridiplantae; Streptophyta; Embryophyta; Tracheophyta; Spermatophyta; Magnoliophyta; eudicotyledons; Gunneridae; Pentapetalae; rosids;	372-1313[-]	PF02234.14^CDI^Cyclin-dependent kinase inhibitor^267-311^E:4.6e-17	.	.	.	.	GO:0004861^molecular_function^cyclin-dependent protein serine/threonine kinase inhibitor activity`GO:0007050^biological_process^cell cycle arrest`GO:0005634^cellular_component^nucleus
TR11116|c0_g1	1.86181	0.00431314	up	2.63653	0.871288	4.85772	7.89056	.	.	.	.	.	.	.	.
TR11132|c0_g1	1.57884	0.000318643	up	2.56191	2.57136	7.8563	7.47526	NAC10_ORYSI^NAC10_ORYSI^Q:603-154,H:1-162^77.3%ID^E:5e-81^RecName: Full=NAC transcription factor ONAC010;^Eukaryota; Viridiplantae; Streptophyta; Embryophyta; Tracheophyta; Spermatophyta; Magnoliophyta; Liliopsida; Poales; Poaceae; BEP clade; Ehrhartoidea	94-603[-]	PF02365.10^NAM^No apical meristem (NAM) protein^16-145^E:1.1e-51	.	.	.	.	GO:0003677^molecular_function^DNA binding`GO:0006355^biological_process^regulation of transcription, DNA-templated
TR11155|c0_g1	1.20643	0.0170725	up	6.24311	2.2526	6.5969	13.0402	.	.	.	.	.	.	.	.
TR11159|c0_g1	-1.00467	0.0469114	down	111.879	90.9965	57.393	43.6888	SUBL_ARATH^SUBL_ARATH^Q:917-3250,H:11-755^54.03%ID^E:0^RecName: Full=Subtilisin-like protease;^Eukaryota; Viridiplantae; Streptophyta; Embryophyta; Tracheophyta; Spermatophyta; Magnoliophyta; eudicotyledons; Gunneridae; Pentapetalae; rosids; malvids; Bras	935-3268[+]	PF05922.11^Inhibitor_I9^Peptidase inhibitor I9^25-112^E:4.6e-12`PF00082.17^Peptidase_S8^Subtilase family^139-621^E:3.8e-42`PF02225.17^PA^PA domain^374-471^E:8.4e-13	sigP:1^23^0.505^YES	ExpAA=20.75^PredHel=1^Topology=i7-28o	.	.	GO:0004252^molecular_function^serine-type endopeptidase activity`GO:0006508^biological_process^proteolysis
TR11159|c0_g2	-1.27598	0.00757334	down	42.2592	31.8764	17.2119	13.3724	SUBL_ARATH^SUBL_ARATH^Q:63-1811,H:185-755^58.05%ID^E:0^RecName: Full=Subtilisin-like protease;^Eukaryota; Viridiplantae; Streptophyta; Embryophyta; Tracheophyta; Spermatophyta; Magnoliophyta; eudicotyledons; Gunneridae; Pentapetalae; rosids; malvids; Bras	3-1829[+]	PF00082.17^Peptidase_S8^Subtilase family^43-452^E:3.9e-40`PF02225.17^PA^PA domain^205-302^E:5.8e-13	.	.	.	.	GO:0004252^molecular_function^serine-type endopeptidase activity`GO:0006508^biological_process^proteolysis
TR11187|c0_g1	-1.47425	0.0226688	down	2.83552	5.65275	1.55927	1.49505	SCL28_ARATH^SCL28_ARATH^Q:1737-613,H:268-658^54.06%ID^E:5e-134^RecName: Full=Scarecrow-like protein 28;^Eukaryota; Viridiplantae; Streptophyta; Embryophyta; Tracheophyta; Spermatophyta; Magnoliophyta; eudicotyledons; Gunneridae; Pentapetalae; rosids; malv	583-2961[-]	PF03514.9^GRAS^GRAS domain family^416-776^E:1.7e-132	.	.	.	.	.
TR11192|c1_g4	1.25604	0.0204132	up	3.78069	1.93383	3.65828	10.0501	.	.	.	.	.	.	.	.
TR11213|c0_g1	1.74479	0.00215294	up	1.39289	0.722531	3.41839	3.65457	.	.	.	.	.	.	.	.
TR11224|c0_g1	-1.08993	0.00978282	down	20.2963	25.8199	9.89535	11.7943	RPB8B_ARATH^RPB8B_ARATH^Q:2-421,H:8-146^67.14%ID^E:6e-63^RecName: Full=DNA-directed RNA polymerases II, IV and V subunit 8B;^Eukaryota; Viridiplantae; Streptophyta; Embryophyta; Tracheophyta; Spermatophyta; Magnoliophyta; eudicotyledons; Gunneridae; Penta	2-424[+]	PF03870.10^RNA_pol_Rpb8^RNA polymerase Rpb8^2-139^E:1.2e-51	.	.	.	.	GO:0006351^biological_process^transcription, DNA-templated
TR11238|c0_g1	-1.39342	0.00378728	down	15.073	43.1819	11.2147	10.9637	XPO2_ARATH^XPO2_ARATH^Q:163-3063,H:1-971^62.23%ID^E:0^RecName: Full=Exportin-2;^Eukaryota; Viridiplantae; Streptophyta; Embryophyta; Tracheophyta; Spermatophyta; Magnoliophyta; eudicotyledons; Gunneridae; Pentapetalae; rosids; malvids; Brassicales; Brassi	163-3069[+]	PF03810.14^IBN_N^Importin-beta N-terminal domain^29-106^E:4.2e-14`PF08389.7^Xpo1^Exportin 1-like protein^112-157^E:0.00014`PF08506.5^Cse1^Cse1^162-528^E:1.9e-143`PF03378.10^CAS_CSE1^CAS/CSE protein, C-terminus^529-958^E:4.2e-152	.	.	.	.	GO:0008536^molecular_function^Ran GTPase binding`GO:0006886^biological_process^intracellular protein transport`GO:0005515^molecular_function^protein binding
TR11246|c1_g2	-2.20432	1.2874e-05	down	17.0877	19.8909	3.71825	4.31904	COPD2_ORYSJ^COPD2_ORYSJ^Q:170-1222,H:1-349^70.09%ID^E:6e-175^RecName: Full=Coatomer subunit delta-2;^Eukaryota; Viridiplantae; Streptophyta; Embryophyta; Tracheophyta; Spermatophyta; Magnoliophyta; Liliopsida; Poales; Poaceae; BEP clade; Ehrhartoideae; Or	170-1240[+]	.	.	.	.	.	.
TR11257|c0_g1	1.02433	0.00963329	up	16.9136	11.5605	24.2286	33.7217	.	.	.	.	.	.	.	.
TR11263|c0_g1	-2.19978	0.0045766	down	1.31827	1.27506	0.239887	0.332234	C75A1_PINTA^C75A1_PINTA^Q:933-406,H:140-311^61.36%ID^E:9e-63^RecName: Full=Cytochrome P450 750A1;^Eukaryota; Viridiplantae; Streptophyta; Embryophyta; Tracheophyta; Spermatophyta; Pinidae; Pinales; Pinaceae; Pinus; Pinus	325-933[-]	PF00067.17^p450^Cytochrome P450^9-182^E:7.3e-08	.	ExpAA=19.22^PredHel=1^Topology=i178-197o	.	.	GO:0005506^molecular_function^iron ion binding`GO:0016705^molecular_function^oxidoreductase activity, acting on paired donors, with incorporation or reduction of molecular oxygen`GO:0020037^molecular_function^heme binding`GO:0055114^biological_process^oxi
TR11279|c0_g1	-2.9454	5.34916e-05	down	3.53196	3.44265	0.839605	0	SFH3_ARATH^SFH3_ARATH^Q:1209-1913,H:83-338^26.04%ID^E:3e-11^RecName: Full=Phosphatidylinositol/phosphatidylcholine transfer protein SFH3;^Eukaryota; Viridiplantae; Streptophyta; Embryophyta; Tracheophyta; Spermatophyta; Magnoliophyta; eudicotyledons; Gunn	630-2057[+]	PF00650.15^CRAL_TRIO^CRAL/TRIO domain^248-394^E:3.3e-24	.	ExpAA=27.02^PredHel=1^Topology=o446-468i	.	.	.
TR11279|c0_g2	4.76429	7.77449e-07	up	0.273603	0	3.35842	3.90375	SFH3_ARATH^SFH3_ARATH^Q:1209-1913,H:83-338^26.04%ID^E:3e-11^RecName: Full=Phosphatidylinositol/phosphatidylcholine transfer protein SFH3;^Eukaryota; Viridiplantae; Streptophyta; Embryophyta; Tracheophyta; Spermatophyta; Magnoliophyta; eudicotyledons; Gunn	630-2057[+]	PF00650.15^CRAL_TRIO^CRAL/TRIO domain^248-394^E:3.3e-24	.	ExpAA=27.02^PredHel=1^Topology=o446-468i	.	.	.
TR11295|c0_g1	1.95797	0.00814706	up	3.6812	0.510022	8.51599	7.72444	CO3A1_HUMAN^CO3A1_HUMAN^Q:3091-3834,H:1219-1466^99.6%ID^E:7e-154^RecName: Full=Collagen alpha-1(III) chain;^Eukaryota; Metazoa; Chordata; Craniata; Vertebrata; Euteleostomi; Mammalia; Eutheria; Euarchontoglires; Primates; Haplorrhini; Catarrhini; Hominida	1889-3142[+]	.	.	ExpAA=83.03^PredHel=3^Topology=o47-69i215-237o252-270i	.	.	.
TR11303|c0_g1	-1.03045	0.0183919	down	54.2231	59.9701	26.2676	29.6519	GSA_ORYSJ^GSA_ORYSJ^Q:1409-579,H:202-478^76.53%ID^E:0^RecName: Full=Glutamate-1-semialdehyde 2,1-aminomutase, chloroplastic;^Eukaryota; Viridiplantae; Streptophyta; Embryophyta; Tracheophyta; Spermatophyta; Magnoliophyta; Liliopsida; Poales; Poaceae; BEP	1363-2049[-]	PF00202.16^Aminotran_3^Aminotransferase class-III^104-211^E:6.4e-20	.	.	.	.	GO:0008483^molecular_function^transaminase activity`GO:0030170^molecular_function^pyridoxal phosphate binding
TR11307|c0_g1	1.70646	0.00101875	up	2.46242	1.50882	5.81726	7.14303	.	.	.	.	.	.	.	.
TR11311|c0_g1	2.81624	1.69287e-07	up	4.25328	1.63632	12.654	28.8213	.	2-337[+]	.	.	.	.	.	.
TR11346|c0_g1	-1.33823	0.00274973	down	15.0481	30.8351	8.9358	9.21949	DJB14_XENTR^DJB14_XENTR^Q:2422-2042,H:1-167^37.13%ID^E:1e-13^RecName: Full=DnaJ homolog subfamily B member 14;^Eukaryota; Metazoa; Chordata; Craniata; Vertebrata; Euteleostomi; Amphibia; Batrachia; Anura; Pipoidea; Pipidae; Xenopodinae; Xenopus; Silurana	2580-2894[+]	.	.	.	.	.	.
TR11362|c0_g1	-1.36764	0.00764164	down	4.75074	5.48274	2.27893	1.66117	DGP14_ARATH^DGP14_ARATH^Q:1556-360,H:54-429^59.95%ID^E:1e-148^RecName: Full=Putative protease Do-like 14;^Eukaryota; Viridiplantae; Streptophyta; Embryophyta; Tracheophyta; Spermatophyta; Magnoliophyta; eudicotyledons; Gunneridae; Pentapetalae; rosids; ma	354-1742[-]	PF00089.21^Trypsin^Trypsin^148-342^E:8.7e-16`PF13365.1^Trypsin_2^Trypsin-like peptidase domain^173-321^E:3.7e-22`PF13180.1^PDZ_2^PDZ domain^373-445^E:5.8e-11	.	.	.	.	GO:0004252^molecular_function^serine-type endopeptidase activity`GO:0006508^biological_process^proteolysis`GO:0005515^molecular_function^protein binding
TR11384|c0_g1	1.3262	0.0153612	up	4.80048	4.05893	14.2733	7.89056	LRX4_ARATH^LRX4_ARATH^Q:297-4,H:294-387^71.43%ID^E:3e-42^RecName: Full=Leucine-rich repeat extensin-like protein 4;^Eukaryota; Viridiplantae; Streptophyta; Embryophyta; Tracheophyta; Spermatophyta; Magnoliophyta; eudicotyledons; Gunneridae; Pentapetalae;	1-297[-]	.	.	.	.	.	.
TR11384|c0_g2	1.27433	0.00929116	up	16.4908	9.94543	40.1211	23.7547	LRX4_ARATH^LRX4_ARATH^Q:297-4,H:294-387^72.45%ID^E:5e-43^RecName: Full=Leucine-rich repeat extensin-like protein 4;^Eukaryota; Viridiplantae; Streptophyta; Embryophyta; Tracheophyta; Spermatophyta; Magnoliophyta; eudicotyledons; Gunneridae; Pentapetalae;	1-297[-]	.	.	.	.	.	.
TR11390|c0_g1	1.56326	0.00172771	up	7.2629	2.69887	11.9944	17.4423	.	.	.	.	.	.	.	.
TR11393|c0_g1	-1.27031	0.00595356	down	27.9075	24.0773	10.9149	10.6315	CIP8_ARATH^CIP8_ARATH^Q:1058-627,H:172-316^55.03%ID^E:4e-45^RecName: Full=E3 ubiquitin-protein ligase CIP8;^Eukaryota; Viridiplantae; Streptophyta; Embryophyta; Tracheophyta; Spermatophyta; Magnoliophyta; eudicotyledons; Gunneridae; Pentapetalae; rosids;	567-2111[-]	PF14369.1^zf-RING_3^zinc-finger^67-100^E:1.2e-10`PF12678.2^zf-rbx1^RING-H2 zinc finger^423-477^E:4.5e-07`PF13639.1^zf-RING_2^Ring finger domain^436-477^E:3.1e-11`PF00097.20^zf-C3HC4^Zinc finger, C3HC4 type (RING finger)^436-476^E:2.3e-05`PF13923.1^zf-C3HC	.	.	.	.	GO:0008270^molecular_function^zinc ion binding`GO:0005515^molecular_function^protein binding`GO:0046872^molecular_function^metal ion binding
TR11396|c0_g2	1.37266	0.0253799	up	1.21877	1.06255	2.7587	3.15622	OXI1_ARATH^OXI1_ARATH^Q:339-737,H:17-154^49.64%ID^E:2e-39^RecName: Full=Serine/threonine-protein kinase OXI1;^Eukaryota; Viridiplantae; Streptophyta; Embryophyta; Tracheophyta; Spermatophyta; Magnoliophyta; eudicotyledons; Gunneridae; Pentapetalae; rosids	294-737[+]	PF07714.12^Pkinase_Tyr^Protein tyrosine kinase^16-148^E:1.8e-12`PF00069.20^Pkinase^Protein kinase domain^18-148^E:2.1e-26	.	.	.	.	GO:0004672^molecular_function^protein kinase activity`GO:0006468^biological_process^protein phosphorylation`GO:0005524^molecular_function^ATP binding
TR11407|c0_g1	1.97647	0.00551293	up	1.26852	0.552524	1.79915	5.3988	.	.	.	.	.	.	.	.
TR11438|c0_g1	1.04695	0.0279535	up	335.462	135.623	446.07	527.255	LTPG2_ARATH^LTPG2_ARATH^Q:1049-819,H:48-128^44.44%ID^E:3e-11^RecName: Full=Non-specific lipid transfer protein GPI-anchored 2;^Eukaryota; Viridiplantae; Streptophyta; Embryophyta; Tracheophyta; Spermatophyta; Magnoliophyta; eudicotyledons; Gunneridae; Pen	547-849[+]	.	.	.	.	.	.
TR11438|c0_g2	1.68739	0.0135048	up	0.572078	0.595026	1.61924	2.15952	NLTL2_ARATH^NLTL2_ARATH^Q:597-391,H:37-105^39.13%ID^E:1e-09^RecName: Full=Non-specific lipid-transfer protein-like protein At2g13820;^Eukaryota; Viridiplantae; Streptophyta; Embryophyta; Tracheophyta; Spermatophyta; Magnoliophyta; eudicotyledons; Gunnerid	.	.	.	.	.	GO:0046658^cellular_component^anchored component of plasma membrane`GO:0005576^cellular_component^extracellular region`GO:0005886^cellular_component^plasma membrane`GO:0008289^molecular_function^lipid binding`GO:0006869^biological_process^lipid transport	.
TR11451|c0_g1	1.29814	0.0153058	up	422.169	178.635	612.732	864.722	.	.	.	.	.	.	.	.
TR11463|c0_g1	1.53448	0.0394012	up	0.522332	0.552524	1.61924	1.49505	.	.	.	.	.	.	.	.
TR11465|c0_g1	-2.24845	5.86441e-06	down	6.51672	8.60662	1.37935	1.82729	FBL4_ARATH^FBL4_ARATH^Q:444-1592,H:127-509^25.18%ID^E:2e-13^RecName: Full=F-box/LRR-repeat protein 4;^Eukaryota; Viridiplantae; Streptophyta; Embryophyta; Tracheophyta; Spermatophyta; Magnoliophyta; eudicotyledons; Gunneridae; Pentapetalae; rosids; malvid	3-1613[+]	PF13516.1^LRR_6^Leucine Rich repeat^186-210^E:1.3`PF13516.1^LRR_6^Leucine Rich repeat^447-469^E:0.02`PF13516.1^LRR_6^Leucine Rich repeat^496-518^E:0.91	.	.	.	.	.
TR11477|c0_g1	2.3365	0.00739968	up	0.970045	0.127506	2.03904	3.48846	RHA1A_ARATH^RHA1A_ARATH^Q:374-33,H:12-130^32.23%ID^E:7e-14^RecName: Full=RING-H2 zinc finger protein RHA1a;^Eukaryota; Viridiplantae; Streptophyta; Embryophyta; Tracheophyta; Spermatophyta; Magnoliophyta; eudicotyledons; Gunneridae; Pentapetalae; rosids;	.	.	.	.	.	GO:0008270^molecular_function^zinc ion binding	.
TR11488|c0_g1	1.22835	0.0221998	up	1.86547	2.2101	3.77822	5.81409	.	.	.	.	.	.	.	.
TR11497|c0_g1	1.60843	0.0109634	up	1.09441	0.850037	2.21896	3.73763	Y2913_ARATH^Y2913_ARATH^Q:3-140,H:750-794^52.17%ID^E:8e-07^RecName: Full=G-type lectin S-receptor-like serine/threonine-protein kinase At2g19130;^Eukaryota; Viridiplantae; Streptophyta; Embryophyta; Tracheophyta; Spermatophyta; Magnoliophyta; eudicotyledo	.	.	.	.	COG0515^Serine Threonine protein kinase	GO:0016021^cellular_component^integral component of membrane`GO:0005886^cellular_component^plasma membrane`GO:0005524^molecular_function^ATP binding`GO:0005516^molecular_function^calmodulin binding`GO:0030246^molecular_function^carbohydrate binding`GO:000	.
TR11497|c0_g2	2.13114	0.00641689	up	0.42284	0.170007	1.01952	1.57811	.	.	.	.	.	.	.	.
TR11499|c0_g1	-3.01683	0.000109055	down	1.96496	9.75417	1.37935	0	E70B1_ARATH^E70B1_ARATH^Q:842-2512,H:86-619^40.88%ID^E:4e-136^RecName: Full=Exocyst complex component EXO70B1;^Eukaryota; Viridiplantae; Streptophyta; Embryophyta; Tracheophyta; Spermatophyta; Magnoliophyta; eudicotyledons; Gunneridae; Pentapetalae; rosid	608-2548[+]	PF03081.10^Exo70^Exo70 exocyst complex subunit^256-630^E:1.7e-116	.	.	.	.	GO:0006887^biological_process^exocytosis`GO:0000145^cellular_component^exocyst
TR11506|c0_g1	-1.0178	0.0198862	down	11.7898	16.0019	7.55645	6.14633	DRB2_ARATH^DRB2_ARATH^Q:45-620,H:1-189^77.08%ID^E:1e-86^RecName: Full=Double-stranded RNA-binding protein 2;^Eukaryota; Viridiplantae; Streptophyta; Embryophyta; Tracheophyta; Spermatophyta; Magnoliophyta; eudicotyledons; Gunneridae; Pentapetalae; rosids;	45-1343[+]	PF00035.20^dsrm^Double-stranded RNA binding motif^2-68^E:1.7e-14`PF00035.20^dsrm^Double-stranded RNA binding motif^88-153^E:9.4e-14	.	.	.	.	.
TR11514|c0_g1	-1.60776	0.0116149	down	2.41268	4.25018	1.55927	0.581409	AGD14_ARATH^AGD14_ARATH^Q:172-618,H:1-144^59.06%ID^E:2e-50^RecName: Full=Probable ADP-ribosylation factor GTPase-activating protein AGD14;^Eukaryota; Viridiplantae; Streptophyta; Embryophyta; Tracheophyta; Spermatophyta; Magnoliophyta; eudicotyledons; Gun	172-2265[+]	PF01412.13^ArfGap^Putative GTPase activating protein for Arf^13-124^E:2.2e-28	.	.	.	.	GO:0008060^molecular_function^ARF GTPase activator activity`GO:0008270^molecular_function^zinc ion binding`GO:0032312^biological_process^regulation of ARF GTPase activity
TR11536|c0_g1	3.30878	1.36709e-06	up	1.21877	0.361266	7.19661	8.38891	.	.	.	.	.	.	.	.
TR11552|c0_g1	1.77362	0.000460473	up	32.5836	12.028	55.1141	97.4276	.	.	.	.	.	.	.	.
TR11568|c0_g1	1.1045	0.0475967	up	2.58679	2.12509	4.49788	5.64798	PHT14_ARATH^PHT14_ARATH^Q:74-1624,H:1-510^72.2%ID^E:0^RecName: Full=Inorganic phosphate transporter 1-4;^Eukaryota; Viridiplantae; Streptophyta; Embryophyta; Tracheophyta; Spermatophyta; Magnoliophyta; eudicotyledons; Gunneridae; Pentapetalae; rosids; mal	74-1714[+]	PF00083.19^Sugar_tr^Sugar (and other) transporter^26-523^E:1.4e-48`PF07690.11^MFS_1^Major Facilitator Superfamily^35-464^E:1.4e-21	.	ExpAA=247.90^PredHel=10^Topology=i20-42o69-91i100-122o132-151i164-186o213-232i376-398o413-435i448-470o485-507i	.	.	GO:0022857^molecular_function^transmembrane transporter activity`GO:0055085^biological_process^transmembrane transport`GO:0016021^cellular_component^integral component of membrane
TR11570|c0_g2	1.08245	0.0485108	up	2.81064	1.67882	4.19803	5.31574	.	.	.	.	.	.	.	.
TR11580|c0_g1	-1.47023	0.00480859	down	6.16849	15.8319	3.95814	3.98681	SSG1_ANTMA^SSG1_ANTMA^Q:271-2061,H:15-608^71.57%ID^E:0^RecName: Full=Granule-bound starch synthase 1, chloroplastic/amyloplastic;^Eukaryota; Viridiplantae; Streptophyta; Embryophyta; Tracheophyta; Spermatophyta; Magnoliophyta; eudicotyledons; Gunneridae;	199-2064[+]	PF08323.6^Glyco_transf_5^Starch synthase catalytic domain^97-357^E:7.4e-73`PF00534.15^Glycos_transf_1^Glycosyl transferases group 1^411-536^E:3.3e-22`PF13692.1^Glyco_trans_1_4^Glycosyl transferases group 1^411-530^E:9.7e-09	.	.	.	.	GO:0009058^biological_process^biosynthetic process
TR11596|c0_g2	1.48285	0.00532948	up	2.08933	1.2113	3.83819	5.3988	.	.	.	.	.	.	.	.
TR11601|c2_g1	1.89904	0.0151226	up	0.397967	0.425018	1.49929	1.57811	.	.	.	.	.	.	.	.
TR11606|c0_g1	-1.37638	0.0206059	down	1.71623	1.61507	0.479774	0.830585	.	220-600[-]	PF04568.7^IATP^Mitochondrial ATPase inhibitor, IATP^61-103^E:1.7e-05	sigP:1^26^0.49^YES	ExpAA=17.11^PredHel=1^Topology=i7-29o	.	.	GO:0004857^molecular_function^enzyme inhibitor activity`GO:0045980^biological_process^negative regulation of nucleotide metabolic process`GO:0005739^cellular_component^mitochondrion
TR11646|c0_g1	1.75679	0.0202416	up	1.61674	0.552524	2.27893	5.06657	.	.	.	.	.	.	.	.
TR11649|c0_g1	-1.08876	0.0363269	down	3.58171	7.33157	2.63876	2.49175	DSCR3_MOUSE^DSCR3_MOUSE^Q:186-1124,H:5-296^39.06%ID^E:2e-72^RecName: Full=Down syndrome critical region protein 3 homolog;^Eukaryota; Metazoa; Chordata; Craniata; Vertebrata; Euteleostomi; Mammalia; Eutheria; Euarchontoglires; Glires; Rodentia; Sciurognat	180-1148[+]	PF00339.24^Arrestin_N^Arrestin (or S-antigen), N-terminal domain^4-125^E:4.5e-06`PF03643.10^Vps26^Vacuolar protein sorting-associated protein 26^11-282^E:1.4e-36	.	.	.	.	.
TR11657|c0_g1	-1.05121	0.0300361	down	6.56646	7.05531	3.95814	2.57481	MUT7_HUMAN^MUT7_HUMAN^Q:1758-1192,H:363-569^31.46%ID^E:2e-14^RecName: Full=Exonuclease mut-7 homolog;^Eukaryota; Metazoa; Chordata; Craniata; Vertebrata; Euteleostomi; Mammalia; Eutheria; Euarchontoglires; Primates; Haplorrhini; Catarrhini; Hominidae; Hom	622-2778[-]	PF01612.15^DNA_pol_A_exo1^3'-5' exonuclease^354-528^E:1.3e-23`PF00035.20^dsrm^Double-stranded RNA binding motif^639-703^E:1.2e-09	.	.	.	.	GO:0003676^molecular_function^nucleic acid binding`GO:0008408^molecular_function^3'-5' exonuclease activity`GO:0006139^biological_process^nucleobase-containing compound metabolic process
TR11698|c0_g1	1.17485	0.00725688	up	12.8344	6.58779	16.3123	27.5754	.	.	.	.	.	.	.	.
TR11704|c0_g1	-1.75642	0.0323374	down	1.09441	1.2538	0.359831	0.332234	PP185_ARATH^PP185_ARATH^Q:440-1339,H:58-351^42.86%ID^E:5e-73^RecName: Full=Pentatricopeptide repeat-containing protein At2g35030, mitochondrial;^Eukaryota; Viridiplantae; Streptophyta; Embryophyta; Tracheophyta; Spermatophyta; Magnoliophyta; eudicotyledon	89-1339[+]	PF01535.15^PPR^PPR repeat^46-66^E:0.39`PF13812.1^PPR_3^Pentatricopeptide repeat domain^107-133^E:0.39`PF01535.15^PPR^PPR repeat^108-134^E:0.15`PF13041.1^PPR_2^PPR repeat family^135-183^E:1.2e-12`PF13812.1^PPR_3^Pentatricopeptide repeat domain^137-169^E:4.	.	.	.	.	.
TR11705|c0_g1	1.1379	0.0053845	up	35.7176	20.0184	67.5282	55.0678	RL292_ARATH^RL292_ARATH^Q:158-247,H:25-54^73.33%ID^E:2e-08^RecName: Full=60S ribosomal protein L29-2;^Eukaryota; Viridiplantae; Streptophyta; Embryophyta; Tracheophyta; Spermatophyta; Magnoliophyta; eudicotyledons; Gunneridae; Pentapetalae; rosids; malvid	.	.	.	.	.	GO:0005840^cellular_component^ribosome`GO:0003735^molecular_function^structural constituent of ribosome`GO:0006412^biological_process^translation	.
TR11707|c0_g2	-1.18983	0.0206561	down	7.13854	20.0821	5.87724	6.06327	CARB_ARATH^CARB_ARATH^Q:251-3520,H:91-1180^80.83%ID^E:0^RecName: Full=Carbamoyl-phosphate synthase large chain, chloroplastic;^Eukaryota; Viridiplantae; Streptophyta; Embryophyta; Tracheophyta; Spermatophyta; Magnoliophyta; eudicotyledons; Gunneridae; Pen	2-3568[+]	PF00289.17^CPSase_L_chain^Carbamoyl-phosphate synthase L chain, N-terminal domain^91-207^E:4.2e-22`PF13535.1^ATP-grasp_4^ATP-grasp domain^211-392^E:9.9e-19`PF02786.12^CPSase_L_D2^Carbamoyl-phosphate synthase L chain, ATP binding domain^212-419^E:2.5e-71`P	.	.	.	.	GO:0003824^molecular_function^catalytic activity`GO:0008152^biological_process^metabolic process`GO:0005524^molecular_function^ATP binding`GO:0008716^molecular_function^D-alanine-D-alanine ligase activity
TR11712|c0_g1	1.16495	0.0027925	up	14.5258	13.7493	28.5466	34.8846	.	.	.	.	.	.	.	.
TR11717|c0_g1	1.57187	0.0221441	up	1.24365	0.850037	1.85913	4.4021	.	.	.	.	.	.	.	.
TR11721|c0_g1	1.19388	0.0287414	up	1.26852	1.76383	3.77822	3.15622	C7351_ARATH^C7351_ARATH^Q:910-398,H:4-173^45.61%ID^E:7e-40^RecName: Full=Cytokinin hydroxylase;^Eukaryota; Viridiplantae; Streptophyta; Embryophyta; Tracheophyta; Spermatophyta; Magnoliophyta; eudicotyledons; Gunneridae; Pentapetalae; rosids; malvids; Bra	395-1015[-]	PF00067.17^p450^Cytochrome P450^117-187^E:7.3e-05	.	ExpAA=23.14^PredHel=1^Topology=i31-53o	.	.	GO:0005506^molecular_function^iron ion binding`GO:0016705^molecular_function^oxidoreductase activity, acting on paired donors, with incorporation or reduction of molecular oxygen`GO:0020037^molecular_function^heme binding`GO:0055114^biological_process^oxi
TR11732|c0_g1	1.55409	0.00143131	up	4.99946	2.18885	9.95532	11.1298	C94A1_VICSA^C94A1_VICSA^Q:612-4,H:230-405^45.81%ID^E:6e-50^RecName: Full=Cytochrome P450 94A1;^Eukaryota; Viridiplantae; Streptophyta; Embryophyta; Tracheophyta; Spermatophyta; Magnoliophyta; eudicotyledons; Gunneridae; Pentapetalae; rosids; fabids; Fabal	.	.	.	.	.	GO:0005789^cellular_component^endoplasmic reticulum membrane`GO:0016021^cellular_component^integral component of membrane`GO:0020037^molecular_function^heme binding`GO:0005506^molecular_function^iron ion binding`GO:0004497^molecular_function^monooxygenase	.
TR11738|c0_g1	1.04895	0.0272851	up	7.41214	4.73896	10.1352	15.0336	LRKS4_ARATH^LRKS4_ARATH^Q:2123-387,H:25-617^55.18%ID^E:0^RecName: Full=L-type lectin-domain containing receptor kinase S.4;^Eukaryota; Viridiplantae; Streptophyta; Embryophyta; Tracheophyta; Spermatophyta; Magnoliophyta; eudicotyledons; Gunneridae; Pentap	201-2198[-]	PF00139.14^Lectin_legB^Legume lectin domain^24-258^E:5.8e-74`PF07714.12^Pkinase_Tyr^Protein tyrosine kinase^337-602^E:4.9e-46`PF00069.20^Pkinase^Protein kinase domain^338-602^E:2.8e-49	sigP:1^24^0.86^YES	ExpAA=33.41^PredHel=1^Topology=i285-307o	.	.	GO:0030246^molecular_function^carbohydrate binding`GO:0004672^molecular_function^protein kinase activity`GO:0006468^biological_process^protein phosphorylation`GO:0005524^molecular_function^ATP binding
TR11754|c0_g1	-1.53873	0.00880946	down	2.81064	6.39653	1.43932	1.74423	FBL10_ARATH^FBL10_ARATH^Q:2028-154,H:26-640^47.3%ID^E:3e-163^RecName: Full=F-box/LRR-repeat protein 10;^Eukaryota; Viridiplantae; Streptophyta; Embryophyta; Tracheophyta; Spermatophyta; Magnoliophyta; eudicotyledons; Gunneridae; Pentapetalae; rosids; malv	118-2082[-]	PF13516.1^LRR_6^Leucine Rich repeat^331-353^E:0.12`PF13516.1^LRR_6^Leucine Rich repeat^408-428^E:1.7`PF13516.1^LRR_6^Leucine Rich repeat^435-455^E:1.7	.	.	.	.	.
TR11770|c0_g1	1.20859	0.0169024	up	473.009	207.919	690.875	882.829	.	218-1012[+]	PF04862.7^DUF642^Protein of unknown function (DUF642)^35-191^E:1.2e-66	sigP:1^29^0.901^YES	ExpAA=19.20^PredHel=1^Topology=i7-29o	.	.	.
TR11770|c1_g1	1.25804	0.0104616	up	306.112	135.432	448.889	607.158	.	214-600[-]	.	.	.	.	.	.
TR11776|c0_g1	1.0027	0.0204649	up	32.5836	17.277	41.6204	58.3071	ERF80_ARATH^ERF80_ARATH^Q:901-569,H:15-125^53.15%ID^E:2e-18^RecName: Full=Ethylene-responsive transcription factor 9;^Eukaryota; Viridiplantae; Streptophyta; Embryophyta; Tracheophyta; Spermatophyta; Magnoliophyta; eudicotyledons; Gunneridae; Pentapetalae	248-946[-]	PF00847.15^AP2^AP2 domain^32-83^E:6.1e-17	.	.	.	.	GO:0003700^molecular_function^sequence-specific DNA binding transcription factor activity`GO:0006355^biological_process^regulation of transcription, DNA-templated
TR11784|c0_g2	1.15636	0.0193616	up	263.877	107.083	322.948	503.916	SAP6_ORYSJ^SAP6_ORYSJ^Q:323-865,H:1-160^44.2%ID^E:9e-45^RecName: Full=Zinc finger A20 and AN1 domain-containing stress-associated protein 6;^Eukaryota; Viridiplantae; Streptophyta; Embryophyta; Tracheophyta; Spermatophyta; Magnoliophyta; Liliopsida; Poale	.	.	.	.	.	GO:0003677^molecular_function^DNA binding`GO:0008270^molecular_function^zinc ion binding	.
TR11792|c0_g1	-1.33082	0.0100443	down	9.27761	14.2381	4.37794	4.98351	Y1044_ARATH^Y1044_ARATH^Q:2431-500,H:1-652^54.03%ID^E:0^RecName: Full=BTB/POZ domain-containing protein At1g30440;^Eukaryota; Viridiplantae; Streptophyta; Embryophyta; Tracheophyta; Spermatophyta; Magnoliophyta; eudicotyledons; Gunneridae; Pentapetalae; r	482-2431[-]	PF03000.9^NPH3^NPH3 family^219-480^E:1.5e-98	.	.	.	.	.
TR11798|c0_g1	-1.02993	0.0165323	down	8.13346	10.583	4.6778	4.48516	3MG_ARATH^3MG_ARATH^Q:935-348,H:57-253^75.13%ID^E:6e-98^RecName: Full=DNA-3-methyladenine glycosylase;^Eukaryota; Viridiplantae; Streptophyta; Embryophyta; Tracheophyta; Spermatophyta; Magnoliophyta; eudicotyledons; Gunneridae; Pentapetalae; rosids; malvi	342-1322[-]	PF02245.11^Pur_DNA_glyco^Methylpurine-DNA glycosylase (MPG)^135-314^E:3.5e-52	.	.	.	.	GO:0003677^molecular_function^DNA binding`GO:0003905^molecular_function^alkylbase DNA N-glycosylase activity`GO:0006284^biological_process^base-excision repair
TR11804|c0_g1	1.42733	0.00805407	up	7.18829	3.01763	11.9944	15.4489	RNHX1_ARATH^RNHX1_ARATH^Q:283-1290,H:248-591^24.51%ID^E:8e-10^RecName: Full=Putative ribonuclease H protein At1g65750;^Eukaryota; Viridiplantae; Streptophyta; Embryophyta; Tracheophyta; Spermatophyta; Magnoliophyta; eudicotyledons; Gunneridae; Pentapetala	211-1359[+]	PF13966.1^zf-RVT^zinc-binding in reverse transcriptase^45-129^E:1.2e-20`PF00075.19^RNase_H^RNase H^232-353^E:0.00015`PF13456.1^RVT_3^Reverse transcriptase-like^271-355^E:2.5e-11	.	.	.	.	GO:0003676^molecular_function^nucleic acid binding`GO:0004523^molecular_function^RNA-DNA hybrid ribonuclease activity
TR11814|c0_g1	1.53668	0.00145955	up	25.6689	10.583	60.7514	44.3532	.	.	.	.	.	.	.	.
TR11814|c0_g2	1.55671	0.0104157	up	4.35277	1.48756	10.3151	6.8108	.	.	.	.	.	.	.	.
TR11821|c0_g1	-1.54272	0.0264174	down	1.76598	2.82637	0.899577	0.664468	TIC32_ARATH^TIC32_ARATH^Q:60-983,H:2-312^63.34%ID^E:7e-126^RecName: Full=Short-chain dehydrogenase TIC 32, chloroplastic;^Eukaryota; Viridiplantae; Streptophyta; Embryophyta; Tracheophyta; Spermatophyta; Magnoliophyta; eudicotyledons; Gunneridae; Pentapet	54-992[+]	PF00106.20^adh_short^short chain dehydrogenase^32-180^E:7.3e-19`PF08659.5^KR^KR domain^32-121^E:7.4e-07	.	.	.	.	GO:0016491^molecular_function^oxidoreductase activity`GO:0008152^biological_process^metabolic process
TR11835|c0_g1	-1.54942	0.020841	down	2.43755	7.22531	1.79915	1.49505	.	248-3178[-]	PF01764.20^Lipase_3^Lipase (class 3)^454-621^E:1.4e-09	.	ExpAA=100.00^PredHel=3^Topology=i91-113o123-145i179-201o	.	.	GO:0006629^biological_process^lipid metabolic process
TR11857|c0_g1	1.98062	0.00148823	up	1.76598	0.722531	3.59831	6.22939	.	.	.	.	.	.	.	.
TR11876|c0_g1	-1.09417	0.0168839	down	19.7989	13.5368	7.07667	8.55503	GATA_MAIZE^GATA_MAIZE^Q:2122-542,H:9-537^70.06%ID^E:0^RecName: Full=Glutamyl-tRNA(Gln) amidotransferase subunit A, chloroplastic/mitochondrial {ECO:0000255|HAMAP-Rule:MF_03150};^Eukaryota; Viridiplantae; Streptophyta; Embryophyta; Tracheophyta; Spermatoph	530-2203[-]	PF01425.16^Amidase^Amidase^84-535^E:2.1e-139	.	.	.	.	GO:0016884^molecular_function^carbon-nitrogen ligase activity, with glutamine as amido-N-donor
TR11897|c0_g1	-1.77715	0.0496787	down	1.26852	2.08259	0.779633	0.166117	POP1_HUMAN^POP1_HUMAN^Q:1316-1041,H:596-693^39.8%ID^E:3e-12^RecName: Full=Ribonucleases P/MRP protein subunit POP1;^Eukaryota; Metazoa; Chordata; Craniata; Vertebrata; Euteleostomi; Mammalia; Eutheria; Euarchontoglires; Primates; Haplorrhini; Catarrhini;	141-1316[-]	PF08170.7^POPLD^POPLD (NUC188) domain^16-92^E:2e-21	.	.	.	.	GO:0004526^molecular_function^ribonuclease P activity`GO:0006396^biological_process^RNA processing
TR11903|c0_g1	1.16513	0.0182854	up	2.4873	1.31756	3.95814	4.56822	.	1-486[+]	.	.	.	.	.	.
TR11905|c0_g1	-1.65674	0.000216356	down	23.6293	62.4352	13.4337	13.8708	PUM1_ARATH^PUM1_ARATH^Q:595-3744,H:18-961^47.81%ID^E:0^RecName: Full=Pumilio homolog 1;^Eukaryota; Viridiplantae; Streptophyta; Embryophyta; Tracheophyta; Spermatophyta; Magnoliophyta; eudicotyledons; Gunneridae; Pentapetalae; rosids; malvids; Brassicales	499-3759[+]	PF07990.7^NABP^Nucleic acid binding protein NABP^336-750^E:2.6e-77`PF00806.14^PUF^Pumilio-family RNA binding repeat^754-785^E:7.5e-05`PF00806.14^PUF^Pumilio-family RNA binding repeat^790-820^E:5.9e-07`PF00806.14^PUF^Pumilio-family RNA binding repeat^824-8	.	.	.	.	GO:0003723^molecular_function^RNA binding
TR11922|c0_g1	-1.33119	0.00215104	down	27.9572	53.0848	17.5717	14.6183	BBM2_BRANA^BBM2_BRANA^Q:851-1747,H:137-404^67.89%ID^E:1e-114^RecName: Full=AP2-like ethylene-responsive transcription factor BBM2;^Eukaryota; Viridiplantae; Streptophyta; Embryophyta; Tracheophyta; Spermatophyta; Magnoliophyta; eudicotyledons; Gunneridae;	92-2461[+]	PF00847.15^AP2^AP2 domain^356-415^E:1.6e-12`PF00847.15^AP2^AP2 domain^458-509^E:1.1e-11	.	.	.	.	GO:0003700^molecular_function^sequence-specific DNA binding transcription factor activity`GO:0006355^biological_process^regulation of transcription, DNA-templated
TR11936|c0_g1	-1.2324	0.0157424	down	9.94918	10.7317	5.03763	3.73763	PP314_ARATH^PP314_ARATH^Q:362-2224,H:76-692^49.12%ID^E:0^RecName: Full=Pentatricopeptide repeat-containing protein At4g16390, chloroplastic;^Eukaryota; Viridiplantae; Streptophyta; Embryophyta; Tracheophyta; Spermatophyta; Magnoliophyta; eudicotyledons; G	131-2257[+]	PF01535.15^PPR^PPR repeat^218-248^E:0.051`PF08238.7^Sel1^Sel1 repeat^233-242^E:330`PF12854.2^PPR_1^PPR repeat^247-276^E:3.4e-07`PF01535.15^PPR^PPR repeat^253-277^E:2.5e-05`PF08238.7^Sel1^Sel1 repeat^268-282^E:3.2`PF13041.1^PPR_2^PPR repeat family^287-332^	.	.	.	.	.
TR11952|c0_g1	-1.77151	0.0119054	down	3.08425	5.22773	0.959549	1.49505	CPSF1_ARATH^CPSF1_ARATH^Q:3640-293,H:331-1442^66.61%ID^E:0^RecName: Full=Cleavage and polyadenylation specificity factor subunit 1;^Eukaryota; Viridiplantae; Streptophyta; Embryophyta; Tracheophyta; Spermatophyta; Magnoliophyta; eudicotyledons; Gunneridae	290-3640[-]	PF10433.4^MMS1_N^Mono-functional DNA-alkylating methyl methanesulfonate N-term^47-366^E:1.5e-19`PF03178.10^CPSF_A^CPSF A subunit region^757-1081^E:1.1e-84	.	.	.	.	GO:0003676^molecular_function^nucleic acid binding`GO:0005634^cellular_component^nucleus
TR11959|c0_g1	-1.19695	0.0242965	down	3.78069	8.79788	3.29845	2.15952	.	281-622[-]	.	.	ExpAA=22.50^PredHel=1^Topology=o27-49i	.	.	.
TR11979|c0_g1	1.62482	0.0493631	up	0.373094	1.2113	2.57879	2.32564	ENDO4_ARATH^ENDO4_ARATH^Q:196-990,H:25-293^58.36%ID^E:7e-113^RecName: Full=Endonuclease 4;^Eukaryota; Viridiplantae; Streptophyta; Embryophyta; Tracheophyta; Spermatophyta; Magnoliophyta; eudicotyledons; Gunneridae; Pentapetalae; rosids; malvids; Brassica	100-1020[+]	PF02265.11^S1-P1_nuclease^S1/P1 Nuclease^33-295^E:1.3e-76	sigP:1^32^0.765^YES	ExpAA=18.11^PredHel=1^Topology=i7-29o	.	.	GO:0003676^molecular_function^nucleic acid binding`GO:0004519^molecular_function^endonuclease activity`GO:0006308^biological_process^DNA catabolic process
TR11979|c0_g2	2.39508	3.90025e-08	up	3.55683	3.5064	17.5717	19.6018	ENDO4_ARATH^ENDO4_ARATH^Q:196-990,H:25-293^58.36%ID^E:3e-111^RecName: Full=Endonuclease 4;^Eukaryota; Viridiplantae; Streptophyta; Embryophyta; Tracheophyta; Spermatophyta; Magnoliophyta; eudicotyledons; Gunneridae; Pentapetalae; rosids; malvids; Brassica	100-1020[+]	PF02265.11^S1-P1_nuclease^S1/P1 Nuclease^33-295^E:1.3e-76	sigP:1^32^0.765^YES	ExpAA=18.11^PredHel=1^Topology=i7-29o	.	.	GO:0003676^molecular_function^nucleic acid binding`GO:0004519^molecular_function^endonuclease activity`GO:0006308^biological_process^DNA catabolic process
TR11988|c0_g2	-1.09483	0.0298113	down	11.6654	19.5934	6.35701	8.30585	AIM32_DEBHA^AIM32_DEBHA^Q:1172-873,H:178-273^41%ID^E:9e-16^RecName: Full=Altered inheritance of mitochondria protein 32;^Eukaryota; Fungi; Dikarya; Ascomycota; Saccharomycotina; Saccharomycetes; Saccharomycetales; Debaryomycetaceae; Debaryomyces	426-1838[-]	PF06999.7^Suc_Fer-like^Sucrase/ferredoxin-like^109-322^E:9.6e-57	.	ExpAA=16.40^PredHel=1^Topology=o447-466i	.	.	.
TR12011|c0_g1	-1.07599	0.0127898	down	23.306	46.6883	20.0306	13.1232	DCK_HUMAN^DCK_HUMAN^Q:1652-2182,H:26-217^37.76%ID^E:4e-34^RecName: Full=Deoxycytidine kinase;^Eukaryota; Metazoa; Chordata; Craniata; Vertebrata; Euteleostomi; Mammalia; Eutheria; Euarchontoglires; Primates; Haplorrhini; Catarrhini; Hominidae; Homo	767-2581[+]	PF01712.14^dNK^Deoxynucleoside kinase^357-491^E:3.3e-27	.	.	.	.	GO:0005524^molecular_function^ATP binding`GO:0019206^molecular_function^nucleoside kinase activity`GO:0006139^biological_process^nucleobase-containing compound metabolic process
TR12023|c0_g1	-2.15443	0.00114789	down	2.93501	8.64913	1.19944	1.41199	PUM12_ARATH^PUM12_ARATH^Q:2324-2842,H:262-434^61.27%ID^E:6e-61^RecName: Full=Pumilio homolog 12;^Eukaryota; Viridiplantae; Streptophyta; Embryophyta; Tracheophyta; Spermatophyta; Magnoliophyta; eudicotyledons; Gunneridae; Pentapetalae; rosids; malvids; Br	533-2842[+]	PF00806.14^PUF^Pumilio-family RNA binding repeat^615-647^E:4.1e-06`PF00806.14^PUF^Pumilio-family RNA binding repeat^649-683^E:3.3e-12`PF00806.14^PUF^Pumilio-family RNA binding repeat^691-722^E:4.3e-06`PF00806.14^PUF^Pumilio-family RNA binding repeat^726-7	.	.	.	.	GO:0003723^molecular_function^RNA binding
TR12027|c0_g3	-1.53216	0.0302644	down	5.5218	3.93142	3.1785	0	KAI2_ARATH^KAI2_ARATH^Q:1201-416,H:7-268^72.52%ID^E:3e-142^RecName: Full=Probable esterase KAI2;^Eukaryota; Viridiplantae; Streptophyta; Embryophyta; Tracheophyta; Spermatophyta; Magnoliophyta; eudicotyledons; Gunneridae; Pentapetalae; rosids; malvids; Br	413-1216[-]	PF12697.2^Abhydrolase_6^Alpha/beta hydrolase family^19-255^E:2.6e-31`PF12695.2^Abhydrolase_5^Alpha/beta hydrolase family^19-245^E:9.7e-12`PF00561.15^Abhydrolase_1^alpha/beta hydrolase fold^43-251^E:1.4e-11	.	.	.	.	.
TR12031|c0_g1	1.32118	0.0475931	up	1.71623	0.510022	3.11853	2.4087	.	.	.	.	.	.	.	.
TR12034|c0_g1	-10.5519	0.00148128	down	1.5519	0.989238	0	0	EXOL3_ARATH^EXOL3_ARATH^Q:1534-512,H:9-337^62.76%ID^E:4e-142^RecName: Full=Protein EXORDIUM-like 3;^Eukaryota; Viridiplantae; Streptophyta; Embryophyta; Tracheophyta; Spermatophyta; Magnoliophyta; eudicotyledons; Gunneridae; Pentapetalae; rosids; malvids;	506-1567[-]	PF04674.7^Phi_1^Phosphate-induced protein 1 conserved region^65-348^E:4.2e-109	sigP:1^28^0.836^YES	ExpAA=23.20^PredHel=1^Topology=i7-29o	.	.	.
TR12047|c0_g3	2.28484	0.00452088	up	0.771062	0.106255	1.43932	2.82399	ABAH3_ORYSI^ABAH3_ORYSI^Q:140-454,H:21-122^36.28%ID^E:3e-12^RecName: Full=Abscisic acid 8'-hydroxylase 3;^Eukaryota; Viridiplantae; Streptophyta; Embryophyta; Tracheophyta; Spermatophyta; Magnoliophyta; Liliopsida; Poales; Poaceae; BEP clade; Ehrhartoidea	.	.	.	.	COG2124^Cytochrome p450	GO:0016021^cellular_component^integral component of membrane`GO:0010295^molecular_function^(+)-abscisic acid 8'-hydroxylase activity`GO:0020037^molecular_function^heme binding`GO:0005506^molecular_function^iron ion binding`GO:0046345^biological_process^ab	.
TR12054|c0_g1	-1.2457	0.0441075	down	2.1142	1.61507	0.599718	0.996702	.	554-1765[-]	.	.	.	.	.	.
TR12058|c0_g1	-1.45932	0.00154194	down	7.21316	12.8356	3.71825	3.57152	SWI3C_ARATH^SWI3C_ARATH^Q:2449-434,H:125-776^43.12%ID^E:4e-153^RecName: Full=SWI/SNF complex subunit SWI3C;^Eukaryota; Viridiplantae; Streptophyta; Embryophyta; Tracheophyta; Spermatophyta; Magnoliophyta; eudicotyledons; Gunneridae; Pentapetalae; rosids;	386-2449[-]	PF04433.12^SWIRM^SWIRM domain^64-149^E:3.1e-21`PF00249.26^Myb_DNA-binding^Myb-like DNA-binding domain^288-329^E:3.2e-09`PF13921.1^Myb_DNA-bind_6^Myb-like DNA-binding domain^290-332^E:7.1e-07	.	.	.	.	GO:0005515^molecular_function^protein binding`GO:0003682^molecular_function^chromatin binding
TR12121|c0_g1	-1.89354	0.00296432	down	4.10404	2.57136	0.65969	1.16282	.	302-1576[+]	.	.	.	.	.	.
TR12122|c0_g1	1.33944	0.00770218	up	259.251	110.399	426.579	508.816	YLS9_ARATH^YLS9_ARATH^Q:578-988,H:64-202^30%ID^E:1e-11^RecName: Full=Protein YLS9;^Eukaryota; Viridiplantae; Streptophyta; Embryophyta; Tracheophyta; Spermatophyta; Magnoliophyta; eudicotyledons; Gunneridae; Pentapetalae; rosids; malvids; Brassicales; Bra	217-537[-]	.	.	.	.	.	.
TR12144|c0_g1	-1.13309	0.0243458	down	7.83498	18.6796	6.83678	5.23269	DEN6A_HUMAN^DEN6A_HUMAN^Q:1349-2875,H:149-603^33.66%ID^E:2e-59^RecName: Full=Protein DENND6A;^Eukaryota; Metazoa; Chordata; Craniata; Vertebrata; Euteleostomi; Mammalia; Eutheria; Euarchontoglires; Primates; Haplorrhini; Catarrhini; Hominidae; Homo`DEN6A_	581-2989[+]	PF08616.5^SPA^Stabilization of polarity axis^384-489^E:1.8e-05	.	.	.	.	.
TR12151|c0_g1	3.62011	7.958e-06	up	1.04466	0.106255	8.45602	5.56492	ART2_YEAST^ART2_YEAST^Q:212-45,H:2-57^73.21%ID^E:8e-19^RecName: Full=Putative uncharacterized protein ART2;^Eukaryota; Fungi; Dikarya; Ascomycota; Saccharomycotina; Saccharomycetes; Saccharomycetales; Saccharomycetaceae; Saccharomyces	.	.	.	.	.	.	.
TR12176|c0_g1	-1.643	0.0250227	down	1.06954	2.01884	0.419803	0.581409	FAAH_ARATH^FAAH_ARATH^Q:1-879,H:310-605^43.62%ID^E:3e-72^RecName: Full=Fatty acid amide hydrolase;^Eukaryota; Viridiplantae; Streptophyta; Embryophyta; Tracheophyta; Spermatophyta; Magnoliophyta; eudicotyledons; Gunneridae; Pentapetalae; rosids; malvids;	1-882[+]	PF01425.16^Amidase^Amidase^1-268^E:1.6e-32	.	.	.	.	GO:0016884^molecular_function^carbon-nitrogen ligase activity, with glutamine as amido-N-donor
TR12182|c0_g1	1.11691	0.00324074	up	27.3354	24.4386	54.1545	58.1409	.	.	.	.	.	.	.	.
TR12203|c0_g1	2.64027	0.00952937	up	1.74111	0.0212509	2.3389	8.63808	.	.	.	.	.	.	.	.
TR12229|c0_g1	-1.07909	0.0253952	down	19.376	55.4224	20.5104	14.8675	CESA8_ORYSJ^CESA8_ORYSJ^Q:772-29,H:372-619^90.73%ID^E:1e-163^RecName: Full=Probable cellulose synthase A catalytic subunit 8 [UDP-forming];^Eukaryota; Viridiplantae; Streptophyta; Embryophyta; Tracheophyta; Spermatophyta; Magnoliophyta; Liliopsida; Poales	2-772[-]	PF03552.9^Cellulose_synt^Cellulose synthase^1-248^E:1.7e-156	.	.	.	.	GO:0016760^molecular_function^cellulose synthase (UDP-forming) activity`GO:0030244^biological_process^cellulose biosynthetic process`GO:0016020^cellular_component^membrane
TR12240|c0_g4	2.00135	0.000216657	up	1.49238	0.637528	2.81867	5.73104	.	.	.	.	.	.	.	.
TR12254|c0_g1	1.77109	0.0118844	up	1.31827	0.255011	2.7587	2.57481	.	.	.	.	.	.	.	.
TR12285|c0_g1	-1.76323	0.000965256	down	7.18829	10.1154	2.7587	2.32564	PDC1_MAIZE^PDC1_MAIZE^Q:1-237,H:91-169^94.94%ID^E:1e-46^RecName: Full=Pyruvate decarboxylase 1;^Eukaryota; Viridiplantae; Streptophyta; Embryophyta; Tracheophyta; Spermatophyta; Magnoliophyta; Liliopsida; Poales; Poaceae; PACMAD clade; Panicoideae; Androp	.	.	.	.	.	GO:0000287^molecular_function^magnesium ion binding`GO:0004737^molecular_function^pyruvate decarboxylase activity`GO:0030976^molecular_function^thiamine pyrophosphate binding	.
TR12310|c0_g2	-1.21405	0.0300871	down	2.58679	8.90414	1.9191	3.07316	PCFS4_ARATH^PCFS4_ARATH^Q:1922-2539,H:619-807^59.22%ID^E:1e-68^RecName: Full=Polyadenylation and cleavage factor homolog 4 {ECO:0000305};^Eukaryota; Viridiplantae; Streptophyta; Embryophyta; Tracheophyta; Spermatophyta; Magnoliophyta; eudicotyledons; Gunn	2-2545[+]	.	.	.	.	.	.
TR12313|c0_g1	-1.31388	0.0427651	down	3.90505	2.44386	1.37935	1.16282	.	111-521[+]	.	.	.	.	.	.
TR12319|c0_g1	-1.57146	0.0183498	down	6.91468	9.73292	0.779633	4.90045	ULK4_PONAB^ULK4_PONAB^Q:158-424,H:1-89^48.31%ID^E:5e-23^RecName: Full=Serine/threonine-protein kinase ULK4;^Eukaryota; Metazoa; Chordata; Craniata; Vertebrata; Euteleostomi; Mammalia; Eutheria; Euarchontoglires; Primates; Haplorrhini; Catarrhini; Hominida	.	.	.	.	.	GO:0005524^molecular_function^ATP binding`GO:0004674^molecular_function^protein serine/threonine kinase activity	.
TR12325|c0_g1	-1.02789	0.0450978	down	3.45734	3.23014	1.61924	1.66117	.	264-2147[-]	.	.	.	.	.	.
TR12351|c0_g1	-1.16155	0.0268776	down	3.20861	4.5052	1.85913	1.57811	SAP9_ORYSJ^SAP9_ORYSJ^Q:1050-571,H:1-161^55.15%ID^E:3e-50^RecName: Full=Zinc finger A20 and AN1 domain-containing stress-associated protein 9;^Eukaryota; Viridiplantae; Streptophyta; Embryophyta; Tracheophyta; Spermatophyta; Magnoliophyta; Liliopsida; Poa	568-1050[-]	PF01754.11^zf-A20^A20-like zinc finger^21-45^E:4.4e-11`PF01428.11^zf-AN1^AN1-like Zinc finger^101-140^E:3.6e-12	.	.	.	.	GO:0003677^molecular_function^DNA binding`GO:0008270^molecular_function^zinc ion binding
TR12383|c0_g1	-1.08383	0.0488073	down	6.76544	12.5805	3.59831	5.56492	CID14_SCHPO^CID14_SCHPO^Q:4199-3666,H:248-420^29.67%ID^E:1e-05^RecName: Full=Poly(A) RNA polymerase cid14;^Eukaryota; Fungi; Dikarya; Ascomycota; Taphrinomycotina; Schizosaccharomycetes; Schizosaccharomycetales; Schizosaccharomycetaceae; Schizosaccharomyc	732-4328[-]	.	.	.	.	.	.
TR12397|c0_g1	1.64475	0.000416935	up	21.6643	8.60662	40.2411	54.4033	ERF4_NICSY^ERF4_NICSY^Q:188-457,H:1-89^63.33%ID^E:2e-20^RecName: Full=Ethylene-responsive transcription factor 4;^Eukaryota; Viridiplantae; Streptophyta; Embryophyta; Tracheophyta; Spermatophyta; Magnoliophyta; eudicotyledons; Gunneridae; Pentapetalae; as	.	.	.	.	.	GO:0005634^cellular_component^nucleus`GO:0003677^molecular_function^DNA binding`GO:0003700^molecular_function^sequence-specific DNA binding transcription factor activity`GO:0006952^biological_process^defense response`GO:0009873^biological_process^ethylene	.
TR12402|c0_g1	1.2295	0.00421816	up	8.25782	4.42019	11.8144	17.9406	.	.	.	.	.	.	.	.
TR12407|c0_g1	-1.71603	0.0408867	down	3.10912	1.42381	1.31938	0	MSL2_ARATH^MSL2_ARATH^Q:13-1467,H:76-554^61.84%ID^E:0^RecName: Full=Mechanosensitive ion channel protein 2, chloroplastic;^Eukaryota; Viridiplantae; Streptophyta; Embryophyta; Tracheophyta; Spermatophyta; Magnoliophyta; eudicotyledons; Gunneridae; Pentape	1-2124[+]	PF00924.13^MS_channel^Mechanosensitive ion channel^171-378^E:3.4e-28	.	ExpAA=88.87^PredHel=4^Topology=o38-60i81-103o123-145i164-186o	.	.	GO:0055085^biological_process^transmembrane transport`GO:0016020^cellular_component^membrane
TR12415|c0_g1	2.51417	0.00727379	up	0.67157	0.191258	2.57879	2.32564	YMF16_ARATH^YMF16_ARATH^Q:383-589,H:4-72^78.26%ID^E:5e-28^RecName: Full=Uncharacterized tatC-like protein ymf16;^Eukaryota; Viridiplantae; Streptophyta; Embryophyta; Tracheophyta; Spermatophyta; Magnoliophyta; eudicotyledons; Gunneridae; Pentapetalae; ros	.	.	.	.	COG0805^Part of the twin-arginine translocation (Tat) system that transports large folded proteins containing a characteristic twin-arginine motif in their signal peptide across membranes. Together with TatB, TatC is part of a receptor directly interactin	GO:0016021^cellular_component^integral component of membrane`GO:0031966^cellular_component^mitochondrial membrane	.
TR12417|c0_g3	1.7025	0.00792932	up	0.621824	0.573775	1.19944	2.74093	DIRL1_ARATH^DIRL1_ARATH^Q:163-387,H:29-102^40.79%ID^E:2e-09^RecName: Full=Putative lipid-transfer protein DIR1;^Eukaryota; Viridiplantae; Streptophyta; Embryophyta; Tracheophyta; Spermatophyta; Magnoliophyta; eudicotyledons; Gunneridae; Pentapetalae; rosi	1-390[+]	PF14368.1^LTP_2^Probable lipid transfer^40-129^E:4.7e-10`PF00234.17^Tryp_alpha_amyl^Protease inhibitor/seed storage/LTP family^56-129^E:9.2e-06	.	ExpAA=21.80^PredHel=1^Topology=i32-54o	.	.	.
TR12439|c0_g1	1.96045	0.0310369	up	0.771062	0.0425018	2.03904	1.07976	.	.	.	.	.	.	.	.
TR12458|c0_g1	1.5044	0.010316	up	1.39289	0.807535	2.51882	3.73763	.	.	.	.	.	.	.	.
TR12461|c0_g1	1.78261	0.0287413	up	0.373094	0.361266	1.43932	1.07976	TIP11_ARATH^TIP11_ARATH^Q:2-358,H:135-251^77.31%ID^E:9e-49^RecName: Full=Aquaporin TIP1-1;^Eukaryota; Viridiplantae; Streptophyta; Embryophyta; Tracheophyta; Spermatophyta; Magnoliophyta; eudicotyledons; Gunneridae; Pentapetalae; rosids; malvids; Brassica	.	.	.	.	COG0580^Channel that permits osmotically driven movement of water in both directions. It is involved in the osmoregulation and in the maintenance of cell turgor during volume expansion in rapidly growing cells. It mediates rapid entry or exit of water in	GO:0042807^cellular_component^central vacuole`GO:0009941^cellular_component^chloroplast envelope`GO:0016021^cellular_component^integral component of membrane`GO:0009705^cellular_component^plant-type vacuole membrane`GO:0000326^cellular_component^protein s	.
TR12473|c0_g2	1.13812	0.0298615	up	5.89489	2.61386	6.95673	11.7943	CHS7_PICMA^CHS7_PICMA^Q:482-378,H:361-395^91.43%ID^E:2e-12^RecName: Full=Chalcone synthase 7;^Eukaryota; Viridiplantae; Streptophyta; Embryophyta; Tracheophyta; Spermatophyta; Pinidae; Pinales; Pinaceae; Picea	.	.	.	.	.	GO:0016210^molecular_function^naringenin-chalcone synthase activity`GO:0009813^biological_process^flavonoid biosynthetic process	.
TR12489|c0_g1	-1.33808	0.0424011	down	1.26852	2.16759	0.839605	0.498351	CDC16_ARATH^CDC16_ARATH^Q:1601-21,H:3-530^70.6%ID^E:0^RecName: Full=Anaphase-promoting complex subunit 6;^Eukaryota; Viridiplantae; Streptophyta; Embryophyta; Tracheophyta; Spermatophyta; Magnoliophyta; eudicotyledons; Gunneridae; Pentapetalae; rosids; ma	3-1604[-]	PF12895.2^Apc3^Anaphase-promoting complex, cyclosome, subunit 3^18-96^E:3.8e-17`PF07719.12^TPR_2^Tetratricopeptide repeat^126-157^E:0.0023`PF00515.23^TPR_1^Tetratricopeptide repeat^126-158^E:0.01`PF13181.1^TPR_8^Tetratricopeptide repeat^127-157^E:0.066`PF	.	.	.	.	GO:0005515^molecular_function^protein binding
TR12520|c0_g2	1.15977	0.0256504	up	1.94009	1.76383	4.91769	3.32234	.	.	.	.	.	.	.	.
TR12533|c1_g1	-1.1147	0.0258288	down	4.72586	7.60783	2.63876	3.07316	.	.	.	.	.	.	.	.
TR12569|c0_g1	1.34169	0.0309709	up	0.820808	0.658779	1.13946	2.65787	.	.	.	.	.	.	.	.
TR12571|c0_g1	-1.43806	0.0234977	down	2.81064	5.95026	1.49929	1.74423	DRP5A_ARATH^DRP5A_ARATH^Q:1706-321,H:8-470^74.41%ID^E:0^RecName: Full=Dynamin-related protein 5A;^Eukaryota; Viridiplantae; Streptophyta; Embryophyta; Tracheophyta; Spermatophyta; Magnoliophyta; eudicotyledons; Gunneridae; Pentapetalae; rosids; malvids; B	228-1742[-]	PF00350.18^Dynamin_N^Dynamin family^69-249^E:2.7e-31	.	.	.	.	.
TR12572|c0_g1	-1.10779	0.00720393	down	24.1765	40.5043	15.4727	14.5352	HSP7S_PEA^HSP7S_PEA^Q:630-1,H:16-224^79.91%ID^E:3e-104^RecName: Full=Stromal 70 kDa heat shock-related protein, chloroplastic;^Eukaryota; Viridiplantae; Streptophyta; Embryophyta; Tracheophyta; Spermatophyta; Magnoliophyta; eudicotyledons; Gunneridae; Pen	1-687[-]	PF00012.15^HSP70^Hsp70 protein^75-229^E:1.6e-65	.	.	.	.	.
TR12578|c0_g2	1.14396	0.033085	up	2.63653	0.91379	3.11853	4.73433	.	.	.	.	.	.	.	.
TR12580|c0_g1	1.2897	0.0274048	up	2.31319	0.871288	3.05856	4.73433	ERF80_ARATH^ERF80_ARATH^Q:1-297,H:35-140^56.6%ID^E:4e-19^RecName: Full=Ethylene-responsive transcription factor 9;^Eukaryota; Viridiplantae; Streptophyta; Embryophyta; Tracheophyta; Spermatophyta; Magnoliophyta; eudicotyledons; Gunneridae; Pentapetalae; r	.	.	.	.	.	GO:0016020^cellular_component^membrane`GO:0005634^cellular_component^nucleus`GO:0003677^molecular_function^DNA binding`GO:0003700^molecular_function^sequence-specific DNA binding transcription factor activity`GO:0006952^biological_process^defense response	.
TR12583|c0_g1	-1.85457	0.0109961	down	2.21369	1.27506	0.179915	0.830585	DMS3_ARATH^DMS3_ARATH^Q:265-1218,H:47-363^40.81%ID^E:3e-66^RecName: Full=Protein DEFECTIVE IN MERISTEM SILENCING 3;^Eukaryota; Viridiplantae; Streptophyta; Embryophyta; Tracheophyta; Spermatophyta; Magnoliophyta; eudicotyledons; Gunneridae; Pentapetalae;	1-1461[+]	.	.	.	.	.	.
TR12609|c0_g1	1.57584	0.0150425	up	1.21877	1.06255	4.43791	2.32564	GAST1_SOLLC^GAST1_SOLLC^Q:188-400,H:42-112^76.06%ID^E:7e-33^RecName: Full=Protein GAST1;^Eukaryota; Viridiplantae; Streptophyta; Embryophyta; Tracheophyta; Spermatophyta; Magnoliophyta; eudicotyledons; Gunneridae; Pentapetalae; asterids; lamiids; Solanale	62-403[+]	PF02704.9^GASA^Gibberellin regulated protein^54-113^E:2e-25	sigP:1^24^0.888^YES	.	.	.	.
TR12612|c0_g1	1.19473	0.0167123	up	2.26344	1.84883	3.71825	5.73104	MED12_ARATH^MED12_ARATH^Q:1518-4,H:31-526^49.51%ID^E:2e-112^RecName: Full=Mediator of RNA polymerase II transcription subunit 12;^Eukaryota; Viridiplantae; Streptophyta; Embryophyta; Tracheophyta; Spermatophyta; Magnoliophyta; eudicotyledons; Gunneridae;	1-1497[-]	PF09497.5^Med12^Transcription mediator complex subunit Med12^124-183^E:2.3e-21	.	.	.	.	GO:0001104^molecular_function^RNA polymerase II transcription cofactor activity`GO:0006357^biological_process^regulation of transcription from RNA polymerase II promoter`GO:0016592^cellular_component^mediator complex
TR12613|c0_g2	1.61491	0.0242117	up	0.547205	0.297513	1.01952	1.57811	GSTUH_ARATH^GSTUH_ARATH^Q:14-271,H:145-227^43.02%ID^E:3e-14^RecName: Full=Glutathione S-transferase U17;^Eukaryota; Viridiplantae; Streptophyta; Embryophyta; Tracheophyta; Spermatophyta; Magnoliophyta; eudicotyledons; Gunneridae; Pentapetalae; rosids; mal	.	.	.	.	.	GO:0009507^cellular_component^chloroplast`GO:0005737^cellular_component^cytoplasm`GO:0005829^cellular_component^cytosol`GO:0004364^molecular_function^glutathione transferase activity`GO:0009704^biological_process^de-etiolation`GO:0006749^biological_proces	.
TR12647|c0_g3	1.66206	0.00652883	up	2.13907	0.743782	5.81726	3.23928	.	.	.	.	.	.	.	.
TR12647|c0_g4	1.50345	0.00891099	up	6.46697	1.97634	13.9135	9.96702	.	.	.	.	.	.	.	.
TR12653|c0_g1	3.51684	2.21931e-05	up	0.746189	0.106255	3.05856	6.64468	.	.	.	.	.	.	.	.
TR12671|c2_g1	1.38037	0.0012989	up	30.9917	18.0208	63.4502	64.1212	PMTL_ARATH^PMTL_ARATH^Q:61-357,H:194-291^31.68%ID^E:2e-06^RecName: Full=Probable methyltransferase PMT21;^Eukaryota; Viridiplantae; Streptophyta; Embryophyta; Tracheophyta; Spermatophyta; Magnoliophyta; eudicotyledons; Gunneridae; Pentapetalae; rosids; ma	.	.	.	.	.	GO:0005789^cellular_component^endoplasmic reticulum membrane`GO:0005768^cellular_component^endosome`GO:0005794^cellular_component^Golgi apparatus`GO:0016021^cellular_component^integral component of membrane`GO:0005802^cellular_component^trans-Golgi networ	.
TR12676|c0_g2	10.8746	1.22412e-05	up	0	0	1.61924	1.32894	ADT4_ARATH^ADT4_ARATH^Q:147-899,H:30-280^71.71%ID^E:4e-125^RecName: Full=ADP,ATP carrier protein ER-ANT1;^Eukaryota; Viridiplantae; Streptophyta; Embryophyta; Tracheophyta; Spermatophyta; Magnoliophyta; eudicotyledons; Gunneridae; Pentapetalae; rosids; ma	3-995[+]	PF00153.22^Mito_carr^Mitochondrial carrier protein^27-122^E:8.1e-23`PF00153.22^Mito_carr^Mitochondrial carrier protein^135-224^E:1.2e-19`PF00153.22^Mito_carr^Mitochondrial carrier protein^233-319^E:1.6e-17	.	ExpAA=91.06^PredHel=4^Topology=o133-155i196-218o233-255i290-312o	.	.	.
TR12686|c0_g1	-1.25726	0.0213245	down	2.4873	4.39894	1.61924	1.24588	C3H6_ARATH^C3H6_ARATH^Q:1745-951,H:6-232^37.83%ID^E:2e-32^RecName: Full=Zinc finger CCCH domain-containing protein 6;^Eukaryota; Viridiplantae; Streptophyta; Embryophyta; Tracheophyta; Spermatophyta; Magnoliophyta; eudicotyledons; Gunneridae; Pentapetalae	123-1838[-]	.	.	.	.	.	.
TR12692|c0_g1	1.46305	0.0107086	up	5.37256	1.95509	12.4142	7.72444	PSBE_GINBI^PSBE_GINBI^Q:763-1011,H:1-83^96.39%ID^E:5e-48^RecName: Full=Cytochrome b559 subunit alpha;^Eukaryota; Viridiplantae; Streptophyta; Embryophyta; Tracheophyta; Spermatophyta; Ginkgoidae; Ginkgoales; Ginkgoaceae; Ginkgo	.	.	.	.	.	GO:0009535^cellular_component^chloroplast thylakoid membrane`GO:0016021^cellular_component^integral component of membrane`GO:0009539^cellular_component^photosystem II reaction center`GO:0009055^molecular_function^electron carrier activity`GO:0020037^molec	.
TR12697|c0_g1	1.2208	0.0343261	up	0.721316	0.68003	1.37935	1.91035	QORL_ARATH^QORL_ARATH^Q:622-2,H:74-281^52.88%ID^E:3e-56^RecName: Full=Quinone oxidoreductase-like protein At1g23740, chloroplastic;^Eukaryota; Viridiplantae; Streptophyta; Embryophyta; Tracheophyta; Spermatophyta; Magnoliophyta; eudicotyledons; Gunneridae	2-625[-]	PF08240.7^ADH_N^Alcohol dehydrogenase GroES-like domain^33-107^E:4.3e-10`PF00107.21^ADH_zinc_N^Zinc-binding dehydrogenase^165-207^E:1.1e-08	.	.	.	.	GO:0016491^molecular_function^oxidoreductase activity`GO:0055114^biological_process^oxidation-reduction process`GO:0008270^molecular_function^zinc ion binding
TR12699|c0_g1	1.78831	0.00631298	up	1.26852	0.595026	2.21896	4.23598	.	.	.	.	.	.	.	.
TR12707|c0_g1	1.34104	0.0453243	up	2.28831	4.37769	9.41557	7.47526	ATL52_ARATH^ATL52_ARATH^Q:346-696,H:73-189^50.43%ID^E:8e-32^RecName: Full=RING-H2 finger protein ATL52;^Eukaryota; Viridiplantae; Streptophyta; Embryophyta; Tracheophyta; Spermatophyta; Magnoliophyta; eudicotyledons; Gunneridae; Pentapetalae; rosids; malv	202-1335[+]	PF12678.2^zf-rbx1^RING-H2 zinc finger^113-160^E:1e-11`PF13920.1^zf-C3HC4_3^Zinc finger, C3HC4 type (RING finger)^115-164^E:1e-06`PF13639.1^zf-RING_2^Ring finger domain^116-160^E:3.4e-15`PF00097.20^zf-C3HC4^Zinc finger, C3HC4 type (RING finger)^118-159^E:1	.	ExpAA=22.62^PredHel=1^Topology=o33-55i	.	.	GO:0008270^molecular_function^zinc ion binding`GO:0005515^molecular_function^protein binding`GO:0046872^molecular_function^metal ion binding`GO:0004842^molecular_function^ubiquitin-protein transferase activity`GO:0005680^cellular_component^anaphase-promot
TR12709|c0_g1	1.37818	0.00523465	up	208.535	111.397	390.416	441.207	7SBG2_SOYBN^7SBG2_SOYBN^Q:10-1164,H:69-433^27.36%ID^E:4e-33^RecName: Full=Basic 7S globulin 2;^Eukaryota; Viridiplantae; Streptophyta; Embryophyta; Tracheophyta; Spermatophyta; Magnoliophyta; eudicotyledons; Gunneridae; Pentapetalae; rosids; fabids; Fabal	1-1173[+]	PF14543.1^TAXi_N^Xylanase inhibitor N-terminal^3-155^E:7.8e-26`PF14541.1^TAXi_C^Xylanase inhibitor C-terminal^199-369^E:4e-41	.	.	.	.	.
TR12716|c0_g1	-1.64728	0.0434399	down	1.04466	1.57257	0.419803	0.415292	.	1-696[+]	.	.	.	.	.	.
TR12734|c0_g1	1.59952	0.000707021	up	4.57662	2.01884	8.27611	11.7112	.	168-569[+]	.	.	.	.	.	.
TR12754|c1_g1	1.58843	0.0137704	up	0.870554	0.340015	1.55927	2.07646	.	.	.	.	.	.	.	.
TR12759|c0_g2	1.12571	0.0143324	up	63.1276	27.8387	84.3803	114.122	.	.	.	.	.	.	.	.
TR12765|c0_g1	1.2192	0.00866615	up	35.1455	17.5108	56.5534	66.0315	.	.	.	.	.	.	.	.
TR12765|c0_g2	1.21412	0.01772	up	27.4349	9.1804	35.4433	49.5029	.	.	.	.	.	.	.	.
TR12767|c0_g3	-1.18798	0.0222636	down	6.54159	9.24415	3.83819	3.07316	AMRA1_HUMAN^AMRA1_HUMAN^Q:2850-2191,H:7-201^34.08%ID^E:3e-25^RecName: Full=Activating molecule in BECN1-regulated autophagy protein 1;^Eukaryota; Metazoa; Chordata; Craniata; Vertebrata; Euteleostomi; Mammalia; Eutheria; Euarchontoglires; Primates; Haplor	283-2988[-]	PF00400.27^WD40^WD domain, G-beta repeat^123-143^E:0.033`PF00400.27^WD40^WD domain, G-beta repeat^149-188^E:5.3e-08	.	.	.	.	GO:0005515^molecular_function^protein binding
TR12767|c1_g1	-1.18114	0.0301818	down	7.73549	10.923	4.31797	3.90375	AMRA1_MOUSE^AMRA1_MOUSE^Q:475-960,H:42-201^41.21%ID^E:3e-27^RecName: Full=Activating molecule in BECN1-regulated autophagy protein 1;^Eukaryota; Metazoa; Chordata; Craniata; Vertebrata; Euteleostomi; Mammalia; Eutheria; Euarchontoglires; Glires; Rodentia;	226-2580[+]	PF00400.27^WD40^WD domain, G-beta repeat^101-121^E:0.054`PF00400.27^WD40^WD domain, G-beta repeat^127-166^E:7e-08	.	.	.	.	GO:0005515^molecular_function^protein binding
TR12779|c0_g4	2.15614	0.000473843	up	2.08933	1.80633	10.1952	7.14303	.	.	.	.	.	.	.	.
TR12785|c0_g1	3.14947	1.01533e-05	up	1.16903	0.127506	4.85772	6.56162	.	.	.	.	.	.	.	.
TR1281|c0_g1	1.35024	0.0329527	up	7.31265	2.78387	12.3542	13.3724	.	.	.	.	.	.	.	.
TR1282|c1_g1	1.51275	0.0236879	up	0.42284	0.616277	1.01952	1.9934	.	.	.	.	.	.	.	.
TR12860|c0_g1	1.46863	0.0143924	up	1.24365	0.68003	2.09901	3.23928	.	.	.	.	.	.	.	.
TR12860|c1_g1	1.27654	0.00756808	up	5.42231	3.03888	11.1548	9.30255	.	134-742[-]	.	.	.	.	.	.
TR12868|c0_g1	1.52876	0.0107016	up	4.15378	1.46631	6.41698	9.8009	BAN_ARATH^BAN_ARATH^Q:466-356,H:301-337^54.05%ID^E:5e-07^RecName: Full=Anthocyanidin reductase;^Eukaryota; Viridiplantae; Streptophyta; Embryophyta; Tracheophyta; Spermatophyta; Magnoliophyta; eudicotyledons; Gunneridae; Pentapetalae; rosids; malvids; Bra	.	.	.	.	COG0451^Nad-dependent epimerase dehydratase	GO:0033729^molecular_function^anthocyanidin reductase activity`GO:0050662^molecular_function^coenzyme binding`GO:0016491^molecular_function^oxidoreductase activity`GO:0009813^biological_process^flavonoid biosynthetic process`GO:0009964^biological_process^	.
TR12883|c0_g1	-1.28594	0.0254289	down	2.83552	5.73775	1.61924	1.91035	CTL2_DICDI^CTL2_DICDI^Q:12-728,H:391-617^36.82%ID^E:4e-46^RecName: Full=Choline transporter-like protein 2;^Eukaryota; Amoebozoa; Mycetozoa; Dictyosteliida; Dictyostelium	3-761[+]	PF04515.7^Choline_transpo^Plasma-membrane choline transporter^2-226^E:1.1e-74	.	ExpAA=105.42^PredHel=5^Topology=i5-22o45-67i112-134o149-168i189-211o	.	.	.
TR12890|c0_g1	-1.658	0.00775012	down	3.53196	3.18764	0.899577	1.24588	BPS1_ARATH^BPS1_ARATH^Q:119-1051,H:34-318^26.2%ID^E:2e-20^RecName: Full=Protein BPS1, chloroplastic;^Eukaryota; Viridiplantae; Streptophyta; Embryophyta; Tracheophyta; Spermatophyta; Magnoliophyta; eudicotyledons; Gunneridae; Pentapetalae; rosids; malvids	2-1087[+]	PF05633.6^DUF793^Protein of unknown function (DUF793)^58-186^E:1.1e-12`PF03087.9^DUF241^Arabidopsis protein of unknown function^92-139^E:1e-08`PF05633.6^DUF793^Protein of unknown function (DUF793)^200-357^E:2e-11	.	.	.	.	.
TR12911|c0_g1	-2.027	0.00403759	down	1.41776	6.20527	1.25941	0.581409	AP5B1_XENTR^AP5B1_XENTR^Q:18-713,H:171-406^26.97%ID^E:2e-06^RecName: Full=AP-5 complex subunit beta-1;^Eukaryota; Metazoa; Chordata; Craniata; Vertebrata; Euteleostomi; Amphibia; Batrachia; Anura; Pipoidea; Pipidae; Xenopodinae; Xenopus; Silurana	3-2447[+]	.	.	.	.	.	.
TR12919|c0_g1	2.38153	0.00405473	up	3.28323	0.616277	10.9748	9.30255	NLRC3_MOUSE^NLRC3_MOUSE^Q:124-210,H:1-29^100%ID^E:3e-14^RecName: Full=Protein NLRC3;^Eukaryota; Metazoa; Chordata; Craniata; Vertebrata; Euteleostomi; Mammalia; Eutheria; Euarchontoglires; Glires; Rodentia; Sciurognathi; Muroidea; Muridae; Murinae; Mus; M	.	.	.	.	NOG69209^	GO:0005737^cellular_component^cytoplasm`GO:0005524^molecular_function^ATP binding`GO:0007249^biological_process^I-kappaB kinase/NF-kappaB signaling`GO:0043124^biological_process^negative regulation of I-kappaB kinase/NF-kappaB signaling`GO:0032088^biologi	.
TR12947|c0_g1	-1.39941	0.00390646	down	14.0035	39.803	10.675	9.71784	TPS5_ARATH^TPS5_ARATH^Q:3680-1152,H:1-843^70.38%ID^E:0^RecName: Full=Alpha,alpha-trehalose-phosphate synthase [UDP-forming] 5;^Eukaryota; Viridiplantae; Streptophyta; Embryophyta; Tracheophyta; Spermatophyta; Magnoliophyta; eudicotyledons; Gunneridae; Pen	1098-3680[-]	PF00982.16^Glyco_transf_20^Glycosyltransferase family 20^60-546^E:5.6e-184`PF02358.11^Trehalose_PPase^Trehalose-phosphatase^595-828^E:8.2e-82	.	.	.	.	GO:0003824^molecular_function^catalytic activity`GO:0005992^biological_process^trehalose biosynthetic process
TR12957|c0_g1	-1.03766	0.0425746	down	7.61113	11.3692	3.95814	5.31574	TCX2_ARATH^TCX2_ARATH^Q:1865-2521,H:295-507^56.25%ID^E:1e-69^RecName: Full=Protein tesmin/TSO1-like CXC 2;^Eukaryota; Viridiplantae; Streptophyta; Embryophyta; Tracheophyta; Spermatophyta; Magnoliophyta; eudicotyledons; Gunneridae; Pentapetalae; rosids; m	350-3529[+]	PF03638.10^TCR^Tesmin/TSO1-like CXC domain, cysteine-rich domain^591-629^E:4.5e-13`PF03638.10^TCR^Tesmin/TSO1-like CXC domain, cysteine-rich domain^675-713^E:7.6e-14	.	.	.	.	.
TR12960|c0_g1	-1.53497	0.0057283	down	5.96951	18.3395	4.31797	4.06987	DDB1_MOUSE^DDB1_MOUSE^Q:1459-3072,H:305-746^23.64%ID^E:7e-25^RecName: Full=DNA damage-binding protein 1;^Eukaryota; Metazoa; Chordata; Craniata; Vertebrata; Euteleostomi; Mammalia; Eutheria; Euarchontoglires; Glires; Rodentia; Sciurognathi; Muroidea; Muri	160-4389[+]	PF10433.4^MMS1_N^Mono-functional DNA-alkylating methyl methanesulfonate N-term^111-247^E:3.3e-13`PF10433.4^MMS1_N^Mono-functional DNA-alkylating methyl methanesulfonate N-term^379-638^E:2.5e-47`PF03178.10^CPSF_A^CPSF A subunit region^1115-1362^E:2.9e-29	.	.	.	.	GO:0003676^molecular_function^nucleic acid binding`GO:0005634^cellular_component^nucleus
TR12971|c0_g2	-1.26282	0.0109713	down	14.7497	8.33036	3.83819	5.81409	.	.	.	.	.	.	.	.
TR12979|c0_g1	-1.55717	0.0262415	down	3.3081	1.89133	1.07949	0.664468	.	2-2503[-]	.	.	.	.	.	.
TR12982|c0_g1	1.19861	0.0192818	up	7.3624	3.10263	11.2147	12.791	.	469-828[-]	.	.	.	.	.	.
TR13014|c0_g1	2.54623	2.93924e-06	up	2.98476	1.82758	8.87583	19.2696	.	.	.	.	.	.	.	.
TR13024|c0_g1	1.44106	0.0032232	up	10.9938	4.61145	19.4309	22.9241	.	.	.	.	.	.	.	.
TR13037|c0_g1	1.30461	0.011942	up	170.778	71.7219	229.752	369.278	GUN2_PERAE^GUN2_PERAE^Q:689-360,H:15-124^67.27%ID^E:4e-52^RecName: Full=Endoglucanase 2;^Eukaryota; Viridiplantae; Streptophyta; Embryophyta; Tracheophyta; Spermatophyta; Magnoliophyta; Magnoliidae; Laurales; Lauraceae; Persea	339-698[-]	PF00759.14^Glyco_hydro_9^Glycosyl hydrolase family 9^2-110^E:9.5e-40	.	.	.	.	GO:0004553^molecular_function^hydrolase activity, hydrolyzing O-glycosyl compounds`GO:0005975^biological_process^carbohydrate metabolic process
TR13037|c0_g2	-2.41272	2.25461e-06	down	70.3407	27.9662	7.8563	10.6315	GUN17_ARATH^GUN17_ARATH^Q:740-393,H:398-513^69.83%ID^E:4e-51^RecName: Full=Endoglucanase 17;^Eukaryota; Viridiplantae; Streptophyta; Embryophyta; Tracheophyta; Spermatophyta; Magnoliophyta; eudicotyledons; Gunneridae; Pentapetalae; rosids; malvids; Brassi	384-740[-]	PF00759.14^Glyco_hydro_9^Glycosyl hydrolase family 9^2-110^E:1.4e-39	.	.	.	.	GO:0004553^molecular_function^hydrolase activity, hydrolyzing O-glycosyl compounds`GO:0005975^biological_process^carbohydrate metabolic process
TR13055|c0_g1	1.67661	0.0106799	up	0.746189	0.425018	1.19944	2.57481	.	.	.	.	.	.	.	.
TR13057|c0_g1	1.49511	0.0150723	up	1.54212	0.510022	1.97907	3.82069	.	.	.	.	.	.	.	.
TR13058|c0_g2	1.99808	0.000624429	up	3.65632	1.27506	7.97625	11.7112	NIPA8_ARATH^NIPA8_ARATH^Q:394-2,H:166-295^71.76%ID^E:5e-53^RecName: Full=Probable magnesium transporter NIPA8;^Eukaryota; Viridiplantae; Streptophyta; Embryophyta; Tracheophyta; Spermatophyta; Magnoliophyta; eudicotyledons; Gunneridae; Pentapetalae; rosid	2-412[-]	PF05653.9^Mg_trans_NIPA^Magnesium transporter NIPA^33-129^E:3.6e-12	.	ExpAA=60.64^PredHel=2^Topology=i66-88o98-120i	.	.	GO:0015095^molecular_function^magnesium ion transmembrane transporter activity`GO:0015693^biological_process^magnesium ion transport`GO:0016021^cellular_component^integral component of membrane
TR13060|c0_g1	-1.40349	0.00506207	down	6.51672	12.623	4.13805	3.07316	ZDH22_ARATH^ZDH22_ARATH^Q:2152-530,H:1-545^58.06%ID^E:0^RecName: Full=Protein S-acyltransferase 24;^Eukaryota; Viridiplantae; Streptophyta; Embryophyta; Tracheophyta; Spermatophyta; Magnoliophyta; eudicotyledons; Gunneridae; Pentapetalae; rosids; malvids;	518-2152[-]	PF12796.2^Ank_2^Ankyrin repeats (3 copies)^32-122^E:1.9e-19`PF13637.1^Ank_4^Ankyrin repeats (many copies)^32-80^E:5.5e-06`PF00023.25^Ank^Ankyrin repeat^60-88^E:3.7e-06`PF13606.1^Ank_3^Ankyrin repeat^60-88^E:4.2e-05`PF13857.1^Ank_5^Ankyrin repeats (many co	.	ExpAA=88.89^PredHel=4^Topology=i263-285o300-322i412-431o451-473i	.	.	GO:0005515^molecular_function^protein binding`GO:0008270^molecular_function^zinc ion binding
TR13072|c0_g1	-1.64693	0.00279201	down	4.2284	13.7068	3.29845	2.4087	SURE_FLAPJ^SURE_FLAPJ^Q:230-862,H:3-201^36.87%ID^E:1e-33^RecName: Full=5'-nucleotidase SurE {ECO:0000255|HAMAP-Rule:MF_00060};^Bacteria; Bacteroidetes; Flavobacteriia; Flavobacteriales; Flavobacteriaceae; Flavobacterium	86-1222[+]	PF01975.12^SurE^Survival protein SurE^52-247^E:5.8e-56	.	.	.	.	GO:0016787^molecular_function^hydrolase activity
TR13082|c0_g1	1.69502	0.0106126	up	0.373094	0.361266	1.13946	1.24588	.	.	.	.	.	.	.	.
TR13082|c0_g2	1.38539	0.00505511	up	7.81011	3.4639	11.0348	18.439	.	.	.	.	.	.	.	.
TR13085|c0_g2	1.93021	0.00186328	up	0.497459	0.276262	1.43932	1.49505	.	.	.	.	.	.	.	.
TR1309|c0_g1	1.76414	0.0174232	up	3.20861	0.573775	7.07667	5.73104	.	.	.	.	.	.	.	.
TR13102|c0_g1	-1.13118	0.045015	down	4.30302	2.93263	2.09901	1.16282	.	.	.	.	.	.	.	.
TR13106|c0_g1	3.33426	2.33799e-05	up	2.1142	0.148756	13.9734	8.72114	.	.	.	.	.	.	.	.
TR13109|c0_g1	1.41422	0.0244717	up	2.78577	0.956292	2.69873	7.30915	H2A1_SOLLC^H2A1_SOLLC^Q:502-188,H:26-130^84.76%ID^E:1e-39^RecName: Full=Histone H2A.1;^Eukaryota; Viridiplantae; Streptophyta; Embryophyta; Tracheophyta; Spermatophyta; Magnoliophyta; eudicotyledons; Gunneridae; Pentapetalae; asterids; lamiids; Solanales;	137-577[-]	PF00125.19^Histone^Core histone H2A/H2B/H3/H4^25-97^E:5.2e-24`PF00808.18^CBFD_NFYB_HMF^Histone-like transcription factor (CBF/NF-Y) and archaeal histone^31-94^E:7.6e-05	.	.	.	.	GO:0003677^molecular_function^DNA binding`GO:0043565^molecular_function^sequence-specific DNA binding`GO:0005622^cellular_component^intracellular
TR13116|c0_g1	1.46607	0.0336645	up	0.721316	0.297513	1.61924	1.16282	.	.	.	.	.	.	.	.
TR13124|c0_g2	1.86289	0.0152366	up	0.547205	0.637528	1.43932	2.90705	SRG1_ARATH^SRG1_ARATH^Q:64-1104,H:8-350^41.38%ID^E:1e-95^RecName: Full=Protein SRG1;^Eukaryota; Viridiplantae; Streptophyta; Embryophyta; Tracheophyta; Spermatophyta; Magnoliophyta; eudicotyledons; Gunneridae; Pentapetalae; rosids; malvids; Brassicales; B	25-1149[+]	PF14226.1^DIOX_N^non-haem dioxygenase in morphine synthesis N-terminal^61-172^E:1.4e-29`PF03171.15^2OG-FeII_Oxy^2OG-Fe(II) oxygenase superfamily^221-317^E:4.4e-25	.	.	.	.	GO:0016491^molecular_function^oxidoreductase activity`GO:0016706^molecular_function^oxidoreductase activity, acting on paired donors, with incorporation or reduction of molecular oxygen, 2-oxoglutarate as one donor, and incorporation of one atom each of o
TR13161|c0_g1	1.01425	0.0283623	up	13.8045	9.90293	25.1882	22.675	EXP17_ARATH^EXP17_ARATH^Q:2-730,H:1-243^64.34%ID^E:5e-105^RecName: Full=Putative expansin-A17;^Eukaryota; Viridiplantae; Streptophyta; Embryophyta; Tracheophyta; Spermatophyta; Magnoliophyta; eudicotyledons; Gunneridae; Pentapetalae; rosids; malvids; Bras	.	.	.	.	.	GO:0005618^cellular_component^cell wall`GO:0005576^cellular_component^extracellular region`GO:0016020^cellular_component^membrane`GO:0009664^biological_process^plant-type cell wall organization	.
TR13168|c0_g1	-1.12598	0.0389927	down	2.46242	2.52886	1.19944	1.07976	.	67-681[+]	PF07466.6^DUF1517^Protein of unknown function (DUF1517)^97-197^E:4.1e-07	.	ExpAA=61.09^PredHel=2^Topology=i128-150o165-187i	.	.	.
TR13192|c0_g2	-1.75887	0.00428582	down	3.90505	9.96668	2.3389	1.74423	TBCD_ARATH^TBCD_ARATH^Q:1425-3926,H:443-1254^56.77%ID^E:0^RecName: Full=Tubulin-folding cofactor D;^Eukaryota; Viridiplantae; Streptophyta; Embryophyta; Tracheophyta; Spermatophyta; Magnoliophyta; eudicotyledons; Gunneridae; Pentapetalae; rosids; malvids;	1656-3929[+]	PF12612.3^TFCD_C^Tubulin folding cofactor D C terminal^430-623^E:2.5e-48	.	.	.	.	.
TR13195|c0_g1	-1.05548	0.0286718	down	44.8957	71.6581	31.3053	24.7514	SC24A_ARATH^SC24A_ARATH^Q:2809-452,H:257-1038^70.23%ID^E:0^RecName: Full=Protein transport protein Sec24-like At3g07100;^Eukaryota; Viridiplantae; Streptophyta; Embryophyta; Tracheophyta; Spermatophyta; Magnoliophyta; eudicotyledons; Gunneridae; Pentapeta	449-2857[-]	PF04810.10^zf-Sec23_Sec24^Sec23/Sec24 zinc finger^128-167^E:6e-18`PF04811.10^Sec23_trunk^Sec23/Sec24 trunk domain^204-440^E:4.5e-81`PF08033.7^Sec23_BS^Sec23/Sec24 beta-sandwich domain^446-530^E:4.7e-19`PF04815.10^Sec23_helical^Sec23/Sec24 helical domain^5	.	.	.	.	GO:0008270^molecular_function^zinc ion binding`GO:0006886^biological_process^intracellular protein transport`GO:0006888^biological_process^ER to Golgi vesicle-mediated transport`GO:0030127^cellular_component^COPII vesicle coat
TR13214|c0_g3	-1.47493	0.030314	down	1.1939	2.3801	0.479774	0.830585	HMA6_ARATH^HMA6_ARATH^Q:1355-24,H:173-614^66.74%ID^E:0^RecName: Full=Copper-transporting ATPase PAA1, chloroplastic;^Eukaryota; Viridiplantae; Streptophyta; Embryophyta; Tracheophyta; Spermatophyta; Magnoliophyta; eudicotyledons; Gunneridae; Pentapetalae;	3-1355[-]	PF00122.15^E1-E2_ATPase^E1-E2 ATPase^181-417^E:4e-47	.	ExpAA=126.48^PredHel=6^Topology=i80-99o114-133i146-168o172-189i332-354o369-391i	.	.	GO:0000166^molecular_function^nucleotide binding`GO:0046872^molecular_function^metal ion binding
TR13265|c0_g2	-3.49406	0.00406554	down	2.63653	3.57016	0	0.581409	BAHC1_HUMAN^BAHC1_HUMAN^Q:123-527,H:2469-2608^30.5%ID^E:2e-10^RecName: Full=BAH and coiled-coil domain-containing protein 1;^Eukaryota; Metazoa; Chordata; Craniata; Vertebrata; Euteleostomi; Mammalia; Eutheria; Euarchontoglires; Primates; Haplorrhini; Cat	105-755[+]	PF01426.13^BAH^BAH domain^23-135^E:6.5e-25`PF00628.24^PHD^PHD-finger^140-188^E:3.6e-11	.	.	.	.	GO:0003682^molecular_function^chromatin binding`GO:0005515^molecular_function^protein binding
TR13278|c0_g1	-1.10539	0.013969	down	12.6355	25.2248	8.63594	8.97032	Y4523_ARATH^Y4523_ARATH^Q:673-2043,H:55-512^79.91%ID^E:0^RecName: Full=Probable serine/threonine-protein kinase At4g35230;^Eukaryota; Viridiplantae; Streptophyta; Embryophyta; Tracheophyta; Spermatophyta; Magnoliophyta; eudicotyledons; Gunneridae; Pentape	568-2046[+]	PF00069.20^Pkinase^Protein kinase domain^70-304^E:1.5e-22`PF07714.12^Pkinase_Tyr^Protein tyrosine kinase^71-307^E:2.8e-27`PF13414.1^TPR_11^TPR repeat^386-445^E:8.7e-08	.	.	.	.	GO:0004672^molecular_function^protein kinase activity`GO:0005524^molecular_function^ATP binding`GO:0006468^biological_process^protein phosphorylation
TR13282|c0_g1	-1.24548	0.00784177	down	58.7748	141.021	45.2187	39.0375	PSL5_ARATH^PSL5_ARATH^Q:225-2960,H:4-921^66.49%ID^E:0^RecName: Full=Probable glucan 1,3-alpha-glucosidase;^Eukaryota; Viridiplantae; Streptophyta; Embryophyta; Tracheophyta; Spermatophyta; Magnoliophyta; eudicotyledons; Gunneridae; Pentapetalae; rosids; m	198-2963[+]	PF13802.1^Gal_mutarotas_2^Galactose mutarotase-like^222-296^E:2.7e-18`PF01055.21^Glyco_hydro_31^Glycosyl hydrolases family 31^331-775^E:1.3e-157	sigP:1^26^0.78^YES	ExpAA=18.60^PredHel=1^Topology=i7-24o	.	.	GO:0004553^molecular_function^hydrolase activity, hydrolyzing O-glycosyl compounds`GO:0005975^biological_process^carbohydrate metabolic process
TR13286|c0_g1	1.16598	0.00211889	up	15.9187	10.6892	27.647	32.0606	XERIC_ARATH^XERIC_ARATH^Q:61-513,H:1-149^43.14%ID^E:1e-25^RecName: Full=Probable E3 ubiquitin-protein ligase XERICO;^Eukaryota; Viridiplantae; Streptophyta; Embryophyta; Tracheophyta; Spermatophyta; Magnoliophyta; eudicotyledons; Gunneridae; Pentapetalae;	61-630[+]	PF13639.1^zf-RING_2^Ring finger domain^104-147^E:3.6e-14`PF00097.20^zf-C3HC4^Zinc finger, C3HC4 type (RING finger)^105-146^E:6e-08`PF13923.1^zf-C3HC4_2^Zinc finger, C3HC4 type (RING finger)^105-146^E:2.3e-07	.	.	.	.	GO:0005515^molecular_function^protein binding`GO:0008270^molecular_function^zinc ion binding`GO:0046872^molecular_function^metal ion binding
TR13296|c0_g1	-1.01481	0.0321931	down	5.34769	7.52283	3.83819	2.49175	E133_ARATH^E133_ARATH^Q:2036-744,H:29-459^64.73%ID^E:0^RecName: Full=Glucan endo-1,3-beta-glucosidase 3;^Eukaryota; Viridiplantae; Streptophyta; Embryophyta; Tracheophyta; Spermatophyta; Magnoliophyta; eudicotyledons; Gunneridae; Pentapetalae; rosids; mal	654-2150[-]	PF00332.13^Glyco_hydro_17^Glycosyl hydrolases family 17^34-352^E:2.1e-86`PF07983.8^X8^X8 domain^370-441^E:3.6e-15	sigP:1^24^0.585^YES	ExpAA=23.76^PredHel=1^Topology=i7-29o	.	.	GO:0004553^molecular_function^hydrolase activity, hydrolyzing O-glycosyl compounds`GO:0005975^biological_process^carbohydrate metabolic process
TR13298|c1_g1	-1.76802	0.0123239	down	2.03958	2.42261	0.719661	0.581409	P2C57_ORYSJ^P2C57_ORYSJ^Q:5-250,H:101-182^64.63%ID^E:1e-29^RecName: Full=Probable protein phosphatase 2C 57;^Eukaryota; Viridiplantae; Streptophyta; Embryophyta; Tracheophyta; Spermatophyta; Magnoliophyta; Liliopsida; Poales; Poaceae; BEP clade; Ehrhartoi	.	.	.	.	COG0631^Phosphatase	GO:0005829^cellular_component^cytosol`GO:0005634^cellular_component^nucleus`GO:0046872^molecular_function^metal ion binding`GO:0004722^molecular_function^protein serine/threonine phosphatase activity`GO:0006470^biological_process^protein dephosphorylation	.
TR13300|c0_g3	2.25617	0.0489647	up	0.447713	0.0212509	1.13946	1.07976	.	.	.	.	.	.	.	.
TR13307|c0_g1	1.16295	0.0199585	up	9.27761	3.48515	11.3946	17.1931	PR1_MEDTR^PR1_MEDTR^Q:6-314,H:70-173^62.5%ID^E:2e-40^RecName: Full=Pathogenesis-related protein PR-1;^Eukaryota; Viridiplantae; Streptophyta; Embryophyta; Tracheophyta; Spermatophyta; Magnoliophyta; eudicotyledons; Gunneridae; Pentapetalae; rosids; fabids	.	.	.	.	.	GO:0005576^cellular_component^extracellular region`GO:0006952^biological_process^defense response`GO:0009607^biological_process^response to biotic stimulus	.
TR13315|c1_g1	2.09013	0.00611029	up	3.85531	0.552524	10.4951	8.22279	.	.	.	.	.	.	.	.
TR1332|c0_g1	-1.41504	0.000794761	down	16.4162	27.1799	9.17568	7.14303	MPPB_ARATH^MPPB_ARATH^Q:99-1595,H:39-531^66.73%ID^E:0^RecName: Full=Probable mitochondrial-processing peptidase subunit beta;^Eukaryota; Viridiplantae; Streptophyta; Embryophyta; Tracheophyta; Spermatophyta; Magnoliophyta; eudicotyledons; Gunneridae; Pent	66-1598[+]	PF00675.15^Peptidase_M16^Insulinase (Peptidase family M16)^86-233^E:9.5e-52`PF05193.16^Peptidase_M16_C^Peptidase M16 inactive domain^240-425^E:4.5e-41	.	.	.	.	.
TR13326|c0_g1	-1.60805	0.0025823	down	5.22332	7.07656	2.57879	1.41199	OPT3_ARATH^OPT3_ARATH^Q:2383-179,H:1-737^74.15%ID^E:0^RecName: Full=Oligopeptide transporter 3;^Eukaryota; Viridiplantae; Streptophyta; Embryophyta; Tracheophyta; Spermatophyta; Magnoliophyta; eudicotyledons; Gunneridae; Pentapetalae; rosids; malvids; Bra	176-2383[-]	PF03169.10^OPT^OPT oligopeptide transporter protein^37-698^E:2.1e-180	.	ExpAA=309.93^PredHel=14^Topology=o37-59i66-88o115-137i150-172o218-240i253-275o285-307i360-382o416-435i442-464o528-550i597-619o644-666i678-700o	.	.	GO:0055085^biological_process^transmembrane transport
TR13330|c0_g1	-1.0723	0.0327908	down	5.91976	18.6583	5.39746	6.31245	ERG8_SCHPO^ERG8_SCHPO^Q:872-2041,H:1-353^29.93%ID^E:1e-30^RecName: Full=Probable phosphomevalonate kinase;^Eukaryota; Fungi; Dikarya; Ascomycota; Taphrinomycotina; Schizosaccharomycetes; Schizosaccharomycetales; Schizosaccharomycetaceae; Schizosaccharomyc	872-2236[+]	PF00288.21^GHMP_kinases_N^GHMP kinases N terminal domain^188-263^E:7.9e-13	.	.	.	.	GO:0005524^molecular_function^ATP binding
TR13335|c0_g1	-1.01666	0.011815	down	34.9465	66.7279	24.1087	26.1634	ORP3B_ARATH^ORP3B_ARATH^Q:362-1663,H:25-456^78.57%ID^E:0^RecName: Full=Oxysterol-binding protein-related protein 3B;^Eukaryota; Viridiplantae; Streptophyta; Embryophyta; Tracheophyta; Spermatophyta; Magnoliophyta; eudicotyledons; Gunneridae; Pentapetalae;	299-1693[+]	PF01237.13^Oxysterol_BP^Oxysterol-binding protein^70-426^E:2.8e-105	.	.	.	.	.
TR13353|c0_g1	2.42185	0.00371619	up	0.397967	0.23376	1.07949	2.32564	.	.	.	.	.	.	.	.
TR13364|c0_g1	1.55787	0.0152703	up	1.04466	0.510022	2.15898	2.4087	.	.	.	.	.	.	.	.
TR13381|c0_g1	-2.1805	5.41977e-05	down	36.6379	139.916	15.8925	23.0903	.	164-469[-]	.	.	.	.	.	.
TR13392|c0_g2	-1.29619	0.0180685	down	6.01926	10.7742	2.87865	3.98681	CPL1_ARATH^CPL1_ARATH^Q:1236-4094,H:9-966^46.36%ID^E:0^RecName: Full=RNA polymerase II C-terminal domain phosphatase-like 1;^Eukaryota; Viridiplantae; Streptophyta; Embryophyta; Tracheophyta; Spermatophyta; Magnoliophyta; eudicotyledons; Gunneridae; Penta	1209-4121[+]	PF03031.13^NIF^NLI interacting factor-like phosphatase^254-366^E:8.1e-05`PF00035.20^dsrm^Double-stranded RNA binding motif^715-776^E:2.3e-10`PF00035.20^dsrm^Double-stranded RNA binding motif^857-916^E:3.6e-05	.	.	.	.	GO:0005515^molecular_function^protein binding
TR13393|c1_g1	1.42924	0.0311391	up	0.870554	0.701281	1.67921	2.57481	TIP11_ARATH^TIP11_ARATH^Q:609-1,H:1-203^80.3%ID^E:4e-85^RecName: Full=Aquaporin TIP1-1;^Eukaryota; Viridiplantae; Streptophyta; Embryophyta; Tracheophyta; Spermatophyta; Magnoliophyta; eudicotyledons; Gunneridae; Pentapetalae; rosids; malvids; Brassicales	.	.	.	.	COG0580^Channel that permits osmotically driven movement of water in both directions. It is involved in the osmoregulation and in the maintenance of cell turgor during volume expansion in rapidly growing cells. It mediates rapid entry or exit of water in	GO:0042807^cellular_component^central vacuole`GO:0009941^cellular_component^chloroplast envelope`GO:0016021^cellular_component^integral component of membrane`GO:0009705^cellular_component^plant-type vacuole membrane`GO:0000326^cellular_component^protein s	.
TR13396|c0_g4	3.92292	0.0201079	up	0	0.170007	1.55927	1.07976	.	.	.	.	.	.	.	.
TR13410|c0_g1	2.40754	0.00397677	up	0.522332	0.106255	2.03904	1.24588	YMF16_ARATH^YMF16_ARATH^Q:604-77,H:74-250^80.23%ID^E:4e-80^RecName: Full=Uncharacterized tatC-like protein ymf16;^Eukaryota; Viridiplantae; Streptophyta; Embryophyta; Tracheophyta; Spermatophyta; Magnoliophyta; eudicotyledons; Gunneridae; Pentapetalae; ro	.	.	.	.	COG0805^Part of the twin-arginine translocation (Tat) system that transports large folded proteins containing a characteristic twin-arginine motif in their signal peptide across membranes. Together with TatB, TatC is part of a receptor directly interactin	GO:0016021^cellular_component^integral component of membrane`GO:0031966^cellular_component^mitochondrial membrane	.
TR13412|c0_g1	2.42503	0.0010738	up	0.895427	0.722531	3.71825	4.98351	ICML2_ARATH^ICML2_ARATH^Q:397-167,H:41-117^61.04%ID^E:2e-22^RecName: Full=Probable isoprenylcysteine alpha-carbonyl methylesterase ICMEL2;^Eukaryota; Viridiplantae; Streptophyta; Embryophyta; Tracheophyta; Spermatophyta; Magnoliophyta; eudicotyledons; Gun	.	.	.	.	COG0657^alpha beta hydrolase fold-3 domain protein	GO:0005789^cellular_component^endoplasmic reticulum membrane`GO:0000139^cellular_component^Golgi membrane`GO:0016021^cellular_component^integral component of membrane`GO:0052689^molecular_function^carboxylic ester hydrolase activity`GO:0008152^biological_	.
TR13415|c0_g1	1.73836	0.00231401	up	2.16395	1.27506	3.05856	8.47197	.	.	.	.	.	.	.	.
TR13426|c0_g1	-1.10903	0.00394527	down	30.7679	56.74	21.29	19.2696	PCBP1_RABIT^PCBP1_RABIT^Q:257-1291,H:16-352^29.95%ID^E:1e-17^RecName: Full=Poly(rC)-binding protein 1;^Eukaryota; Metazoa; Chordata; Craniata; Vertebrata; Euteleostomi; Mammalia; Eutheria; Euarchontoglires; Glires; Lagomorpha; Leporidae; Oryctolagus	2-1444[+]	PF00013.24^KH_1^KH domain^86-136^E:5e-11`PF13014.1^KH_3^KH domain^94-134^E:8e-08`PF00013.24^KH_1^KH domain^181-247^E:3.8e-12`PF13014.1^KH_3^KH domain^189-235^E:1.3e-08`PF00013.24^KH_1^KH domain^359-421^E:1.8e-11	.	.	.	.	GO:0003723^molecular_function^RNA binding
TR13436|c0_g1	-1.02301	0.0181595	down	9.22787	13.0056	6.17709	4.73433	.	248-658[-]	.	.	.	.	.	.
TR13451|c0_g2	1.41853	0.00233907	up	4.12891	6.29027	9.83537	18.1068	RTNLC_ARATH^RTNLC_ARATH^Q:1273-539,H:4-246^56.22%ID^E:6e-69^RecName: Full=Reticulon-like protein B3;^Eukaryota; Viridiplantae; Streptophyta; Embryophyta; Tracheophyta; Spermatophyta; Magnoliophyta; eudicotyledons; Gunneridae; Pentapetalae; rosids; malvids	515-1279[-]	PF02453.12^Reticulon^Reticulon^70-231^E:3e-50	.	ExpAA=51.91^PredHel=2^Topology=o98-120i182-204o	.	.	.
TR13456|c0_g2	-1.6668	0.00411787	down	5.49692	8.30911	2.57879	1.74423	.	414-2666[-]	.	.	.	.	.	.
TR13456|c1_g1	-1.68613	0.0249109	down	1.51725	2.99638	0.959549	0.415292	.	3-938[+]	.	.	.	.	.	.
TR13469|c0_g2	-1.35884	0.00548468	down	68.8981	40.5893	19.6108	23.0903	Y103_SYNY3^Y103_SYNY3^Q:1085-2188,H:39-391^28.42%ID^E:2e-18^RecName: Full=Uncharacterized protein sll0103;^Bacteria; Cyanobacteria; Oscillatoriophycideae; Chroococcales; Synechocystis	2-2512[+]	PF13639.1^zf-RING_2^Ring finger domain^126-170^E:1.3e-07`PF00097.20^zf-C3HC4^Zinc finger, C3HC4 type (RING finger)^126-169^E:1.7e-06`PF05762.9^VWA_CoxE^VWA domain containing CoxE-like protein^353-478^E:1.1e-10`PF13519.1^VWA_2^von Willebrand factor type A	.	.	.	.	GO:0005515^molecular_function^protein binding`GO:0008270^molecular_function^zinc ion binding`GO:0046872^molecular_function^metal ion binding
TR13481|c0_g1	1.06194	0.0372885	up	3.45734	1.76383	4.43791	6.47856	.	114-1088[+]	PF04989.7^CmcI^Cephalosporin hydroxylase^144-211^E:1.1e-08`PF13578.1^Methyltransf_24^Methyltransferase domain^159-287^E:2.9e-14	.	ExpAA=32.62^PredHel=1^Topology=o22-44i	.	.	GO:0008168^molecular_function^methyltransferase activity`GO:0008610^biological_process^lipid biosynthetic process
TR13489|c0_g1	-1.18277	0.010852	down	10.3472	27.5624	8.15616	8.55503	NIPA_PONAB^NIPA_PONAB^Q:386-688,H:67-160^31.07%ID^E:6e-07^RecName: Full=Nuclear-interacting partner of ALK;^Eukaryota; Metazoa; Chordata; Craniata; Vertebrata; Euteleostomi; Mammalia; Eutheria; Euarchontoglires; Primates; Haplorrhini; Catarrhini; Hominida	167-913[+]	PF07967.8^zf-C3HC^C3HC zinc finger-like^79-178^E:5.1e-20`PF08600.5^Rsm1^Rsm1-like^109-200^E:0.00011	.	.	.	.	GO:0008270^molecular_function^zinc ion binding`GO:0005634^cellular_component^nucleus
TR13495|c0_g1	-1.4408	0.00120398	down	18.0329	47.3471	12.5341	11.5451	PS13B_ARATH^PS13B_ARATH^Q:1113-1,H:1-371^80.86%ID^E:0^RecName: Full=26S proteasome non-ATPase regulatory subunit 13 homolog B;^Eukaryota; Viridiplantae; Streptophyta; Embryophyta; Tracheophyta; Spermatophyta; Magnoliophyta; eudicotyledons; Gunneridae; Pen	1-1113[-]	PF01399.22^PCI^PCI domain^238-344^E:2.3e-09	.	.	.	.	GO:0005515^molecular_function^protein binding
TR13505|c0_g1	1.63537	0.014456	up	0.497459	0.403768	1.07949	1.74423	.	.	.	.	.	.	.	.
TR13533|c0_g1	1.29838	0.00367954	up	19.1273	9.1379	31.965	37.5424	.	.	.	.	.	.	.	.
TR13534|c0_g1	-1.17625	0.0386319	down	5.32281	3.06013	1.79915	1.91035	SMC4_ARATH^SMC4_ARATH^Q:3946-284,H:18-1235^67.08%ID^E:0^RecName: Full=Structural maintenance of chromosomes protein 4;^Eukaryota; Viridiplantae; Streptophyta; Embryophyta; Tracheophyta; Spermatophyta; Magnoliophyta; eudicotyledons; Gunneridae; Pentapetala	266-4015[-]	PF02463.14^SMC_N^RecF/RecN/SMC N terminal domain^31-767^E:4.7e-29`PF13304.1^AAA_21^AAA domain^56-208^E:1.3e-07`PF06470.8^SMC_hinge^SMC proteins Flexible Hinge Domain^561-677^E:2e-22`PF02463.14^SMC_N^RecF/RecN/SMC N terminal domain^819-1233^E:9.9e-38	.	.	.	.	GO:0005524^molecular_function^ATP binding`GO:0005515^molecular_function^protein binding`GO:0051276^biological_process^chromosome organization`GO:0005694^cellular_component^chromosome
TR13541|c0_g1	1.01874	0.0331668	up	7.53651	3.59141	10.4951	12.0435	.	.	.	.	.	.	.	.
TR13545|c0_g1	-1.02458	0.0304814	down	54.0489	42.7356	24.2286	23.3394	ELC_ARATH^ELC_ARATH^Q:1821-649,H:2-379^52.96%ID^E:4e-114^RecName: Full=Protein ELC;^Eukaryota; Viridiplantae; Streptophyta; Embryophyta; Tracheophyta; Spermatophyta; Magnoliophyta; eudicotyledons; Gunneridae; Pentapetalae; rosids; malvids; Brassicales; Br	580-1821[-]	PF05743.8^UEV^UEV domain^40-160^E:3.4e-38`PF09454.5^Vps23_core^Vps23 core domain^327-391^E:3.7e-24	.	.	.	.	GO:0006464^biological_process^cellular protein modification process`GO:0015031^biological_process^protein transport
TR13573|c0_g1	1.33468	0.0110062	up	3.10912	1.67882	3.89817	8.22279	.	.	.	.	.	.	.	.
TR13574|c0_g1	-1.00251	0.038227	down	8.08371	19.7634	7.73636	6.14633	E70A1_ARATH^E70A1_ARATH^Q:2252-363,H:9-632^27.91%ID^E:1e-65^RecName: Full=Exocyst complex component EXO70A1;^Eukaryota; Viridiplantae; Streptophyta; Embryophyta; Tracheophyta; Spermatophyta; Magnoliophyta; eudicotyledons; Gunneridae; Pentapetalae; rosids;	243-2294[-]	PF03081.10^Exo70^Exo70 exocyst complex subunit^279-637^E:4.6e-82	.	.	.	.	GO:0006887^biological_process^exocytosis`GO:0000145^cellular_component^exocyst
TR13603|c0_g1	1.86731	0.00304669	up	1.29339	0.765033	3.83819	3.65457	.	.	.	.	.	.	.	.
TR13604|c0_g1	1.33634	0.00297457	up	3.28323	3.97392	8.87583	9.46867	.	481-960[-]	.	.	ExpAA=20.57^PredHel=1^Topology=i43-65o	.	.	.
TR13606|c0_g1	1.34437	0.00191598	up	22.1121	33.5127	67.1084	74.1712	SRS1_ORYSJ^SRS1_ORYSJ^Q:261-647,H:3-129^36.92%ID^E:6e-06^RecName: Full=Salt stress root protein RS1;^Eukaryota; Viridiplantae; Streptophyta; Embryophyta; Tracheophyta; Spermatophyta; Magnoliophyta; Liliopsida; Poales; Poaceae; BEP clade; Ehrhartoideae; Or	258-842[+]	PF05558.7^DREPP^DREPP plasma membrane polypeptide^1-166^E:1.7e-37	.	.	.	.	GO:0051716^biological_process^cellular response to stimulus`GO:0046658^cellular_component^anchored component of plasma membrane
TR13607|c0_g1	-1.5852	0.000207257	down	21.4902	32.3864	9.95532	7.97362	.	.	.	.	.	.	.	.
TR13628|c0_g1	-1.18954	0.0153036	down	4.77561	9.94543	3.29845	3.15622	AB5C_ARATH^AB5C_ARATH^Q:5071-2606,H:48-866^65.26%ID^E:0^RecName: Full=ABC transporter C family member 5;^Eukaryota; Viridiplantae; Streptophyta; Embryophyta; Tracheophyta; Spermatophyta; Magnoliophyta; eudicotyledons; Gunneridae; Pentapetalae; rosids; mal	2444-5371[-]	PF00664.18^ABC_membrane^ABC transporter transmembrane region^368-632^E:3.9e-31`PF00005.22^ABC_tran^ABC transporter^696-830^E:3.8e-19	.	ExpAA=223.95^PredHel=9^Topology=i56-78o167-186i198-220o225-247i365-387o402-424i475-497o502-521i589-611o	.	.	GO:0005524^molecular_function^ATP binding`GO:0042626^molecular_function^ATPase activity, coupled to transmembrane movement of substances`GO:0006810^biological_process^transport`GO:0055085^biological_process^transmembrane transport`GO:0016021^cellular_comp
TR13640|c0_g2	2.25491	0.00319393	up	0.198984	0.276262	1.19944	1.07976	.	1-867[+]	.	.	ExpAA=55.54^PredHel=2^Topology=i5-24o52-74i	.	.	.
TR13646|c0_g1	1.86481	0.000350816	up	25.8679	10.498	49.8965	82.5601	.	.	.	.	.	.	.	.
TR13646|c0_g2	1.99407	0.000123237	up	5.47205	2.27385	11.7545	19.1035	.	.	.	.	.	.	.	.
TR13650|c0_g1	1.39509	0.0251726	up	5.59642	1.46631	7.19661	11.379	.	.	.	.	.	.	.	.
TR13650|c0_g2	1.50301	0.0375635	up	2.56191	1.06255	3.47836	6.8108	.	.	.	.	.	.	.	.
TR13656|c0_g1	-1.4252	0.0123506	down	11.2675	17.107	5.81726	4.73433	LMLN_DROPS^LMLN_DROPS^Q:1652-2599,H:94-507^30.77%ID^E:6e-39^RecName: Full=Leishmanolysin-like peptidase;^Eukaryota; Metazoa; Ecdysozoa; Arthropoda; Hexapoda; Insecta; Pterygota; Neoptera; Endopterygota; Diptera; Brachycera; Muscomorpha; Ephydroidea; Droso	1094-2602[+]	PF01457.11^Peptidase_M8^Leishmanolysin^176-502^E:5.9e-72	.	ExpAA=21.35^PredHel=1^Topology=i21-43o	.	.	GO:0004222^molecular_function^metalloendopeptidase activity`GO:0006508^biological_process^proteolysis`GO:0007155^biological_process^cell adhesion`GO:0016020^cellular_component^membrane
TR1366|c0_g1	-1.01439	0.0282333	down	13.3817	30.3888	9.65546	12.0435	ERD2B_ARATH^ERD2B_ARATH^Q:298-942,H:1-215^75.35%ID^E:2e-115^RecName: Full=ER lumen protein-retaining receptor B;^Eukaryota; Viridiplantae; Streptophyta; Embryophyta; Tracheophyta; Spermatophyta; Magnoliophyta; eudicotyledons; Gunneridae; Pentapetalae; ros	298-945[+]	PF00810.13^ER_lumen_recept^ER lumen protein retaining receptor^28-172^E:2.4e-57	.	ExpAA=111.50^PredHel=5^Topology=o55-77i98-117o121-140i153-170o180-202i	.	.	GO:0046923^molecular_function^ER retention sequence binding`GO:0006621^biological_process^protein retention in ER lumen`GO:0016021^cellular_component^integral component of membrane
TR13673|c0_g1	2.45444	0.00138936	up	0.373094	0.46752	1.25941	3.4054	.	.	.	.	.	.	.	.
TR13674|c0_g1	-1.40407	0.00591709	down	6.84006	15.0882	3.89817	4.4021	CPSF2_ORYSJ^CPSF2_ORYSJ^Q:318-2528,H:1-738^69.41%ID^E:0^RecName: Full=Cleavage and polyadenylation specificity factor subunit 2;^Eukaryota; Viridiplantae; Streptophyta; Embryophyta; Tracheophyta; Spermatophyta; Magnoliophyta; Liliopsida; Poales; Poaceae;	318-2531[+]	PF00753.22^Lactamase_B^Metallo-beta-lactamase superfamily^20-147^E:3.1e-10`PF12706.2^Lactamase_B_2^Beta-lactamase superfamily domain^29-205^E:3e-07`PF10996.3^Beta-Casp^Beta-Casp domain^242-365^E:5e-26`PF07521.7^RMMBL^RNA-metabolising metallo-beta-lactamas	.	.	.	.	.
TR13705|c0_g2	2.26773	3.59041e-06	up	1.54212	1.1263	6.83678	5.98021	.	.	.	.	.	.	.	.
TR13706|c0_g1	-1.12325	0.0417569	down	3.58171	1.95509	1.13946	1.41199	LRP1_ARATH^LRP1_ARATH^Q:955-404,H:112-303^46.35%ID^E:1e-39^RecName: Full=Protein LATERAL ROOT PRIMORDIUM 1;^Eukaryota; Viridiplantae; Streptophyta; Embryophyta; Tracheophyta; Spermatophyta; Magnoliophyta; eudicotyledons; Gunneridae; Pentapetalae; rosids;	308-1624[-]	PF05142.7^DUF702^Domain of unknown function (DUF702)^220-379^E:3.4e-60	.	.	.	.	.
TR13709|c0_g1	1.03346	0.0468578	up	3.15887	1.78508	4.55786	5.56492	DNJ16_ARATH^DNJ16_ARATH^Q:622-482,H:1-47^57.45%ID^E:8e-09^RecName: Full=Chaperone protein dnaJ 16;^Eukaryota; Viridiplantae; Streptophyta; Embryophyta; Tracheophyta; Spermatophyta; Magnoliophyta; eudicotyledons; Gunneridae; Pentapetalae; rosids; malvids;	.	.	.	.	COG2214^DNAj domain protein	GO:0016020^cellular_component^membrane`GO:0009737^biological_process^response to abscisic acid	.
TR13710|c0_g1	-1.25515	0.0101988	down	7.43701	7.37407	3.59831	2.57481	SR34A_ARATH^SR34A_ARATH^Q:185-607,H:51-198^66.22%ID^E:3e-46^RecName: Full=Serine/arginine-rich splicing factor SR34A;^Eukaryota; Viridiplantae; Streptophyta; Embryophyta; Tracheophyta; Spermatophyta; Magnoliophyta; eudicotyledons; Gunneridae; Pentapetalae	2-811[+]	PF00076.17^RRM_1^RNA recognition motif. (a.k.a. RRM, RBD, or RNP domain)^128-190^E:4.1e-11`PF14259.1^RRM_6^RNA recognition motif (a.k.a. RRM, RBD, or RNP domain)^128-189^E:4e-05	.	.	.	.	GO:0003676^molecular_function^nucleic acid binding
TR13717|c0_g2	1.36556	0.0106915	up	2.71115	1.40256	3.89817	6.72774	.	.	.	.	.	.	.	.
TR13724|c0_g1	1.78221	0.0168018	up	1.79085	0.361266	3.71825	3.65457	G3P_HUMAN^G3P_HUMAN^Q:1209-205,H:1-335^100%ID^E:0^RecName: Full=Glyceraldehyde-3-phosphate dehydrogenase;^Eukaryota; Metazoa; Chordata; Craniata; Vertebrata; Euteleostomi; Mammalia; Eutheria; Euarchontoglires; Primates; Haplorrhini; Catarrhini; Hominidae;	202-1257[-]	PF00044.19^Gp_dh_N^Glyceraldehyde 3-phosphate dehydrogenase, NAD binding domain^20-168^E:4.4e-60`PF02800.15^Gp_dh_C^Glyceraldehyde 3-phosphate dehydrogenase, C-terminal domain^173-330^E:1.4e-72	.	.	.	.	GO:0016620^molecular_function^oxidoreductase activity, acting on the aldehyde or oxo group of donors, NAD or NADP as acceptor`GO:0055114^biological_process^oxidation-reduction process
TR13740|c0_g1	-11.6997	1.63305e-05	down	2.78577	2.44386	0	0	RRP5_BOVIN^RRP5_BOVIN^Q:3687-1804,H:8-615^30.55%ID^E:3e-74^RecName: Full=Protein RRP5 homolog;^Eukaryota; Metazoa; Chordata; Craniata; Vertebrata; Euteleostomi; Mammalia; Eutheria; Laurasiatheria; Cetartiodactyla; Ruminantia; Pecora; Bovidae; Bovinae; Bos	478-3777[-]	PF00575.18^S1^S1 RNA binding domain^497-562^E:3.4e-09`PF00575.18^S1^S1 RNA binding domain^584-652^E:0.00011`PF05843.9^Suf^Suppressor of forked protein (Suf)^991-1096^E:2.6e-08	.	.	.	.	GO:0003676^molecular_function^nucleic acid binding`GO:0006397^biological_process^mRNA processing`GO:0005634^cellular_component^nucleus
TR13753|c0_g1	-1.44757	0.0317792	down	1.8406	4.22893	0.839605	1.41199	GP210_ARATH^GP210_ARATH^Q:524-1978,H:1469-1918^34.08%ID^E:5e-126^RecName: Full=Nuclear pore complex protein GP210 {ECO:0000303|PubMed:21189294};^Eukaryota; Viridiplantae; Streptophyta; Embryophyta; Tracheophyta; Spermatophyta; Magnoliophyta; eudicotyledon	515-1996[+]	.	sigP:1^15^0.539^YES	ExpAA=22.67^PredHel=1^Topology=o386-408i	.	.	.
TR13764|c0_g1	1.3115	0.00199208	up	5.54667	4.20768	12.2342	11.9604	.	2-448[+]	.	.	.	.	.	.
TR13767|c0_g1	1.29236	0.0117101	up	312.404	142.381	491.289	622.606	COTSA_BACSU^COTSA_BACSU^Q:1653-517,H:8-375^22.68%ID^E:2e-11^RecName: Full=Spore coat protein SA;^Bacteria; Firmicutes; Bacilli; Bacillales; Bacillaceae; Bacillus	451-1617[-]	PF13579.1^Glyco_trans_4_4^Glycosyl transferase 4-like domain^1-172^E:1.6e-07`PF13439.1^Glyco_transf_4^Glycosyltransferase Family 4^2-178^E:9.9e-13`PF00534.15^Glycos_transf_1^Glycosyl transferases group 1^193-341^E:1.2e-19`PF13692.1^Glyco_trans_1_4^Glycosy	.	.	.	.	GO:0009058^biological_process^biosynthetic process
TR1377|c0_g1	-1.44621	0.0345848	down	1.49238	2.2101	0.839605	0.498351	ZDS_SYNE7^ZDS_SYNE7^Q:1603-248,H:19-479^21.76%ID^E:9e-11^RecName: Full=Probable zeta-carotene desaturase;^Bacteria; Cyanobacteria; Oscillatoriophycideae; Chroococcales; Synechococcus	125-1624[-]	PF13450.1^NAD_binding_8^NAD(P)-binding Rossmann-like domain^1-60^E:8.9e-08`PF01593.19^Amino_oxidase^Flavin containing amine oxidoreductase^4-452^E:1.9e-10	.	.	.	.	GO:0016491^molecular_function^oxidoreductase activity`GO:0055114^biological_process^oxidation-reduction process
TR13774|c0_g1	1.49757	0.0226601	up	2.46242	0.552524	5.21755	3.23928	NU4M_HUMAN^NU4M_HUMAN^Q:425-1639,H:51-455^92.1%ID^E:3e-175^RecName: Full=NADH-ubiquinone oxidoreductase chain 4;^Eukaryota; Metazoa; Chordata; Craniata; Vertebrata; Euteleostomi; Mammalia; Eutheria; Euarchontoglires; Primates; Haplorrhini; Catarrhini; Hom	.	.	.	.	COG1008^subunit m	GO:0016021^cellular_component^integral component of membrane`GO:0005743^cellular_component^mitochondrial inner membrane`GO:0005747^cellular_component^mitochondrial respiratory chain complex I`GO:0008137^molecular_function^NADH dehydrogenase (ubiquinone) a	.
TR13831|c1_g1	1.50877	0.000656932	up	29.3003	21.4209	68.6677	75.6663	.	3-305[-]	.	sigP:1^35^0.647^YES	ExpAA=21.72^PredHel=1^Topology=i13-35o	.	.	.
TR13892|c0_g1	1.40287	0.0260892	up	0.547205	0.722531	1.85913	1.49505	MCA9_ARATH^MCA9_ARATH^Q:2-277,H:137-227^46.32%ID^E:2e-14^RecName: Full=Metacaspase-9;^Eukaryota; Viridiplantae; Streptophyta; Embryophyta; Tracheophyta; Spermatophyta; Magnoliophyta; eudicotyledons; Gunneridae; Pentapetalae; rosids; malvids; Brassicales;	.	.	.	.	.	GO:0048046^cellular_component^apoplast`GO:0004197^molecular_function^cysteine-type endopeptidase activity`GO:0008234^molecular_function^cysteine-type peptidase activity	.
TR13899|c0_g1	1.35266	0.00622609	up	2.06446	2.01884	5.03763	5.3988	HEBP2_HUMAN^HEBP2_HUMAN^Q:852-355,H:38-195^35.54%ID^E:9e-23^RecName: Full=Heme-binding protein 2;^Eukaryota; Metazoa; Chordata; Craniata; Vertebrata; Euteleostomi; Mammalia; Eutheria; Euarchontoglires; Primates; Haplorrhini; Catarrhini; Hominidae; Homo	292-963[-]	PF04832.7^SOUL^SOUL heme-binding protein^24-203^E:4.1e-44	sigP:1^21^0.797^YES	.	.	.	.
TR13908|c0_g1	-1.17017	0.036915	down	4.65124	5.7165	3.29845	1.24588	.	.	.	.	.	.	.	.
TR13912|c0_g1	-1.93195	0.00361096	down	3.38272	7.22531	1.67921	1.07976	.	109-2796[+]	.	.	.	.	.	.
TR13919|c0_g1	-1.52294	0.0290872	down	1.54212	2.63511	1.07949	0.332234	NIK2_ARATH^NIK2_ARATH^Q:1-270,H:543-635^68.09%ID^E:5e-28^RecName: Full=Protein NSP-INTERACTING KINASE 2;^Eukaryota; Viridiplantae; Streptophyta; Embryophyta; Tracheophyta; Spermatophyta; Magnoliophyta; eudicotyledons; Gunneridae; Pentapetalae; rosids; mal	.	.	.	.	COG0515^Serine Threonine protein kinase	GO:0016021^cellular_component^integral component of membrane`GO:0005886^cellular_component^plasma membrane`GO:0005524^molecular_function^ATP binding`GO:0004674^molecular_function^protein serine/threonine kinase activity`GO:0006952^biological_process^defen	.
TR13931|c0_g1	1.33686	0.0470174	up	2.31319	1.0838	3.35842	5.23269	.	.	.	.	.	.	.	.
TR13931|c0_g2	1.3058	0.0454901	up	2.18882	0.956292	4.01811	3.73763	.	.	.	.	.	.	.	.
TR13944|c0_g1	-1.2352	0.0259923	down	3.23348	6.39653	2.63876	1.41199	CNX1_ARATH^CNX1_ARATH^Q:2195-213,H:14-670^62.37%ID^E:0^RecName: Full=Molybdopterin biosynthesis protein CNX1;^Eukaryota; Viridiplantae; Streptophyta; Embryophyta; Tracheophyta; Spermatophyta; Magnoliophyta; eudicotyledons; Gunneridae; Pentapetalae; rosids	210-2243[-]	PF03453.12^MoeA_N^MoeA N-terminal region (domain I and II)^19-184^E:4.5e-45`PF00994.19^MoCF_biosynth^Probable molybdopterin binding domain^197-345^E:4.7e-27`PF03454.10^MoeA_C^MoeA C-terminal region (domain IV)^359-435^E:4.5e-16`PF00994.19^MoCF_biosynth^Pr	.	.	.	.	GO:0032324^biological_process^molybdopterin cofactor biosynthetic process
TR13988|c0_g1	-1.12569	0.024315	down	11.0685	24.1623	11.0948	4.98351	CCB22_ORYSJ^CCB22_ORYSJ^Q:256-1461,H:15-413^52.05%ID^E:3e-131^RecName: Full=Cyclin-B2-2;^Eukaryota; Viridiplantae; Streptophyta; Embryophyta; Tracheophyta; Spermatophyta; Magnoliophyta; Liliopsida; Poales; Poaceae; BEP clade; Ehrhartoideae; Oryzeae; Oryza	169-1479[+]	PF00134.18^Cyclin_N^Cyclin, N-terminal domain^183-308^E:4.4e-48`PF02984.14^Cyclin_C^Cyclin, C-terminal domain^311-427^E:1.5e-37	.	.	.	.	GO:0005634^cellular_component^nucleus
TR13996|c0_g1	-1.48858	0.0140453	down	2.28831	2.67762	1.07949	0.664468	MRAY_ARATH^MRAY_ARATH^Q:1152-142,H:141-477^56.68%ID^E:5e-86^RecName: Full=Phospho-N-acetylmuramoyl-pentapeptide-transferase homolog;^Eukaryota; Viridiplantae; Streptophyta; Embryophyta; Tracheophyta; Spermatophyta; Magnoliophyta; eudicotyledons; Gunnerida	830-1231[+]	.	.	.	.	.	.
TR140|c0_g1	-1.71254	0.0347889	down	1.21877	1.89133	0.599718	0.332234	UPL7_ARATH^UPL7_ARATH^Q:1910-96,H:543-1142^67.22%ID^E:0^RecName: Full=E3 ubiquitin-protein ligase UPL7;^Eukaryota; Viridiplantae; Streptophyta; Embryophyta; Tracheophyta; Spermatophyta; Magnoliophyta; eudicotyledons; Gunneridae; Pentapetalae; rosids; malv	93-2027[-]	PF00632.20^HECT^HECT-domain (ubiquitin-transferase)^330-644^E:6e-89	.	.	.	.	GO:0004842^molecular_function^ubiquitin-protein transferase activity
TR1403|c0_g1	1.75622	0.0265246	up	0.42284	0.255011	1.19944	1.07976	.	.	.	.	.	.	.	.
TR14034|c0_g3	2.36346	0.00544868	up	0.472586	0.191258	1.25941	2.15952	.	3-338[-]	.	.	.	.	.	.
TR14051|c0_g1	-1.30105	0.0101369	down	15.1974	20.0821	5.63735	8.72114	PAXB1_HUMAN^PAXB1_HUMAN^Q:1425-3053,H:389-909^25.44%ID^E:2e-35^RecName: Full=PAX3- and PAX7-binding protein 1;^Eukaryota; Metazoa; Chordata; Craniata; Vertebrata; Euteleostomi; Mammalia; Eutheria; Euarchontoglires; Primates; Haplorrhini; Catarrhini; Homin	207-3062[+]	PF07842.7^GCFC^GC-rich sequence DNA-binding factor-like protein^642-845^E:3.4e-29	.	.	.	.	GO:0003677^molecular_function^DNA binding`GO:0006355^biological_process^regulation of transcription, DNA-templated`GO:0005634^cellular_component^nucleus
TR14082|c0_g4	-1.51585	0.00349099	down	8.10858	11.7305	4.55786	2.32564	TENN_MOUSE^TENN_MOUSE^Q:388-627,H:171-248^43.75%ID^E:3e-15^RecName: Full=Tenascin-N;^Eukaryota; Metazoa; Chordata; Craniata; Vertebrata; Euteleostomi; Mammalia; Eutheria; Euarchontoglires; Glires; Rodentia; Sciurognathi; Muroidea; Muridae; Murinae; Mus; M	1-1401[+]	PF01457.11^Peptidase_M8^Leishmanolysin^1-120^E:1.3e-16`PF07974.8^EGF_2^EGF-like domain^161-188^E:1.2e-06`PF12661.2^hEGF^Human growth factor-like EGF^176-188^E:0.0013	.	.	.	.	GO:0004222^molecular_function^metalloendopeptidase activity`GO:0006508^biological_process^proteolysis`GO:0007155^biological_process^cell adhesion`GO:0016020^cellular_component^membrane
TR14083|c0_g1	-2.01453	0.00253195	down	2.93501	2.67762	0.719661	0.664468	SUVR4_ARATH^SUVR4_ARATH^Q:1008-2144,H:95-461^57.48%ID^E:5e-140^RecName: Full=Histone-lysine N-methyltransferase SUVR4;^Eukaryota; Viridiplantae; Streptophyta; Embryophyta; Tracheophyta; Spermatophyta; Magnoliophyta; eudicotyledons; Gunneridae; Pentapetala	3-2177[+]	PF05033.11^Pre-SET^Pre-SET motif^397-546^E:4.4e-20`PF00856.23^SET^SET domain^566-688^E:1.3e-23	.	.	.	.	GO:0008270^molecular_function^zinc ion binding`GO:0018024^molecular_function^histone-lysine N-methyltransferase activity`GO:0034968^biological_process^histone lysine methylation`GO:0005634^cellular_component^nucleus`GO:0005515^molecular_function^protein b
TR14118|c0_g1	1.77958	0.0195439	up	0.945172	0.382517	1.97907	2.57481	.	198-515[-]	.	.	ExpAA=18.76^PredHel=1^Topology=i12-34o	.	.	.
TR14123|c0_g2	-11.8377	2.096e-05	down	3.18374	2.57136	0	0	RCCR_ARATH^RCCR_ARATH^Q:195-980,H:52-315^37.5%ID^E:5e-51^RecName: Full=Red chlorophyll catabolite reductase, chloroplastic;^Eukaryota; Viridiplantae; Streptophyta; Embryophyta; Tracheophyta; Spermatophyta; Magnoliophyta; eudicotyledons; Gunneridae; Pentap	168-986[+]	PF06405.6^RCC_reductase^Red chlorophyll catabolite reductase (RCC reductase)^21-270^E:7.6e-73	.	.	.	.	.
TR14127|c0_g2	-1.40689	0.0106939	down	2.91014	5.31273	1.67921	1.41199	ILL6_ORYSJ^ILL6_ORYSJ^Q:103-1284,H:97-490^65.17%ID^E:0^RecName: Full=IAA-amino acid hydrolase ILR1-like 6;^Eukaryota; Viridiplantae; Streptophyta; Embryophyta; Tracheophyta; Spermatophyta; Magnoliophyta; Liliopsida; Poales; Poaceae; BEP clade; Ehrhartoide	1-1308[+]	PF01546.23^Peptidase_M20^Peptidase family M20/M25/M40^107-422^E:3e-33`PF07687.9^M20_dimer^Peptidase dimerisation domain^220-310^E:2.2e-08	.	.	.	.	GO:0016787^molecular_function^hydrolase activity`GO:0008152^biological_process^metabolic process
TR14129|c0_g1	-1.04229	0.0106379	down	97.9	59.4601	36.4628	39.9511	GRF6_ORYSJ^GRF6_ORYSJ^Q:672-1190,H:410-559^35.23%ID^E:1e-06^RecName: Full=Growth-regulating factor 6;^Eukaryota; Viridiplantae; Streptophyta; Embryophyta; Tracheophyta; Spermatophyta; Magnoliophyta; Liliopsida; Poales; Poaceae; BEP clade; Ehrhartoideae; O	3-1337[+]	.	.	.	.	.	.
TR14155|c1_g1	-1.62092	0.0263138	down	1.44263	1.48756	0.599718	0.332234	.	163-1503[-]	PF05641.7^Agenet^Agenet domain^3-66^E:8.4e-13`PF03735.9^ENT^ENT domain^389-446^E:3.9e-18	.	.	.	.	.
TR14157|c0_g1	1.44676	0.00255826	up	3.63145	1.91258	6.23707	8.88726	.	2-367[-]	.	.	.	.	.	.
TR14160|c0_g2	-1.48186	0.013232	down	2.63653	1.93383	0.65969	0.996702	CIPK5_ORYSJ^CIPK5_ORYSJ^Q:7-225,H:370-440^64.38%ID^E:7e-25^RecName: Full=CBL-interacting protein kinase 5;^Eukaryota; Viridiplantae; Streptophyta; Embryophyta; Tracheophyta; Spermatophyta; Magnoliophyta; Liliopsida; Poales; Poaceae; BEP clade; Ehrhartoide	.	.	.	.	COG0515^Serine Threonine protein kinase	GO:0005524^molecular_function^ATP binding`GO:0004674^molecular_function^protein serine/threonine kinase activity`GO:0007165^biological_process^signal transduction	.
TR14183|c0_g2	2.04893	0.000154369	up	3.0345	1.87008	6.95673	13.3724	Y2913_ARATH^Y2913_ARATH^Q:630-373,H:708-796^46.67%ID^E:5e-15^RecName: Full=G-type lectin S-receptor-like serine/threonine-protein kinase At2g19130;^Eukaryota; Viridiplantae; Streptophyta; Embryophyta; Tracheophyta; Spermatophyta; Magnoliophyta; eudicotyle	328-630[-]	.	.	.	.	.	.
TR14203|c0_g1	1.22033	0.0147129	up	24.4004	8.84038	23.5089	53.988	.	.	.	.	.	.	.	.
TR14203|c0_g12	1.53899	0.0381019	up	0.497459	0.637528	2.03904	1.24588	.	.	.	.	.	.	.	.
TR14203|c0_g9	2.35793	0.00694477	up	0.994918	0	2.39887	2.65787	.	.	.	.	.	.	.	.
TR14216|c0_g1	11.8173	2.33031e-05	up	0	0	3.83819	1.82729	Y1668_ARATH^Y1668_ARATH^Q:1047-3236,H:1-681^38.94%ID^E:1e-129^RecName: Full=Probable inactive leucine-rich repeat receptor-like protein kinase At1g66830;^Eukaryota; Viridiplantae; Streptophyta; Embryophyta; Tracheophyta; Spermatophyta; Magnoliophyta; eudi	1032-3251[+]	PF08263.7^LRRNT_2^Leucine rich repeat N-terminal domain^27-67^E:4.6e-13`PF13855.1^LRR_8^Leucine rich repeat^102-160^E:2e-06`PF13504.1^LRR_7^Leucine rich repeat^102-115^E:26`PF13516.1^LRR_6^Leucine Rich repeat^147-165^E:0.84`PF13504.1^LRR_7^Leucine rich re	.	ExpAA=58.88^PredHel=2^Topology=i5-27o330-352i	.	.	GO:0005515^molecular_function^protein binding`GO:0004672^molecular_function^protein kinase activity`GO:0005524^molecular_function^ATP binding`GO:0006468^biological_process^protein phosphorylation
TR14216|c0_g2	-13.4498	3.88989e-07	down	5.67103	11.9218	0	0	Y1668_ARATH^Y1668_ARATH^Q:1084-3273,H:1-681^38.94%ID^E:1e-129^RecName: Full=Probable inactive leucine-rich repeat receptor-like protein kinase At1g66830;^Eukaryota; Viridiplantae; Streptophyta; Embryophyta; Tracheophyta; Spermatophyta; Magnoliophyta; eudi	2-310[+]	.	.	.	.	.	.
TR14225|c0_g1	-1.30001	0.0354404	down	1.8406	6.71529	2.27893	1.16282	B561A_ARATH^B561A_ARATH^Q:1-2523,H:69-906^57.03%ID^E:0^RecName: Full=Cytochrome b561, DM13 and DOMON domain-containing protein At5g54830;^Eukaryota; Viridiplantae; Streptophyta; Embryophyta; Tracheophyta; Spermatophyta; Magnoliophyta; eudicotyledons; Gunn	1-2529[+]	PF03351.12^DOMON^DOMON domain^122-266^E:5.5e-16`PF03351.12^DOMON^DOMON domain^459-580^E:4.2e-24`PF03188.11^Cytochrom_B561^Eukaryotic cytochrome b561^619-751^E:4.1e-06`PF01578.15^Cytochrom_C_asm^Cytochrome C assembly protein^621-794^E:4.6e-05	.	ExpAA=107.03^PredHel=5^Topology=o620-642i655-677o692-709i729-748o763-785i	.	.	GO:0016021^cellular_component^integral component of membrane`GO:0020037^molecular_function^heme binding`GO:0017004^biological_process^cytochrome complex assembly
TR14235|c0_g1	-1.94905	6.90229e-05	down	20.8933	31.9401	7.4365	6.22939	TIR1L_ARATH^TIR1L_ARATH^Q:2278-545,H:49-619^60.41%ID^E:0^RecName: Full=Transport inhibitor response 1-like protein;^Eukaryota; Viridiplantae; Streptophyta; Embryophyta; Tracheophyta; Spermatophyta; Magnoliophyta; eudicotyledons; Gunneridae; Pentapetalae;	542-2428[-]	PF00646.28^F-box^F-box domain^52-82^E:0.0034`PF12937.2^F-box-like^F-box-like^53-83^E:1.3e-05	.	.	.	.	GO:0005515^molecular_function^protein binding
TR14242|c0_g1	-1.06909	0.0151476	down	16.1426	22.0585	9.23566	8.97032	SEC23_USTMA^SEC23_USTMA^Q:362-2713,H:1-768^48.95%ID^E:0^RecName: Full=Protein transport protein SEC23;^Eukaryota; Fungi; Dikarya; Basidiomycota; Ustilaginomycotina; Ustilaginomycetes; Ustilaginales; Ustilaginaceae; Ustilago	575-985[-]	.	.	.	.	.	.
TR14247|c0_g2	1.33648	0.0347285	up	3.73094	0.850037	5.15757	6.3955	COX1_HUMAN^COX1_HUMAN^Q:1605-67,H:1-513^92.01%ID^E:0^RecName: Full=Cytochrome c oxidase subunit 1;^Eukaryota; Metazoa; Chordata; Craniata; Vertebrata; Euteleostomi; Mammalia; Eutheria; Euarchontoglires; Primates; Haplorrhini; Catarrhini; Hominidae; Homo	.	.	.	.	COG0843^Cytochrome C oxidase, subunit I	GO:0016021^cellular_component^integral component of membrane`GO:0005743^cellular_component^mitochondrial inner membrane`GO:0005751^cellular_component^mitochondrial respiratory chain complex IV`GO:0045277^cellular_component^respiratory chain complex IV`GO:	.
TR14302|c1_g1	1.37625	0.0121484	up	989.819	367.556	1498.52	2025.13	FLA8_ARATH^FLA8_ARATH^Q:1-510,H:162-332^46.78%ID^E:4e-39^RecName: Full=Fasciclin-like arabinogalactan protein 8;^Eukaryota; Viridiplantae; Streptophyta; Embryophyta; Tracheophyta; Spermatophyta; Magnoliophyta; eudicotyledons; Gunneridae; Pentapetalae; ros	.	.	.	.	.	GO:0031225^cellular_component^anchored component of membrane`GO:0046658^cellular_component^anchored component of plasma membrane`GO:0048046^cellular_component^apoplast`GO:0009505^cellular_component^plant-type cell wall`GO:0005886^cellular_component^plasma	.
TR14325|c0_g1	-1.03761	0.0170193	down	53.2779	57.4838	25.7279	28.2399	PRS4A_ARATH^PRS4A_ARATH^Q:159-698,H:14-195^91.21%ID^E:2e-112^RecName: Full=26S proteasome regulatory subunit 4 homolog A;^Eukaryota; Viridiplantae; Streptophyta; Embryophyta; Tracheophyta; Spermatophyta; Magnoliophyta; eudicotyledons; Gunneridae; Pentapet	108-698[+]	.	.	.	.	.	.
TR14340|c0_g1	-1.75386	0.00095773	down	5.07408	7.62908	1.85913	1.91035	C90A1_ARATH^C90A1_ARATH^Q:1541-216,H:30-468^69.82%ID^E:0^RecName: Full=Cytochrome P450 90A1;^Eukaryota; Viridiplantae; Streptophyta; Embryophyta; Tracheophyta; Spermatophyta; Magnoliophyta; eudicotyledons; Gunneridae; Pentapetalae; rosids; malvids; Brassi	189-1655[-]	PF00067.17^p450^Cytochrome P450^41-460^E:3e-63	.	ExpAA=21.94^PredHel=1^Topology=i7-29o	.	.	GO:0005506^molecular_function^iron ion binding`GO:0016705^molecular_function^oxidoreductase activity, acting on paired donors, with incorporation or reduction of molecular oxygen`GO:0020037^molecular_function^heme binding`GO:0055114^biological_process^oxi
TR14353|c0_g1	1.30953	0.00537206	up	4.25328	2.23135	8.39605	7.64138	.	.	.	.	.	.	.	.
TR14357|c0_g1	-1.4113	0.00354177	down	6.66595	8.22411	2.69873	2.90705	DXR_ORYSJ^DXR_ORYSJ^Q:426-1745,H:31-473^83.07%ID^E:0^RecName: Full=1-deoxy-D-xylulose 5-phosphate reductoisomerase, chloroplastic;^Eukaryota; Viridiplantae; Streptophyta; Embryophyta; Tracheophyta; Spermatophyta; Magnoliophyta; Liliopsida; Poales; Poaceae	309-1748[+]	PF02670.11^DXP_reductoisom^1-deoxy-D-xylulose 5-phosphate reductoisomerase^87-214^E:1.5e-47`PF08436.7^DXP_redisom_C^1-deoxy-D-xylulose 5-phosphate reductoisomerase C-terminal^228-311^E:1.2e-37`PF13288.1^DXPR_C^DXP reductoisomerase C-terminal domain^343-46	.	.	.	.	GO:0070402^molecular_function^NADPH binding`GO:0055114^biological_process^oxidation-reduction process`GO:0005515^molecular_function^protein binding
TR14364|c0_g1	-1.35651	0.0411904	down	2.3878	2.86887	0.599718	1.49505	UBR3_HUMAN^UBR3_HUMAN^Q:752-564,H:1320-1375^44.44%ID^E:2e-08^RecName: Full=E3 ubiquitin-protein ligase UBR3;^Eukaryota; Metazoa; Chordata; Craniata; Vertebrata; Euteleostomi; Mammalia; Eutheria; Euarchontoglires; Primates; Haplorrhini; Catarrhini; Hominid	3-2174[-]	.	.	.	.	.	.
TR14374|c0_g1	1.82891	0.000655484	up	1.51725	0.91379	4.37794	4.23598	FPF1_SINAL^FPF1_SINAL^Q:514-182,H:1-108^61.61%ID^E:1e-38^RecName: Full=Flowering-promoting factor 1;^Eukaryota; Viridiplantae; Streptophyta; Embryophyta; Tracheophyta; Spermatophyta; Magnoliophyta; eudicotyledons; Gunneridae; Pentapetalae; rosids; malvids	.	.	.	.	.	.	.
TR14380|c0_g1	1.36068	0.00256889	up	176.499	102.387	328.226	387.966	.	.	.	.	.	.	.	.
TR14389|c0_g1	1.47095	0.00252184	up	11.2426	4.16518	14.9929	27.7415	.	.	.	.	.	.	.	.
TR14389|c0_g2	1.55799	0.00238952	up	8.97914	3.3789	14.873	21.5122	.	.	.	.	.	.	.	.
TR14410|c0_g1	1.04014	0.0157191	up	4.32789	4.01642	7.79633	9.38561	USPAL_ARATH^USPAL_ARATH^Q:487-669,H:107-167^40.98%ID^E:1e-08^RecName: Full=Universal stress protein A-like protein;^Eukaryota; Viridiplantae; Streptophyta; Embryophyta; Tracheophyta; Spermatophyta; Magnoliophyta; eudicotyledons; Gunneridae; Pentapetalae;	184-675[+]	PF00582.21^Usp^Universal stress protein family^4-157^E:7.5e-25	.	.	.	.	GO:0006950^biological_process^response to stress
TR14412|c0_g1	1.16133	0.0287851	up	1.74111	1.02004	2.45884	3.73763	.	.	.	.	.	.	.	.
TR14425|c0_g2	-1.16925	0.0298818	down	3.92993	7.54408	2.21896	2.90705	MLTB_ECOLI^MLTB_ECOLI^Q:1510-818,H:41-272^30.17%ID^E:9e-23^RecName: Full=Membrane-bound lytic murein transglycosylase B;^Bacteria; Proteobacteria; Gammaproteobacteria; Enterobacteriales; Enterobacteriaceae; Escherichia	662-2209[-]	PF13406.1^SLT_2^Transglycosylase SLT domain^254-479^E:7.4e-76	.	ExpAA=17.70^PredHel=1^Topology=i111-128o	.	.	.
TR14443|c0_g1	-2.59627	0.0417418	down	3.80556	3.99517	1.25941	0	DES1L_ORYSJ^DES1L_ORYSJ^Q:303-1259,H:9-328^74.38%ID^E:1e-176^RecName: Full=Sphingolipid delta(4)-desaturase DES1-like;^Eukaryota; Viridiplantae; Streptophyta; Embryophyta; Tracheophyta; Spermatophyta; Magnoliophyta; Liliopsida; Poales; Poaceae; BEP clade;	306-1277[+]	PF08557.5^Lipid_DES^Sphingolipid Delta4-desaturase (DES)^7-42^E:4.9e-18`PF00487.19^FA_desaturase^Fatty acid desaturase^71-283^E:6.5e-22	.	ExpAA=86.31^PredHel=4^Topology=i64-86o101-123i158-175o197-219i	.	.	GO:0006629^biological_process^lipid metabolic process
TR14457|c0_g1	1.18579	0.0387067	up	1.54212	0.595026	2.03904	2.82399	.	.	.	.	.	.	.	.
TR14464|c0_g1	-1.40034	0.00142539	down	7.56138	8.92539	3.47836	2.74093	CNX3_ARATH^CNX3_ARATH^Q:1022-399,H:40-269^51.3%ID^E:1e-66^RecName: Full=Cyclic pyranopterin monophosphate synthase accessory protein, mitochondrial;^Eukaryota; Viridiplantae; Streptophyta; Embryophyta; Tracheophyta; Spermatophyta; Magnoliophyta; eudicotyl	390-1139[-]	PF01967.16^MoaC^MoaC family^105-240^E:3.4e-53	.	.	.	.	GO:0006777^biological_process^Mo-molybdopterin cofactor biosynthetic process
TR14479|c0_g2	-1.12744	0.0464503	down	3.97967	9.58417	3.05856	3.15622	ZDH17_ARATH^ZDH17_ARATH^Q:3259-1019,H:1-713^45.34%ID^E:6e-156^RecName: Full=Probable protein S-acyltransferase 19;^Eukaryota; Viridiplantae; Streptophyta; Embryophyta; Tracheophyta; Spermatophyta; Magnoliophyta; eudicotyledons; Gunneridae; Pentapetalae; r	802-1140[-]	.	sigP:1^23^0.621^YES	.	.	.	.
TR14486|c1_g1	2.36377	0.000430631	up	1.29339	0.46752	2.51882	6.56162	.	.	.	.	.	.	.	.
TR1449|c0_g1	1.5253	0.041737	up	0.994918	0.340015	1.43932	2.4087	.	.	.	.	.	.	.	.
TR1451|c0_g1	-1.38717	0.00416612	down	11.8147	20.6134	7.13664	5.23269	C3H33_ARATH^C3H33_ARATH^Q:151-1017,H:34-322^37.97%ID^E:3e-57^RecName: Full=Zinc finger CCCH domain-containing protein 33;^Eukaryota; Viridiplantae; Streptophyta; Embryophyta; Tracheophyta; Spermatophyta; Magnoliophyta; eudicotyledons; Gunneridae; Pentapet	1-1914[+]	PF00642.19^zf-CCCH^Zinc finger C-x8-C-x5-C-x3-H type (and similar)^59-84^E:4.5e-08`PF00642.19^zf-CCCH^Zinc finger C-x8-C-x5-C-x3-H type (and similar)^103-123^E:5.9e-06`PF00642.19^zf-CCCH^Zinc finger C-x8-C-x5-C-x3-H type (and similar)^145-170^E:7.4e-10`PF	.	.	.	.	GO:0046872^molecular_function^metal ion binding
TR14529|c0_g1	2.71899	3.27842e-07	up	2.06446	0.892539	7.97625	11.4621	.	.	.	.	.	.	.	.
TR14529|c1_g1	1.85205	0.000110968	up	20.6694	7.9691	40.8408	62.543	.	.	.	.	.	.	.	.
TR14549|c0_g1	-1.1981	0.0246326	down	11.2675	29.05	8.9358	8.63808	P4KA1_ARATH^P4KA1_ARATH^Q:6744-613,H:1-2028^65.75%ID^E:0^RecName: Full=Phosphatidylinositol 4-kinase alpha 1;^Eukaryota; Viridiplantae; Streptophyta; Embryophyta; Tracheophyta; Spermatophyta; Magnoliophyta; eudicotyledons; Gunneridae; Pentapetalae; rosids	610-6780[-]	PF00613.15^PI3Ka^Phosphoinositide 3-kinase family, accessory domain (PIK domain)^1551-1673^E:4e-22`PF00454.22^PI3_PI4_kinase^Phosphatidylinositol 3- and 4-kinase^1797-2003^E:1.7e-25	.	.	.	.	GO:0016773^molecular_function^phosphotransferase activity, alcohol group as acceptor
TR14550|c0_g1	-1.18831	0.00552232	down	44.0251	28.625	13.3137	18.6051	BH113_ARATH^BH113_ARATH^Q:91-174,H:227-254^82.14%ID^E:9e-08^RecName: Full=Transcription factor bHLH113;^Eukaryota; Viridiplantae; Streptophyta; Embryophyta; Tracheophyta; Spermatophyta; Magnoliophyta; eudicotyledons; Gunneridae; Pentapetalae; rosids; malv	.	.	.	.	.	GO:0005634^cellular_component^nucleus`GO:0003677^molecular_function^DNA binding`GO:0003700^molecular_function^sequence-specific DNA binding transcription factor activity`GO:0006355^biological_process^regulation of transcription, DNA-templated`GO:0006351^b	.
TR14560|c0_g1	-1.40257	0.0276455	down	1.64162	2.23135	0.719661	0.747526	BUB31_ARATH^BUB31_ARATH^Q:218-1180,H:9-328^56.07%ID^E:8e-123^RecName: Full=Mitotic checkpoint protein BUB3.1;^Eukaryota; Viridiplantae; Streptophyta; Embryophyta; Tracheophyta; Spermatophyta; Magnoliophyta; eudicotyledons; Gunneridae; Pentapetalae; rosids	206-1192[+]	PF00400.27^WD40^WD domain, G-beta repeat^89-122^E:1e-06`PF00400.27^WD40^WD domain, G-beta repeat^239-266^E:0.055	.	.	.	.	GO:0005515^molecular_function^protein binding
TR14571|c0_g1	2.22955	0.00508118	up	1.04466	0.148756	3.05856	2.49175	.	.	.	.	.	.	.	.
TR14575|c0_g1	1.76481	4.61537e-05	up	5.74565	6.9703	23.0292	20.1832	.	.	.	.	.	.	.	.
TR14580|c0_g3	1.1834	0.0104387	up	75.564	33.3214	112.147	135.136	3HID1_ARATH^3HID1_ARATH^Q:1351-503,H:45-326^54.93%ID^E:3e-99^RecName: Full=Probable 3-hydroxyisobutyrate dehydrogenase-like 1, mitochondrial;^Eukaryota; Viridiplantae; Streptophyta; Embryophyta; Tracheophyta; Spermatophyta; Magnoliophyta; eudicotyledons;	470-1375[-]	PF03807.12^F420_oxidored^NADP oxidoreductase coenzyme F420-dependent^9-78^E:0.00016`PF03446.10^NAD_binding_2^NAD binding domain of 6-phosphogluconate dehydrogenase^10-163^E:2.9e-42`PF14833.1^NAD_binding_11^NAD-binding of NADP-dependent 3-hydroxyisobutyrat	.	.	.	.	GO:0004616^molecular_function^phosphogluconate dehydrogenase (decarboxylating) activity`GO:0006098^biological_process^pentose-phosphate shunt`GO:0055114^biological_process^oxidation-reduction process`GO:0051287^molecular_function^NAD binding
TR14599|c0_g1	1.1248	0.0138037	up	10.6705	11.8793	24.3485	24.8345	PME11_ARATH^PME11_ARATH^Q:619-2,H:57-260^50.48%ID^E:9e-72^RecName: Full=Putative pectinesterase 11;^Eukaryota; Viridiplantae; Streptophyta; Embryophyta; Tracheophyta; Spermatophyta; Magnoliophyta; eudicotyledons; Gunneridae; Pentapetalae; rosids; malvids;	.	.	.	.	COG4677^pectinesterase	GO:0005618^cellular_component^cell wall`GO:0016021^cellular_component^integral component of membrane`GO:0045330^molecular_function^aspartyl esterase activity`GO:0030599^molecular_function^pectinesterase activity`GO:0042545^biological_process^cell wall mod	.
TR14610|c0_g1	1.23791	0.0211281	up	7.76036	2.52886	10.555	13.7047	.	.	.	.	.	.	.	.
TR14634|c0_g1	3.593	1.02682e-05	up	0.970045	0.106255	7.79633	5.06657	.	.	.	.	.	.	.	.
TR14653|c0_g1	-1.02103	0.0418047	down	4.92485	11.943	5.27752	2.99011	MSL1_ARATH^MSL1_ARATH^Q:804-1943,H:107-490^54.43%ID^E:3e-145^RecName: Full=Mechanosensitive ion channel protein 1, mitochondrial;^Eukaryota; Viridiplantae; Streptophyta; Embryophyta; Tracheophyta; Spermatophyta; Magnoliophyta; eudicotyledons; Gunneridae;	318-1955[+]	PF00924.13^MS_channel^Mechanosensitive ion channel^338-539^E:1e-38	.	ExpAA=81.23^PredHel=2^Topology=o209-226i341-363o	.	.	GO:0055085^biological_process^transmembrane transport`GO:0016020^cellular_component^membrane
TR14680|c0_g1	-2.01503	0.00112936	down	5.04921	4.6327	1.37935	0.996702	SD31_ARATH^SD31_ARATH^Q:51-2351,H:22-742^41.11%ID^E:9e-175^RecName: Full=G-type lectin S-receptor-like serine/threonine-protein kinase SD3-1;^Eukaryota; Viridiplantae; Streptophyta; Embryophyta; Tracheophyta; Spermatophyta; Magnoliophyta; eudicotyledons;	3-2513[+]	PF01453.19^B_lectin^D-mannose binding lectin^70-168^E:3.2e-21`PF00954.15^S_locus_glycop^S-locus glycoprotein family^235-300^E:3.5e-13`PF07714.12^Pkinase_Tyr^Protein tyrosine kinase^523-689^E:3.2e-19`PF00069.20^Pkinase^Protein kinase domain^523-662^E:5.4e-	.	ExpAA=21.06^PredHel=1^Topology=o453-475i	.	.	GO:0048544^biological_process^recognition of pollen`GO:0004672^molecular_function^protein kinase activity`GO:0006468^biological_process^protein phosphorylation`GO:0005524^molecular_function^ATP binding
TR14683|c0_g1	1.32358	0.0157676	up	2.58679	1.61507	6.23707	4.23598	TX13A_HUMAN^TX13A_HUMAN^Q:64-141,H:375-400^61.54%ID^E:4e-06^RecName: Full=Testis-expressed sequence 13A protein;^Eukaryota; Metazoa; Chordata; Craniata; Vertebrata; Euteleostomi; Mammalia; Eutheria; Euarchontoglires; Primates; Haplorrhini; Catarrhini; Hom	.	.	.	.	NOG26978^Protein of unknown function, DUF604	GO:0008270^molecular_function^zinc ion binding	.
TR14686|c0_g2	3.974	0.00713337	up	0	0.361266	2.27893	3.48846	.	.	.	.	.	.	.	.
TR14686|c1_g1	1.33769	0.0478445	up	0.795935	0.552524	1.73918	1.66117	.	.	.	.	.	.	.	.
TR14687|c0_g1	1.10376	0.0206346	up	20.5451	7.39532	30.5256	29.4858	.	.	.	.	.	.	.	.
TR14697|c0_g2	-11.2113	3.82201e-08	down	2.1142	1.61507	0	0	.	272-682[+]	PF13405.1^EF-hand_6^EF-hand domain^25-50^E:0.0002`PF13499.1^EF-hand_7^EF-hand domain pair^27-96^E:4.4e-09`PF13202.1^EF-hand_5^EF hand^28-47^E:2.5e-05`PF13833.1^EF-hand_8^EF-hand domain pair^36-96^E:6.8e-06`PF13405.1^EF-hand_6^EF-hand domain^75-96^E:0.0013	.	.	.	.	GO:0005509^molecular_function^calcium ion binding
TR14718|c0_g1	-1.18864	0.0194817	down	5.62129	7.28907	3.77822	1.82729	.	1-555[+]	.	.	.	.	.	.
TR14720|c0_g2	1.04981	0.03955	up	7.95935	3.93142	12.714	11.8774	.	.	.	.	.	.	.	.
TR14738|c0_g2	1.24554	0.00558903	up	27.211	12.7931	42.52	52.3269	.	.	.	.	.	.	.	.
TR14745|c0_g1	-1.65657	0.0151956	down	1.54212	2.80512	1.07949	0.249175	Y5600_ARATH^Y5600_ARATH^Q:1324-413,H:184-480^25.24%ID^E:9e-16^RecName: Full=BTB/POZ domain-containing protein At5g60050;^Eukaryota; Viridiplantae; Streptophyta; Embryophyta; Tracheophyta; Spermatophyta; Magnoliophyta; eudicotyledons; Gunneridae; Pentapeta	380-1324[-]	.	.	.	.	.	.
TR14760|c0_g1	2.02109	9.49195e-05	up	1.41776	0.722531	3.77822	4.90045	.	.	.	.	.	.	.	.
TR14767|c0_g1	-3.57017	9.49639e-05	down	1.04466	2.99638	0.239887	0.0830585	APC1_ARATH^APC1_ARATH^Q:58-1974,H:4-631^34.6%ID^E:1e-94^RecName: Full=Anaphase-promoting complex subunit 1;^Eukaryota; Viridiplantae; Streptophyta; Embryophyta; Tracheophyta; Spermatophyta; Magnoliophyta; eudicotyledons; Gunneridae; Pentapetalae; rosids;	49-1974[+]	PF12859.2^Apc1^Anaphase-promoting complex subunit 1^105-219^E:1.9e-11	.	.	.	.	GO:0005680^cellular_component^anaphase-promoting complex
TR14773|c0_g2	-11.1417	0.000176757	down	2.36293	1.19005	0	0	.	.	.	.	.	.	.	.
TR14775|c0_g1	2.22114	0.00024181	up	1.14416	0.510022	2.57879	5.14963	.	.	.	.	.	.	.	.
TR14783|c0_g1	-1.03653	0.020039	down	10.1233	8.52162	4.6778	4.4021	.	.	.	.	.	.	.	.
TR14784|c1_g4	1.09883	0.0289299	up	8.58117	4.33519	12.0543	15.615	GDL62_ARATH^GDL62_ARATH^Q:206-1195,H:2-336^46.51%ID^E:3e-80^RecName: Full=GDSL esterase/lipase At4g10955;^Eukaryota; Viridiplantae; Streptophyta; Embryophyta; Tracheophyta; Spermatophyta; Magnoliophyta; eudicotyledons; Gunneridae; Pentapetalae; rosids; ma	206-1240[+]	PF01764.20^Lipase_3^Lipase (class 3)^141-182^E:3.6e-05	.	.	.	.	GO:0006629^biological_process^lipid metabolic process
TR14788|c0_g2	3.13272	0.000955685	up	0.472586	0.148756	2.51882	2.90705	.	.	.	.	.	.	.	.
TR14797|c0_g1	-1.0558	0.0393476	down	18.7045	41.9706	14.5731	14.6183	UBE12_WHEAT^UBE12_WHEAT^Q:323-3481,H:1-1051^73.35%ID^E:0^RecName: Full=Ubiquitin-activating enzyme E1 2;^Eukaryota; Viridiplantae; Streptophyta; Embryophyta; Tracheophyta; Spermatophyta; Magnoliophyta; Liliopsida; Poales; Poaceae; BEP clade; Pooideae; Tri	323-3484[+]	PF00899.16^ThiF^ThiF family^71-182^E:1.5e-13`PF00899.16^ThiF^ThiF family^466-608^E:2.3e-36`PF10585.4^UBA_e1_thiolCys^Ubiquitin-activating enzyme active site^611-654^E:4.4e-18`PF02134.16^UBACT^Repeat in ubiquitin-activating (UBA) protein^752-781^E:1.4e-05`	.	.	.	.	GO:0008641^molecular_function^small protein activating enzyme activity`GO:0005524^molecular_function^ATP binding`GO:0006464^biological_process^cellular protein modification process
TR14819|c0_g1	1.80909	0.00712661	up	0.895427	0.531273	2.09901	2.90705	ERLL1_ARATH^ERLL1_ARATH^Q:238-483,H:78-160^40.96%ID^E:5e-11^RecName: Full=pEARLI1-like lipid transfer protein 1;^Eukaryota; Viridiplantae; Streptophyta; Embryophyta; Tracheophyta; Spermatophyta; Magnoliophyta; eudicotyledons; Gunneridae; Pentapetalae; ros	22-498[+]	PF14547.1^Hydrophob_seed^Hydrophobic seed protein^72-155^E:3.4e-24`PF00234.17^Tryp_alpha_amyl^Protease inhibitor/seed storage/LTP family^73-154^E:1.4e-05`PF14368.1^LTP_2^Probable lipid transfer^96-154^E:1.4e-06	sigP:1^16^0.853^YES	ExpAA=27.09^PredHel=1^Topology=i7-29o	.	.	.
TR14822|c0_g1	1.50277	0.0121292	up	1.81573	0.68003	2.7587	4.31904	.	.	.	.	.	.	.	.
TR14840|c0_g1	-1.15224	0.0321888	down	4.85023	4.88771	2.21896	2.15952	.	3-1118[+]	.	.	.	.	.	.
TR14848|c0_g1	-1.90699	0.000437775	down	28.3552	20.7409	7.25659	5.81409	MYC2_ARATH^MYC2_ARATH^Q:1472-2170,H:412-623^54.62%ID^E:1e-68^RecName: Full=Transcription factor MYC2;^Eukaryota; Viridiplantae; Streptophyta; Embryophyta; Tracheophyta; Spermatophyta; Magnoliophyta; eudicotyledons; Gunneridae; Pentapetalae; rosids; malvid	1331-2188[+]	PF00010.21^HLH^Helix-loop-helix DNA-binding domain^92-137^E:1.3e-10	.	.	.	.	GO:0046983^molecular_function^protein dimerization activity
TR14871|c0_g1	-1.02957	0.0268212	down	12.4614	23.2273	8.03622	9.46867	SMG7_ARATH^SMG7_ARATH^Q:298-2124,H:2-589^44.99%ID^E:4e-149^RecName: Full=Protein SMG7;^Eukaryota; Viridiplantae; Streptophyta; Embryophyta; Tracheophyta; Spermatophyta; Magnoliophyta; eudicotyledons; Gunneridae; Pentapetalae; rosids; malvids; Brassicales;	298-3669[+]	PF10374.4^EST1^Telomerase activating protein Est1^66-195^E:3e-21`PF10373.4^EST1_DNA_bind^Est1 DNA/RNA binding domain^206-552^E:1.5e-78	.	.	.	.	.
TR14882|c1_g1	1.02599	0.0200316	up	15.1476	7.28907	19.3709	26.3295	.	.	.	.	.	.	.	.
TR14886|c0_g1	-1.01338	0.0329133	down	8.60604	26.9462	8.81585	8.8042	CARM1_ORYSJ^CARM1_ORYSJ^Q:280-1683,H:31-500^72.88%ID^E:0^RecName: Full=Probable histone-arginine methyltransferase CARM1;^Eukaryota; Viridiplantae; Streptophyta; Embryophyta; Tracheophyta; Spermatophyta; Magnoliophyta; Liliopsida; Poales; Poaceae; BEP cla	1-1875[+]	PF06325.8^PrmA^Ribosomal protein L11 methyltransferase (PrmA)^251-325^E:5e-07`PF12847.2^Methyltransf_18^Methyltransferase domain^253-339^E:4.5e-08`PF05185.11^PRMT5^PRMT5 arginine-N-methyltransferase^255-505^E:5.7e-12`PF13659.1^Methyltransf_26^Methyltransf	.	.	.	.	GO:0008276^molecular_function^protein methyltransferase activity`GO:0006479^biological_process^protein methylation`GO:0005737^cellular_component^cytoplasm`GO:0008168^molecular_function^methyltransferase activity
TR14887|c0_g1	1.59022	0.00197502	up	48.7759	26.1174	83.6606	141.864	HEVL_ARATH^HEVL_ARATH^Q:142-498,H:72-191^56.2%ID^E:2e-38^RecName: Full=Hevein-like preproprotein;^Eukaryota; Viridiplantae; Streptophyta; Embryophyta; Tracheophyta; Spermatophyta; Magnoliophyta; eudicotyledons; Gunneridae; Pentapetalae; rosids; malvids; B	.	.	.	.	.	GO:0005773^cellular_component^vacuole`GO:0008061^molecular_function^chitin binding`GO:0004540^molecular_function^ribonuclease activity`GO:0042742^biological_process^defense response to bacterium`GO:0009817^biological_process^defense response to fungus, in	.
TR14889|c0_g2	1.38183	0.00441553	up	6.4421	2.48636	10.1352	13.1232	.	.	.	.	.	.	.	.
TR14894|c0_g2	1.23797	0.0166108	up	3.50709	1.48756	5.69732	6.06327	.	.	.	.	.	.	.	.
TR14894|c1_g1	1.74889	0.000262351	up	17.9085	7.20406	32.7446	51.6624	.	.	.	.	.	.	.	.
TR14894|c1_g2	1.07881	0.0496442	up	6.4421	2.48636	7.73636	11.1298	.	.	.	.	.	.	.	.
TR1490|c0_g2	-2.07271	0.0463356	down	8.48168	9.62667	4.258	0	ZHD3_ARATH^ZHD3_ARATH^Q:1234-1695,H:85-243^45.09%ID^E:1e-34^RecName: Full=Zinc-finger homeodomain protein 3;^Eukaryota; Viridiplantae; Streptophyta; Embryophyta; Tracheophyta; Spermatophyta; Magnoliophyta; eudicotyledons; Gunneridae; Pentapetalae; rosids;	1075-1695[+]	PF04770.7^ZF-HD_dimer^ZF-HD protein dimerisation region^52-109^E:4.2e-32	.	.	.	.	.
TR14902|c0_g1	3.41578	0.00251148	up	10.1233	4.65395	14.4532	143.276	.	.	.	.	.	.	.	.
TR14914|c0_g2	2.53683	0.00337649	up	3.35785	2.10384	5.15757	26.5787	YIPF6_DICDI^YIPF6_DICDI^Q:543-1061,H:8-179^40%ID^E:5e-20^RecName: Full=Protein YIPF6 homolog;^Eukaryota; Amoebozoa; Mycetozoa; Dictyosteliida; Dictyostelium	267-1076[+]	PF04893.12^Yip1^Yip1 domain^124-254^E:2.5e-13	.	ExpAA=107.03^PredHel=5^Topology=o134-156i161-183o187-209i216-238o248-267i	.	.	GO:0016020^cellular_component^membrane
TR14932|c0_g1	-1.24348	0.00378161	down	12.2872	21.2722	6.95673	7.22609	PPA18_ARATH^PPA18_ARATH^Q:1687-383,H:6-437^65.29%ID^E:0^RecName: Full=Purple acid phosphatase 18;^Eukaryota; Viridiplantae; Streptophyta; Embryophyta; Tracheophyta; Spermatophyta; Magnoliophyta; eudicotyledons; Gunneridae; Pentapetalae; rosids; malvids; B	380-1720[-]	PF00149.23^Metallophos^Calcineurin-like phosphoesterase^151-340^E:2.7e-19`PF14008.1^Metallophos_C^Iron/zinc purple acid phosphatase-like protein C^356-413^E:1.4e-20	.	ExpAA=22.99^PredHel=1^Topology=i13-35o	.	.	GO:0016787^molecular_function^hydrolase activity
TR14969|c1_g2	1.65385	0.0065937	up	1.09441	0.637528	2.45884	2.99011	.	.	.	.	.	.	.	.
TR14970|c0_g1	1.33922	0.0120757	up	3.20861	2.78387	4.6778	10.5484	.	.	.	.	.	.	.	.
TR14979|c0_g1	3.81228	0.00101775	up	0.348221	0.191258	1.61924	5.98021	TAR1_KLULA^TAR1_KLULA^Q:64-192,H:35-76^69.77%ID^E:2e-10^RecName: Full=Protein TAR1;^Eukaryota; Fungi; Dikarya; Ascomycota; Saccharomycotina; Saccharomycetes; Saccharomycetales; Saccharomycetaceae; Kluyveromyces	.	.	.	.	NOG79861^Cytochrome c oxidase polypeptide VIa	GO:0005739^cellular_component^mitochondrion	.
TR14979|c0_g2	2.7588	0.0101973	up	0.24873	0.0637528	1.01952	1.07976	.	.	.	.	.	.	.	.
TR14983|c0_g1	1.90322	0.00749165	up	0.348221	0.297513	1.01952	1.41199	.	.	.	.	.	.	.	.
TR14995|c0_g1	-1.20188	0.0478521	down	2.7609	5.35523	1.31938	2.24258	WDR4_DICDI^WDR4_DICDI^Q:380-1066,H:19-249^29.22%ID^E:8e-20^RecName: Full=tRNA (guanine-N(7)-)-methyltransferase non-catalytic subunit wdr4 {ECO:0000255|HAMAP-Rule:MF_03056};^Eukaryota; Amoebozoa; Mycetozoa; Dictyosteliida; Dictyostelium	335-1672[+]	PF00400.27^WD40^WD domain, G-beta repeat^61-90^E:8.5e-08`PF00400.27^WD40^WD domain, G-beta repeat^154-179^E:0.087`PF00400.27^WD40^WD domain, G-beta repeat^197-233^E:1.2e-05	.	.	.	.	GO:0005515^molecular_function^protein binding
TR14999|c0_g1	1.66928	0.00843155	up	15.9187	3.25139	27.8869	33.0573	FINC_HUMAN^FINC_HUMAN^Q:277-5910,H:19-1896^89.64%ID^E:0^RecName: Full=Fibronectin;^Eukaryota; Metazoa; Chordata; Craniata; Vertebrata; Euteleostomi; Mammalia; Eutheria; Euarchontoglires; Primates; Haplorrhini; Catarrhini; Hominidae; Homo`FINC_HUMAN^FINC_H	1-7020[+]	PF00039.13^fn1^Fibronectin type I domain^126-161^E:6.1e-11`PF00039.13^fn1^Fibronectin type I domain^171-209^E:8.4e-15`PF00039.13^fn1^Fibronectin type I domain^215-253^E:5e-13`PF00039.13^fn1^Fibronectin type I domain^260-299^E:3.8e-15`PF00039.13^fn1^Fibron	.	.	.	.	GO:0005576^cellular_component^extracellular region`GO:0005515^molecular_function^protein binding
TR15003|c0_g1	1.40617	0.0229782	up	1.36801	0.658779	2.45884	2.90705	.	.	.	.	.	.	.	.
TR15007|c0_g1	1.5489	0.0121127	up	0.895427	0.786284	1.79915	3.15622	DNJ11_ARATH^DNJ11_ARATH^Q:263-54,H:64-134^50%ID^E:2e-15^RecName: Full=Chaperone protein dnaJ 11, chloroplastic;^Eukaryota; Viridiplantae; Streptophyta; Embryophyta; Tracheophyta; Spermatophyta; Magnoliophyta; eudicotyledons; Gunneridae; Pentapetalae; rosi	3-578[-]	PF00226.26^DnaJ^DnaJ domain^108-171^E:2.3e-18	.	.	.	.	.
TR15020|c1_g1	3.99104	0.000709866	up	0.223857	0.0212509	2.09901	1.74423	YL54B_YEAST^YL54B_YEAST^Q:170-75,H:21-52^84.38%ID^E:7e-12^RecName: Full=Putative uncharacterized protein YLR154W-B;^Eukaryota; Fungi; Dikarya; Ascomycota; Saccharomycotina; Saccharomycetes; Saccharomycetales; Saccharomycetaceae; Saccharomyces`YL54B_YEAST^	.	.	.	.	.	.	.
TR15026|c0_g1	-1.33946	0.00420787	down	10.9938	10.5617	4.43791	4.06987	SGMR1_TARGR^SGMR1_TARGR^Q:882-595,H:77-172^34.38%ID^E:5e-08^RecName: Full=Sigma non-opioid intracellular receptor 1;^Eukaryota; Metazoa; Chordata; Craniata; Vertebrata; Euteleostomi; Amphibia; Batrachia; Caudata; Salamandroidea; Salamandridae; Pleurodelin	1737-2162[-]	.	.	ExpAA=24.64^PredHel=1^Topology=o101-123i	.	.	.
TR15042|c0_g1	1.84696	0.00708466	up	1.1939	0.701281	2.99859	3.82069	.	.	.	.	.	.	.	.
TR15045|c0_g1	1.74695	0.004618	up	10.2477	2.44386	14.6931	27.9077	.	.	.	.	.	.	.	.
TR15045|c0_g2	1.41013	0.0251576	up	6.59133	1.97634	9.47554	13.2894	.	.	.	.	.	.	.	.
TR15050|c0_g1	1.45779	0.00408604	up	3.08425	1.42381	4.6778	7.72444	CIPK5_ORYSJ^CIPK5_ORYSJ^Q:73-1368,H:9-439^58.05%ID^E:4e-177^RecName: Full=CBL-interacting protein kinase 5;^Eukaryota; Viridiplantae; Streptophyta; Embryophyta; Tracheophyta; Spermatophyta; Magnoliophyta; Liliopsida; Poales; Poaceae; BEP clade; Ehrhartoid	1-1377[+]	PF00069.20^Pkinase^Protein kinase domain^28-285^E:5.5e-73`PF07714.12^Pkinase_Tyr^Protein tyrosine kinase^30-280^E:5.1e-40`PF14531.1^Kinase-like^Kinase-like^125-273^E:1.9e-07`PF03822.9^NAF^NAF domain^324-385^E:1e-19	.	.	.	.	GO:0004672^molecular_function^protein kinase activity`GO:0005524^molecular_function^ATP binding`GO:0006468^biological_process^protein phosphorylation`GO:0007165^biological_process^signal transduction
TR15059|c0_g1	-1.15112	0.0390237	down	5.94464	8.41537	4.49788	1.91035	NU98B_ARATH^NU98B_ARATH^Q:1120-35,H:1-434^46.15%ID^E:2e-56^RecName: Full=Nuclear pore complex protein NUP98B {ECO:0000303|PubMed:21189294};^Eukaryota; Viridiplantae; Streptophyta; Embryophyta; Tracheophyta; Spermatophyta; Magnoliophyta; eudicotyledons; Gu	2-1120[-]	.	.	.	.	.	.
TR15068|c0_g1	-1.13356	0.0256693	down	4.62637	4.90896	2.3389	1.9934	.	207-2021[+]	PF06101.6^DUF946^Plant protein of unknown function (DUF946)^27-602^E:4.3e-249	.	.	.	.	.
TR15094|c0_g1	-1.68512	0.000673639	down	22.3857	31.2176	6.41698	10.2993	.	90-1493[+]	.	.	.	.	.	.
TR15100|c0_g2	-1.67302	0.00173312	down	6.24311	7.73534	1.13946	3.32234	TPL_ARATH^TPL_ARATH^Q:2-3361,H:10-1131^73.35%ID^E:0^RecName: Full=Protein TOPLESS;^Eukaryota; Viridiplantae; Streptophyta; Embryophyta; Tracheophyta; Spermatophyta; Magnoliophyta; eudicotyledons; Gunneridae; Pentapetalae; rosids; malvids; Brassicales; Bra	2-3364[+]	PF00400.27^WD40^WD domain, G-beta repeat^440-474^E:2.5e-07`PF00400.27^WD40^WD domain, G-beta repeat^481-517^E:0.0029`PF00400.27^WD40^WD domain, G-beta repeat^899-935^E:2.2e-05	.	.	.	.	GO:0005515^molecular_function^protein binding
TR15105|c0_g1	1.38341	0.00657487	up	5.29794	1.59382	8.15616	9.8009	.	.	.	.	.	.	.	.
TR15118|c0_g1	2.95028	0.000152815	up	0.273603	0.255011	1.85913	2.24258	.	241-627[+]	.	.	.	.	.	.
TR15124|c0_g1	-1.8146	0.0010633	down	18.0826	24.7786	7.49647	4.65128	BAME1_ARATH^BAME1_ARATH^Q:410-3232,H:42-981^70.58%ID^E:0^RecName: Full=Leucine-rich repeat receptor-like serine/threonine-protein kinase BAM1;^Eukaryota; Viridiplantae; Streptophyta; Embryophyta; Tracheophyta; Spermatophyta; Magnoliophyta; eudicotyledons;	293-3304[+]	PF08263.7^LRRNT_2^Leucine rich repeat N-terminal domain^25-65^E:1.1e-09`PF13504.1^LRR_7^Leucine rich repeat^93-105^E:15000`PF13504.1^LRR_7^Leucine rich repeat^118-126^E:15000`PF13504.1^LRR_7^Leucine rich repeat^142-154^E:270`PF13516.1^LRR_6^Leucine Rich r	sigP:1^20^0.817^YES	ExpAA=25.47^PredHel=1^Topology=o638-657i	.	.	GO:0005515^molecular_function^protein binding`GO:0004672^molecular_function^protein kinase activity`GO:0006468^biological_process^protein phosphorylation`GO:0005524^molecular_function^ATP binding
TR15133|c0_g1	3.20583	0.000255959	up	170.255	11.263	1189.66	485.062	YCX91_PHAAO^YCX91_PHAAO^Q:3-173,H:35-91^92.98%ID^E:1e-31^RecName: Full=Uncharacterized protein ORF91;^Eukaryota; Viridiplantae; Streptophyta; Embryophyta; Tracheophyta; Spermatophyta; Magnoliophyta; Liliopsida; Asparagales; Orchidaceae; Epidendroideae; Va	.	.	.	.	.	GO:0009507^cellular_component^chloroplast	.
TR15199|c0_g1	-1.31533	0.0170056	down	3.60658	6.22652	2.57879	1.32894	RS2_MAIZE^RS2_MAIZE^Q:1699-1277,H:1-141^77.3%ID^E:6e-59^RecName: Full=Protein rough sheath 2;^Eukaryota; Viridiplantae; Streptophyta; Embryophyta; Tracheophyta; Spermatophyta; Magnoliophyta; Liliopsida; Poales; Poaceae; PACMAD clade; Panicoideae; Andropog	95-1699[-]	PF00249.26^Myb_DNA-binding^Myb-like DNA-binding domain^4-53^E:2.8e-13`PF13921.1^Myb_DNA-bind_6^Myb-like DNA-binding domain^7-68^E:7.1e-14`PF00249.26^Myb_DNA-binding^Myb-like DNA-binding domain^59-103^E:1.8e-08`PF13921.1^Myb_DNA-bind_6^Myb-like DNA-binding	.	.	.	.	GO:0003682^molecular_function^chromatin binding
TR15209|c0_g1	1.39835	0.0110635	up	3.92993	1.2113	5.81726	7.72444	.	90-518[+]	PF00903.20^Glyoxalase^Glyoxalase/Bleomycin resistance protein/Dioxygenase superfamily^13-132^E:1.5e-11`PF12681.2^Glyoxalase_2^Glyoxalase-like domain^18-133^E:4.7e-18	.	.	.	.	.
TR15216|c0_g1	-1.85286	0.000354139	down	4.02942	10.4555	1.55927	2.49175	SEC_ARATH^SEC_ARATH^Q:2003-543,H:491-977^78.44%ID^E:0^RecName: Full=Probable UDP-N-acetylglucosamine--peptide N-acetylglucosaminyltransferase SEC;^Eukaryota; Viridiplantae; Streptophyta; Embryophyta; Tracheophyta; Spermatophyta; Magnoliophyta; eudicotyled	540-2003[-]	PF13844.1^Glyco_transf_41^Glycosyl transferase family 41^102-256^E:8.3e-67`PF13844.1^Glyco_transf_41^Glycosyl transferase family 41^268-462^E:2.1e-71	.	.	.	.	.
TR15220|c0_g2	-1.6959	0.0499229	down	1.11928	1.29631	0.479774	0.249175	.	.	.	.	.	.	.	.
TR15223|c3_g1	1.03824	0.02982	up	5.24819	2.40135	7.79633	7.89056	GDL62_ARATH^GDL62_ARATH^Q:18-644,H:120-347^31.58%ID^E:2e-28^RecName: Full=GDSL esterase/lipase At4g10955;^Eukaryota; Viridiplantae; Streptophyta; Embryophyta; Tracheophyta; Spermatophyta; Magnoliophyta; eudicotyledons; Gunneridae; Pentapetalae; rosids; ma	3-689[+]	.	.	.	.	.	.
TR15258|c0_g1	1.57624	0.00411836	up	17.3365	4.5902	22.3695	43.0243	BCP_PEA^BCP_PEA^Q:612-274,H:12-122^49.56%ID^E:2e-26^RecName: Full=Blue copper protein;^Eukaryota; Viridiplantae; Streptophyta; Embryophyta; Tracheophyta; Spermatophyta; Magnoliophyta; eudicotyledons; Gunneridae; Pentapetalae; rosids; fabids; Fabales; Faba	2-310[+]	.	.	.	.	.	.
TR15272|c0_g1	-1.07318	0.0123939	down	10.969	15.4282	6.47695	6.06327	WRP73_HUMAN^WRP73_HUMAN^Q:116-1354,H:1-443^47.97%ID^E:4e-141^RecName: Full=WD repeat-containing protein WRAP73;^Eukaryota; Metazoa; Chordata; Craniata; Vertebrata; Euteleostomi; Mammalia; Eutheria; Euarchontoglires; Primates; Haplorrhini; Catarrhini; Homi	116-1399[+]	PF00400.27^WD40^WD domain, G-beta repeat^225-247^E:0.0014	.	.	.	.	GO:0005515^molecular_function^protein binding
TR15274|c1_g1	1.23794	0.0471836	up	1.16903	0.722531	1.73918	2.74093	NLTP_PINTA^NLTP_PINTA^Q:598-230,H:1-123^81.3%ID^E:4e-52^RecName: Full=Non-specific lipid-transfer protein;^Eukaryota; Viridiplantae; Streptophyta; Embryophyta; Tracheophyta; Spermatophyta; Pinidae; Pinales; Pinaceae; Pinus; Pinus	227-598[-]	PF14368.1^LTP_2^Probable lipid transfer^18-108^E:1.2e-06`PF00234.17^Tryp_alpha_amyl^Protease inhibitor/seed storage/LTP family^34-107^E:6.4e-06	sigP:1^30^0.684^YES	ExpAA=19.93^PredHel=1^Topology=i7-26o	.	.	.
TR15279|c0_g1	-1.50975	0.00788402	down	3.10912	7.45907	2.03904	1.66117	RFA1C_ARATH^RFA1C_ARATH^Q:247-2427,H:1-728^51.46%ID^E:0^RecName: Full=Replication protein A 70 kDa DNA-binding subunit C;^Eukaryota; Viridiplantae; Streptophyta; Embryophyta; Tracheophyta; Spermatophyta; Magnoliophyta; eudicotyledons; Gunneridae; Pentapet	247-2820[+]	PF04057.7^Rep-A_N^Replication factor-A protein 1, N-terminal domain^5-99^E:1.7e-30`PF01336.20^tRNA_anti-codon^OB-fold nucleic acid binding domain^310-389^E:1.3e-10`PF08646.5^Rep_fac-A_C^Replication factor-A C terminal domain^581-730^E:1e-51`PF13917.1^zf-C	.	.	.	.	GO:0003677^molecular_function^DNA binding`GO:0006260^biological_process^DNA replication`GO:0005634^cellular_component^nucleus`GO:0003676^molecular_function^nucleic acid binding`GO:0008270^molecular_function^zinc ion binding
TR15316|c0_g2	-1.61273	0.00191057	down	4.27815	7.92659	2.45884	1.49505	NIA_CICIN^NIA_CICIN^Q:609-1505,H:88-387^68.11%ID^E:6e-145^RecName: Full=Nitrate reductase [NADH];^Eukaryota; Viridiplantae; Streptophyta; Embryophyta; Tracheophyta; Spermatophyta; Magnoliophyta; eudicotyledons; Gunneridae; Pentapetalae; asterids; campanul	330-1538[+]	PF00174.14^Oxidored_molyb^Oxidoreductase molybdopterin binding domain^150-324^E:7.7e-45`PF03404.11^Mo-co_dimer^Mo-co oxidoreductase dimerisation domain^352-393^E:1.3e-06	.	.	.	.	GO:0009055^molecular_function^electron carrier activity`GO:0055114^biological_process^oxidation-reduction process`GO:0016491^molecular_function^oxidoreductase activity`GO:0030151^molecular_function^molybdenum ion binding
TR15322|c0_g1	1.57089	0.0107875	up	14.2771	3.03888	26.5675	24.8345	CO1A1_HUMAN^CO1A1_HUMAN^Q:1043-228,H:1193-1464^100%ID^E:6e-171^RecName: Full=Collagen alpha-1(I) chain;^Eukaryota; Metazoa; Chordata; Craniata; Vertebrata; Euteleostomi; Mammalia; Eutheria; Euarchontoglires; Primates; Haplorrhini; Catarrhini; Hominidae; H	651-3980[+]	.	.	.	.	.	.
TR15329|c2_g1	1.11916	0.027868	up	4.02942	1.80633	5.93721	6.72774	.	.	.	.	.	.	.	.
TR15343|c0_g1	-1.15763	0.0179202	down	8.00909	15.3857	5.33749	5.14963	WDR75_XENLA^WDR75_XENLA^Q:3056-600,H:8-767^25.21%ID^E:7e-48^RecName: Full=WD repeat-containing protein 75;^Eukaryota; Metazoa; Chordata; Craniata; Vertebrata; Euteleostomi; Amphibia; Batrachia; Anura; Pipoidea; Pipidae; Xenopodinae; Xenopus; Xenopus	597-3053[-]	PF00400.27^WD40^WD domain, G-beta repeat^41-84^E:0.0054	.	.	.	.	GO:0005515^molecular_function^protein binding
TR15347|c0_g2	-1.57286	0.00201534	down	8.50655	26.2024	5.93721	5.73104	SPY_SOLLC^SPY_SOLLC^Q:3359-831,H:46-898^79.48%ID^E:0^RecName: Full=Probable UDP-N-acetylglucosamine--peptide N-acetylglucosaminyltransferase SPINDLY;^Eukaryota; Viridiplantae; Streptophyta; Embryophyta; Tracheophyta; Spermatophyta; Magnoliophyta; eudicoty	699-3743[-]	PF00515.23^TPR_1^Tetratricopeptide repeat^166-198^E:0.003`PF07719.12^TPR_2^Tetratricopeptide repeat^166-198^E:0.018`PF00515.23^TPR_1^Tetratricopeptide repeat^199-232^E:0.00099`PF07719.12^TPR_2^Tetratricopeptide repeat^201-232^E:0.0074`PF13414.1^TPR_11^TPR	.	.	.	.	GO:0005515^molecular_function^protein binding
TR15369|c0_g1	-2.05827	0.0326065	down	0.420854	0.824365	0.171704	0.0796917	CKX6_ARATH^CKX6_ARATH^Q:435-1,H:41-189^60.4%ID^E:1e-51^RecName: Full=Cytokinin dehydrogenase 6;^Eukaryota; Viridiplantae; Streptophyta; Embryophyta; Tracheophyta; Spermatophyta; Magnoliophyta; eudicotyledons; Gunneridae; Pentapetalae; rosids; malvids; Bra	1-498[-]	PF01565.18^FAD_binding_4^FAD binding domain^53-164^E:4e-17	sigP:1^15^0.557^YES	.	.	.	GO:0008762^molecular_function^UDP-N-acetylmuramate dehydrogenase activity`GO:0016491^molecular_function^oxidoreductase activity`GO:0050660^molecular_function^flavin adenine dinucleotide binding`GO:0055114^biological_process^oxidation-reduction process
TR15372|c0_g1	1.42576	0.00310414	up	2.36293	2.40135	4.31797	8.55503	.	.	.	.	.	.	.	.
TR15373|c0_g1	-1.41061	0.0292664	down	1.39289	3.4639	1.13946	0.664468	LYK3_ARATH^LYK3_ARATH^Q:2044-143,H:21-651^54.32%ID^E:0^RecName: Full=LysM domain receptor-like kinase 3;^Eukaryota; Viridiplantae; Streptophyta; Embryophyta; Tracheophyta; Spermatophyta; Magnoliophyta; eudicotyledons; Gunneridae; Pentapetalae; rosids; mal	140-2164[-]	PF01476.15^LysM^LysM domain^169-206^E:2.1e-06`PF00069.20^Pkinase^Protein kinase domain^366-642^E:5.7e-47`PF07714.12^Pkinase_Tyr^Protein tyrosine kinase^367-643^E:6e-49	sigP:1^36^0.462^YES	ExpAA=52.34^PredHel=2^Topology=o10-32i251-273o	.	.	GO:0004672^molecular_function^protein kinase activity`GO:0005524^molecular_function^ATP binding`GO:0006468^biological_process^protein phosphorylation
TR15390|c0_g1	1.68254	0.000867709	up	130.409	48.5159	255.12	319.194	.	.	.	.	.	.	.	.
TR15417|c0_g1	-1.01054	0.0355476	down	5.07408	12.5168	4.258	4.48516	C3H30_ARATH^C3H30_ARATH^Q:235-2412,H:40-710^43.09%ID^E:2e-165^RecName: Full=Zinc finger CCCH domain-containing protein 30;^Eukaryota; Viridiplantae; Streptophyta; Embryophyta; Tracheophyta; Spermatophyta; Magnoliophyta; eudicotyledons; Gunneridae; Pentape	142-2427[+]	PF12796.2^Ank_2^Ankyrin repeats (3 copies)^59-153^E:2.6e-09`PF00023.25^Ank^Ankyrin repeat^84-116^E:0.00017`PF12796.2^Ank_2^Ankyrin repeats (3 copies)^87-183^E:4.7e-09`PF00023.25^Ank^Ankyrin repeat^122-154^E:0.0032`PF00642.19^zf-CCCH^Zinc finger C-x8-C-x5-	.	.	.	.	GO:0005515^molecular_function^protein binding`GO:0046872^molecular_function^metal ion binding
TR15466|c0_g1	-1.07543	0.0239305	down	7.93447	15.1519	4.6778	6.31245	YAKA_DICDI^YAKA_DICDI^Q:252-1535,H:139-565^49.42%ID^E:3e-127^RecName: Full=Probable serine/threonine-protein kinase yakA;^Eukaryota; Amoebozoa; Mycetozoa; Dictyosteliida; Dictyostelium	3-3257[+]	PF00069.20^Pkinase^Protein kinase domain^151-494^E:1.5e-50`PF07714.12^Pkinase_Tyr^Protein tyrosine kinase^153-376^E:7.2e-21	.	.	.	.	GO:0004672^molecular_function^protein kinase activity`GO:0005524^molecular_function^ATP binding`GO:0006468^biological_process^protein phosphorylation
TR15470|c0_g1	1.05245	0.0471675	up	3.10912	2.78387	6.23707	5.98021	.	.	.	.	.	.	.	.
TR15470|c1_g1	1.41311	0.00117059	up	8.15833	9.83918	20.5703	27.4093	FOSB_BACLD^FOSB_BACLD^Q:320-694,H:9-126^30.3%ID^E:6e-06^RecName: Full=Metallothiol transferase FosB {ECO:0000255|HAMAP-Rule:MF_01512};^Bacteria; Firmicutes; Bacilli; Bacillales; Bacillaceae; Bacillus	257-697[+]	PF00903.20^Glyoxalase^Glyoxalase/Bleomycin resistance protein/Dioxygenase superfamily^22-140^E:2.6e-11`PF13669.1^Glyoxalase_4^Glyoxalase/Bleomycin resistance protein/Dioxygenase superfamily^23-121^E:5.1e-08`PF12681.2^Glyoxalase_2^Glyoxalase-like domain^28	.	.	.	.	.
TR15470|c1_g2	1.65587	0.000103512	up	30.1709	19.7209	68.1879	89.0387	.	.	.	.	.	.	.	.
TR15476|c0_g1	1.01886	0.0357541	up	6.81519	3.08138	8.51599	11.5451	.	226-870[-]	PF05678.9^VQ^VQ motif^79-108^E:6.4e-14	.	.	.	.	.
TR15481|c0_g1	2.08678	0.000105093	up	4.97459	2.2526	14.3932	16.2795	PER5_VITVI^PER5_VITVI^Q:1208-282,H:28-329^61.81%ID^E:3e-121^RecName: Full=Peroxidase 5 {ECO:0000250|UniProtKB:P22195};^Eukaryota; Viridiplantae; Streptophyta; Embryophyta; Tracheophyta; Spermatophyta; Magnoliophyta; eudicotyledons; Gunneridae; Pentapetala	279-1364[-]	PF00141.18^peroxidase^Peroxidase^72-319^E:1.1e-72	.	.	.	.	GO:0004601^molecular_function^peroxidase activity`GO:0020037^molecular_function^heme binding`GO:0006979^biological_process^response to oxidative stress`GO:0055114^biological_process^oxidation-reduction process
TR15495|c0_g1	1.62297	0.0133247	up	1.59187	0.46752	2.51882	3.82069	BGH3_HUMAN^BGH3_HUMAN^Q:2348-567,H:90-683^100%ID^E:0^RecName: Full=Transforming growth factor-beta-induced protein ig-h3;^Eukaryota; Metazoa; Chordata; Craniata; Vertebrata; Euteleostomi; Mammalia; Eutheria; Euarchontoglires; Primates; Haplorrhini; Catarr	564-2348[-]	PF02469.17^Fasciclin^Fasciclin domain^34-147^E:3.6e-27`PF02469.17^Fasciclin^Fasciclin domain^163-284^E:1.5e-30`PF02469.17^Fasciclin^Fasciclin domain^298-411^E:9.8e-16`PF02469.17^Fasciclin^Fasciclin domain^425-545^E:1.4e-31	.	.	.	.	.
TR15496|c0_g1	1.35298	0.0022951	up	8.1832	4.29269	14.9929	16.8609	EA6_ARATH^EA6_ARATH^Q:1691-324,H:42-474^45.75%ID^E:2e-134^RecName: Full=Probable glucan endo-1,3-beta-glucosidase A6;^Eukaryota; Viridiplantae; Streptophyta; Embryophyta; Tracheophyta; Spermatophyta; Magnoliophyta; eudicotyledons; Gunneridae; Pentapetalae	315-1805[-]	PF00332.13^Glyco_hydro_17^Glycosyl hydrolases family 17^39-360^E:1.8e-102`PF07983.8^X8^X8 domain^408-479^E:2.2e-16	.	ExpAA=20.87^PredHel=1^Topology=i12-34o	.	.	GO:0004553^molecular_function^hydrolase activity, hydrolyzing O-glycosyl compounds`GO:0005975^biological_process^carbohydrate metabolic process
TR15501|c0_g1	-1.54018	0.000560379	down	52.8302	111.674	31.785	24.7514	Y4837_ARATH^Y4837_ARATH^Q:414-1802,H:37-509^32.53%ID^E:1e-35^RecName: Full=KH domain-containing protein At4g18375;^Eukaryota; Viridiplantae; Streptophyta; Embryophyta; Tracheophyta; Spermatophyta; Magnoliophyta; eudicotyledons; Gunneridae; Pentapetalae; r	288-2189[+]	PF00013.24^KH_1^KH domain^44-97^E:1.3e-12`PF13014.1^KH_3^KH domain^52-92^E:8.9e-10`PF00013.24^KH_1^KH domain^136-203^E:4e-16`PF13014.1^KH_3^KH domain^145-191^E:2.4e-10`PF00013.24^KH_1^KH domain^300-350^E:4.1e-13`PF13014.1^KH_3^KH domain^308-348^E:7.2e-09`	.	.	.	.	GO:0003723^molecular_function^RNA binding
TR15503|c0_g1	1.17663	0.00522883	up	6.49184	4.35644	12.2942	12.2096	RA213_ARATH^RA213_ARATH^Q:852-490,H:56-167^63.64%ID^E:7e-33^RecName: Full=Ethylene-responsive transcription factor RAP2-13;^Eukaryota; Viridiplantae; Streptophyta; Embryophyta; Tracheophyta; Spermatophyta; Magnoliophyta; eudicotyledons; Gunneridae; Pentap	127-1353[-]	PF00847.15^AP2^AP2 domain^194-244^E:2.9e-18	.	.	.	.	GO:0003700^molecular_function^sequence-specific DNA binding transcription factor activity`GO:0006355^biological_process^regulation of transcription, DNA-templated
TR15518|c0_g1	1.73897	0.0138542	up	2.93501	0.850037	5.39746	7.22609	.	.	.	.	.	.	.	.
TR15541|c0_g1	2.96758	0.000252253	up	1.21877	0.148756	4.49788	6.14633	.	.	.	.	.	.	.	.
TR15542|c0_g1	1.02247	0.0474413	up	10.2228	3.71891	10.0753	18.2729	C94B3_ARATH^C94B3_ARATH^Q:1083-1,H:34-373^52.89%ID^E:6e-122^RecName: Full=Cytochrome P450 94B3;^Eukaryota; Viridiplantae; Streptophyta; Embryophyta; Tracheophyta; Spermatophyta; Magnoliophyta; eudicotyledons; Gunneridae; Pentapetalae; rosids; malvids; Bra	1-1284[-]	PF00067.17^p450^Cytochrome P450^70-425^E:9.2e-48	.	ExpAA=38.84^PredHel=2^Topology=o31-53i66-83o	.	.	GO:0005506^molecular_function^iron ion binding`GO:0016705^molecular_function^oxidoreductase activity, acting on paired donors, with incorporation or reduction of molecular oxygen`GO:0020037^molecular_function^heme binding`GO:0055114^biological_process^oxi
TR15562|c0_g1	-1.46451	0.0383816	down	1.54212	3.10263	1.37935	0.249175	BAM2_ARATH^BAM2_ARATH^Q:1-624,H:323-530^75.48%ID^E:2e-109^RecName: Full=Beta-amylase 2, chloroplastic;^Eukaryota; Viridiplantae; Streptophyta; Embryophyta; Tracheophyta; Spermatophyta; Magnoliophyta; eudicotyledons; Gunneridae; Pentapetalae; rosids; malvi	1-633[+]	PF01373.12^Glyco_hydro_14^Glycosyl hydrolase family 14^2-194^E:4e-36	.	.	.	.	GO:0016161^molecular_function^beta-amylase activity`GO:0000272^biological_process^polysaccharide catabolic process
TR15567|c0_g1	-1.32256	0.0136725	down	4.57662	7.90534	2.57879	2.4087	.	3-329[-]	.	.	.	.	.	.
TR15570|c0_g1	1.20078	0.00965837	up	1.98984	2.12509	5.99718	3.4054	B3GT6_ARATH^B3GT6_ARATH^Q:239-1405,H:17-399^68.72%ID^E:0^RecName: Full=Probable beta-1,3-galactosyltransferase 6;^Eukaryota; Viridiplantae; Streptophyta; Embryophyta; Tracheophyta; Spermatophyta; Magnoliophyta; eudicotyledons; Gunneridae; Pentapetalae; ro	194-1408[+]	PF13334.1^DUF4094^Domain of unknown function (DUF4094)^14-109^E:7.5e-34`PF01762.16^Galactosyl_T^Galactosyltransferase^149-346^E:1.1e-46	.	ExpAA=21.93^PredHel=1^Topology=i17-39o	.	.	GO:0008378^molecular_function^galactosyltransferase activity`GO:0006486^biological_process^protein glycosylation`GO:0016020^cellular_component^membrane
TR15580|c1_g4	1.74938	0.000946861	up	1.31827	0.807535	3.47836	3.65457	.	.	.	.	.	.	.	.
TR1559|c0_g2	2.33151	0.0264587	up	0.174111	0.510022	1.31938	2.15952	.	493-1038[-]	.	.	.	.	.	.
TR15605|c0_g1	-1.30714	0.0159382	down	3.88018	11.943	3.47836	2.90705	ETUD1_MOUSE^ETUD1_MOUSE^Q:3485-309,H:19-1125^37.18%ID^E:0^RecName: Full=Elongation factor Tu GTP-binding domain-containing protein 1;^Eukaryota; Metazoa; Chordata; Craniata; Vertebrata; Euteleostomi; Mammalia; Eutheria; Euarchontoglires; Glires; Rodentia;	3469-3774[+]	.	.	.	.	.	.
TR15610|c0_g1	-1.04377	0.0495972	down	3.35785	4.20768	1.9191	1.74423	HMG15_ARATH^HMG15_ARATH^Q:450-1406,H:13-332^36.5%ID^E:1e-58^RecName: Full=High mobility group B protein 15;^Eukaryota; Viridiplantae; Streptophyta; Embryophyta; Tracheophyta; Spermatophyta; Magnoliophyta; eudicotyledons; Gunneridae; Pentapetalae; rosids;	192-1871[+]	PF01388.16^ARID^ARID/BRIGHT DNA binding domain^106-190^E:2.8e-17`PF09011.5^HMG_box_2^HMG-box domain^333-403^E:1.7e-09`PF00505.14^HMG_box^HMG (high mobility group) box^337-403^E:1.1e-11	.	.	.	.	GO:0003677^molecular_function^DNA binding
TR15613|c0_g1	1.56767	0.00892871	up	0.746189	0.871288	2.15898	2.65787	DFRA_VITVI^DFRA_VITVI^Q:1279-287,H:4-325^46.99%ID^E:2e-96^RecName: Full=Dihydroflavonol-4-reductase;^Eukaryota; Viridiplantae; Streptophyta; Embryophyta; Tracheophyta; Spermatophyta; Magnoliophyta; eudicotyledons; Gunneridae; Pentapetalae; rosids; Vitales	281-1384[-]	PF08659.5^KR^KR domain^39-169^E:3.5e-08`PF00106.20^adh_short^short chain dehydrogenase^39-166^E:3.7e-07`PF01370.16^Epimerase^NAD dependent epimerase/dehydratase family^40-293^E:3.4e-29`PF13460.1^NAD_binding_10^NADH(P)-binding^40-171^E:3.3e-13`PF05368.8^Nm	.	.	.	.	GO:0016491^molecular_function^oxidoreductase activity`GO:0008152^biological_process^metabolic process`GO:0003824^molecular_function^catalytic activity`GO:0050662^molecular_function^coenzyme binding`GO:0009058^biological_process^biosynthetic process`GO:000
TR15641|c1_g1	2.45043	0.00619535	up	0.447713	0.297513	2.87865	1.16282	TAR1_KLULA^TAR1_KLULA^Q:171-1,H:7-63^78.95%ID^E:7e-22^RecName: Full=Protein TAR1;^Eukaryota; Fungi; Dikarya; Ascomycota; Saccharomycotina; Saccharomycetes; Saccharomycetales; Saccharomycetaceae; Kluyveromyces	.	.	.	.	NOG79861^Cytochrome c oxidase polypeptide VIa	GO:0005739^cellular_component^mitochondrion	.
TR15645|c0_g1	1.36775	0.00841	up	2.03958	1.14755	3.65828	4.56822	.	.	.	.	.	.	.	.
TR15664|c0_g1	1.59448	0.000379843	up	3.73094	2.48636	8.15616	10.6315	.	517-1167[-]	PF00582.21^Usp^Universal stress protein family^55-206^E:6.9e-24	.	.	.	.	GO:0006950^biological_process^response to stress
TR15677|c0_g1	-1.15478	0.0376946	down	3.45734	5.18523	1.73918	2.15952	MED14_ARATH^MED14_ARATH^Q:97-3096,H:704-1655^56.27%ID^E:0^RecName: Full=Mediator of RNA polymerase II transcription subunit 14;^Eukaryota; Viridiplantae; Streptophyta; Embryophyta; Tracheophyta; Spermatophyta; Magnoliophyta; eudicotyledons; Gunneridae; Pe	1-3099[+]	.	.	.	.	.	.
[truncated: 1,617 more rows]

## Sheet: 7d nonhydrogen vs hydrogen DEG
Gene_ID	log2FC	P Value	regulated	NonHydrogen7daysfirst	NonHydrogen7dayssecond	Hydrogen7daysfirst	Hydrogen7dayssecond	sprot_Top_BLASTX_hit	prot_coords	Pfam	SignalP	TmHMM	eggnog	gene_ontology_blast	gene_ontology_pfam
[truncated: 1,092 more rows]

## Sheet: 21d nonhydrogen vs hydrogen DEG
Gene_ID	log2FC	P Value	regulated	NonHydrogen21daysfirst	NonHydrogen21dayssecond	Hydrogen21daysfirst	Hydrogen21dayssecond	sprot_Top_BLASTX_hit	prot_coords	Pfam	SignalP	TmHMM	eggnog	gene_ontology_blast	gene_ontology_pfam
TR10183|c0_g1	2.71537	0.00255769	up	0.49424	1.01598	5.79797	4.15264	.	.	.	.	.	.	.	.
[truncated: 495 more rows]

## Sheet: 36d nonhydrogen vs hydrogen DEG
Gene_ID	log2FC	P Value	regulated	NonHydrogen36daysfirst	NonHydrogen36dayssecond	Hydrogen36daysfirst	Hydrogen36dayssecond	sprot_Top_BLASTX_hit	prot_coords	Pfam	SignalP	TmHMM	eggnog	gene_ontology_blast	gene_ontology_pfam
[truncated: 904 more rows]
