# Supplementary material for: Transcriptome Analysis of mRNA and miRNA in Somatic Embryos of Larix leptolepis Subjected to Hydrogen Treatment
Source: Int J Mol Sci. 2016 Nov 22;17(11):1951. doi: 10.3390/ijms17111951 (PMC5133945; doi:10.3390/ijms17111951)
Supplement: Supplementary file 1 [file ijms-17-01951-s001.zip › ijms-155406-Supplementary Materials/ESM_ijms-155406-supple-table S3.xlsx]

## Sheet: ROS related in all time points
gene ID	regulated	log2FC	P value	Time point of differential expression	sprot_Top_BLASTX_hit	Pfam	eggnog	gene_ontology_pfam
ROS-producing enzymes
TR15641|c1_g1	down	-2.86543	0.00117546	12hours	TAR1_YEAST^TAR1_YEAST^Q:355-80,H:24-116^56.99%ID^E:3e-22^RecName: Full=Protein TAR1;^Eukaryota; Fungi; Dikarya; Ascomycota; Saccharomycotina; Saccharomycetes; Saccharomycetales; Saccharomycetaceae; Saccharomyces	.	NOG79861^Cytochrome c oxidase polypeptide VIa	.
TR20474|c0_g1	up	1.21956	0.00623187	7days	PAO5_ARATH^PAO5_ARATH^Q:119-1609,H:1-469^37.98%ID^E:5e-96^RecName: Full=Probable polyamine oxidase 5;^Eukaryota; Viridiplantae; Streptophyta; Embryophyta; Tracheophyta; Spermatophyta; Magnoliophyta; eudicotyledons; Gunneridae; Pentapetalae; rosids; malvids; Brassicales; Brassicaceae; Camelineae; Arabidopsis`PAO5_ARATH^PAO5_ARATH^Q:1579-1806,H:447-531^58.82%ID^E:2e-21^RecName: Full=Probable polyam…	PF13450.1^NAD_binding_8^NAD(P)-binding Rossmann-like domain^11-75^E:9.4e-14`PF01593.19^Amino_oxidase^Flavin containing amine oxidoreductase^16-489^E:5.3e-51		GO:0016491^molecular_function^oxidoreductase activity`GO:0055114^biological_process^oxidation-reduction process
TR17449|c0_g1	down	-1.21686	0.0499944	48hours	PAO_MAIZE^PAO_MAIZE^Q:36-1421,H:27-494^55.65%ID^E:0^RecName: Full=Polyamine oxidase;^Eukaryota; Viridiplantae; Streptophyta; Embryophyta; Tracheophyta; Spermatophyta; Magnoliophyta; Liliopsida; Poales; Poaceae; PACMAD clade; Panicoideae; Andropogoneae; Zea	PF13450.1^NAD_binding_8^NAD(P)-binding Rossmann-like domain^23-79^E:2.3e-13`PF01593.19^Amino_oxidase^Flavin containing amine oxidoreductase^28-135^E:1.3e-17`PF01593.19^Amino_oxidase^Flavin containing amine oxidoreductase^228-459^E:1e-54		GO:0016491^molecular_function^oxidoreductase activity`GO:0055114^biological_process^oxidation-reduction process
TR14247|c0_g2	up	1.33648	0.0347285	48hours	COX1_HUMAN^COX1_HUMAN^Q:1605-67,H:1-513^92.01%ID^E:0^RecName: Full=Cytochrome c oxidase subunit 1;^Eukaryota; Metazoa; Chordata; Craniata; Vertebrata; Euteleostomi; Mammalia; Eutheria; Euarchontoglires; Primates; Haplorrhini; Catarrhini; Hominidae; Homo	.	COG0843^Cytochrome C oxidase, subunit I	.
TR14979|c0_g1	up	3.81228	0.00101775	48hours	TAR1_KLULA^TAR1_KLULA^Q:64-192,H:35-76^69.77%ID^E:2e-10^RecName: Full=Protein TAR1;^Eukaryota; Fungi; Dikarya; Ascomycota; Saccharomycotina; Saccharomycetes; Saccharomycetales; Saccharomycetaceae; Kluyveromyces	.	NOG79861^Cytochrome c oxidase polypeptide VIa	.
TR15641|c1_g1	up	2.45043	0.00619535	48hours	TAR1_YEAST^TAR1_YEAST^Q:355-80,H:24-116^56.99%ID^E:3e-22^RecName: Full=Protein TAR1;^Eukaryota; Fungi; Dikarya; Ascomycota; Saccharomycotina; Saccharomycetes; Saccharomycetales; Saccharomycetaceae; Saccharomyces	.	NOG79861^Cytochrome c oxidase polypeptide VIa	.
TR17852|c0_g1	up	3.32301	2.10091e-06	48hours	TAR1_KLULA^TAR1_KLULA^Q:190-2,H:7-69^60.32%ID^E:6e-10^RecName: Full=Protein TAR1;^Eukaryota; Fungi; Dikarya; Ascomycota; Saccharomycotina; Saccharomycetes; Saccharomycetales; Saccharomycetaceae; Kluyveromyces	.	NOG79861^Cytochrome c oxidase polypeptide VIa	.
TR17852|c0_g3	up	3.77554	2.58833e-06	48hours	TAR1_YEAST^TAR1_YEAST^Q:241-107,H:48-92^60%ID^E:2e-07^RecName: Full=Protein TAR1;^Eukaryota; Fungi; Dikarya; Ascomycota; Saccharomycotina; Saccharomycetes; Saccharomycetales; Saccharomycetaceae; Saccharomyces	.	NOG79861^Cytochrome c oxidase polypeptide VIa	.
TR20071|c2_g3	up	1.20265	0.0301696	48hours	COX2_MAIZE^COX2_MAIZE^Q:285-181,H:222-256^85.71%ID^E:2e-14^RecName: Full=Cytochrome c oxidase subunit 2;^Eukaryota; Viridiplantae; Streptophyta; Embryophyta; Tracheophyta; Spermatophyta; Magnoliophyta; Liliopsida; Poales; Poaceae; PACMAD clade; Panicoideae; Andropogoneae; Zea	.	.	.
TR20410|c0_g1	up	1.58233	0.0063763	48hours	COX2_MAIZE^COX2_MAIZE^Q:1581-1267,H:131-235^98.1%ID^E:2e-62^RecName: Full=Cytochrome c oxidase subunit 2;^Eukaryota; Viridiplantae; Streptophyta; Embryophyta; Tracheophyta; Spermatophyta; Magnoliophyta; Liliopsida; Poales; Poaceae; PACMAD clade; Panicoideae; Andropogoneae; Zea	.	.	.
TR20410|c1_g1	up	1.48294	0.00720276	48hours	COX2_ARATH^COX2_ARATH^Q:480-899,H:1-139^79.29%ID^E:1e-54^RecName: Full=Cytochrome c oxidase subunit 2;^Eukaryota; Viridiplantae; Streptophyta; Embryophyta; Tracheophyta; Spermatophyta; Magnoliophyta; eudicotyledons; Gunneridae; Pentapetalae; rosids; malvids; Brassicales; Brassicaceae; Camelineae; Arabidopsis	.	COG1622^Subunits I and II form the functional core of the enzyme complex. Electrons originating in cytochrome c are transferred via heme a and Cu(A) to the binuclear center formed by heme a3 and Cu(B) (By similarity)	.
TR20601|c1_g2	up	2.59338	1.66962e-05	48hours	COX1_SORBI^COX1_SORBI^Q:267-1841,H:1-525^95.62%ID^E:0^RecName: Full=Cytochrome c oxidase subunit 1;^Eukaryota; Viridiplantae; Streptophyta; Embryophyta; Tracheophyta; Spermatophyta; Magnoliophyta; Liliopsida; Poales; Poaceae; PACMAD clade; Panicoideae; Andropogoneae; Sorghum	PF00115.15^COX1^Cytochrome C and Quinol oxidase polypeptide I^13-460^E:1.4e-174	.	GO:0004129^molecular_function^cytochrome-c oxidase activity`GO:0005506^molecular_function^iron ion binding`GO:0009055^molecular_function^electron carrier activity`GO:0020037^molecular_function^heme binding`GO:0009060^biological_process^aerobic respiration`GO:0055114^biological_process^oxidation-reduction process`GO:0016021^cellular_component^integral component of membrane
TR20678|c0_g1	up	2.28819	0.000125848	48hours	COX3_ARATH^COX3_ARATH^Q:475-1269,H:1-265^93.96%ID^E:8e-155^RecName: Full=Cytochrome c oxidase subunit 3;^Eukaryota; Viridiplantae; Streptophyta; Embryophyta; Tracheophyta; Spermatophyta; Magnoliophyta; eudicotyledons; Gunneridae; Pentapetalae; rosids; malvids; Brassicales; Brassicaceae; Camelineae; Arabidopsis	.	COG1845^Cytochrome C Oxidase, Subunit III	.
TR23394|c0_g1	up	1.24852	0.00195213	48hours	CYC_FRIAG^CYC_FRIAG^Q:231-569,H:1-113^89.38%ID^E:9e-68^RecName: Full=Cytochrome c;^Eukaryota; Viridiplantae; Streptophyta; Embryophyta; Tracheophyta; Spermatophyta; Magnoliophyta; Liliopsida; Liliales; Liliaceae; Fritillaria	PF13442.1^Cytochrome_CBB3^Cytochrome C oxidase, cbb3-type, subunit III^11-107^E:2.1e-07`PF00034.16^Cytochrom_C^Cytochrome c^12-109^E:3.2e-12	.	GO:0009055^molecular_function^electron carrier activity`GO:0020037^molecular_function^heme binding
TR30022|c0_g2	up	1.0991	0.00828407	48hours	CX6B1_ARATH^CX6B1_ARATH^Q:470-685,H:119-190^81.94%ID^E:1e-40^RecName: Full=Cytochrome c oxidase subunit 6b-1;^Eukaryota; Viridiplantae; Streptophyta; Embryophyta; Tracheophyta; Spermatophyta; Magnoliophyta; eudicotyledons; Gunneridae; Pentapetalae; rosids; malvids; Brassicales; Brassicaceae; Camelineae; Arabidopsis	PF02297.12^COX6B^Cytochrome oxidase c subunit VIb^106-165^E:5.1e-18	.	GO:0004129^molecular_function^cytochrome-c oxidase activity`GO:0005739^cellular_component^mitochondrion
TR30508|c0_g2	up	2.12411	0.0212606	48hours	CX5B1_ARATH^CX5B1_ARATH^Q:691-536,H:71-122^71.15%ID^E:5e-10^RecName: Full=Cytochrome c oxidase subunit 5b-1, mitochondrial;^Eukaryota; Viridiplantae; Streptophyta; Embryophyta; Tracheophyta; Spermatophyta; Magnoliophyta; eudicotyledons; Gunneridae; Pentapetalae; rosids; malvids; Brassicales; Brassicaceae; Camelineae; Arabidopsis	PF01215.14^COX5B^Cytochrome c oxidase subunit Vb^105-156^E:1.6e-12	.	GO:0004129^molecular_function^cytochrome-c oxidase activity`GO:0005740^cellular_component^mitochondrial envelope
TR13774|c0_g1	up	1.49757	0.0226601	48hours	NU4M_HUMAN^NU4M_HUMAN^Q:425-1639,H:51-455^92.1%ID^E:3e-175^RecName: Full=NADH-ubiquinone oxidoreductase chain 4;^Eukaryota; Metazoa; Chordata; Craniata; Vertebrata; Euteleostomi; Mammalia; Eutheria; Euarchontoglires; Primates; Haplorrhini; Catarrhini; Hominidae; Homo	.	COG1008^subunit m	.
TR19385|c1_g1	up	2.59356	8.60135e-05	48hours	NU4LM_MARPO^NU4LM_MARPO^Q:588-289,H:1-100^90%ID^E:9e-31^RecName: Full=NADH-ubiquinone oxidoreductase chain 4L;^Eukaryota; Viridiplantae; Streptophyta; Embryophyta; Marchantiophyta; Marchantiopsida; Marchantiidae; Marchantiales; Marchantiaceae; Marchantia	.	.	.
TR19627|c0_g1	up	1.11182	0.0404739	48hours	NU6M_WHEAT^NU6M_WHEAT^Q:62-682,H:1-207^80.68%ID^E:2e-109^RecName: Full=NADH-ubiquinone oxidoreductase chain 6;^Eukaryota; Viridiplantae; Streptophyta; Embryophyta; Tracheophyta; Spermatophyta; Magnoliophyta; Liliopsida; Poales; Poaceae; BEP clade; Pooideae; Triticeae; Triticum	PF00499.15^Oxidored_q3^NADH-ubiquinone/plastoquinone oxidoreductase chain 6^11-170^E:1.5e-23	.	GO:0008137^molecular_function^NADH dehydrogenase (ubiquinone) activity`GO:0055114^biological_process^oxidation-reduction process
TR14247|c0_g2	down	-1.59628	0.0132988	7days	COX1_HUMAN^COX1_HUMAN^Q:1605-67,H:1-513^92.01%ID^E:0^RecName: Full=Cytochrome c oxidase subunit 1;^Eukaryota; Metazoa; Chordata; Craniata; Vertebrata; Euteleostomi; Mammalia; Eutheria; Euarchontoglires; Primates; Haplorrhini; Catarrhini; Hominidae; Homo	.	COG0843^Cytochrome C oxidase, subunit I	.
TR20071|c2_g3	down	-1.30774	0.0187336	7days	COX2_MAIZE^COX2_MAIZE^Q:285-181,H:222-256^85.71%ID^E:2e-14^RecName: Full=Cytochrome c oxidase subunit 2;^Eukaryota; Viridiplantae; Streptophyta; Embryophyta; Tracheophyta; Spermatophyta; Magnoliophyta; Liliopsida; Poales; Poaceae; PACMAD clade; Panicoideae; Andropogoneae; Zea	.	.	.
TR8379|c0_g1	up	1.16916	0.00210283	7days	NDUB9_ARATH^NDUB9_ARATH^Q:142-483,H:1-114^60%ID^E:1e-38^RecName: Full=NADH dehydrogenase [ubiquinone] 1 beta subcomplex subunit 9;^Eukaryota; Viridiplantae; Streptophyta; Embryophyta; Tracheophyta; Spermatophyta; Magnoliophyta; eudicotyledons; Gunneridae; Pentapetalae; rosids; malvids; Brassicales; Brassicaceae; Camelineae; Arabidopsis	PF13232.1^Complex1_LYR_1^Complex1_LYR-like^20-78^E:7.3e-07`PF05347.10^Complex1_LYR^Complex 1 protein (LYR family)^20-77^E:6.1e-07	.	.
TR6703|c0_g1	up	11.1648	0.000887472	7days	NDUA5_ARATH^NDUA5_ARATH^Q:161-631,H:1-156^62.42%ID^E:2e-56^RecName: Full=Probable NADH dehydrogenase [ubiquinone] 1 alpha subcomplex subunit 5, mitochondrial;^Eukaryota; Viridiplantae; Streptophyta; Embryophyta; Tracheophyta; Spermatophyta; Magnoliophyta; eudicotyledons; Gunneridae; Pentapetalae; rosids; malvids; Brassicales; Brassicaceae; Camelineae; Arabidopsis	PF04716.9^ETC_C1_NDUFA5^ETC complex I subunit conserved region^27-83^E:5.4e-22	.	GO:0016651^molecular_function^oxidoreductase activity, acting on NAD(P)H`GO:0022904^biological_process^respiratory electron transport chain`GO:0005743^cellular_component^mitochondrial inner membrane
TR20521|c1_g2	down	-1.28089	0.0160099	7days	NDUS2_ARATH^NDUS2_ARATH^Q:405-560,H:227-278^94.23%ID^E:5e-27^RecName: Full=NADH dehydrogenase [ubiquinone] iron-sulfur protein 2;^Eukaryota; Viridiplantae; Streptophyta; Embryophyta; Tracheophyta; Spermatophyta; Magnoliophyta; eudicotyledons; Gunneridae; Pentapetalae; rosids; malvids; Brassicales; Brassicaceae; Camelineae; Arabidopsis	.	COG0649^NDH-1 shuttles electrons from NADH, via FMN and iron- sulfur (Fe-S) centers, to quinones in the respiratory chain. The immediate electron acceptor for the enzyme in this species is believed to be ubiquinone. Couples the redox reaction to proton translocation (for every two electrons transferred, four hydrogen ions are translocated across the cytoplasmic membrane), and thus conserves the r…	.
TR20327|c1_g1	down	-1.50646	0.0122314	7days	NU4M_ARATH^NU4M_ARATH^Q:3293-2835,H:1-153^82.35%ID^E:3e-69^RecName: Full=NADH-ubiquinone oxidoreductase chain 4;^Eukaryota; Viridiplantae; Streptophyta; Embryophyta; Tracheophyta; Spermatophyta; Magnoliophyta; eudicotyledons; Gunneridae; Pentapetalae; rosids; malvids; Brassicales; Brassicaceae; Camelineae; Arabidopsis	.	COG1008^subunit m	.
TR13910|c0_g1	up	1.09913	0.0298339	7days	RBOHF_ARATH^RBOHF_ARATH^Q:3125-282,H:7-944^67.67%ID^E:0^RecName: Full=Respiratory burst oxidase homolog protein F;^Eukaryota; Viridiplantae; Streptophyta; Embryophyta; Tracheophyta; Spermatophyta; Magnoliophyta; eudicotyledons; Gunneridae; Pentapetalae; rosids; malvids; Brassicales; Brassicaceae; Camelineae; Arabidopsis	PF08414.5^NADPH_Ox^Respiratory burst NADPH oxidase^157-264^E:4.8e-37`PF13405.1^EF-hand_6^EF-hand domain^266-290^E:0.0031`PF13202.1^EF-hand_5^EF hand^267-288^E:0.0086`PF01794.14^Ferric_reduct^Ferric reductase like transmembrane component^423-578^E:4e-18`PF08022.7^FAD_binding_8^FAD-binding domain^623-734^E:3.7e-31`PF08030.7^NAD_binding_6^Ferric reductase NAD binding domain^741-935^E:6.6e-51	.	GO:0004601^molecular_function^peroxidase activity`GO:0050664^molecular_function^oxidoreductase activity, acting on NAD(P)H, oxygen as acceptor`GO:0055114^biological_process^oxidation-reduction process`GO:0005509^molecular_function^calcium ion binding`GO:0016491^molecular_function^oxidoreductase activity
TR6667|c0_g2	up	1.13819	0.00733133	21days	CX5C2_ARATH^CX5C2_ARATH^Q:83-259,H:1-57^69.49%ID^E:1e-11^RecName: Full=Cytochrome c oxidase subunit 5C-2;^Eukaryota; Viridiplantae; Streptophyta; Embryophyta; Tracheophyta; Spermatophyta; Magnoliophyta; eudicotyledons; Gunneridae; Pentapetalae; rosids; malvids; Brassicales; Brassicaceae; Camelineae; Arabidopsis	.	.	.
TR6703|c0_g3	up	2.67745	0.0113135	21days	NDUA5_ARATH^NDUA5_ARATH^Q:162-632,H:1-156^62.42%ID^E:2e-56^RecName: Full=Probable NADH dehydrogenase [ubiquinone] 1 alpha subcomplex subunit 5, mitochondrial;^Eukaryota; Viridiplantae; Streptophyta; Embryophyta; Tracheophyta; Spermatophyta; Magnoliophyta; eudicotyledons; Gunneridae; Pentapetalae; rosids; malvids; Brassicales; Brassicaceae; Camelineae; Arabidopsis	PF04716.9^ETC_C1_NDUFA5^ETC complex I subunit conserved region^27-83^E:5.4e-22	.	GO:0016651^molecular_function^oxidoreductase activity, acting on NAD(P)H`GO:0022904^biological_process^respiratory electron transport chain`GO:0005743^cellular_component^mitochondrial inner membrane
TR20651|c4_g1	up	1.0371	0.0461639	21days	NQR_ARATH^NQR_ARATH^Q:368-171,H:131-196^72.73%ID^E:1e-27^RecName: Full=NADPH:quinone oxidoreductase;^Eukaryota; Viridiplantae; Streptophyta; Embryophyta; Tracheophyta; Spermatophyta; Magnoliophyta; eudicotyledons; Gunneridae; Pentapetalae; rosids; malvids; Brassicales; Brassicaceae; Camelineae; Arabidopsis	.	COG0431^Nadph-dependent fmn reductase	.
TR20410|c2_g2	down	-1.39366	0.0211874	21days	NU1M_OENBE^NU1M_OENBE^Q:1583-1179,H:1-135^88.89%ID^E:5e-57^RecName: Full=NADH-ubiquinone oxidoreductase chain 1;^Eukaryota; Viridiplantae; Streptophyta; Embryophyta; Tracheophyta; Spermatophyta; Magnoliophyta; eudicotyledons; Gunneridae; Pentapetalae; rosids; malvids; Myrtales; Onagraceae; Oenothera	.	.	.
TR11823|c0_g1	down	-1.70968	0.0346115	36days	COX3_HUMAN^COX3_HUMAN^Q:730-5,H:7-248^94.21%ID^E:4e-124^RecName: Full=Cytochrome c oxidase subunit 3;^Eukaryota; Metazoa; Chordata; Craniata; Vertebrata; Euteleostomi; Mammalia; Eutheria; Euarchontoglires; Primates; Haplorrhini; Catarrhini; Hominidae; Homo	.	COG1845^Cytochrome C Oxidase, Subunit III	.
TR14247|c0_g2	down	-1.37691	0.0325169	36days	COX1_HUMAN^COX1_HUMAN^Q:1605-67,H:1-513^92.01%ID^E:0^RecName: Full=Cytochrome c oxidase subunit 1;^Eukaryota; Metazoa; Chordata; Craniata; Vertebrata; Euteleostomi; Mammalia; Eutheria; Euarchontoglires; Primates; Haplorrhini; Catarrhini; Hominidae; Homo	.	COG0843^Cytochrome C oxidase, subunit I	.
TR14979|c0_g1	down	-3.48543	0.00199895	36days	TAR1_KLULA^TAR1_KLULA^Q:64-192,H:35-76^69.77%ID^E:2e-10^RecName: Full=Protein TAR1;^Eukaryota; Fungi; Dikarya; Ascomycota; Saccharomycotina; Saccharomycetes; Saccharomycetales; Saccharomycetaceae; Kluyveromyces	.	NOG79861^Cytochrome c oxidase polypeptide VIa	.
TR30508|c0_g2	down	-2.42682	0.0163703	36days	CX5B1_ARATH^CX5B1_ARATH^Q:691-536,H:71-122^71.15%ID^E:5e-10^RecName: Full=Cytochrome c oxidase subunit 5b-1, mitochondrial;^Eukaryota; Viridiplantae; Streptophyta; Embryophyta; Tracheophyta; Spermatophyta; Magnoliophyta; eudicotyledons; Gunneridae; Pentapetalae; rosids; malvids; Brassicales; Brassicaceae; Camelineae; Arabidopsis	PF01215.14^COX5B^Cytochrome c oxidase subunit Vb^105-156^E:1.6e-12	.	GO:0004129^molecular_function^cytochrome-c oxidase activity`GO:0005740^cellular_component^mitochondrial envelope
TR33738|c0_g1	down	-2.70676	0.0190358	36days	TAR1_YEAST^TAR1_YEAST^Q:271-182,H:57-86^73.33%ID^E:4e-08^RecName: Full=Protein TAR1;^Eukaryota; Fungi; Dikarya; Ascomycota; Saccharomycotina; Saccharomycetes; Saccharomycetales; Saccharomycetaceae; Saccharomyces`TAR1_YEAST^TAR1_YEAST^Q:179-117,H:87-107^57.14%ID^E:4e-08^RecName: Full=Protein TAR1;^Eukaryota; Fungi; Dikarya; Ascomycota; Saccharomycotina; Saccharomycetes; Saccharomycetales; Saccharo…	.	NOG79861^Cytochrome c oxidase polypeptide VIa	.
TR6667|c0_g1	up	13.266	5.85241e-09	36days	COX5C_ORYSJ^COX5C_ORYSJ^Q:169-324,H:7-57^73.08%ID^E:1e-11^RecName: Full=Cytochrome c oxidase subunit 5C;^Eukaryota; Viridiplantae; Streptophyta; Embryophyta; Tracheophyta; Spermatophyta; Magnoliophyta; Liliopsida; Poales; Poaceae; BEP clade; Ehrhartoideae; Oryzeae; Oryza	.	.	.
TR13774|c0_g1	down	-1.4368	0.0346172	36days	NU4M_HUMAN^NU4M_HUMAN^Q:425-1639,H:51-455^92.1%ID^E:3e-175^RecName: Full=NADH-ubiquinone oxidoreductase chain 4;^Eukaryota; Metazoa; Chordata; Craniata; Vertebrata; Euteleostomi; Mammalia; Eutheria; Euarchontoglires; Primates; Haplorrhini; Catarrhini; Hominidae; Homo	.	COG1008^subunit m	.
ROS-scavenging enzymes
TR20676|c0_g1	up	9.02699	0.000326413	7days	APX3_ARATH^APX3_ARATH^Q:198-10,H:3-65^79.37%ID^E:4e-29^RecName: Full=L-ascorbate peroxidase 3, peroxisomal;^Eukaryota; Viridiplantae; Streptophyta; Embryophyta; Tracheophyta; Spermatophyta; Magnoliophyta; eudicotyledons; Gunneridae; Pentapetalae; rosids; malvids; Brassicales; Brassicaceae; Camelineae; Arabidopsis	.	COG0376^Bifunctional enzyme with both catalase and broad- spectrum peroxidase activity (By similarity)	.
TR30346|c0_g1	up	1.00109	0.0373285	7days	CATA1_SOYBN^CATA1_SOYBN^Q:1821-355,H:1-489^72.8%ID^E:0^RecName: Full=Catalase-1/2;^Eukaryota; Viridiplantae; Streptophyta; Embryophyta; Tracheophyta; Spermatophyta; Magnoliophyta; eudicotyledons; Gunneridae; Pentapetalae; rosids; fabids; Fabales; Fabaceae; Papilionoideae; Phaseoleae; Glycine; Soja	PF00199.14^Catalase^Catalase^38-419^E:8.6e-173`PF06628.7^Catalase-rel^Catalase-related immune-responsive^441-507^E:1.3e-18	.	GO:0004096^molecular_function^catalase activity`GO:0020037^molecular_function^heme binding`GO:0055114^biological_process^oxidation-reduction process
TR15055|c1_g1	up	1.29166	0.00326479	7days	MDAR_SOLLC^MDAR_SOLLC^Q:224-1525,H:1-433^76.96%ID^E:0^RecName: Full=Monodehydroascorbate reductase;^Eukaryota; Viridiplantae; Streptophyta; Embryophyta; Tracheophyta; Spermatophyta; Magnoliophyta; eudicotyledons; Gunneridae; Pentapetalae; asterids; lamiids; Solanales; Solanaceae; Solanoideae; Solaneae; Solanum; Lycopersicon	PF07992.9^Pyr_redox_2^Pyridine nucleotide-disulphide oxidoreductase^7-302^E:6.2e-25`PF00070.22^Pyr_redox^Pyridine nucleotide-disulphide oxidoreductase^166-247^E:1.5e-14	.	GO:0016491^molecular_function^oxidoreductase activity`GO:0055114^biological_process^oxidation-reduction process`GO:0050660^molecular_function^flavin adenine dinucleotide binding
TR16640|c0_g1	up	0.968526	0.0198077	12hours	SODCP_PINSY^SODCP_PINSY^Q:862-440,H:1-141^93.62%ID^E:3e-87^RecName: Full=Superoxide dismutase [Cu-Zn], chloroplastic;^Eukaryota; Viridiplantae; Streptophyta; Embryophyta; Tracheophyta; Spermatophyta; Pinidae; Pinales; Pinaceae; Pinus; Pinus	PF00080.15^Sod_Cu^Copper/zinc superoxide dismutase (SODC)^85-229^E:5.6e-48	.	GO:0046872^molecular_function^metal ion binding`GO:0006801^biological_process^superoxide metabolic process`GO:0055114^biological_process^oxidation-reduction process
TR16592|c0_g1	down	-1.29972	0.0104832	48hours	GSHRP_TOBAC^GSHRP_TOBAC^Q:119-1780,H:1-548^69.31%ID^E:0^RecName: Full=Glutathione reductase, chloroplastic;^Eukaryota; Viridiplantae; Streptophyta; Embryophyta; Tracheophyta; Spermatophyta; Magnoliophyta; eudicotyledons; Gunneridae; Pentapetalae; asterids; lamiids; Solanales; Solanaceae; Nicotianoideae; Nicotianeae; Nicotiana	PF07992.9^Pyr_redox_2^Pyridine nucleotide-disulphide oxidoreductase^127-436^E:2.1e-38`PF00070.22^Pyr_redox^Pyridine nucleotide-disulphide oxidoreductase^299-377^E:2.3e-20`PF02852.17^Pyr_redox_dim^Pyridine nucleotide-disulphide oxidoreductase, dimerisation domain^468-577^E:3.5e-34	.	GO:0016491^molecular_function^oxidoreductase activity`GO:0055114^biological_process^oxidation-reduction process`GO:0050660^molecular_function^flavin adenine dinucleotide binding`GO:0045454^biological_process^cell redox homeostasis
TR21269|c0_g1	up	0.893716	0.0271397	48hours	SODC_PINSY^SODC_PINSY^Q:60-515,H:1-153^90.2%ID^E:1e-89^RecName: Full=Superoxide dismutase [Cu-Zn];^Eukaryota; Viridiplantae; Streptophyta; Embryophyta; Tracheophyta; Spermatophyta; Pinidae; Pinales; Pinaceae; Pinus; Pinus	PF00080.15^Sod_Cu^Copper/zinc superoxide dismutase (SODC)^6-149^E:6.9e-49	.	GO:0046872^molecular_function^metal ion binding`GO:0006801^biological_process^superoxide metabolic process`GO:0055114^biological_process^oxidation-reduction process
TR20210|c0_g1	up	1.46974	0.0079809	7days	PER27_ARATH^PER27_ARATH^Q:1290-391,H:26-321^50.66%ID^E:7e-88^RecName: Full=Peroxidase 27;^Eukaryota; Viridiplantae; Streptophyta; Embryophyta; Tracheophyta; Spermatophyta; Magnoliophyta; eudicotyledons; Gunneridae; Pentapetalae; rosids; malvids; Brassicales; Brassicaceae; Camelineae; Arabidopsis	PF00141.18^peroxidase^Peroxidase^66-308^E:4.7e-71	.	GO:0004601^molecular_function^peroxidase activity`GO:0020037^molecular_function^heme binding`GO:0006979^biological_process^response to oxidative stress`GO:0055114^biological_process^oxidation-reduction process
TR13910|c0_g1	up	1.09913	0.0298339	7days	RBOHF_ARATH^RBOHF_ARATH^Q:3125-282,H:7-944^67.67%ID^E:0^RecName: Full=Respiratory burst oxidase homolog protein F;^Eukaryota; Viridiplantae; Streptophyta; Embryophyta; Tracheophyta; Spermatophyta; Magnoliophyta; eudicotyledons; Gunneridae; Pentapetalae; rosids; malvids; Brassicales; Brassicaceae; Camelineae; Arabidopsis	PF08414.5^NADPH_Ox^Respiratory burst NADPH oxidase^157-264^E:4.8e-37`PF13405.1^EF-hand_6^EF-hand domain^266-290^E:0.0031`PF13202.1^EF-hand_5^EF hand^267-288^E:0.0086`PF01794.14^Ferric_reduct^Ferric reductase like transmembrane component^423-578^E:4e-18`PF08022.7^FAD_binding_8^FAD-binding domain^623-734^E:3.7e-31`PF08030.7^NAD_binding_6^Ferric reductase NAD binding domain^741-935^E:6.6e-51	.	GO:0004601^molecular_function^peroxidase activity`GO:0050664^molecular_function^oxidoreductase activity, acting on NAD(P)H, oxygen as acceptor`GO:0055114^biological_process^oxidation-reduction process`GO:0005509^molecular_function^calcium ion binding`GO:0016491^molecular_function^oxidoreductase activity
TR2894|c0_g2	up	1.14988	0.00364935	7days	PER72_ARATH^PER72_ARATH^Q:1446-538,H:33-333^57.76%ID^E:6e-123^RecName: Full=Peroxidase 72;^Eukaryota; Viridiplantae; Streptophyta; Embryophyta; Tracheophyta; Spermatophyta; Magnoliophyta; eudicotyledons; Gunneridae; Pentapetalae; rosids; malvids; Brassicales; Brassicaceae; Camelineae; Arabidopsis	PF00141.18^peroxidase^Peroxidase^53-300^E:4e-76	.	GO:0004601^molecular_function^peroxidase activity`GO:0020037^molecular_function^heme binding`GO:0006979^biological_process^response to oxidative stress`GO:0055114^biological_process^oxidation-reduction process
TR14976|c1_g1	down	-1.35901	0.00667327	12hours	PER12_ARATH^PER12_ARATH^Q:1-345,H:240-354^62.61%ID^E:3e-43^RecName: Full=Peroxidase 12;^Eukaryota; Viridiplantae; Streptophyta; Embryophyta; Tracheophyta; Spermatophyta; Magnoliophyta; eudicotyledons; Gunneridae; Pentapetalae; rosids; malvids; Brassicales; Brassicaceae; Camelineae; Arabidopsis	.	.	.
TR14976|c0_g1	down	-1.58464	0.00548708	12hours	PER1_SORBI^PER1_SORBI^Q:422-6,H:35-174^65%ID^E:6e-57^RecName: Full=Cationic peroxidase SPC4;^Eukaryota; Viridiplantae; Streptophyta; Embryophyta; Tracheophyta; Spermatophyta; Magnoliophyta; Liliopsida; Poales; Poaceae; PACMAD clade; Panicoideae; Andropogoneae; Sorghum	.	.	.
TR16991|c0_g1	down	-1.62402	0.00143272	12hours	PER1_SORBI^PER1_SORBI^Q:155-412,H:35-123^59.55%ID^E:9e-27^RecName: Full=Cationic peroxidase SPC4;^Eukaryota; Viridiplantae; Streptophyta; Embryophyta; Tracheophyta; Spermatophyta; Magnoliophyta; Liliopsida; Poales; Poaceae; PACMAD clade; Panicoideae; Andropogoneae; Sorghum	PF00141.18^peroxidase^Peroxidase^75-138^E:1.1e-14	.	GO:0004601^molecular_function^peroxidase activity`GO:0020037^molecular_function^heme binding`GO:0006979^biological_process^response to oxidative stress`GO:0055114^biological_process^oxidation-reduction process
TR12685|c0_g1	up	1.55039	0.00779602	12hours	PER19_ARATH^PER19_ARATH^Q:121-1017,H:41-342^57.28%ID^E:2e-109^RecName: Full=Peroxidase 19;^Eukaryota; Viridiplantae; Streptophyta; Embryophyta; Tracheophyta; Spermatophyta; Magnoliophyta; eudicotyledons; Gunneridae; Pentapetalae; rosids; malvids; Brassicales; Brassicaceae; Camelineae; Arabidopsis	PF00141.18^peroxidase^Peroxidase^64-306^E:2.9e-69	.	GO:0004601^molecular_function^peroxidase activity`GO:0020037^molecular_function^heme binding`GO:0006979^biological_process^response to oxidative stress`GO:0055114^biological_process^oxidation-reduction process
TR18786|c0_g1	up	1.80541	0.00135882	12hours	PER4_VITVI^PER4_VITVI^Q:1-783,H:61-321^71.26%ID^E:4e-134^RecName: Full=Peroxidase 4 {ECO:0000250|UniProtKB:Q42578};^Eukaryota; Viridiplantae; Streptophyta; Embryophyta; Tracheophyta; Spermatophyta; Magnoliophyta; eudicotyledons; Gunneridae; Pentapetalae; rosids; Vitales; Vitaceae; Vitis	PF00141.18^peroxidase^Peroxidase^1-224^E:7.2e-73	.	GO:0004601^molecular_function^peroxidase activity`GO:0020037^molecular_function^heme binding`GO:0006979^biological_process^response to oxidative stress`GO:0055114^biological_process^oxidation-reduction process
TR20210|c0_g1	up	1.74875	0.00196744	12hours	PER27_ARATH^PER27_ARATH^Q:553-50,H:26-187^52.98%ID^E:5e-48^RecName: Full=Peroxidase 27;^Eukaryota; Viridiplantae; Streptophyta; Embryophyta; Tracheophyta; Spermatophyta; Magnoliophyta; eudicotyledons; Gunneridae; Pentapetalae; rosids; malvids; Brassicales	PF00141.18^peroxidase^Peroxidase^81-230^E:1.4e-42	.	GO:0004601^molecular_function^peroxidase activity`GO:0020037^molecular_function^heme binding`GO:0006979^biological_process^response to oxidative stress`GO:0055114^biological_process^oxidation-reduction process
TR14976|c1_g1	down	-1.01175	0.0431467	21days	PER12_ARATH^PER12_ARATH^Q:1-345,H:240-354^62.61%ID^E:3e-43^RecName: Full=Peroxidase 12;^Eukaryota; Viridiplantae; Streptophyta; Embryophyta; Tracheophyta; Spermatophyta; Magnoliophyta; eudicotyledons; Gunneridae; Pentapetalae; rosids; malvids; Brassicales; Brassicaceae; Camelineae; Arabidopsis	.	.	.
TR14976|c0_g1	down	-1.28146	0.0248046	21days	PER1_SORBI^PER1_SORBI^Q:422-6,H:35-174^65%ID^E:6e-57^RecName: Full=Cationic peroxidase SPC4;^Eukaryota; Viridiplantae; Streptophyta; Embryophyta; Tracheophyta; Spermatophyta; Magnoliophyta; Liliopsida; Poales; Poaceae; PACMAD clade; Panicoideae; Andropogoneae; Sorghum	.	.	.
TR16991|c0_g1	down	-1.24148	0.0161028	21days	PER1_SORBI^PER1_SORBI^Q:155-412,H:35-123^59.55%ID^E:9e-27^RecName: Full=Cationic peroxidase SPC4;^Eukaryota; Viridiplantae; Streptophyta; Embryophyta; Tracheophyta; Spermatophyta; Magnoliophyta; Liliopsida; Poales; Poaceae; PACMAD clade; Panicoideae; Andropogoneae; Sorghum	PF00141.18^peroxidase^Peroxidase^75-138^E:1.1e-14	.	GO:0004601^molecular_function^peroxidase activity`GO:0020037^molecular_function^heme binding`GO:0006979^biological_process^response to oxidative stress`GO:0055114^biological_process^oxidation-reduction process
TR1405|c0_g1	up	1.34054	0.00282908	21days	PER43_ARATH^PER43_ARATH^Q:1262-312,H:12-325^55.97%ID^E:2e-121^RecName: Full=Peroxidase 43;^Eukaryota; Viridiplantae; Streptophyta; Embryophyta; Tracheophyta; Spermatophyta; Magnoliophyta; eudicotyledons; Gunneridae; Pentapetalae; rosids; malvids; Brassicales; Brassicaceae; Camelineae; Arabidopsis	PF00141.18^peroxidase^Peroxidase^47-286^E:1.3e-68	.	GO:0004601^molecular_function^peroxidase activity`GO:0020037^molecular_function^heme binding`GO:0006979^biological_process^response to oxidative stress`GO:0055114^biological_process^oxidation-reduction process
TR11354|c0_g1	up	1.1513	0.0331013	21days	PER29_ARATH^PER29_ARATH^Q:158-1060,H:34-339^44.3%ID^E:2e-80^RecName: Full=Peroxidase 29;^Eukaryota; Viridiplantae; Streptophyta; Embryophyta; Tracheophyta; Spermatophyta; Magnoliophyta; eudicotyledons; Gunneridae; Pentapetalae; rosids; malvids; Brassicales; Brassicaceae; Camelineae; Arabidopsis	PF00141.18^peroxidase^Peroxidase^74-316^E:1.7e-62	.	GO:0004601^molecular_function^peroxidase activity`GO:0020037^molecular_function^heme binding`GO:0006979^biological_process^response to oxidative stress`GO:0055114^biological_process^oxidation-reduction process
TR25053|c0_g1	up	2.32086	0.0422161	48hours	PER1_ARAHY^PER1_ARAHY^Q:264-4,H:216-302^65.52%ID^E:7e-32^RecName: Full=Cationic peroxidase 1;^Eukaryota; Viridiplantae; Streptophyta; Embryophyta; Tracheophyta; Spermatophyta; Magnoliophyta; eudicotyledons; Gunneridae; Pentapetalae; rosids; fabids; Fabales; Fabaceae; Papilionoideae; Dalbergieae; Arachis	.	.	.
TR15481|c0_g1	up	2.08678	0.000105093	48hours	PER5_VITVI^PER5_VITVI^Q:1208-282,H:28-329^61.81%ID^E:3e-121^RecName: Full=Peroxidase 5 {ECO:0000250|UniProtKB:P22195};^Eukaryota; Viridiplantae; Streptophyta; Embryophyta; Tracheophyta; Spermatophyta; Magnoliophyta; eudicotyledons; Gunneridae; Pentapetalae; rosids; Vitales; Vitaceae; Vitis	PF00141.18^peroxidase^Peroxidase^72-319^E:1.1e-72	.	GO:0004601^molecular_function^peroxidase activity`GO:0020037^molecular_function^heme binding`GO:0006979^biological_process^response to oxidative stress`GO:0055114^biological_process^oxidation-reduction process
TR16991|c1_g1	up	1.88575	0.000460365	48hours	PER1_SORBI^PER1_SORBI^Q:155-412,H:35-123^59.55%ID^E:9e-27^RecName: Full=Cationic peroxidase SPC4;^Eukaryota; Viridiplantae; Streptophyta; Embryophyta; Tracheophyta; Spermatophyta; Magnoliophyta; Liliopsida; Poales; Poaceae; PACMAD clade; Panicoideae; Andropogoneae; Sorghum	PF00141.18^peroxidase^Peroxidase^75-138^E:1.1e-14	.	GO:0004601^molecular_function^peroxidase activity`GO:0020037^molecular_function^heme binding`GO:0006979^biological_process^response to oxidative stress`GO:0055114^biological_process^oxidation-reduction process
TR18786|c0_g3	up	1.27285	0.00485721	48hours	PER1_ARAHY^PER1_ARAHY^Q:1-300,H:198-297^71%ID^E:2e-43^RecName: Full=Cationic peroxidase 1;^Eukaryota; Viridiplantae; Streptophyta; Embryophyta; Tracheophyta; Spermatophyta; Magnoliophyta; eudicotyledons; Gunneridae; Pentapetalae; rosids; fabids; Fabales; Fabaceae; Papilionoideae; Dalbergieae; Arachis	PF00141.18^peroxidase^Peroxidase^1-82^E:1.1e-13	.	GO:0004601^molecular_function^peroxidase activity`GO:0020037^molecular_function^heme binding`GO:0006979^biological_process^response to oxidative stress`GO:0055114^biological_process^oxidation-reduction process
TR19530|c0_g1	up	1.02321	0.0358154	48hours	PER21_ARATH^PER21_ARATH^Q:179-1069,H:30-327^62.75%ID^E:1e-136^RecName: Full=Peroxidase 21;^Eukaryota; Viridiplantae; Streptophyta; Embryophyta; Tracheophyta; Spermatophyta; Magnoliophyta; eudicotyledons; Gunneridae; Pentapetalae; rosids; malvids; Brassicales; Brassicaceae; Camelineae; Arabidopsis	PF00141.18^peroxidase^Peroxidase^44-288^E:4.5e-63	.	GO:0004601^molecular_function^peroxidase activity`GO:0020037^molecular_function^heme binding`GO:0006979^biological_process^response to oxidative stress`GO:0055114^biological_process^oxidation-reduction process
TR22001|c0_g1	up	2.27247	0.00159566	48hours	PER57_ARATH^PER57_ARATH^Q:115-1065,H:9-313^53.94%ID^E:2e-112^RecName: Full=Peroxidase 57;^Eukaryota; Viridiplantae; Streptophyta; Embryophyta; Tracheophyta; Spermatophyta; Magnoliophyta; eudicotyledons; Gunneridae; Pentapetalae; rosids; malvids; Brassicales; Brassicaceae; Camelineae; Arabidopsis	PF00141.18^peroxidase^Peroxidase^43-288^E:4.2e-69	.	GO:0004601^molecular_function^peroxidase activity`GO:0020037^molecular_function^heme binding`GO:0006979^biological_process^response to oxidative stress`GO:0055114^biological_process^oxidation-reduction process
TR29479|c0_g1	up	2.60917	0.00871148	48hours	PER39_ARATH^PER39_ARATH^Q:726-115,H:123-326^50%ID^E:3e-61^RecName: Full=Peroxidase 39;^Eukaryota; Viridiplantae; Streptophyta; Embryophyta; Tracheophyta; Spermatophyta; Magnoliophyta; eudicotyledons; Gunneridae; Pentapetalae; rosids; malvids; Brassicales; Brassicaceae; Camelineae; Arabidopsis	PF00141.18^peroxidase^Peroxidase^1-156^E:1.1e-43	.	GO:0004601^molecular_function^peroxidase activity`GO:0020037^molecular_function^heme binding`GO:0006979^biological_process^response to oxidative stress`GO:0055114^biological_process^oxidation-reduction process
Antioxidants-related
TR18497|c1_g4	up	1.21283	0.0215811	7days	GPX4_MESCR^GPX4_MESCR^Q:231-392,H:1-54^74.07%ID^E:1e-19^RecName: Full=Probable phospholipid hydroperoxide glutathione peroxidase;^Eukaryota; Viridiplantae; Streptophyta; Embryophyta; Tracheophyta; Spermatophyta; Magnoliophyta; eudicotyledons; Gunneridae; Pentapetalae; Caryophyllales; Aizoaceae; Mesembryanthemum	PF00255.14^GSHPx^Glutathione peroxidase^88-130^E:3.1e-13	.	GO:0004602^molecular_function^glutathione peroxidase activity`GO:0006979^biological_process^response to oxidative stress`GO:0055114^biological_process^oxidation-reduction process
TR3056|c0_g1	up	1.02099	0.00842259	7days	BAS1A_ARATH^BAS1A_ARATH^Q:433-1029,H:68-266^90.45%ID^E:7e-130^RecName: Full=2-Cys peroxiredoxin BAS1, chloroplastic;^Eukaryota; Viridiplantae; Streptophyta; Embryophyta; Tracheophyta; Spermatophyta; Magnoliophyta; eudicotyledons; Gunneridae; Pentapetalae; rosids; malvids; Brassicales; Brassicaceae; Camelineae; Arabidopsis	PF00578.16^AhpC-TSA^AhpC/TSA family^89-222^E:2.1e-40`PF08534.5^Redoxin^Redoxin^89-226^E:4.5e-15`PF10417.4^1-cysPrx_C^C-terminal domain of 1-Cys peroxiredoxin^243-278^E:9.4e-11	.	GO:0016209^molecular_function^antioxidant activity`GO:0016491^molecular_function^oxidoreductase activity`GO:0055114^biological_process^oxidation-reduction process`GO:0051920^molecular_function^peroxiredoxin activity
TR18210|c0_g1	up	1.00866	0.0190794	7days	PRX2D_ARATH^PRX2D_ARATH^Q:133-618,H:1-162^74.69%ID^E:2e-84^RecName: Full=Peroxiredoxin-2D;^Eukaryota; Viridiplantae; Streptophyta; Embryophyta; Tracheophyta; Spermatophyta; Magnoliophyta; eudicotyledons; Gunneridae; Pentapetalae; rosids; malvids; Brassicales; Brassicaceae; Camelineae; Arabidopsis	PF08534.5^Redoxin^Redoxin^6-159^E:2e-32`PF00578.16^AhpC-TSA^AhpC/TSA family^6-115^E:6e-13	.	GO:0016491^molecular_function^oxidoreductase activity`GO:0016209^molecular_function^antioxidant activity`GO:0055114^biological_process^oxidation-reduction process
TR20336|c0_g9	up	1.09141	0.0206308	7days	ASOL_TOBAC^ASOL_TOBAC^Q:90-1,H:20-49^73.33%ID^E:3e-07^RecName: Full=L-ascorbate oxidase homolog;^Eukaryota; Viridiplantae; Streptophyta; Embryophyta; Tracheophyta; Spermatophyta; Magnoliophyta; eudicotyledons; Gunneridae; Pentapetalae; asterids; lamiids; Solanales; Solanaceae; Nicotianoideae; Nicotianeae; Nicotiana	.	.	.
TR30501|c0_g1	up	1.02924	0.0273977	7days	ASOL_TOBAC^ASOL_TOBAC^Q:815-12,H:12-284^61.17%ID^E:2e-102^RecName: Full=L-ascorbate oxidase homolog;^Eukaryota; Viridiplantae; Streptophyta; Embryophyta; Tracheophyta; Spermatophyta; Magnoliophyta; eudicotyledons; Gunneridae; Pentapetalae; asterids; lamiids; Solanales; Solanaceae; Nicotianoideae; Nicotianeae; Nicotiana	PF07732.10^Cu-oxidase_3^Multicopper oxidase^38-151^E:2.2e-37`PF00394.17^Cu-oxidase^Multicopper oxidase^164-286^E:1e-42	.	GO:0005507^molecular_function^copper ion binding`GO:0016491^molecular_function^oxidoreductase activity`GO:0055114^biological_process^oxidation-reduction process
TR5349|c0_g1	down	-1.13841	0.0376257	21days	ASOL_TOBAC^ASOL_TOBAC^Q:1898-315,H:6-545^54.07%ID^E:0^RecName: Full=L-ascorbate oxidase homolog;^Eukaryota; Viridiplantae; Streptophyta; Embryophyta; Tracheophyta; Spermatophyta; Magnoliophyta; eudicotyledons; Gunneridae; Pentapetalae; asterids; lamiids; Solanales; Solanaceae; Nicotianoideae; Nicotianeae; Nicotiana	PF07732.10^Cu-oxidase_3^Multicopper oxidase^44-157^E:3.7e-36`PF00394.17^Cu-oxidase^Multicopper oxidase^170-306^E:9.8e-39`PF07731.9^Cu-oxidase_2^Multicopper oxidase^388-523^E:1.2e-27	.	GO:0005507^molecular_function^copper ion binding`GO:0016491^molecular_function^oxidoreductase activity`GO:0055114^biological_process^oxidation-reduction process
TR20336|c0_g2	up	1.04308	0.032045	21days	ASOL_BRANA^ASOL_BRANA^Q:481-53,H:246-388^59.44%ID^E:2e-53^RecName: Full=L-ascorbate oxidase homolog;^Eukaryota; Viridiplantae; Streptophyta; Embryophyta; Tracheophyta; Spermatophyta; Magnoliophyta; eudicotyledons; Gunneridae; Pentapetalae; rosids; malvids; Brassicales; Brassicaceae; Brassiceae; Brassica	PF00394.17^Cu-oxidase^Multicopper oxidase^1-56^E:1.1e-12	.	GO:0016491^molecular_function^oxidoreductase activity`GO:0055114^biological_process^oxidation-reduction process
TR20336|c0_g5	up	1.00132	0.037508	21days	ASOL_BRANA^ASOL_BRANA^Q:206-3,H:416-483^58.82%ID^E:2e-23^RecName: Full=L-ascorbate oxidase homolog;^Eukaryota; Viridiplantae; Streptophyta; Embryophyta; Tracheophyta; Spermatophyta; Magnoliophyta; eudicotyledons; Gunneridae; Pentapetalae; rosids; malvids; Brassicales; Brassicaceae; Brassiceae; Brassica	.	.	.
TR20336|c0_g7	up	1.64605	0.000199466	21days	ASOL_TOBAC^ASOL_TOBAC^Q:583-386,H:486-551^60.61%ID^E:8e-20^RecName: Full=L-ascorbate oxidase homolog;^Eukaryota; Viridiplantae; Streptophyta; Embryophyta; Tracheophyta; Spermatophyta; Magnoliophyta; eudicotyledons; Gunneridae; Pentapetalae; asterids; lamiids; Solanales; Solanaceae; Nicotianoideae; Nicotianeae; Nicotiana	.	.	.
TR20336|c0_g9	up	1.22913	0.00948855	21days	ASOL_TOBAC^ASOL_TOBAC^Q:90-1,H:20-49^73.33%ID^E:3e-07^RecName: Full=L-ascorbate oxidase homolog;^Eukaryota; Viridiplantae; Streptophyta; Embryophyta; Tracheophyta; Spermatophyta; Magnoliophyta; eudicotyledons; Gunneridae; Pentapetalae; asterids; lamiids; Solanales; Solanaceae; Nicotianoideae; Nicotianeae; Nicotiana	.	.	.
TR21921|c0_g1	up	1.56407	0.00958681	48hours	GRXC1_ORYSJ^GRXC1_ORYSJ^Q:302-628,H:1-97^54.13%ID^E:1e-32^RecName: Full=Glutaredoxin-C1;^Eukaryota; Viridiplantae; Streptophyta; Embryophyta; Tracheophyta; Spermatophyta; Magnoliophyta; Liliopsida; Poales; Poaceae; BEP clade; Ehrhartoideae; Oryzeae; Oryza	.	.	.
TR32206|c0_g1	up	1.15696	0.017351	48hours	GRXC1_ORYSJ^GRXC1_ORYSJ^Q:538-230,H:1-103^65.05%ID^E:2e-43^RecName: Full=Glutaredoxin-C1;^Eukaryota; Viridiplantae; Streptophyta; Embryophyta; Tracheophyta; Spermatophyta; Magnoliophyta; Liliopsida; Poales; Poaceae; BEP clade; Ehrhartoideae; Oryzeae; Oryza	.	.	.
TR21847|c0_g1	up	1.34133	0.0087312	7days	GRXS7_ORYSJ^GRXS7_ORYSJ^Q:225-668,H:20-163^56.76%ID^E:4e-50^RecName: Full=Monothiol glutaredoxin-S7, chloroplastic;^Eukaryota; Viridiplantae; Streptophyta; Embryophyta; Tracheophyta; Spermatophyta; Magnoliophyta; Liliopsida; Poales; Poaceae; BEP clade; Ehrhartoideae; Oryzeae; Oryza	PF00462.19^Glutaredoxin^Glutaredoxin^99-162^E:3e-20	.	GO:0009055^molecular_function^electron carrier activity`GO:0015035^molecular_function^protein disulfide oxidoreductase activity`GO:0045454^biological_process^cell redox homeostasis
TR5454|c0_g1	down	-1.13385	0.0249434	21days	Y5986_ARATH^Y5986_ARATH^Q:934-1587,H:153-389^39.83%ID^E:3e-39^RecName: Full=Uncharacterized protein At5g39865;^Eukaryota; Viridiplantae; Streptophyta; Embryophyta; Tracheophyta; Spermatophyta; Magnoliophyta; eudicotyledons; Gunneridae; Pentapetalae; rosids; malvids; Brassicales; Brassicaceae; Camelineae; Arabidopsis	PF00462.19^Glutaredoxin^Glutaredoxin^359-426^E:1.4e-13	.	GO:0009055^molecular_function^electron carrier activity`GO:0015035^molecular_function^protein disulfide oxidoreductase activity`GO:0045454^biological_process^cell redox homeostasis
TR15875|c1_g1	down	-11.1412	0.000231557	36days	GRS15_ARATH^GRS15_ARATH^Q:538-1026,H:1-165^54.07%ID^E:2e-57^RecName: Full=Monothiol glutaredoxin-S15, mitochondrial;^Eukaryota; Viridiplantae; Streptophyta; Embryophyta; Tracheophyta; Spermatophyta; Magnoliophyta; eudicotyledons; Gunneridae; Pentapetalae; rosids; malvids; Brassicales; Brassicaceae; Camelineae; Arabidopsis	PF00462.19^Glutaredoxin^Glutaredoxin^76-140^E:7.2e-19	.	GO:0009055^molecular_function^electron carrier activity`GO:0015035^molecular_function^protein disulfide oxidoreductase activity`GO:0045454^biological_process^cell redox homeostasis
TR15875|c1_g2	up	2.64416	0.00214202	36days	GRS15_ARATH^GRS15_ARATH^Q:605-1093,H:1-165^54.07%ID^E:3e-57^RecName: Full=Monothiol glutaredoxin-S15, mitochondrial;^Eukaryota; Viridiplantae; Streptophyta; Embryophyta; Tracheophyta; Spermatophyta; Magnoliophyta; eudicotyledons; Gunneridae; Pentapetalae; rosids; malvids; Brassicales; Brassicaceae; Camelineae; Arabidopsis	PF00462.19^Glutaredoxin^Glutaredoxin^76-140^E:7.2e-19	.	GO:0009055^molecular_function^electron carrier activity`GO:0015035^molecular_function^protein disulfide oxidoreductase activity`GO:0045454^biological_process^cell redox homeostasis
TR19631|c0_g1	up	1.08531	0.0403145	36days	Y5986_ARATH^Y5986_ARATH^Q:1253-1690,H:223-388^47.59%ID^E:3e-37^RecName: Full=Uncharacterized protein At5g39865;^Eukaryota; Viridiplantae; Streptophyta; Embryophyta; Tracheophyta; Spermatophyta; Magnoliophyta; eudicotyledons; Gunneridae; Pentapetalae; rosids; malvids; Brassicales; Brassicaceae; Camelineae; Arabidopsis	.	.	.
TR20515|c2_g3	up	1.35982	0.000386919	48hours	GSTUI_ARATH^GSTUI_ARATH^Q:1-486,H:57-216^44.17%ID^E:6e-42^RecName: Full=Glutathione S-transferase U18;^Eukaryota; Viridiplantae; Streptophyta; Embryophyta; Tracheophyta; Spermatophyta; Magnoliophyta; eudicotyledons; Gunneridae; Pentapetalae; rosids; malvids; Brassicales; Brassicaceae; Camelineae; Arabidopsis	PF00043.20^GST_C^Glutathione S-transferase, C-terminal domain^52-146^E:8.5e-06	.	.
TR12613|c0_g2	up	1.61491	0.0242117	48hours	GSTUH_ARATH^GSTUH_ARATH^Q:14-271,H:145-227^43.02%ID^E:3e-14^RecName: Full=Glutathione S-transferase U17;^Eukaryota; Viridiplantae; Streptophyta; Embryophyta; Tracheophyta; Spermatophyta; Magnoliophyta; eudicotyledons; Gunneridae; Pentapetalae; rosids; malvids; Brassicales; Brassicaceae; Camelineae; Arabidopsis	.	.	.
TR290|c0_g2	down	-1.83075	0.019131	48hours	.	PF13417.1^GST_N_3^Glutathione S-transferase, N-terminal domain^70-143^E:7.4e-07	.	GO:0005515^molecular_function^protein binding
TR20052|c1_g1	down	-1.24063	0.00415067	12hours	GSTUJ_ARATH^GSTUJ_ARATH^Q:1289-615,H:1-217^53.33%ID^E:1e-69^RecName: Full=Glutathione S-transferase U19;^Eukaryota; Viridiplantae; Streptophyta; Embryophyta; Tracheophyta; Spermatophyta; Magnoliophyta; eudicotyledons; Gunneridae; Pentapetalae; rosids; malvids; Brassicales; Brassicaceae; Camelineae; Arabidopsis	PF02798.15^GST_N^Glutathione S-transferase, N-terminal domain^4-75^E:3.7e-14`PF13417.1^GST_N_3^Glutathione S-transferase, N-terminal domain^9-78^E:9e-16`PF13409.1^GST_N_2^Glutathione S-transferase, N-terminal domain^11-76^E:9.5e-12`PF00043.20^GST_C^Glutathione S-transferase, C-terminal domain^105-200^E:2.1e-11`PF13410.1^GST_C_2^Glutathione S-transferase, C-terminal domain^131-195^E:3.1e-08	.	GO:0005515^molecular_function^protein binding
TR20515|c0_g1	up	2.28091	0.0107946	48hours	GSTX1_SOLTU^GSTX1_SOLTU^Q:58-336,H:2-92^68.09%ID^E:5e-34^RecName: Full=Probable glutathione S-transferase;^Eukaryota; Viridiplantae; Streptophyta; Embryophyta; Tracheophyta; Spermatophyta; Magnoliophyta; eudicotyledons; Gunneridae; Pentapetalae; asterids; lamiids; Solanales; Solanaceae; Solanoideae; Solaneae; Solanum	PF02798.15^GST_N^Glutathione S-transferase, N-terminal domain^21-93^E:9.2e-16`PF13417.1^GST_N_3^Glutathione S-transferase, N-terminal domain^28-95^E:6e-17`PF13409.1^GST_N_2^Glutathione S-transferase, N-terminal domain^29-94^E:5.6e-14	.	GO:0005515^molecular_function^protein binding
TR20515|c2_g2	up	1.50442	0.0242616	7days	GSTUH_ARATH^GSTUH_ARATH^Q:7-417,H:84-218^44.68%ID^E:2e-29^RecName: Full=Glutathione S-transferase U17;^Eukaryota; Viridiplantae; Streptophyta; Embryophyta; Tracheophyta; Spermatophyta; Magnoliophyta; eudicotyledons; Gunneridae; Pentapetalae; rosids; malvids; Brassicales; Brassicaceae; Camelineae; Arabidopsis	PF00043.20^GST_C^Glutathione S-transferase, C-terminal domain^27-120^E:1.1e-07`PF13410.1^GST_C_2^Glutathione S-transferase, C-terminal domain^44-117^E:9.9e-09	.	.
TR24866|c0_g1	down	-2.26657	0.0150981	21days	GSTF3_MAIZE^GSTF3_MAIZE^Q:1-300,H:48-146^53%ID^E:3e-29^RecName: Full=Glutathione S-transferase 3;^Eukaryota; Viridiplantae; Streptophyta; Embryophyta; Tracheophyta; Spermatophyta; Magnoliophyta; Liliopsida; Poales; Poaceae; PACMAD clade; Panicoideae; Andropogoneae; Zea	PF13417.1^GST_N_3^Glutathione S-transferase, N-terminal domain^1-35^E:4.6e-07`PF02798.15^GST_N^Glutathione S-transferase, N-terminal domain^2-30^E:1.5e-06	.	GO:0005515^molecular_function^protein binding
TR11988|c0_g2	down	-1.09483	0.0298113	48hours	AIM32_DEBHA^AIM32_DEBHA^Q:1172-873,H:178-273^41%ID^E:9e-16^RecName: Full=Altered inheritance of mitochondria protein 32;^Eukaryota; Fungi; Dikarya; Ascomycota; Saccharomycotina; Saccharomycetes; Saccharomycetales; Debaryomycetaceae; Debaryomyces	PF06999.7^Suc_Fer-like^Sucrase/ferredoxin-like^109-322^E:9.6e-57	.	.
TR797|c0_g1	up	11.6403	9.39e-05	48hours	ADXH_DROME^ADXH_DROME^Q:803-426,H:38-157^30.16%ID^E:1e-09^RecName: Full=Adrenodoxin-like protein, mitochondrial;^Eukaryota; Metazoa; Ecdysozoa; Arthropoda; Hexapoda; Insecta; Pterygota; Neoptera; Endopterygota; Diptera; Brachycera; Muscomorpha; Ephydroidea; Drosophilidae; Drosophila; Sophophora	.	COG0633^Ferredoxin	.
TR11988|c0_g1	up	1.48668	0.0177045	36days	AIM32_DEBHA^AIM32_DEBHA^Q:1178-879,H:178-273^41%ID^E:9e-16^RecName: Full=Altered inheritance of mitochondria protein 32;^Eukaryota; Fungi; Dikarya; Ascomycota; Saccharomycotina; Saccharomycetes; Saccharomycetales; Debaryomycetaceae; Debaryomyces	PF06999.7^Suc_Fer-like^Sucrase/ferredoxin-like^109-322^E:9.7e-57	.	.
TR12750|c0_g2	up	1.28974	0.0317728	7days	TRXH_PICMA^TRXH_PICMA^Q:93-1,H:1-31^90.32%ID^E:2e-12^RecName: Full=Thioredoxin H-type;^Eukaryota; Viridiplantae; Streptophyta; Embryophyta; Tracheophyta; Spermatophyta; Pinidae; Pinales; Pinaceae; Picea	.	.	.
TR9995|c0_g1	up	1.15086	0.0072383	7days	TRH42_ORYSJ^TRH42_ORYSJ^Q:853-542,H:22-125^62.5%ID^E:6e-44^RecName: Full=Thioredoxin H4-2;^Eukaryota; Viridiplantae; Streptophyta; Embryophyta; Tracheophyta; Spermatophyta; Magnoliophyta; Liliopsida; Poales; Poaceae; BEP clade; Ehrhartoideae; Oryzeae; Oryza	PF00085.15^Thioredoxin^Thioredoxin^12-108^E:1.7e-29`PF13098.1^Thioredoxin_2^Thioredoxin-like domain^25-106^E:2.6e-08`PF13905.1^Thioredoxin_8^Thioredoxin-like^28-72^E:1.2e-06	.	GO:0045454^biological_process^cell redox homeostasis
