# Supplementary material for: Transcriptome Analysis of mRNA and miRNA in Somatic Embryos of Larix leptolepis Subjected to Hydrogen Treatment
Source: Int J Mol Sci. 2016 Nov 22;17(11):1951. doi: 10.3390/ijms17111951 (PMC5133945; doi:10.3390/ijms17111951)
Supplement: Supplementary file 1 [file ijms-17-01951-s001.zip › ijms-155406-Supplementary Materials/ESM_ijms-155406-supple-table S4.xlsx]

## Sheet: cell cycle-related DEGs
Gene_ID	regulated	log2FC	P Value	Time point of differential expression	sprot_Top_BLASTX_hit	Pfam	gene_ontology_pfam
TR12707|c0_g2	up	1.5379	0.00151787	12 hours	ATL52_ARATH^ATL52_ARATH^Q:346-696,H:73-189^50.43%ID^E:1e-31^RecName: Full=RING-H2 finger protein ATL52;^Eukaryota; Viridiplantae; Streptophyta; Embryophyta; Tracheophyta; Spermatophyta; Magnoliophyta; eudicotyledons; Gunneridae; Pentapetalae; rosids; malv	PF12678.2^zf-rbx1^RING-H2 zinc finger^113-160^E:1e-11`PF13920.1^zf-C3HC4_3^Zinc finger, C3HC4 type (RING finger)^115-164^E:1e-06`PF13639.1^zf-RING_2^Ring finger domain^116-160^E:3.4e-15`PF00097.20^zf-C3HC4^Zinc finger, C3HC4 type (RING finger)^118-159^E:1	GO:0008270^molecular_function^zinc ion binding`GO:0005515^molecular_function^protein binding`GO:0046872^molecular_function^metal ion binding`GO:0004842^molecular_function^ubiquitin-protein transferase activity`GO:0005680^cellular_component^anaphase-promot
TR9648|c0_g2	down	-11.6556	0.000111039	12 hours	CDA7L_RAT^CDA7L_RAT^Q:667-1059,H:329-437^36.64%ID^E:2e-13^RecName: Full=Cell division cycle-associated 7-like protein;^Eukaryota; Metazoa; Chordata; Craniata; Vertebrata; Euteleostomi; Mammalia; Eutheria; Euarchontoglires; Glires; Rodentia; Sciurognathi;	PF10497.4^zf-4CXXC_R1^Zinc-finger domain of monoamine-oxidase A repressor R1^170-290^E:1.1e-32	.
TR18535|c0_g2	down	-1.09807	0.0362739	12 hours	SMC1_ARATH^SMC1_ARATH^Q:3825-169,H:1-1218^63.12%ID^E:0^RecName: Full=Structural maintenance of chromosomes protein 1;^Eukaryota; Viridiplantae; Streptophyta; Embryophyta; Tracheophyta; Spermatophyta; Magnoliophyta; eudicotyledons; Gunneridae; Pentapetalae	PF02463.14^SMC_N^RecF/RecN/SMC N terminal domain^10-137^E:1.5e-31`PF13555.1^AAA_29^P-loop containing region of AAA domain^11-55^E:3.6e-08`PF13476.1^AAA_23^AAA domain^12-251^E:6.4e-17`PF02463.14^SMC_N^RecF/RecN/SMC N terminal domain^416-1201^E:1.3e-24`PF06	GO:0005515^molecular_function^protein binding`GO:0005524^molecular_function^ATP binding`GO:0051276^biological_process^chromosome organization`GO:0005694^cellular_component^chromosome
TR30290|c0_g1	up	11.8881	1.45053e-08	12 hours	RFA1B_ORYSJ^RFA1B_ORYSJ^Q:2292-484,H:9-627^61.76%ID^E:0^RecName: Full=Replication protein A 70 kDa DNA-binding subunit B;^Eukaryota; Viridiplantae; Streptophyta; Embryophyta; Tracheophyta; Spermatophyta; Magnoliophyta; Liliopsida; Poales; Poaceae; BEP cla	PF04057.7^Rep-A_N^Replication factor-A protein 1, N-terminal domain^60-158^E:5.4e-25`PF01336.20^tRNA_anti-codon^OB-fold nucleic acid binding domain^232-315^E:2.6e-11`PF08646.5^Rep_fac-A_C^Replication factor-A C terminal domain^509-655^E:1.2e-38	GO:0003677^molecular_function^DNA binding`GO:0006260^biological_process^DNA replication`GO:0005634^cellular_component^nucleus`GO:0003676^molecular_function^nucleic acid binding
TR10100|c0_g1	up	1.27542	0.00518406	48 hours	CCU41_ARATH^CCU41_ARATH^Q:1269-793,H:13-167^62.26%ID^E:1e-41^RecName: Full=Cyclin-U4-1;^Eukaryota; Viridiplantae; Streptophyta; Embryophyta; Tracheophyta; Spermatophyta; Magnoliophyta; eudicotyledons; Gunneridae; Pentapetalae; rosids; malvids; Brassicales	PF08613.6^Cyclin^Cyclin^17-154^E:3.4e-33`PF00134.18^Cyclin_N^Cyclin, N-terminal domain^62-154^E:2.4e-11	GO:0019901^molecular_function^protein kinase binding`GO:0000079^biological_process^regulation of cyclin-dependent protein serine/threonine kinase activity
TR11097|c0_g1	down	-1.35727	0.0311873	48 hours	DPOD1_ORYSJ^DPOD1_ORYSJ^Q:2990-300,H:209-1105^86.29%ID^E:0^RecName: Full=DNA polymerase delta catalytic subunit;^Eukaryota; Viridiplantae; Streptophyta; Embryophyta; Tracheophyta; Spermatophyta; Magnoliophyta; Liliopsida; Poales; Poaceae; BEP clade; Ehrha	PF03104.14^DNA_pol_B_exo1^DNA polymerase family B, exonuclease domain^5-274^E:4.3e-72`PF00136.16^DNA_pol_B^DNA polymerase family B^347-778^E:2.2e-145`PF14260.1^zf-C4pol^C4-type zinc-finger of DNA polymerase delta^808-880^E:2.2e-25	GO:0008408^molecular_function^3'-5' exonuclease activity`GO:0000166^molecular_function^nucleotide binding`GO:0003677^molecular_function^DNA binding
TR11114|c1_g1	down	-1.73318	0.00361809	48 hours	KRP3_ARATH^KRP3_ARATH^Q:773-375,H:95-222^43.61%ID^E:3e-27^RecName: Full=Cyclin-dependent kinase inhibitor 3;^Eukaryota; Viridiplantae; Streptophyta; Embryophyta; Tracheophyta; Spermatophyta; Magnoliophyta; eudicotyledons; Gunneridae; Pentapetalae; rosids;	PF02234.14^CDI^Cyclin-dependent kinase inhibitor^267-311^E:4.6e-17	GO:0004861^molecular_function^cyclin-dependent protein serine/threonine kinase inhibitor activity`GO:0007050^biological_process^cell cycle arrest`GO:0005634^cellular_component^nucleus
TR12489|c0_g1	down	-1.33808	0.0424011	48 hours	CDC16_ARATH^CDC16_ARATH^Q:1601-21,H:3-530^70.6%ID^E:0^RecName: Full=Anaphase-promoting complex subunit 6;^Eukaryota; Viridiplantae; Streptophyta; Embryophyta; Tracheophyta; Spermatophyta; Magnoliophyta; eudicotyledons; Gunneridae; Pentapetalae; rosids; ma	PF12895.2^Apc3^Anaphase-promoting complex, cyclosome, subunit 3^18-96^E:3.8e-17`PF07719.12^TPR_2^Tetratricopeptide repeat^126-157^E:0.0023`PF00515.23^TPR_1^Tetratricopeptide repeat^126-158^E:0.01`PF13181.1^TPR_8^Tetratricopeptide repeat^127-157^E:0.066`PF	GO:0005515^molecular_function^protein binding
TR12707|c0_g1	up	1.34104	0.0453243	48 hours	ATL52_ARATH^ATL52_ARATH^Q:346-696,H:73-189^50.43%ID^E:8e-32^RecName: Full=RING-H2 finger protein ATL52;^Eukaryota; Viridiplantae; Streptophyta; Embryophyta; Tracheophyta; Spermatophyta; Magnoliophyta; eudicotyledons; Gunneridae; Pentapetalae; rosids; malv	PF12678.2^zf-rbx1^RING-H2 zinc finger^113-160^E:1e-11`PF13920.1^zf-C3HC4_3^Zinc finger, C3HC4 type (RING finger)^115-164^E:1e-06`PF13639.1^zf-RING_2^Ring finger domain^116-160^E:3.4e-15`PF00097.20^zf-C3HC4^Zinc finger, C3HC4 type (RING finger)^118-159^E:1	GO:0008270^molecular_function^zinc ion binding`GO:0005515^molecular_function^protein binding`GO:0046872^molecular_function^metal ion binding`GO:0004842^molecular_function^ubiquitin-protein transferase activity`GO:0005680^cellular_component^anaphase-promot
TR13534|c0_g1	down	-1.17625	0.0386319	48 hours	SMC4_ARATH^SMC4_ARATH^Q:3946-284,H:18-1235^67.08%ID^E:0^RecName: Full=Structural maintenance of chromosomes protein 4;^Eukaryota; Viridiplantae; Streptophyta; Embryophyta; Tracheophyta; Spermatophyta; Magnoliophyta; eudicotyledons; Gunneridae; Pentapetala	PF02463.14^SMC_N^RecF/RecN/SMC N terminal domain^31-767^E:4.7e-29`PF13304.1^AAA_21^AAA domain^56-208^E:1.3e-07`PF06470.8^SMC_hinge^SMC proteins Flexible Hinge Domain^561-677^E:2e-22`PF02463.14^SMC_N^RecF/RecN/SMC N terminal domain^819-1233^E:9.9e-38	GO:0005524^molecular_function^ATP binding`GO:0005515^molecular_function^protein binding`GO:0051276^biological_process^chromosome organization`GO:0005694^cellular_component^chromosome
TR13988|c0_g1	down	-1.12569	0.024315	48 hours	CCB22_ORYSJ^CCB22_ORYSJ^Q:256-1461,H:15-413^52.05%ID^E:3e-131^RecName: Full=Cyclin-B2-2;^Eukaryota; Viridiplantae; Streptophyta; Embryophyta; Tracheophyta; Spermatophyta; Magnoliophyta; Liliopsida; Poales; Poaceae; BEP clade; Ehrhartoideae; Oryzeae; Oryza	PF00134.18^Cyclin_N^Cyclin, N-terminal domain^183-308^E:4.4e-48`PF02984.14^Cyclin_C^Cyclin, C-terminal domain^311-427^E:1.5e-37	GO:0005634^cellular_component^nucleus
TR14560|c0_g1	down	-1.40257	0.0276455	48 hours	BUB31_ARATH^BUB31_ARATH^Q:218-1180,H:9-328^56.07%ID^E:8e-123^RecName: Full=Mitotic checkpoint protein BUB3.1;^Eukaryota; Viridiplantae; Streptophyta; Embryophyta; Tracheophyta; Spermatophyta; Magnoliophyta; eudicotyledons; Gunneridae; Pentapetalae; rosids	PF00400.27^WD40^WD domain, G-beta repeat^89-122^E:1e-06`PF00400.27^WD40^WD domain, G-beta repeat^239-266^E:0.055	GO:0005515^molecular_function^protein binding
TR14767|c0_g1	down	-3.57017	9.49639e-05	48 hours	APC1_ARATH^APC1_ARATH^Q:58-1974,H:4-631^34.6%ID^E:1e-94^RecName: Full=Anaphase-promoting complex subunit 1;^Eukaryota; Viridiplantae; Streptophyta; Embryophyta; Tracheophyta; Spermatophyta; Magnoliophyta; eudicotyledons; Gunneridae; Pentapetalae; rosids;	PF12859.2^Apc1^Anaphase-promoting complex subunit 1^105-219^E:1.9e-11	GO:0005680^cellular_component^anaphase-promoting complex
TR15279|c0_g1	down	-1.50975	0.00788402	48 hours	RFA1C_ARATH^RFA1C_ARATH^Q:247-2427,H:1-728^51.46%ID^E:0^RecName: Full=Replication protein A 70 kDa DNA-binding subunit C;^Eukaryota; Viridiplantae; Streptophyta; Embryophyta; Tracheophyta; Spermatophyta; Magnoliophyta; eudicotyledons; Gunneridae; Pentapet	PF04057.7^Rep-A_N^Replication factor-A protein 1, N-terminal domain^5-99^E:1.7e-30`PF01336.20^tRNA_anti-codon^OB-fold nucleic acid binding domain^310-389^E:1.3e-10`PF08646.5^Rep_fac-A_C^Replication factor-A C terminal domain^581-730^E:1e-51`PF13917.1^zf-C	GO:0003677^molecular_function^DNA binding`GO:0006260^biological_process^DNA replication`GO:0005634^cellular_component^nucleus`GO:0003676^molecular_function^nucleic acid binding`GO:0008270^molecular_function^zinc ion binding
TR1609|c0_g1	up	1.02886	0.0369455	48 hours	RHA2A_ARATH^RHA2A_ARATH^Q:849-373,H:1-152^31.1%ID^E:5e-12^RecName: Full=E3 ubiquitin-protein ligase RHA2A;^Eukaryota; Viridiplantae; Streptophyta; Embryophyta; Tracheophyta; Spermatophyta; Magnoliophyta; eudicotyledons; Gunneridae; Pentapetalae; rosids; m	PF12678.2^zf-rbx1^RING-H2 zinc finger^88-135^E:3.6e-07`PF13639.1^zf-RING_2^Ring finger domain^90-135^E:1.3e-13`PF00097.20^zf-C3HC4^Zinc finger, C3HC4 type (RING finger)^91-134^E:6e-07`PF14634.1^zf-RING_5^zinc-RING finger domain^91-136^E:8.9e-07`PF13923.1^	GO:0008270^molecular_function^zinc ion binding`GO:0005515^molecular_function^protein binding`GO:0046872^molecular_function^metal ion binding`GO:0004842^molecular_function^ubiquitin-protein transferase activity`GO:0005680^cellular_component^anaphase-promot
TR18405|c0_g1	up	1.34108	0.00596017	48 hours	ACCR3_ARATH^ACCR3_ARATH^Q:397-2625,H:31-800^42.82%ID^E:8e-166^RecName: Full=Putative serine/threonine-protein kinase-like protein CCR3;^Eukaryota; Viridiplantae; Streptophyta; Embryophyta; Tracheophyta; Spermatophyta; Magnoliophyta; eudicotyledons; Gunner	PF13540.1^RCC1_2^Regulator of chromosome condensation (RCC1) repeat^217-244^E:5e-05`PF07714.12^Pkinase_Tyr^Protein tyrosine kinase^499-777^E:4e-41`PF00069.20^Pkinase^Protein kinase domain^501-775^E:3e-41	GO:0004672^molecular_function^protein kinase activity`GO:0006468^biological_process^protein phosphorylation`GO:0005524^molecular_function^ATP binding
TR18552|c0_g1	down	-1.81123	0.0067473	48 hours	APC5_ARATH^APC5_ARATH^Q:179-2905,H:11-912^46.87%ID^E:0^RecName: Full=Anaphase-promoting complex subunit 5;^Eukaryota; Viridiplantae; Streptophyta; Embryophyta; Tracheophyta; Spermatophyta; Magnoliophyta; eudicotyledons; Gunneridae; Pentapetalae; rosids; m	PF12862.2^Apc5^Anaphase-promoting complex subunit 5^338-431^E:1.2e-23`PF12862.2^Apc5^Anaphase-promoting complex subunit 5^625-650^E:2900`PF12862.2^Apc5^Anaphase-promoting complex subunit 5^721-733^E:1800`PF12862.2^Apc5^Anaphase-promoting complex subunit 5	.
TR18725|c0_g1	up	1.19229	0.00636818	48 hours	ACCR3_ARATH^ACCR3_ARATH^Q:2915-672,H:23-813^48.31%ID^E:0^RecName: Full=Putative serine/threonine-protein kinase-like protein CCR3;^Eukaryota; Viridiplantae; Streptophyta; Embryophyta; Tracheophyta; Spermatophyta; Magnoliophyta; eudicotyledons; Gunneridae;	PF13540.1^RCC1_2^Regulator of chromosome condensation (RCC1) repeat^191-217^E:3.9e-05`PF00069.20^Pkinase^Protein kinase domain^464-739^E:6.5e-42`PF07714.12^Pkinase_Tyr^Protein tyrosine kinase^465-741^E:1.8e-42`PF03109.11^ABC1^ABC1 family^465-521^E:5.4e-05	GO:0004672^molecular_function^protein kinase activity`GO:0005524^molecular_function^ATP binding`GO:0006468^biological_process^protein phosphorylation
TR19353|c0_g2	up	1.46586	0.00105835	48 hours	ATL23_ARATH^ATL23_ARATH^Q:761-408,H:45-152^34.75%ID^E:3e-15^RecName: Full=E3 ubiquitin-protein ligase ATL23;^Eukaryota; Viridiplantae; Streptophyta; Embryophyta; Tracheophyta; Spermatophyta; Magnoliophyta; eudicotyledons; Gunneridae; Pentapetalae; rosids;	PF12678.2^zf-rbx1^RING-H2 zinc finger^89-133^E:7.6e-09`PF13920.1^zf-C3HC4_3^Zinc finger, C3HC4 type (RING finger)^89-135^E:2.8e-06`PF13639.1^zf-RING_2^Ring finger domain^90-133^E:1.2e-14`PF13923.1^zf-C3HC4_2^Zinc finger, C3HC4 type (RING finger)^91-132^E:	GO:0008270^molecular_function^zinc ion binding`GO:0005515^molecular_function^protein binding`GO:0004842^molecular_function^ubiquitin-protein transferase activity`GO:0005680^cellular_component^anaphase-promoting complex
TR19511|c0_g2	down	-1.54955	0.00292679	48 hours	CNDH2_ARATH^CNDH2_ARATH^Q:830-36,H:81-322^33.21%ID^E:2e-18^RecName: Full=Condensin-2 complex subunit H2;^Eukaryota; Viridiplantae; Streptophyta; Embryophyta; Tracheophyta; Spermatophyta; Magnoliophyta; eudicotyledons; Gunneridae; Pentapetalae; rosids; mal	PF06278.6^DUF1032^Protein of unknown function (DUF1032)^1-60^E:8.7e-11	.
TR19993|c0_g1	down	-1.36075	0.00501562	48 hours	CDT1A_ARATH^CDT1A_ARATH^Q:538-1230,H:13-248^41%ID^E:4e-35^RecName: Full=CDT1-like protein a, chloroplastic;^Eukaryota; Viridiplantae; Streptophyta; Embryophyta; Tracheophyta; Spermatophyta; Magnoliophyta; eudicotyledons; Gunneridae; Pentapetalae; rosids;	PF08839.6^CDT1^DNA replication factor CDT1 like^117-240^E:6.8e-24	.
TR20523|c0_g1	down	-1.11162	0.0151619	48 hours	RIR1_ARATH^RIR1_ARATH^Q:159-2048,H:1-630^85.87%ID^E:0^RecName: Full=Ribonucleoside-diphosphate reductase large subunit {ECO:0000303|PubMed:10542051};^Eukaryota; Viridiplantae; Streptophyta; Embryophyta; Tracheophyta; Spermatophyta; Magnoliophyta; eudicoty	PF03477.11^ATP-cone^ATP cone domain^1-88^E:2.5e-15`PF00317.16^Ribonuc_red_lgN^Ribonucleotide reductase, all-alpha domain^142-212^E:5e-21`PF02867.10^Ribonuc_red_lgC^Ribonucleotide reductase, barrel domain^215-629^E:2.5e-167	GO:0004748^molecular_function^ribonucleoside-diphosphate reductase activity, thioredoxin disulfide as acceptor`GO:0005524^molecular_function^ATP binding`GO:0006260^biological_process^DNA replication`GO:0055114^biological_process^oxidation-reduction proces
TR21962|c0_g1	down	-1.15197	0.00983062	48 hours	.	PF15003.1^HAUS2^HAUS augmin-like complex subunit 2^13-310^E:9.1e-128	GO:0031023^biological_process^microtubule organizing center organization`GO:0051225^biological_process^spindle assembly
TR27894|c0_g1	down	-1.324	0.0157202	48 hours	MCM4_ORYSJ^MCM4_ORYSJ^Q:234-2588,H:65-862^69.06%ID^E:0^RecName: Full=DNA replication licensing factor MCM4;^Eukaryota; Viridiplantae; Streptophyta; Embryophyta; Tracheophyta; Spermatophyta; Magnoliophyta; Liliopsida; Poales; Poaceae; BEP clade; Ehrhartoid	PF14551.1^MCM_N^MCM N-terminal domain^125-237^E:1.8e-19`PF00493.18^MCM^MCM2/3/5 family^414-739^E:3.8e-134`PF07728.9^AAA_5^AAA domain (dynein-related subfamily)^471-587^E:4.3e-07`PF01078.16^Mg_chelatase^Magnesium chelatase, subunit ChlI^521-588^E:7.7e-05	GO:0003677^molecular_function^DNA binding`GO:0005524^molecular_function^ATP binding`GO:0006260^biological_process^DNA replication`GO:0016887^molecular_function^ATPase activity`GO:0016851^molecular_function^magnesium chelatase activity`GO:0015979^biologica
TR28861|c0_g1	down	-1.33651	0.0267881	48 hours	CCA11_ARATH^CCA11_ARATH^Q:512-1918,H:21-453^47.06%ID^E:5e-133^RecName: Full=Cyclin-A1-1;^Eukaryota; Viridiplantae; Streptophyta; Embryophyta; Tracheophyta; Spermatophyta; Magnoliophyta; eudicotyledons; Gunneridae; Pentapetalae; rosids; malvids; Brassicale	PF00134.18^Cyclin_N^Cyclin, N-terminal domain^244-369^E:3.9e-46`PF02984.14^Cyclin_C^Cyclin, C-terminal domain^372-495^E:1.9e-32	GO:0005634^cellular_component^nucleus
TR4594|c0_g2	down	-11.0009	0.000326219	48 hours	PRCC_HUMAN^PRCC_HUMAN^Q:723-1247,H:323-491^28.88%ID^E:1e-05^RecName: Full=Proline-rich protein PRCC;^Eukaryota; Metazoa; Chordata; Craniata; Vertebrata; Euteleostomi; Mammalia; Eutheria; Euarchontoglires; Primates; Haplorrhini; Catarrhini; Hominidae; Homo	PF10253.4^PRCC^Mitotic checkpoint regulator, MAD2B-interacting^250-386^E:2.3e-11	.
TR5056|c0_g2	down	-1.64762	0.00497199	48 hours	.	PF07814.8^WAPL^Wings apart-like protein regulation of heterochromatin^60-383^E:1e-60	.
TR674|c0_g1	down	-1.74563	0.000436554	48 hours	DPO1_THEFI^DPO1_THEFI^Q:938-1705,H:13-253^39.06%ID^E:2e-40^RecName: Full=DNA polymerase I, thermostable;^Bacteria; Deinococcus-Thermus; Deinococci; Thermales; Thermaceae; Thermus	PF02739.11^5_3_exonuc_N^5'-3' exonuclease, N-terminal resolvase-like domain^113-285^E:1.1e-38`PF01367.15^5_3_exonuc^5'-3' exonuclease, C-terminal SAM fold^288-370^E:8.1e-24	GO:0003677^molecular_function^DNA binding`GO:0003824^molecular_function^catalytic activity
TR7909|c0_g1	down	-1.28073	0.0422138	48 hours	KCA2_ARATH^KCA2_ARATH^Q:2943-469,H:443-1245^60.1%ID^E:0^RecName: Full=Kinesin-like protein KCA2;^Eukaryota; Viridiplantae; Streptophyta; Embryophyta; Tracheophyta; Spermatophyta; Magnoliophyta; eudicotyledons; Gunneridae; Pentapetalae; rosids; malvids; Br	.	.
TR9648|c0_g2	down	-11.2933	0.000473284	48 hours	CDA7L_RAT^CDA7L_RAT^Q:667-1059,H:329-437^36.64%ID^E:2e-13^RecName: Full=Cell division cycle-associated 7-like protein;^Eukaryota; Metazoa; Chordata; Craniata; Vertebrata; Euteleostomi; Mammalia; Eutheria; Euarchontoglires; Glires; Rodentia; Sciurognathi;	PF10497.4^zf-4CXXC_R1^Zinc-finger domain of monoamine-oxidase A repressor R1^170-290^E:1.1e-32	.
TR20339|c0_g1	down	-1.21753	0.00679021	48 hours	RBR_RICCO^RBR_RICCO^Q:499-3498,H:1-999^62.56%ID^E:0^RecName: Full=Retinoblastoma-related protein;^Eukaryota; Viridiplantae; Streptophyta; Embryophyta; Tracheophyta; Spermatophyta; Magnoliophyta; eudicotyledons; Gunneridae; Pentapetalae; rosids; fabids; Ma	478-3609[+]	PF11934.3^DUF3452^Domain of unknown function (DUF3452)^99-241^E:1.6e-36`PF01858.12^RB_A^Retinoblastoma-associated protein A domain^425-626^E:1.1e-76`PF01857.15^RB_B^Retinoblastoma-associated protein B domain^751-879^E:8.8e-43	GO:0051726^biological_process^regulation of cell cycle`GO:0005634^cellular_component^nucleus
TR20816|c0_g3	up	1.02341	0.008768	7 days	ASF1A_ARATH^ASF1A_ARATH^Q:1030-539,H:1-162^79.88%ID^E:6e-87^RecName: Full=Probable histone chaperone ASF1A;^Eukaryota; Viridiplantae; Streptophyta; Embryophyta; Tracheophyta; Spermatophyta; Magnoliophyta; eudicotyledons; Gunneridae; Pentapetalae; rosids;	PF04729.8^ASF1_hist_chap^ASF1 like histone chaperone^1-153^E:1.9e-69	GO:0006333^biological_process^chromatin assembly or disassembly`GO:0005634^cellular_component^nucleus
TR2359|c0_g1	up	1.2596	0.006971	7 days	REV7_ARATH^REV7_ARATH^Q:84-641,H:14-200^52.94%ID^E:4e-70^RecName: Full=DNA polymerase zeta processivity subunit;^Eukaryota; Viridiplantae; Streptophyta; Embryophyta; Tracheophyta; Spermatophyta; Magnoliophyta; eudicotyledons; Gunneridae; Pentapetalae; ros	PF02301.13^HORMA^HORMA domain^14-183^E:4e-18	.
TR2729|c0_g1	up	1.06674	0.0122261	7 days	CCD31_ARATH^CCD31_ARATH^Q:776-1342,H:87-275^53.44%ID^E:2e-68^RecName: Full=Cyclin-D3-1;^Eukaryota; Viridiplantae; Streptophyta; Embryophyta; Tracheophyta; Spermatophyta; Magnoliophyta; eudicotyledons; Gunneridae; Pentapetalae; rosids; malvids; Brassicales	PF00134.18^Cyclin_N^Cyclin, N-terminal domain^77-189^E:1.8e-30`PF02984.14^Cyclin_C^Cyclin, C-terminal domain^191-282^E:1.2e-06	GO:0005634^cellular_component^nucleus
TR12707|c0_g2	up	1.21767	0.0108496	7 days	ATL52_ARATH^ATL52_ARATH^Q:346-696,H:73-189^50.43%ID^E:1e-31^RecName: Full=RING-H2 finger protein ATL52;^Eukaryota; Viridiplantae; Streptophyta; Embryophyta; Tracheophyta; Spermatophyta; Magnoliophyta; eudicotyledons; Gunneridae; Pentapetalae; rosids; malv	PF12678.2^zf-rbx1^RING-H2 zinc finger^113-160^E:1e-11`PF13920.1^zf-C3HC4_3^Zinc finger, C3HC4 type (RING finger)^115-164^E:1e-06`PF13639.1^zf-RING_2^Ring finger domain^116-160^E:3.4e-15`PF00097.20^zf-C3HC4^Zinc finger, C3HC4 type (RING finger)^118-159^E:1	GO:0008270^molecular_function^zinc ion binding`GO:0005515^molecular_function^protein binding`GO:0046872^molecular_function^metal ion binding`GO:0004842^molecular_function^ubiquitin-protein transferase activity`GO:0005680^cellular_component^anaphase-promot
TR2779|c0_g2	down	-1.94474	0.00739006	7 days	APC7_ARATH^APC7_ARATH^Q:1498-374,H:161-535^60.9%ID^E:1e-131^RecName: Full=Anaphase-promoting complex subunit 7;^Eukaryota; Viridiplantae; Streptophyta; Embryophyta; Tracheophyta; Spermatophyta; Magnoliophyta; eudicotyledons; Gunneridae; Pentapetalae; rosi	PF13371.1^TPR_9^Tetratricopeptide repeat^171-224^E:0.17`PF13181.1^TPR_8^Tetratricopeptide repeat^194-224^E:0.043`PF00515.23^TPR_1^Tetratricopeptide repeat^195-224^E:0.021`PF13371.1^TPR_9^Tetratricopeptide repeat^271-322^E:0.56`PF14559.1^TPR_19^Tetratricop	GO:0005515^molecular_function^protein binding`GO:0042802^molecular_function^identical protein binding
TR4594|c0_g1	up	1.09445	0.0285087	7 days	PRCC_HUMAN^PRCC_HUMAN^Q:723-1247,H:323-491^28.88%ID^E:1e-05^RecName: Full=Proline-rich protein PRCC;^Eukaryota; Metazoa; Chordata; Craniata; Vertebrata; Euteleostomi; Mammalia; Eutheria; Euarchontoglires; Primates; Haplorrhini; Catarrhini; Hominidae; Homo	PF10253.4^PRCC^Mitotic checkpoint regulator, MAD2B-interacting^250-386^E:2.3e-11	.
TR12038|c0_g1	down	-1.39988	0.0148311	7 days	MCM10_MOUSE^MCM10_MOUSE^Q:1484-888,H:254-460^35.27%ID^E:1e-36^RecName: Full=Protein MCM10 homolog;^Eukaryota; Metazoa; Chordata; Craniata; Vertebrata; Euteleostomi; Mammalia; Eutheria; Euarchontoglires; Glires; Rodentia; Sciurognathi; Muroidea; Muridae; M	PF09329.6^zf-primase^Primase zinc finger^224-269^E:3.3e-15	GO:0006260^biological_process^DNA replication`GO:0005634^cellular_component^nucleus
TR10340|c0_g2	down	-1.40684	0.0355113	21 days	SPC25_SCHPO^SPC25_SCHPO^Q:348-815,H:78-233^27.22%ID^E:2e-08^RecName: Full=Kinetochore protein spc25;^Eukaryota; Fungi; Dikarya; Ascomycota; Taphrinomycotina; Schizosaccharomycetes; Schizosaccharomycetales; Schizosaccharomycetaceae; Schizosaccharomyces	PF08234.7^Spindle_Spc25^Chromosome segregation protein Spc25^192-265^E:9.5e-21	.
TR14433|c0_g2	down	-3.12148	4.3e-05	21 days	CCNB2_SOYBN^CCNB2_SOYBN^Q:942-529,H:110-247^54.35%ID^E:1e-48^RecName: Full=G2/mitotic-specific cyclin S13-7;^Eukaryota; Viridiplantae; Streptophyta; Embryophyta; Tracheophyta; Spermatophyta; Magnoliophyta; eudicotyledons; Gunneridae; Pentapetalae; rosids;	PF02984.14^Cyclin_C^Cyclin, C-terminal domain^19-135^E:1.2e-39	GO:0005634^cellular_component^nucleus
TR14433|c1_g2	down	-1.30738	0.016259	21 days	CCN1_ANTMA^CCN1_ANTMA^Q:201-1247,H:3-327^41.26%ID^E:8e-53^RecName: Full=G2/mitotic-specific cyclin-1;^Eukaryota; Viridiplantae; Streptophyta; Embryophyta; Tracheophyta; Spermatophyta; Magnoliophyta; eudicotyledons; Gunneridae; Pentapetalae; asterids; lami	PF00134.18^Cyclin_N^Cyclin, N-terminal domain^225-349^E:8.1e-39	.
TR15842|c0_g1	up	1.18905	0.0182241	21 days	ATL2_ARATH^ATL2_ARATH^Q:564-76,H:16-175^43.98%ID^E:1e-32^RecName: Full=RING-H2 finger protein ATL2;^Eukaryota; Viridiplantae; Streptophyta; Embryophyta; Tracheophyta; Spermatophyta; Magnoliophyta; eudicotyledons; Gunneridae; Pentapetalae; rosids; malvids;	PF13639.1^zf-RING_2^Ring finger domain^149-192^E:2.1e-15`PF12678.2^zf-rbx1^RING-H2 zinc finger^149-192^E:3e-09`PF00097.20^zf-C3HC4^Zinc finger, C3HC4 type (RING finger)^150-191^E:2.2e-05`PF13923.1^zf-C3HC4_2^Zinc finger, C3HC4 type (RING finger)^150-191^E	GO:0005515^molecular_function^protein binding`GO:0008270^molecular_function^zinc ion binding`GO:0046872^molecular_function^metal ion binding`GO:0004842^molecular_function^ubiquitin-protein transferase activity`GO:0005680^cellular_component^anaphase-promot
TR17386|c0_g1	down	-1.35615	0.0180513	21 days	ORC6_ORYSI^ORC6_ORYSI^Q:745-71,H:61-283^60.18%ID^E:1e-86^RecName: Full=Origin of replication complex subunit 6 {ECO:0000305};^Eukaryota; Viridiplantae; Streptophyta; Embryophyta; Tracheophyta; Spermatophyta; Magnoliophyta; Liliopsida; Poales; Poaceae; BEP	.	.
TR17745|c0_g1	down	-1.09319	0.047926	21 days	CCA22_ARATH^CCA22_ARATH^Q:883-1848,H:101-432^57.23%ID^E:6e-128^RecName: Full=Cyclin-A2-2;^Eukaryota; Viridiplantae; Streptophyta; Embryophyta; Tracheophyta; Spermatophyta; Magnoliophyta; eudicotyledons; Gunneridae; Pentapetalae; rosids; malvids; Brassical	PF00134.18^Cyclin_N^Cyclin, N-terminal domain^277-404^E:7.4e-44`PF02984.14^Cyclin_C^Cyclin, C-terminal domain^406-528^E:6.6e-36	GO:0005634^cellular_component^nucleus
TR17902|c1_g1	down	-1.28317	0.010443	21 days	CCB11_ORYSJ^CCB11_ORYSJ^Q:700-5,H:101-336^54.85%ID^E:1e-77^RecName: Full=Cyclin-B1-1;^Eukaryota; Viridiplantae; Streptophyta; Embryophyta; Tracheophyta; Spermatophyta; Magnoliophyta; Liliopsida; Poales; Poaceae; BEP clade; Ehrhartoideae; Oryzeae; Oryza	PF00134.18^Cyclin_N^Cyclin, N-terminal domain^205-331^E:8.4e-47	.
TR18816|c0_g1	down	-1.30021	0.031799	21 days	CND3_HUMAN^CND3_HUMAN^Q:139-1395,H:21-434^30.02%ID^E:3e-44^RecName: Full=Condensin complex subunit 3;^Eukaryota; Metazoa; Chordata; Craniata; Vertebrata; Euteleostomi; Mammalia; Eutheria; Euarchontoglires; Primates; Haplorrhini; Catarrhini; Hominidae; Hom	.	.
TR19944|c0_g1	down	-1.40312	0.0442003	21 days	CDC45_SCHPO^CDC45_SCHPO^Q:213-1976,H:1-635^28.82%ID^E:3e-60^RecName: Full=Cell division control protein 45 homolog;^Eukaryota; Fungi; Dikarya; Ascomycota; Taphrinomycotina; Schizosaccharomycetes; Schizosaccharomycetales; Schizosaccharomycetaceae; Schizosa	PF02724.9^CDC45^CDC45-like protein^26-584^E:5.9e-132	GO:0006270^biological_process^DNA replication initiation
TR20625|c1_g3	down	-1.35284	0.014959	21 days	TOP2_PEA^TOP2_PEA^Q:223-2,H:446-519^85.14%ID^E:5e-35^RecName: Full=DNA topoisomerase 2;^Eukaryota; Viridiplantae; Streptophyta; Embryophyta; Tracheophyta; Spermatophyta; Magnoliophyta; eudicotyledons; Gunneridae; Pentapetalae; rosids; fabids; Fabales; Fab	.	.
TR27894|c0_g1	down	-1.26192	0.0240778	21 days	MCM4_ORYSJ^MCM4_ORYSJ^Q:234-2588,H:65-862^69.06%ID^E:0^RecName: Full=DNA replication licensing factor MCM4;^Eukaryota; Viridiplantae; Streptophyta; Embryophyta; Tracheophyta; Spermatophyta; Magnoliophyta; Liliopsida; Poales; Poaceae; BEP clade; Ehrhartoid	PF14551.1^MCM_N^MCM N-terminal domain^125-237^E:1.8e-19`PF00493.18^MCM^MCM2/3/5 family^414-739^E:3.8e-134`PF07728.9^AAA_5^AAA domain (dynein-related subfamily)^471-587^E:4.3e-07`PF01078.16^Mg_chelatase^Magnesium chelatase, subunit ChlI^521-588^E:7.7e-05	GO:0003677^molecular_function^DNA binding`GO:0005524^molecular_function^ATP binding`GO:0006260^biological_process^DNA replication`GO:0016887^molecular_function^ATPase activity`GO:0016851^molecular_function^magnesium chelatase activity`GO:0015979^biologica
TR28880|c0_g1	down	-1.15987	0.0462683	21 days	BUBR1_ARATH^BUBR1_ARATH^Q:68-1255,H:3-395^43.87%ID^E:1e-105^RecName: Full=Mitotic spindle checkpoint protein BUBR1;^Eukaryota; Viridiplantae; Streptophyta; Embryophyta; Tracheophyta; Spermatophyta; Magnoliophyta; eudicotyledons; Gunneridae; Pentapetalae;	PF08311.7^Mad3_BUB1_I^Mad3/BUB1 homology region 1^60-183^E:4e-43	.
TR30290|c0_g2	down	-1.58919	0.00277614	21 days	RFA1B_ORYSJ^RFA1B_ORYSJ^Q:2291-483,H:9-627^61.76%ID^E:0^RecName: Full=Replication protein A 70 kDa DNA-binding subunit B;^Eukaryota; Viridiplantae; Streptophyta; Embryophyta; Tracheophyta; Spermatophyta; Magnoliophyta; Liliopsida; Poales; Poaceae; BEP cla	PF04057.7^Rep-A_N^Replication factor-A protein 1, N-terminal domain^60-158^E:5.4e-25`PF01336.20^tRNA_anti-codon^OB-fold nucleic acid binding domain^232-315^E:2.6e-11`PF08646.5^Rep_fac-A_C^Replication factor-A C terminal domain^509-655^E:1.2e-38	GO:0003677^molecular_function^DNA binding`GO:0006260^biological_process^DNA replication`GO:0005634^cellular_component^nucleus`GO:0003676^molecular_function^nucleic acid binding
TR11103|c0_g2	up	1.77504	0.0153798	36 days	CCA11_ORYSJ^CCA11_ORYSJ^Q:986-147,H:226-505^60.36%ID^E:4e-120^RecName: Full=Cyclin-A1-1;^Eukaryota; Viridiplantae; Streptophyta; Embryophyta; Tracheophyta; Spermatophyta; Magnoliophyta; Liliopsida; Poales; Poaceae; BEP clade; Ehrhartoideae; Oryzeae; Oryza	PF00134.18^Cyclin_N^Cyclin, N-terminal domain^185-312^E:7.4e-48`PF02984.14^Cyclin_C^Cyclin, C-terminal domain^314-437^E:1.1e-35	GO:0005634^cellular_component^nucleus
TR11538|c0_g1	up	1.08068	0.0264702	36 days	UVR8_ARATH^UVR8_ARATH^Q:2470-3411,H:16-307^31.38%ID^E:1e-32^RecName: Full=Ultraviolet-B receptor UVR8;^Eukaryota; Viridiplantae; Streptophyta; Embryophyta; Tracheophyta; Spermatophyta; Magnoliophyta; eudicotyledons; Gunneridae; Pentapetalae; rosids; malvi	PF13540.1^RCC1_2^Regulator of chromosome condensation (RCC1) repeat^65-93^E:1.7e-08`PF00415.13^RCC1^Regulator of chromosome condensation (RCC1) repeat^80-129^E:9.9e-15`PF13540.1^RCC1_2^Regulator of chromosome condensation (RCC1) repeat^170-198^E:1.9e-05`P	.
TR11612|c0_g2	down	-1.98947	0.00199608	36 days	CDC23_ARATH^CDC23_ARATH^Q:155-1117,H:1-299^49.38%ID^E:3e-82^RecName: Full=Anaphase-promoting complex subunit 8;^Eukaryota; Viridiplantae; Streptophyta; Embryophyta; Tracheophyta; Spermatophyta; Magnoliophyta; eudicotyledons; Gunneridae; Pentapetalae; rosi	PF04049.8^APC8^Anaphase promoting complex subunit 8 / Cdc23^5-182^E:1.9e-37	GO:0030071^biological_process^regulation of mitotic metaphase/anaphase transition`GO:0005680^cellular_component^anaphase-promoting complex
TR12707|c0_g1	down	-1.4601	0.0369969	36 days	ATL52_ARATH^ATL52_ARATH^Q:346-696,H:73-189^50.43%ID^E:8e-32^RecName: Full=RING-H2 finger protein ATL52;^Eukaryota; Viridiplantae; Streptophyta; Embryophyta; Tracheophyta; Spermatophyta; Magnoliophyta; eudicotyledons; Gunneridae; Pentapetalae; rosids; malv	PF12678.2^zf-rbx1^RING-H2 zinc finger^113-160^E:1e-11`PF13920.1^zf-C3HC4_3^Zinc finger, C3HC4 type (RING finger)^115-164^E:1e-06`PF13639.1^zf-RING_2^Ring finger domain^116-160^E:3.4e-15`PF00097.20^zf-C3HC4^Zinc finger, C3HC4 type (RING finger)^118-159^E:1	GO:0008270^molecular_function^zinc ion binding`GO:0005515^molecular_function^protein binding`GO:0046872^molecular_function^metal ion binding`GO:0004842^molecular_function^ubiquitin-protein transferase activity`GO:0005680^cellular_component^anaphase-promot
TR12777|c0_g2	up	1.35855	0.0249446	36 days	CKB11_ORYSJ^CKB11_ORYSJ^Q:540-1,H:7-187^74.18%ID^E:7e-95^RecName: Full=Cyclin-dependent kinase B1-1;^Eukaryota; Viridiplantae; Streptophyta; Embryophyta; Tracheophyta; Spermatophyta; Magnoliophyta; Liliopsida; Poales; Poaceae; BEP clade; Ehrhartoideae; Or	PF00069.20^Pkinase^Protein kinase domain^2-178^E:1.2e-48`PF07714.12^Pkinase_Tyr^Protein tyrosine kinase^2-177^E:1.7e-24`PF06293.9^Kdo^Lipopolysaccharide kinase (Kdo/WaaP) family^76-147^E:2.8e-05	GO:0004672^molecular_function^protein kinase activity`GO:0005524^molecular_function^ATP binding`GO:0006468^biological_process^protein phosphorylation`GO:0016773^molecular_function^phosphotransferase activity, alcohol group as acceptor`GO:0009103^biologica
TR13339|c0_g3	down	-9.1408	0.0195085	36 days	UVR8_ARATH^UVR8_ARATH^Q:976-32,H:39-344^33.96%ID^E:4e-46^RecName: Full=Ultraviolet-B receptor UVR8;^Eukaryota; Viridiplantae; Streptophyta; Embryophyta; Tracheophyta; Spermatophyta; Magnoliophyta; eudicotyledons; Gunneridae; Pentapetalae; rosids; malvids;	PF00415.13^RCC1^Regulator of chromosome condensation (RCC1) repeat^65-108^E:6.4e-08`PF13540.1^RCC1_2^Regulator of chromosome condensation (RCC1) repeat^96-124^E:2e-08`PF00415.13^RCC1^Regulator of chromosome condensation (RCC1) repeat^111-160^E:5.6e-10`PF1	.
TR13543|c0_g2	up	2.5997	0.0152795	36 days	ACINU_HUMAN^ACINU_HUMAN^Q:960-697,H:1002-1092^46.15%ID^E:4e-18^RecName: Full=Apoptotic chromatin condensation inducer in the nucleus;^Eukaryota; Metazoa; Chordata; Craniata; Vertebrata; Euteleostomi; Mammalia; Eutheria; Euarchontoglires; Primates; Haplorr	.	.
TR13988|c0_g2	up	12.0571	0.00169544	36 days	CCB22_ORYSJ^CCB22_ORYSJ^Q:256-1476,H:15-413^51.9%ID^E:6e-132^RecName: Full=Cyclin-B2-2;^Eukaryota; Viridiplantae; Streptophyta; Embryophyta; Tracheophyta; Spermatophyta; Magnoliophyta; Liliopsida; Poales; Poaceae; BEP clade; Ehrhartoideae; Oryzeae; Oryza	PF00134.18^Cyclin_N^Cyclin, N-terminal domain^188-313^E:4.5e-48`PF02984.14^Cyclin_C^Cyclin, C-terminal domain^316-432^E:1.5e-37	GO:0005634^cellular_component^nucleus
TR1609|c0_g1	down	-1.30617	0.0103909	36 days	RHA2A_ARATH^RHA2A_ARATH^Q:849-373,H:1-152^31.1%ID^E:5e-12^RecName: Full=E3 ubiquitin-protein ligase RHA2A;^Eukaryota; Viridiplantae; Streptophyta; Embryophyta; Tracheophyta; Spermatophyta; Magnoliophyta; eudicotyledons; Gunneridae; Pentapetalae; rosids; m	PF12678.2^zf-rbx1^RING-H2 zinc finger^88-135^E:3.6e-07`PF13639.1^zf-RING_2^Ring finger domain^90-135^E:1.3e-13`PF00097.20^zf-C3HC4^Zinc finger, C3HC4 type (RING finger)^91-134^E:6e-07`PF14634.1^zf-RING_5^zinc-RING finger domain^91-136^E:8.9e-07`PF13923.1^	GO:0008270^molecular_function^zinc ion binding`GO:0005515^molecular_function^protein binding`GO:0046872^molecular_function^metal ion binding`GO:0004842^molecular_function^ubiquitin-protein transferase activity`GO:0005680^cellular_component^anaphase-promot
TR16800|c0_g2	up	2.17767	0.00210537	36 days	DDB1_SOLLC^DDB1_SOLLC^Q:340-233,H:1-36^75%ID^E:4e-11^RecName: Full=DNA damage-binding protein 1;^Eukaryota; Viridiplantae; Streptophyta; Embryophyta; Tracheophyta; Spermatophyta; Magnoliophyta; eudicotyledons; Gunneridae; Pentapetalae; asterids; lamiids;	.	.
TR16834|c0_g1	up	1.39788	0.0463627	36 days	SMC21_ARATH^SMC21_ARATH^Q:2-2656,H:292-1175^66.44%ID^E:0^RecName: Full=Structural maintenance of chromosomes protein 2-1;^Eukaryota; Viridiplantae; Streptophyta; Embryophyta; Tracheophyta; Spermatophyta; Magnoliophyta; eudicotyledons; Gunneridae; Pentapet	PF06470.8^SMC_hinge^SMC proteins Flexible Hinge Domain^227-347^E:1.3e-24`PF02463.14^SMC_N^RecF/RecN/SMC N terminal domain^575-870^E:9.7e-28`PF13304.1^AAA_21^AAA domain^694-851^E:9.6e-07	GO:0005515^molecular_function^protein binding`GO:0005524^molecular_function^ATP binding`GO:0051276^biological_process^chromosome organization`GO:0005694^cellular_component^chromosome
TR16911|c0_g1	up	2.0464	0.0363417	36 days	CCT14_ORYSJ^CCT14_ORYSJ^Q:1094-1786,H:37-269^57.94%ID^E:4e-75^RecName: Full=Cyclin-T1-4;^Eukaryota; Viridiplantae; Streptophyta; Embryophyta; Tracheophyta; Spermatophyta; Magnoliophyta; Liliopsida; Poales; Poaceae; BEP clade; Ehrhartoideae; Oryzeae; Oryza	PF00134.18^Cyclin_N^Cyclin, N-terminal domain^163-303^E:1.2e-21`PF02984.14^Cyclin_C^Cyclin, C-terminal domain^327-395^E:0.0001	GO:0005634^cellular_component^nucleus
TR18964|c0_g1	up	2.38601	0.0127223	36 days	CHR24_ARATH^CHR24_ARATH^Q:1210-2364,H:330-699^63.38%ID^E:3e-153^RecName: Full=Protein CHROMATIN REMODELING 24 {ECO:0000303|PubMed:16547115};^Eukaryota; Viridiplantae; Streptophyta; Embryophyta; Tracheophyta; Spermatophyta; Magnoliophyta; eudicotyledons; G	PF00176.18^SNF2_N^SNF2 family N-terminal domain^435-742^E:7.8e-56	GO:0003677^molecular_function^DNA binding`GO:0005524^molecular_function^ATP binding
TR19353|c0_g2	down	-1.02679	0.0216138	36 days	ATL23_ARATH^ATL23_ARATH^Q:761-408,H:45-152^34.75%ID^E:3e-15^RecName: Full=E3 ubiquitin-protein ligase ATL23;^Eukaryota; Viridiplantae; Streptophyta; Embryophyta; Tracheophyta; Spermatophyta; Magnoliophyta; eudicotyledons; Gunneridae; Pentapetalae; rosids;	PF12678.2^zf-rbx1^RING-H2 zinc finger^89-133^E:7.6e-09`PF13920.1^zf-C3HC4_3^Zinc finger, C3HC4 type (RING finger)^89-135^E:2.8e-06`PF13639.1^zf-RING_2^Ring finger domain^90-133^E:1.2e-14`PF13923.1^zf-C3HC4_2^Zinc finger, C3HC4 type (RING finger)^91-132^E:	GO:0008270^molecular_function^zinc ion binding`GO:0005515^molecular_function^protein binding`GO:0004842^molecular_function^ubiquitin-protein transferase activity`GO:0005680^cellular_component^anaphase-promoting complex
TR20816|c0_g2	up	12.27	0.000403061	36 days	ASF1A_ARATH^ASF1A_ARATH^Q:817-539,H:72-162^75.27%ID^E:4e-40^RecName: Full=Probable histone chaperone ASF1A;^Eukaryota; Viridiplantae; Streptophyta; Embryophyta; Tracheophyta; Spermatophyta; Magnoliophyta; eudicotyledons; Gunneridae; Pentapetalae; rosids;	.	.
TR22616|c0_g1	down	-1.40412	0.00517217	36 days	ATL44_ARATH^ATL44_ARATH^Q:349-603,H:63-145^43.68%ID^E:1e-13^RecName: Full=RING-H2 finger protein ATL44;^Eukaryota; Viridiplantae; Streptophyta; Embryophyta; Tracheophyta; Spermatophyta; Magnoliophyta; eudicotyledons; Gunneridae; Pentapetalae; rosids; malv	PF13639.1^zf-RING_2^Ring finger domain^157-200^E:6.3e-13`PF12678.2^zf-rbx1^RING-H2 zinc finger^157-200^E:7.9e-09`PF13923.1^zf-C3HC4_2^Zinc finger, C3HC4 type (RING finger)^158-199^E:6.8e-05`PF12861.2^zf-Apc11^Anaphase-promoting complex subunit 11 RING-H2	GO:0005515^molecular_function^protein binding`GO:0008270^molecular_function^zinc ion binding`GO:0004842^molecular_function^ubiquitin-protein transferase activity`GO:0005680^cellular_component^anaphase-promoting complex
TR27778|c0_g3	up	2.06927	0.0140567	36 days	DCC1_DANRE^DCC1_DANRE^Q:1649-564,H:24-375^33.78%ID^E:1e-39^RecName: Full=Sister chromatid cohesion protein DCC1;^Eukaryota; Metazoa; Chordata; Craniata; Vertebrata; Euteleostomi; Actinopterygii; Neopterygii; Teleostei; Ostariophysi; Cypriniformes; Cyprini	.	.
TR2779|c0_g2	up	2.07854	0.0304513	36 days	APC7_ARATH^APC7_ARATH^Q:1498-374,H:161-535^60.9%ID^E:1e-131^RecName: Full=Anaphase-promoting complex subunit 7;^Eukaryota; Viridiplantae; Streptophyta; Embryophyta; Tracheophyta; Spermatophyta; Magnoliophyta; eudicotyledons; Gunneridae; Pentapetalae; rosi	PF13371.1^TPR_9^Tetratricopeptide repeat^171-224^E:0.17`PF13181.1^TPR_8^Tetratricopeptide repeat^194-224^E:0.043`PF00515.23^TPR_1^Tetratricopeptide repeat^195-224^E:0.021`PF13371.1^TPR_9^Tetratricopeptide repeat^271-322^E:0.56`PF14559.1^TPR_19^Tetratricop	GO:0005515^molecular_function^protein binding`GO:0042802^molecular_function^identical protein binding
TR3334|c0_g1	up	1.29625	0.0360129	36 days	FTZ21_ARATH^FTZ21_ARATH^Q:549-1841,H:33-477^73.83%ID^E:0^RecName: Full=Cell division protein FtsZ homolog 2-1, chloroplastic;^Eukaryota; Viridiplantae; Streptophyta; Embryophyta; Tracheophyta; Spermatophyta; Magnoliophyta; eudicotyledons; Gunneridae; Pent	PF00091.20^Tubulin^Tubulin/FtsZ family, GTPase domain^209-382^E:5e-34`PF12327.3^FtsZ_C^FtsZ family, C-terminal domain^420-514^E:3.3e-32	GO:0003924^molecular_function^GTPase activity
TR5987|c0_g2	up	2.56131	0.00156259	36 days	MCM6_ORYSJ^MCM6_ORYSJ^Q:2781-259,H:1-830^69.25%ID^E:0^RecName: Full=DNA replication licensing factor MCM6;^Eukaryota; Viridiplantae; Streptophyta; Embryophyta; Tracheophyta; Spermatophyta; Magnoliophyta; Liliopsida; Poales; Poaceae; BEP clade; Ehrhartoide	PF14551.1^MCM_N^MCM N-terminal domain^34-161^E:3.1e-21`PF00493.18^MCM^MCM2/3/5 family^358-680^E:1e-135`PF01078.16^Mg_chelatase^Magnesium chelatase, subunit ChlI^467-533^E:3.2e-06	GO:0003677^molecular_function^DNA binding`GO:0005524^molecular_function^ATP binding`GO:0006260^biological_process^DNA replication`GO:0016851^molecular_function^magnesium chelatase activity`GO:0015979^biological_process^photosynthesis`GO:0015995^biological
TR674|c0_g1	up	2.36474	0.0011547	36 days	DPO1_THEFI^DPO1_THEFI^Q:938-1705,H:13-253^39.06%ID^E:2e-40^RecName: Full=DNA polymerase I, thermostable;^Bacteria; Deinococcus-Thermus; Deinococci; Thermales; Thermaceae; Thermus	PF02739.11^5_3_exonuc_N^5'-3' exonuclease, N-terminal resolvase-like domain^113-285^E:1.1e-38`PF01367.15^5_3_exonuc^5'-3' exonuclease, C-terminal SAM fold^288-370^E:8.1e-24	GO:0003677^molecular_function^DNA binding`GO:0003824^molecular_function^catalytic activity
