# Supplementary material for: Transcriptome Analysis of mRNA and miRNA in Somatic Embryos of Larix leptolepis Subjected to Hydrogen Treatment
Source: Int J Mol Sci. 2016 Nov 22;17(11):1951. doi: 10.3390/ijms17111951 (PMC5133945; doi:10.3390/ijms17111951)
Supplement: Supplementary file 1 [file ijms-17-01951-s001.zip › ijms-155406-Supplementary Materials/ESM_ijms-155406-supple-table S5.xlsx]

## Sheet: Primers
Supplementary Table S5A. Primers used for qPCR in this study.
ID	Forward (5'-3')	Reverse (5'-3')
TR14970|c0_g1	TTAAAAGCTGCCGGATCACA	TGAAACCTTCATGCCTGCAC
TR12832|c0_g1	GGCAAGCTGCACAAAAATCT	GTTGCAGTGTTTGGTGTCGA
TR1405|c0_g1	AATGTCGGCACAGGAAACGA	TGGTGCCAATGCTGAACAAA
TR798|c0_g1	CCAAGGAACGATTCTTCGCA	AACAAATGCACTCCAGCGGA
TR4151|c0_g1	ATGACTGCCAATGCCACTGT	TGTTGGTGAAAAGCCCTGAA
TR18029|c0_g1	TGCCCTCAATGCAAAACGAG	TTGTTTGTCCCGGTCACCAA
TR14129|c0_g1	GCATTGCCGTCAAAAACAGA	TTTCACGTTGCAGTCCTTGG
TR21269|c0_g1	TGAAGGCTGTTGCTGTCTTG	AACCACTGACCTTCGCAGTT
TR6626|c0_g2	AACACAAGTTCAGGCCGTCA	TTCGCCAGGATGGTTTTACC
TR30346|c0_g1	TCCCCAGTCATCGAACCAAT	ACCCCAAAACCCACATTCAA
TR15055|c1_g1	ACGTGGCAACTTTCCCAATG	TTTAATTGCCTGCACGGCTT
TR2894|c0_g2	TTCAGCAAACCCTTTGCTGC	CCTCAAAATGGCACGGATGA
TR18210|c0_g1	CTCCAGCAAGTTTCCGTTCA	CAACAAACCCAGGAACATGC
TR9995|c0_g1	CCACACCATGCTGCTGTAAA	GCCGCTCATGGAAATATTCA
LaEF1A1	GACTGTACCTGTTGGTCGTG	CCTCCAGCAGAGCTTCAT

## Sheet: Comparison of RNA-seq and qPCR
Supplementary Table S5B.Comparison of RNA-seq data with expression data from qPCR.
gene ID	Descriptions	Time point of differently expression	RNA-Seq FC	qPCR FC
TR14970|c0_g1	Basic blue protein	12h	5.365	3.002
TR12832|c0_g1	WUS-related homeobox 8	12h	0.459	0.316
TR4151|c0_g1	AP2-like ethylene-responsive transcription factor BBM2	48h	0.317	0.489
TR18029|c0_g1	Probable cellulose synthase A catalytic subunit 6	48h	0.449	0.371
TR14129|c0_g1	Growth-regulating factor 6	48h	0.486	0.519
TR21269|c0_g1	Superoxide dismutase	48h	1.858	2.715
TR6626|c0_g2	Ascorbate peroxidase	48h	2.405	2.201
TR30346|c0_g1	Catalase	7d	2.001	1.638
TR15055|c1_g1	Monodehydroascorbate reductase	7d	2.448	1.348
TR2894|c0_g2	Peroxidase	7d	2.219	2.731
TR18210|c0_g1	Peroxiredoxin	7d	2.012	2.199
TR9995|c0_g1	Thioredoxin	7d	2.22	2.734
TR1405|c0_g1	Peroxidase	21d	2.532	2.581
TR798|c0_g1	TOM1-like protein 2	21d	0.000197	0.595
The fold change (FC) of normalized TPM (transcripts per million) values of H2-treated PEMs and control PEMs are indicated (Fold change H2-treatment / control).
