# Supplementary material for: Transcriptome Analysis of mRNA and miRNA in Somatic Embryos of Larix leptolepis Subjected to Hydrogen Treatment
Source: Int J Mol Sci. 2016 Nov 22;17(11):1951. doi: 10.3390/ijms17111951 (PMC5133945; doi:10.3390/ijms17111951)
Supplement: Supplementary file 1 [file ijms-17-01951-s001.zip › ijms-155406-Supplementary Materials/ESM_ijms-155406-supple-table S6.xlsx]

## Sheet: 12hours hydrogen-treated_kegg
#Term	Database	ID	Input number	Background number	% associated genes	P Value	Input	Hyperlink
selenate reduction	BioCyc	PWY-6932	2	5	0.4	0.00728032	TR6504|c0_g1_i1|m.6660|TR15038|c1_g1_i1|m.19556	http://biocyc.org/ARA/NEW-IMAGE?type=NIL&object=PWY-6932
Sulfate assimilation	PANTHER	P02778	2	6	0.333333	0.0062032	TR6504|c0_g1_i1|m.6660|TR15038|c1_g1_i1|m.19556	http://www.pantherdb.org/pathway/pathwayDiagram.jsp?catAccession=P02778
sulfate reduction II (assimilatory)	BioCyc	SULFMETII-PWY	2	6	0.333333	0.00958508	TR6504|c0_g1_i1|m.6660|TR15038|c1_g1_i1|m.19556	http://biocyc.org/ARA/NEW-IMAGE?type=NIL&object=SULFMETII-PWY
4-hydroxybenzoate biosynthesis I (eukaryotes)	BioCyc	PWY-5754	2	7	0.285714	0.012169	TR9920|c0_g1_i1|m.10891|TR19974|c1_g1_i1|m.35374	http://biocyc.org/ARA/NEW-IMAGE?type=NIL&object=PWY-5754
sulfate activation for sulfonation	BioCyc	PWY-5340	2	7	0.285714	0.012169	TR6504|c0_g1_i1|m.6660|TR15038|c1_g1_i1|m.19556	http://biocyc.org/ARA/NEW-IMAGE?type=NIL&object=PWY-5340
phaselate biosynthesis	BioCyc	PWY-6320	3	14	0.214286	0.00391415	TR9920|c0_g1_i1|m.10891|TR19974|c1_g1_i1|m.35374|TR19621|c0_g5_i1|m.33359	http://biocyc.org/ARA/NEW-IMAGE?type=NIL&object=PWY-6320
4-hydroxybenzoate biosynthesis V	BioCyc	PWY-6435	2	10	0.2	0.0214829	TR9920|c0_g1_i1|m.10891|TR19974|c1_g1_i1|m.35374	http://biocyc.org/ARA/NEW-IMAGE?type=NIL&object=PWY-6435
simple coumarins biosynthesis	BioCyc	PWY-5868	3	16	0.1875	0.00542303	TR9920|c0_g1_i1|m.10891|TR19974|c1_g1_i1|m.35374|TR19621|c0_g5_i1|m.33359	http://biocyc.org/ARA/NEW-IMAGE?type=NIL&object=PWY-5868
ethylene biosynthesis I (plants)	BioCyc	ETHYL-PWY	3	17	0.176471	0.00629109	TR16725|c0_g1_i1|m.23404|TR20058|c1_g1_i1|m.35871|TR18392|c0_g1_i1|m.28078	http://biocyc.org/ARA/NEW-IMAGE?type=NIL&object=ETHYL-PWY
Cutin, suberine and wax biosynthesis	KEGG PATHWAY	ath00073	4	23	0.173913	0.00162898	TR19057|c0_g1_i1|m.30790|TR3453|c0_g1_i1|m.3628|TR16627|c0_g1_i1|m.23123|TR19727|c0_g2_i1|m.33871	http://www.genome.jp/kegg-bin/show_pathway?ath00073/ath:AT5G23190%09red/ath:AT4G26740%09red/ath:AT5G55240%09red
1,3,5-trimethoxybenzene biosynthesis	BioCyc	PWY-5765	2	12	0.166667	0.0288866	TR8389|c0_g2_i1|m.9514|TR23712|c0_g1_i1|m.43484	http://biocyc.org/ARA/NEW-IMAGE?type=NIL&object=PWY-5765
Flavonoid biosynthesis	KEGG PATHWAY	ath00941	3	21	0.142857	0.0104461	TR20235|c0_g1_i1|m.36966|TR20177|c0_g1_i1|m.36595|TR19504|c0_g1_i1|m.32722	http://www.genome.jp/kegg-bin/show_pathway?ath00941/ath:AT5G07990%09red/ath:AT3G51240%09red
glyoxylate cycle	BioCyc	GLYOXYLATE-BYPASS	2	14	0.142857	0.0371515	TR8249|c0_g3_i1|m.9308|TR18781|c0_g1_i1|m.29533	http://biocyc.org/ARA/NEW-IMAGE?type=NIL&object=GLYOXYLATE-BYPASS
cutin biosynthesis	BioCyc	PWY-321	2	14	0.142857	0.0371515	TR19057|c0_g1_i1|m.30790|TR16627|c0_g1_i1|m.23123	http://biocyc.org/ARA/NEW-IMAGE?type=NIL&object=PWY-321
suberin monomers biosynthesis	BioCyc	PWY-1121	4	29	0.137931	0.0035075	TR9920|c0_g1_i1|m.10891|TR19057|c0_g1_i1|m.30790|TR16627|c0_g1_i1|m.23123|TR19974|c1_g1_i1|m.35374	http://biocyc.org/ARA/NEW-IMAGE?type=NIL&object=PWY-1121
@@flavonoid biosynthesis	BioCyc	PWY1F-FLAVSYN	3	22	0.136364	0.0118344	TR9920|c0_g1_i1|m.10891|TR19974|c1_g1_i1|m.35374|TR20177|c0_g1_i1|m.36595	http://biocyc.org/ARA/NEW-IMAGE?type=NIL&object=PWY1F-FLAVSYN
ethanol degradation II	BioCyc	PWY66-21	3	31	0.0967742	0.0271673	TR9920|c0_g1_i1|m.10891|TR18458|c0_g1_i1|m.28311|TR19974|c1_g1_i1|m.35374	http://biocyc.org/ARA/NEW-IMAGE?type=NIL&object=PWY66-21
@@phenylpropanoid biosynthesis	BioCyc	PWY-361	3	35	0.0857143	0.0362395	TR9920|c0_g1_i1|m.10891|TR19974|c1_g1_i1|m.35374|TR19621|c0_g5_i1|m.33359	http://biocyc.org/ARA/NEW-IMAGE?type=NIL&object=PWY-361
beta-Alanine metabolism	KEGG PATHWAY	ath00410	3	40	0.075	0.0489382	TR18458|c0_g1_i1|m.28311|TR20759|c0_g2_i1|m.41112|TR19498|c0_g1_i1|m.32704	http://www.genome.jp/kegg-bin/show_pathway?ath00410/ath:AT3G06810%09red/ath:AT1G23800%09red/ath:AT5G17330%09red
Pentose and glucuronate interconversions	KEGG PATHWAY	ath00040	6	81	0.0740741	0.0064313	TR18458|c0_g1_i1|m.28311|TR27321|c0_g1_i1|m.44860|TR20213|c0_g1_i1|m.36831|TR18209|c0_g1_i1|m.27472|TR1067|c0_g1_i1|m.1145|TR17293|c0_g1_i1|m.24763	http://www.genome.jp/kegg-bin/show_pathway?ath00040/ath:AT1G67750%09red/ath:AT4G02330%09red/ath:AT1G23800%09red/ath:AT5G19730%09red/ath:AT1G11580%09red/ath:AT3G57510%09red
Phenylpropanoid biosynthesis	KEGG PATHWAY	ath00940	10	154	0.0649351	0.00121871	TR20210|c0_g1_i1|m.36817|TR18786|c0_g1_i1|m.29538|TR13453|c0_g1_i1|m.16493|TR18700|c0_g1_i1|m.29199|TR19974|c1_g1_i1|m.35374|TR16991|c0_g1_i1|m.24005|TR19032|c2_g1_i1|m.30671|TR12685|c0_g1_i1|m.15153|TR9920|c0_g1_i1|m.10891|TR4082|c0_g1_i1|m.4193	http://www.genome.jp/kegg-bin/show_pathway?ath00940/ath:AT5G54160%09red/ath:AT3G01190%09red/ath:AT3G21240%09red/ath:AT1G71695%09red/ath:AT5G20950%09red/ath:AT1G26560%09red/ath:AT2G34060%09red/ath:AT5G05340%09red
Phenylalanine metabolism	KEGG PATHWAY	ath00360	6	114	0.0526316	0.0278133	TR20210|c0_g1_i1|m.36817|TR18786|c0_g1_i1|m.29538|TR9920|c0_g1_i1|m.10891|TR19974|c1_g1_i1|m.35374|TR16991|c0_g1_i1|m.24005|TR12685|c0_g1_i1|m.15153	http://www.genome.jp/kegg-bin/show_pathway?ath00360/ath:AT3G21240%09red/ath:AT1G71695%09red/ath:AT3G01190%09red/ath:AT2G34060%09red/ath:AT5G05340%09red
Starch and sucrose metabolism	KEGG PATHWAY	ath00500	9	188	0.0478723	0.0136104	TR20491|c1_g2_i1|m.39245|TR20213|c0_g1_i1|m.36831|TR18209|c0_g1_i1|m.27472|TR17680|c0_g1_i1|m.25828|TR18700|c0_g1_i1|m.29199|TR17293|c0_g1_i1|m.24763|TR19032|c2_g1_i1|m.30671|TR27321|c0_g1_i1|m.44860|TR18955|c0_g1_i1|m.30289	http://www.genome.jp/kegg-bin/show_pathway?ath00500/ath:AT3G57510%09red/ath:AT4G02330%09red/ath:AT4G25000%09red/ath:AT4G02280%09red/ath:AT5G19730%09red/ath:AT3G13790%09red/ath:AT1G11580%09red/ath:AT5G20950%09red/ath:AT1G26560%09red
sulfate adenylyltransferase activity	Gene Ontology	GO:0004779	2	5	0.4	0.005569	TR6504|c0_g1_i1|m.6660|TR15038|c1_g1_i1|m.19556	http://amigo.geneontology.org/cgi-bin/amigo/term_details?term=GO:0004779
auxin influx transmembrane transporter activity	Gene Ontology	GO:0010328	2	5	0.4	0.005569	TR6720|c0_g1_i1|m.7001|TR7890|c0_g1_i1|m.8688	http://amigo.geneontology.org/cgi-bin/amigo/term_details?term=GO:0010328
plant seed peroxidase activity	Gene Ontology	GO:1990137	2	6	0.333333	0.00734302	TR3453|c0_g1_i1|m.3628|TR19727|c0_g2_i1|m.33871	http://amigo.geneontology.org/cgi-bin/amigo/term_details?term=GO:1990137
heme oxygenase (decyclizing) activity	Gene Ontology	GO:0004392	2	6	0.333333	0.00734302	TR3453|c0_g1_i1|m.3628|TR19727|c0_g2_i1|m.33871	http://amigo.geneontology.org/cgi-bin/amigo/term_details?term=GO:0004392
dipeptide transporter activity	Gene Ontology	GO:0042936	2	6	0.333333	0.00734302	TR18804|c0_g1_i1|m.29624|TR14949|c0_g1_i1|m.19323	http://amigo.geneontology.org/cgi-bin/amigo/term_details?term=GO:0042936
dipeptide transport	Gene Ontology	GO:0042938	2	6	0.333333	0.00734302	TR18804|c0_g1_i1|m.29624|TR14949|c0_g1_i1|m.19323	http://amigo.geneontology.org/cgi-bin/amigo/term_details?term=GO:0042938
tripeptide transport	Gene Ontology	GO:0042939	2	7	0.285714	0.00933653	TR18804|c0_g1_i1|m.29624|TR14949|c0_g1_i1|m.19323	http://amigo.geneontology.org/cgi-bin/amigo/term_details?term=GO:0042939
organic hydroxy compound transport	Gene Ontology	GO:0015850	3	11	0.272727	0.00148852	TR14663|c0_g1_i1|m.18782|TR19952|c1_g1_i1|m.35228|TR19952|c2_g1_i1|m.35229	http://amigo.geneontology.org/cgi-bin/amigo/term_details?term=GO:0015850
anther dehiscence	Gene Ontology	GO:0009901	4	15	0.266667	0.000249195	TR17470|c0_g2_i1|m.25285|TR27321|c0_g1_i1|m.44860|TR6335|c0_g1_i1|m.6345|TR28557|c0_g1_i1|m.45995	http://amigo.geneontology.org/cgi-bin/amigo/term_details?term=GO:0009901
hydrogen sulfide biosynthetic process	Gene Ontology	GO:0070814	2	8	0.25	0.0115417	TR6504|c0_g1_i1|m.6660|TR15038|c1_g1_i1|m.19556	http://amigo.geneontology.org/cgi-bin/amigo/term_details?term=GO:0070814
glucose homeostasis	Gene Ontology	GO:0042593	2	8	0.25	0.0115417	TR6632|c0_g1_i1|m.6865|TR17628|c0_g1_i1|m.25701	http://amigo.geneontology.org/cgi-bin/amigo/term_details?term=GO:0042593
adenylylsulfate kinase activity	Gene Ontology	GO:0004020	2	8	0.25	0.0115417	TR6504|c0_g1_i1|m.6660|TR15038|c1_g1_i1|m.19556	http://amigo.geneontology.org/cgi-bin/amigo/term_details?term=GO:0004020
hydrogen sulfide metabolic process	Gene Ontology	GO:0070813	2	8	0.25	0.0115417	TR6504|c0_g1_i1|m.6660|TR15038|c1_g1_i1|m.19556	http://amigo.geneontology.org/cgi-bin/amigo/term_details?term=GO:0070813
suberin biosynthetic process	Gene Ontology	GO:0010345	3	13	0.230769	0.00223344	TR19057|c0_g1_i1|m.30790|TR16627|c0_g1_i1|m.23123|TR18098|c0_g1_i1|m.27084	http://amigo.geneontology.org/cgi-bin/amigo/term_details?term=GO:0010345
oligosaccharide catabolic process	Gene Ontology	GO:0009313	2	9	0.222222	0.0139508	TR10408|c0_g2_i1|m.11572|TR2126|c0_g1_i1|m.1922	http://amigo.geneontology.org/cgi-bin/amigo/term_details?term=GO:0009313
fruit dehiscence	Gene Ontology	GO:0010047	2	9	0.222222	0.0139508	TR27321|c0_g1_i1|m.44860|TR6335|c0_g1_i1|m.6345	http://amigo.geneontology.org/cgi-bin/amigo/term_details?term=GO:0010047
dehiscence	Gene Ontology	GO:0009900	4	20	0.2	0.000639044	TR17470|c0_g2_i1|m.25285|TR27321|c0_g1_i1|m.44860|TR6335|c0_g1_i1|m.6345|TR28557|c0_g1_i1|m.45995	http://amigo.geneontology.org/cgi-bin/amigo/term_details?term=GO:0009900
anther wall tapetum development	Gene Ontology	GO:0048658	2	10	0.2	0.0165565	TR19577|c0_g1_i1|m.33088|TR10692|c0_g1_i1|m.12011	http://amigo.geneontology.org/cgi-bin/amigo/term_details?term=GO:0048658
flavonol biosynthetic process	Gene Ontology	GO:0051555	2	10	0.2	0.0165565	TR4082|c0_g1_i1|m.4193|TR13453|c0_g1_i1|m.16493	http://amigo.geneontology.org/cgi-bin/amigo/term_details?term=GO:0051555
flavone biosynthetic process	Gene Ontology	GO:0051553	2	10	0.2	0.0165565	TR4082|c0_g1_i1|m.4193|TR13453|c0_g1_i1|m.16493	http://amigo.geneontology.org/cgi-bin/amigo/term_details?term=GO:0051553
negative regulation of translation	Gene Ontology	GO:0017148	2	10	0.2	0.0165565	TR12935|c0_g2_i1|m.15597|TR20213|c0_g1_i1|m.36831	http://amigo.geneontology.org/cgi-bin/amigo/term_details?term=GO:0017148
RNA-directed DNA methylation	Gene Ontology	GO:0080188	2	11	0.181818	0.0193514	TR7110|c0_g1_i1|m.7596|TR12583|c0_g1_i1|m.14978	http://amigo.geneontology.org/cgi-bin/amigo/term_details?term=GO:0080188
flavonol metabolic process	Gene Ontology	GO:0051554	2	11	0.181818	0.0193514	TR4082|c0_g1_i1|m.4193|TR13453|c0_g1_i1|m.16493	http://amigo.geneontology.org/cgi-bin/amigo/term_details?term=GO:0051554
flavone metabolic process	Gene Ontology	GO:0051552	2	11	0.181818	0.0193514	TR4082|c0_g1_i1|m.4193|TR13453|c0_g1_i1|m.16493	http://amigo.geneontology.org/cgi-bin/amigo/term_details?term=GO:0051552
very long-chain fatty acid biosynthetic process	Gene Ontology	GO:0042761	2	12	0.166667	0.0223285	TR19057|c0_g1_i1|m.30790|TR16627|c0_g1_i1|m.23123	http://amigo.geneontology.org/cgi-bin/amigo/term_details?term=GO:0042761
carbohydrate homeostasis	Gene Ontology	GO:0033500	2	12	0.166667	0.0223285	TR6632|c0_g1_i1|m.6865|TR17628|c0_g1_i1|m.25701	http://amigo.geneontology.org/cgi-bin/amigo/term_details?term=GO:0033500
maintenance of protein localization in organelle	Gene Ontology	GO:0072595	2	12	0.166667	0.0223285	TR14223|c0_g1_i1|m.17960|TR10020|c0_g1_i1|m.11021	http://amigo.geneontology.org/cgi-bin/amigo/term_details?term=GO:0072595
radial pattern formation	Gene Ontology	GO:0009956	2	12	0.166667	0.0223285	TR14223|c0_g1_i1|m.17960|TR10020|c0_g1_i1|m.11021	http://amigo.geneontology.org/cgi-bin/amigo/term_details?term=GO:0009956
4-coumarate-CoA ligase activity	Gene Ontology	GO:0016207	2	12	0.166667	0.0223285	TR9920|c0_g1_i1|m.10891|TR19974|c1_g1_i1|m.35374	http://amigo.geneontology.org/cgi-bin/amigo/term_details?term=GO:0016207
1-aminocyclopropane-1-carboxylate oxidase activity	Gene Ontology	GO:0009815	2	12	0.166667	0.0223285	TR16725|c0_g1_i1|m.23404|TR18392|c0_g1_i1|m.28078	http://amigo.geneontology.org/cgi-bin/amigo/term_details?term=GO:0009815
cellulase activity	Gene Ontology	GO:0008810	4	26	0.153846	0.00152165	TR16645|c0_g1_i1|m.23173|TR20076|c1_g3_i1|m.35984|TR18481|c2_g1_i1|m.28402|TR13037|c0_g1_i2|m.15812	http://amigo.geneontology.org/cgi-bin/amigo/term_details?term=GO:0008810
sucrose alpha-glucosidase activity	Gene Ontology	GO:0004575	2	13	0.153846	0.025481	TR10408|c0_g2_i1|m.11572|TR18955|c0_g1_i1|m.30289	http://amigo.geneontology.org/cgi-bin/amigo/term_details?term=GO:0004575
root cap development	Gene Ontology	GO:0048829	2	13	0.153846	0.025481	TR6720|c0_g1_i1|m.7001|TR30332|c0_g1_i1|m.47234	http://amigo.geneontology.org/cgi-bin/amigo/term_details?term=GO:0048829
beta-fructofuranosidase activity	Gene Ontology	GO:0004564	2	13	0.153846	0.025481	TR10408|c0_g2_i1|m.11572|TR18955|c0_g1_i1|m.30289	http://amigo.geneontology.org/cgi-bin/amigo/term_details?term=GO:0004564
positive regulation of seed germination	Gene Ontology	GO:0010030	2	14	0.142857	0.0288021	TR6632|c0_g1_i1|m.6865|TR17628|c0_g1_i1|m.25701	http://amigo.geneontology.org/cgi-bin/amigo/term_details?term=GO:0010030
alpha-glucosidase activity	Gene Ontology	GO:0090599	2	15	0.133333	0.0322852	TR10408|c0_g2_i1|m.11572|TR18955|c0_g1_i1|m.30289	http://amigo.geneontology.org/cgi-bin/amigo/term_details?term=GO:0090599
asymmetric cell division	Gene Ontology	GO:0008356	3	23	0.130435	0.00915609	TR14223|c0_g1_i1|m.17960|TR13013|c0_g1_i1|m.15777|TR10020|c0_g1_i1|m.11021	http://amigo.geneontology.org/cgi-bin/amigo/term_details?term=GO:0008356
regulation of secondary metabolite biosynthetic process	Gene Ontology	GO:1900376	2	16	0.125	0.0359241	TR18786|c0_g1_i1|m.29538|TR20344|c5_g4_i1|m.37778	http://amigo.geneontology.org/cgi-bin/amigo/term_details?term=GO:1900376
specification of organ identity	Gene Ontology	GO:0010092	4	33	0.121212	0.00334218	TR19142|c0_g1_i1|m.31159|TR18481|c2_g1_i1|m.28402|TR13037|c0_g1_i2|m.15812|TR6365|c0_g1_i1|m.6391	http://amigo.geneontology.org/cgi-bin/amigo/term_details?term=GO:0010092
specification of floral organ identity	Gene Ontology	GO:0010093	4	33	0.121212	0.00334218	TR19142|c0_g1_i1|m.31159|TR18481|c2_g1_i1|m.28402|TR13037|c0_g1_i2|m.15812|TR6365|c0_g1_i1|m.6391	http://amigo.geneontology.org/cgi-bin/amigo/term_details?term=GO:0010093
cellulose catabolic process	Gene Ontology	GO:0030245	3	25	0.12	0.0112546	TR16645|c0_g1_i1|m.23173|TR18481|c2_g1_i1|m.28402|TR13037|c0_g1_i2|m.15812	http://amigo.geneontology.org/cgi-bin/amigo/term_details?term=GO:0030245
beta-glucan catabolic process	Gene Ontology	GO:0051275	3	25	0.12	0.0112546	TR16645|c0_g1_i1|m.23173|TR18481|c2_g1_i1|m.28402|TR13037|c0_g1_i2|m.15812	http://amigo.geneontology.org/cgi-bin/amigo/term_details?term=GO:0051275
plant-type cell wall cellulose metabolic process	Gene Ontology	GO:0052541	3	25	0.12	0.0112546	TR17685|c0_g1_i1|m.25844|TR20213|c0_g1_i1|m.36831|TR8243|c0_g2_i1|m.9294	http://amigo.geneontology.org/cgi-bin/amigo/term_details?term=GO:0052541
omega peptidase activity	Gene Ontology	GO:0008242	2	17	0.117647	0.0397126	TR28954|c0_g1_i1|m.46311|TR28954|c0_g2_i1|m.46312	http://amigo.geneontology.org/cgi-bin/amigo/term_details?term=GO:0008242
amylase activity	Gene Ontology	GO:0016160	2	17	0.117647	0.0397126	TR17680|c0_g1_i1|m.25828|TR7927|c0_g2_i1|m.8762	http://amigo.geneontology.org/cgi-bin/amigo/term_details?term=GO:0016160
O-methyltransferase activity	Gene Ontology	GO:0008171	4	36	0.111111	0.00444503	TR8389|c0_g2_i1|m.9514|TR4082|c0_g1_i1|m.4193|TR23712|c0_g1_i1|m.43484|TR13453|c0_g1_i1|m.16493	http://amigo.geneontology.org/cgi-bin/amigo/term_details?term=GO:0008171
oxylipin biosynthetic process	Gene Ontology	GO:0031408	4	36	0.111111	0.00444503	TR3453|c0_g1_i1|m.3628|TR19727|c0_g2_i1|m.33871|TR29746|c0_g1_i1|m.46869|TR16844|c0_g1_i1|m.23678	http://amigo.geneontology.org/cgi-bin/amigo/term_details?term=GO:0031408
L-ascorbic acid binding	Gene Ontology	GO:0031418	3	27	0.111111	0.0136076	TR16725|c0_g1_i1|m.23404|TR20177|c0_g1_i1|m.36595|TR18392|c0_g1_i1|m.28078	http://amigo.geneontology.org/cgi-bin/amigo/term_details?term=GO:0031418
oxylipin metabolic process	Gene Ontology	GO:0031407	4	37	0.108108	0.00486101	TR3453|c0_g1_i1|m.3628|TR19727|c0_g2_i1|m.33871|TR29746|c0_g1_i1|m.46869|TR16844|c0_g1_i1|m.23678	http://amigo.geneontology.org/cgi-bin/amigo/term_details?term=GO:0031407
monosaccharide binding	Gene Ontology	GO:0048029	3	28	0.107143	0.0148809	TR16725|c0_g1_i1|m.23404|TR20177|c0_g1_i1|m.36595|TR18392|c0_g1_i1|m.28078	http://amigo.geneontology.org/cgi-bin/amigo/term_details?term=GO:0048029
microbody membrane	Gene Ontology	GO:0031903	4	38	0.105263	0.00530231	TR29249|c0_g1_i1|m.46541|TR7403|c0_g1_i1|m.8045|TR10992|c0_g1_i1|m.12426|TR7403|c0_g2_i1|m.8046	http://amigo.geneontology.org/cgi-bin/amigo/term_details?term=GO:0031903
peroxisomal membrane	Gene Ontology	GO:0005778	4	38	0.105263	0.00530231	TR29249|c0_g1_i1|m.46541|TR7403|c0_g1_i1|m.8045|TR10992|c0_g1_i1|m.12426|TR7403|c0_g2_i1|m.8046	http://amigo.geneontology.org/cgi-bin/amigo/term_details?term=GO:0005778
nitrate transmembrane transporter activity	Gene Ontology	GO:0015112	2	19	0.105263	0.047714	TR17685|c0_g1_i1|m.25844|TR10376|c0_g1_i1|m.11521	http://amigo.geneontology.org/cgi-bin/amigo/term_details?term=GO:0015112
anion:anion antiporter activity	Gene Ontology	GO:0015301	2	19	0.105263	0.047714	TR8243|c0_g2_i1|m.9294|TR8248|c0_g2_i1|m.9304	http://amigo.geneontology.org/cgi-bin/amigo/term_details?term=GO:0015301
lignin biosynthetic process	Gene Ontology	GO:0009809	6	59	0.101695	0.00078235	TR18786|c0_g1_i1|m.29538|TR13453|c0_g1_i1|m.16493|TR23712|c0_g1_i1|m.43484|TR6335|c0_g1_i1|m.6345|TR8389|c0_g2_i1|m.9514|TR4082|c0_g1_i1|m.4193	http://amigo.geneontology.org/cgi-bin/amigo/term_details?term=GO:0009809
aspartic-type endopeptidase activity	Gene Ontology	GO:0004190	8	79	0.101266	0.000111508	TR19984|c1_g2_i1|m.35434|TR12709|c0_g1_i1|m.15196|TR6468|c0_g1_i1|m.6583|TR20275|c0_g1_i1|m.37263|TR16254|c0_g1_i1|m.22264|TR19984|c0_g1_i1|m.35432|TR6136|c0_g1_i1|m.6057|TR7768|c0_g1_i1|m.8482	http://amigo.geneontology.org/cgi-bin/amigo/term_details?term=GO:0004190
aspartic-type peptidase activity	Gene Ontology	GO:0070001	8	79	0.101266	0.000111508	TR19984|c1_g2_i1|m.35434|TR12709|c0_g1_i1|m.15196|TR6468|c0_g1_i1|m.6583|TR20275|c0_g1_i1|m.37263|TR16254|c0_g1_i1|m.22264|TR19984|c0_g1_i1|m.35432|TR6136|c0_g1_i1|m.6057|TR7768|c0_g1_i1|m.8482	http://amigo.geneontology.org/cgi-bin/amigo/term_details?term=GO:0070001
microbody part	Gene Ontology	GO:0044438	4	41	0.097561	0.00678471	TR29249|c0_g1_i1|m.46541|TR7403|c0_g1_i1|m.8045|TR10992|c0_g1_i1|m.12426|TR7403|c0_g2_i1|m.8046	http://amigo.geneontology.org/cgi-bin/amigo/term_details?term=GO:0044438
peroxisomal part	Gene Ontology	GO:0044439	4	41	0.097561	0.00678471	TR29249|c0_g1_i1|m.46541|TR7403|c0_g1_i1|m.8045|TR10992|c0_g1_i1|m.12426|TR7403|c0_g2_i1|m.8046	http://amigo.geneontology.org/cgi-bin/amigo/term_details?term=GO:0044439
cell wall pectin metabolic process	Gene Ontology	GO:0052546	4	41	0.097561	0.00678471	TR17685|c0_g1_i1|m.25844|TR8052|c0_g1_i1|m.9000|TR20213|c0_g1_i1|m.36831|TR8243|c0_g2_i1|m.9294	http://amigo.geneontology.org/cgi-bin/amigo/term_details?term=GO:0052546
response to nematode	Gene Ontology	GO:0009624	8	84	0.0952381	0.000165006	TR18481|c2_g1_i1|m.28402|TR20076|c1_g5_i1|m.35999|TR18493|c0_g1_i1|m.28477|TR19492|c0_g1_i1|m.32662|TR13037|c0_g1_i2|m.15812|TR6720|c0_g1_i1|m.7001|TR17229|c0_g1_i1|m.24607|TR7890|c0_g1_i1|m.8688	http://amigo.geneontology.org/cgi-bin/amigo/term_details?term=GO:0009624
glucan catabolic process	Gene Ontology	GO:0009251	4	42	0.0952381	0.00733378	TR16645|c0_g1_i1|m.23173|TR18481|c2_g1_i1|m.28402|TR6062|c0_g2_i1|m.5987|TR13037|c0_g1_i2|m.15812	http://amigo.geneontology.org/cgi-bin/amigo/term_details?term=GO:0009251
cellular polysaccharide catabolic process	Gene Ontology	GO:0044247	4	42	0.0952381	0.00733378	TR16645|c0_g1_i1|m.23173|TR18481|c2_g1_i1|m.28402|TR6062|c0_g2_i1|m.5987|TR13037|c0_g1_i2|m.15812	http://amigo.geneontology.org/cgi-bin/amigo/term_details?term=GO:0044247
anther development	Gene Ontology	GO:0048653	8	85	0.0941176	0.000177896	TR17470|c0_g2_i1|m.25285|TR27321|c0_g1_i1|m.44860|TR16991|c0_g1_i1|m.24005|TR6335|c0_g1_i1|m.6345|TR19577|c0_g1_i1|m.33088|TR10692|c0_g1_i1|m.12011|TR14970|c0_g1_i1|m.19360|TR28557|c0_g1_i1|m.45995	http://amigo.geneontology.org/cgi-bin/amigo/term_details?term=GO:0048653
cellular carbohydrate catabolic process	Gene Ontology	GO:0044275	5	55	0.0909091	0.00335023	TR16645|c0_g1_i1|m.23173|TR10408|c0_g2_i1|m.11572|TR6062|c0_g2_i1|m.5987|TR18481|c2_g1_i1|m.28402|TR13037|c0_g1_i2|m.15812	http://amigo.geneontology.org/cgi-bin/amigo/term_details?term=GO:0044275
response to ozone	Gene Ontology	GO:0010193	3	33	0.0909091	0.0222271	TR12242|c0_g1_i1|m.14376|TR19952|c1_g1_i1|m.35228|TR19952|c2_g1_i1|m.35229	http://amigo.geneontology.org/cgi-bin/amigo/term_details?term=GO:0010193
anthocyanin-containing compound biosynthetic process	Gene Ontology	GO:0009718	5	60	0.0833333	0.0047314	TR6530|c0_g1_i1|m.6692|TR20177|c0_g1_i1|m.36595|TR20235|c0_g1_i1|m.36966|TR20076|c1_g3_i1|m.35984|TR19504|c0_g1_i1|m.32722	http://amigo.geneontology.org/cgi-bin/amigo/term_details?term=GO:0009718
auxin transmembrane transporter activity	Gene Ontology	GO:0080161	3	36	0.0833333	0.0274231	TR6720|c0_g1_i1|m.7001|TR7890|c0_g1_i1|m.8688|TR7897|c0_g1_i1|m.8701	http://amigo.geneontology.org/cgi-bin/amigo/term_details?term=GO:0080161
polyamine catabolic process	Gene Ontology	GO:0006598	3	37	0.0810811	0.0292862	TR10376|c0_g1_i1|m.11521|TR4082|c0_g1_i1|m.4193|TR13453|c0_g1_i1|m.16493	http://amigo.geneontology.org/cgi-bin/amigo/term_details?term=GO:0006598
regulation of anion transport	Gene Ontology	GO:0044070	3	39	0.0769231	0.0332078	TR20404|c0_g1_i13|m.38277|TR20210|c0_g1_i1|m.36817|TR19498|c0_g1_i1|m.32704	http://amigo.geneontology.org/cgi-bin/amigo/term_details?term=GO:0044070
vitamin binding	Gene Ontology	GO:0019842	3	39	0.0769231	0.0332078	TR16725|c0_g1_i1|m.23404|TR20177|c0_g1_i1|m.36595|TR18392|c0_g1_i1|m.28078	http://amigo.geneontology.org/cgi-bin/amigo/term_details?term=GO:0019842
coumarin biosynthetic process	Gene Ontology	GO:0009805	4	53	0.0754717	0.0153699	TR9920|c0_g1_i1|m.10891|TR19974|c1_g1_i1|m.35374|TR4082|c0_g1_i1|m.4193|TR13453|c0_g1_i1|m.16493	http://amigo.geneontology.org/cgi-bin/amigo/term_details?term=GO:0009805
callose deposition in cell wall	Gene Ontology	GO:0052543	3	40	0.075	0.0352656	TR3915|c0_g2_i1|m.4002|TR3915|c0_g1_i1|m.4001|TR21987|c0_g1_i1|m.42251	http://amigo.geneontology.org/cgi-bin/amigo/term_details?term=GO:0052543
phenylpropanoid biosynthetic process	Gene Ontology	GO:0009699	11	148	0.0743243	8.66549e-05	TR16627|c0_g1_i1|m.23123|TR8389|c0_g2_i1|m.9514|TR18786|c0_g1_i1|m.29538|TR13453|c0_g1_i1|m.16493|TR9920|c0_g1_i1|m.10891|TR19057|c0_g1_i1|m.30790|TR6335|c0_g1_i1|m.6345|TR18098|c0_g1_i1|m.27084|TR23712|c0_g1_i1|m.43484|TR19974|c1_g1_i1|m.35374|TR4082|c0_g1_i1|m.4193	http://amigo.geneontology.org/cgi-bin/amigo/term_details?term=GO:0009699
coumarin metabolic process	Gene Ontology	GO:0009804	4	54	0.0740741	0.0162944	TR9920|c0_g1_i1|m.10891|TR19974|c1_g1_i1|m.35374|TR4082|c0_g1_i1|m.4193|TR13453|c0_g1_i1|m.16493	http://amigo.geneontology.org/cgi-bin/amigo/term_details?term=GO:0009804
lignin metabolic process	Gene Ontology	GO:0009808	6	82	0.0731707	0.00370999	TR18786|c0_g1_i1|m.29538|TR13453|c0_g1_i1|m.16493|TR23712|c0_g1_i1|m.43484|TR6335|c0_g1_i1|m.6345|TR8389|c0_g2_i1|m.9514|TR4082|c0_g1_i1|m.4193	http://amigo.geneontology.org/cgi-bin/amigo/term_details?term=GO:0009808
cell wall thickening	Gene Ontology	GO:0052386	3	41	0.0731707	0.0373877	TR3915|c0_g2_i1|m.4002|TR3915|c0_g1_i1|m.4001|TR21987|c0_g1_i1|m.42251	http://amigo.geneontology.org/cgi-bin/amigo/term_details?term=GO:0052386
microsporogenesis	Gene Ontology	GO:0009556	3	41	0.0731707	0.0373877	TR3915|c0_g2_i1|m.4002|TR3915|c0_g1_i1|m.4001|TR21987|c0_g1_i1|m.42251	http://amigo.geneontology.org/cgi-bin/amigo/term_details?term=GO:0009556
stamen development	Gene Ontology	GO:0048443	12	169	0.0710059	6.3557e-05	TR17470|c0_g2_i1|m.25285|TR7225|c0_g1_i1|m.7819|TR15333|c0_g1_i1|m.20224|TR16991|c0_g1_i1|m.24005|TR6335|c0_g1_i1|m.6345|TR19577|c0_g1_i1|m.33088|TR19934|c0_g1_i1|m.35139|TR10692|c0_g1_i1|m.12011|TR27321|c0_g1_i1|m.44860|TR7890|c0_g1_i1|m.8688|TR14970|c0_g1_i1|m.19360|TR28557|c0_g1_i1|m.45995	http://amigo.geneontology.org/cgi-bin/amigo/term_details?term=GO:0048443
androecium development	Gene Ontology	GO:0048466	12	169	0.0710059	6.3557e-05	TR17470|c0_g2_i1|m.25285|TR7225|c0_g1_i1|m.7819|TR15333|c0_g1_i1|m.20224|TR16991|c0_g1_i1|m.24005|TR6335|c0_g1_i1|m.6345|TR19577|c0_g1_i1|m.33088|TR19934|c0_g1_i1|m.35139|TR10692|c0_g1_i1|m.12011|TR27321|c0_g1_i1|m.44860|TR7890|c0_g1_i1|m.8688|TR14970|c0_g1_i1|m.19360|TR28557|c0_g1_i1|m.45995	http://amigo.geneontology.org/cgi-bin/amigo/term_details?term=GO:0048466
symporter activity	Gene Ontology	GO:0015293	11	161	0.068323	0.00017359	TR17685|c0_g1_i1|m.25844|TR6632|c0_g1_i1|m.6865|TR17628|c0_g1_i1|m.25701|TR11135|c0_g1_i1|m.12622|TR14663|c0_g1_i1|m.18782|TR10376|c0_g1_i1|m.11521|TR6720|c0_g1_i1|m.7001|TR7897|c0_g1_i1|m.8701|TR19688|c0_g1_i1|m.33708|TR17770|c0_g1_i1|m.26108|TR21310|c0_g1_i1|m.41647	http://amigo.geneontology.org/cgi-bin/amigo/term_details?term=GO:0015293
acid phosphatase activity	Gene Ontology	GO:0003993	3	44	0.0681818	0.0441351	TR11889|c0_g1_i1|m.13772|TR6454|c0_g1_i1|m.6556|TR18446|c0_g1_i1|m.28273	http://amigo.geneontology.org/cgi-bin/amigo/term_details?term=GO:0003993
manganese ion binding	Gene Ontology	GO:0030145	3	44	0.0681818	0.0441351	TR20320|c0_g1_i1|m.37595|TR16410|c0_g1_i1|m.22608|TR12010|c0_g1_i1|m.13978	http://amigo.geneontology.org/cgi-bin/amigo/term_details?term=GO:0030145
polarity specification of adaxial/abaxial axis	Gene Ontology	GO:0009944	5	74	0.0675676	0.0106665	TR456|c0_g2_i1|m.499|TR18481|c2_g1_i1|m.28402|TR9495|c0_g2_i1|m.10417|TR13037|c0_g1_i2|m.15812|TR22082|c0_g2_i1|m.42338	http://amigo.geneontology.org/cgi-bin/amigo/term_details?term=GO:0009944
positive regulation of post-embryonic development	Gene Ontology	GO:0048582	4	60	0.0666667	0.0225688	TR6632|c0_g1_i1|m.6865|TR29463|c0_g1_i1|m.46686|TR17628|c0_g1_i1|m.25701|TR13265|c0_g1_i1|m.16182	http://amigo.geneontology.org/cgi-bin/amigo/term_details?term=GO:0048582
sphingolipid biosynthetic process	Gene Ontology	GO:0030148	3	45	0.0666667	0.0465096	TR2597|c0_g1_i1|m.2428|TR21310|c0_g1_i1|m.41647|TR17740|c0_g1_i1|m.26037	http://amigo.geneontology.org/cgi-bin/amigo/term_details?term=GO:0030148
specification of axis polarity	Gene Ontology	GO:0065001	5	76	0.0657895	0.0118013	TR456|c0_g2_i1|m.499|TR18481|c2_g1_i1|m.28402|TR9495|c0_g2_i1|m.10417|TR13037|c0_g1_i2|m.15812|TR22082|c0_g2_i1|m.42338	http://amigo.geneontology.org/cgi-bin/amigo/term_details?term=GO:0065001
adaxial/abaxial axis specification	Gene Ontology	GO:0009943	5	76	0.0657895	0.0118013	TR456|c0_g2_i1|m.499|TR18481|c2_g1_i1|m.28402|TR9495|c0_g2_i1|m.10417|TR13037|c0_g1_i2|m.15812|TR22082|c0_g2_i1|m.42338	http://amigo.geneontology.org/cgi-bin/amigo/term_details?term=GO:0009943
cysteine-type endopeptidase activity	Gene Ontology	GO:0004197	4	64	0.0625	0.0274647	TR19577|c0_g1_i1|m.33088|TR17102|c0_g1_i1|m.24250|TR18997|c0_g1_i1|m.30510|TR29394|c0_g1_i1|m.46634	http://amigo.geneontology.org/cgi-bin/amigo/term_details?term=GO:0004197
positive regulation of flavonoid biosynthetic process	Gene Ontology	GO:0009963	6	98	0.0612245	0.00830185	TR22546|c0_g1_i1|m.42705|TR13453|c0_g1_i1|m.16493|TR9920|c0_g1_i1|m.10891|TR19974|c1_g1_i1|m.35374|TR4082|c0_g1_i1|m.4193|TR19946|c1_g4_i1|m.35205	http://amigo.geneontology.org/cgi-bin/amigo/term_details?term=GO:0009963
detection of biotic stimulus	Gene Ontology	GO:0009595	6	99	0.0606061	0.00868291	TR19952|c2_g1_i1|m.35229|TR16844|c0_g1_i1|m.23678|TR20076|c1_g3_i1|m.35984|TR19952|c1_g1_i1|m.35228|TR20344|c5_g4_i1|m.37778|TR29746|c0_g1_i1|m.46869	http://amigo.geneontology.org/cgi-bin/amigo/term_details?term=GO:0009595
aspartyl esterase activity	Gene Ontology	GO:0045330	4	66	0.0606061	0.0301315	TR22546|c0_g1_i1|m.42705|TR17293|c0_g1_i1|m.24763|TR20213|c0_g1_i1|m.36831|TR18209|c0_g1_i1|m.27472	http://amigo.geneontology.org/cgi-bin/amigo/term_details?term=GO:0045330
anthocyanin-containing compound metabolic process	Gene Ontology	GO:0046283	5	83	0.060241	0.0164118	TR6530|c0_g1_i1|m.6692|TR20177|c0_g1_i1|m.36595|TR20235|c0_g1_i1|m.36966|TR20076|c1_g3_i1|m.35984|TR19504|c0_g1_i1|m.32722	http://amigo.geneontology.org/cgi-bin/amigo/term_details?term=GO:0046283
phenylpropanoid metabolic process	Gene Ontology	GO:0009698	12	201	0.0597015	0.000291371	TR16627|c0_g1_i1|m.23123|TR8389|c0_g2_i1|m.9514|TR18786|c0_g1_i1|m.29538|TR13453|c0_g1_i1|m.16493|TR9920|c0_g1_i1|m.10891|TR19057|c0_g1_i1|m.30790|TR6335|c0_g1_i1|m.6345|TR18098|c0_g1_i1|m.27084|TR23712|c0_g1_i1|m.43484|TR19974|c1_g1_i1|m.35374|TR10376|c0_g1_i1|m.11521|TR4082|c0_g1_i1|m.4193	http://amigo.geneontology.org/cgi-bin/amigo/term_details?term=GO:0009698
polysaccharide catabolic process	Gene Ontology	GO:0000272	10	168	0.0595238	0.000924649	TR16645|c0_g1_i1|m.23173|TR22546|c0_g1_i1|m.42705|TR18481|c2_g1_i1|m.28402|TR20213|c0_g1_i1|m.36831|TR18209|c0_g1_i1|m.27472|TR1067|c0_g1_i1|m.1145|TR13037|c0_g1_i2|m.15812|TR7927|c0_g2_i1|m.8762|TR17293|c0_g1_i1|m.24763|TR6062|c0_g2_i1|m.5987	http://amigo.geneontology.org/cgi-bin/amigo/term_details?term=GO:0000272
inorganic anion transmembrane transporter activity	Gene Ontology	GO:0015103	6	102	0.0588235	0.00990106	TR17685|c0_g1_i1|m.25844|TR10918|c0_g1_i2|m.12333|TR10376|c0_g1_i1|m.11521|TR29035|c0_g1_i1|m.46372|TR8243|c0_g2_i1|m.9294|TR17770|c0_g1_i1|m.26108	http://amigo.geneontology.org/cgi-bin/amigo/term_details?term=GO:0015103
adaxial/abaxial pattern specification	Gene Ontology	GO:0009955	5	85	0.0588235	0.0179205	TR456|c0_g2_i1|m.499|TR18481|c2_g1_i1|m.28402|TR9495|c0_g2_i1|m.10417|TR13037|c0_g1_i2|m.15812|TR22082|c0_g2_i1|m.42338	http://amigo.geneontology.org/cgi-bin/amigo/term_details?term=GO:0009955
positive regulation of multicellular organismal process	Gene Ontology	GO:0051240	4	69	0.057971	0.0344086	TR6632|c0_g1_i1|m.6865|TR29463|c0_g1_i1|m.46686|TR17628|c0_g1_i1|m.25701|TR13265|c0_g1_i1|m.16182	http://amigo.geneontology.org/cgi-bin/amigo/term_details?term=GO:0051240
glucosidase activity	Gene Ontology	GO:0015926	4	71	0.056338	0.0374456	TR18700|c0_g1_i1|m.29199|TR20076|c1_g3_i1|m.35984|TR10408|c0_g2_i1|m.11572|TR18955|c0_g1_i1|m.30289	http://amigo.geneontology.org/cgi-bin/amigo/term_details?term=GO:0015926
axis specification	Gene Ontology	GO:0009798	5	89	0.0561798	0.021206	TR456|c0_g2_i1|m.499|TR18481|c2_g1_i1|m.28402|TR9495|c0_g2_i1|m.10417|TR13037|c0_g1_i2|m.15812|TR22082|c0_g2_i1|m.42338	http://amigo.geneontology.org/cgi-bin/amigo/term_details?term=GO:0009798
protein import into peroxisome matrix	Gene Ontology	GO:0016558	5	89	0.0561798	0.021206	TR10992|c0_g1_i1|m.12426|TR7403|c0_g1_i1|m.8045|TR16998|c0_g1_i1|m.24038|TR7403|c0_g2_i1|m.8046|TR14949|c0_g1_i1|m.19323	http://amigo.geneontology.org/cgi-bin/amigo/term_details?term=GO:0016558
protein localization to peroxisome	Gene Ontology	GO:0072662	5	90	0.0555556	0.0220845	TR10992|c0_g1_i1|m.12426|TR7403|c0_g1_i1|m.8045|TR16998|c0_g1_i1|m.24038|TR7403|c0_g2_i1|m.8046|TR14949|c0_g1_i1|m.19323	http://amigo.geneontology.org/cgi-bin/amigo/term_details?term=GO:0072662
protein targeting to peroxisome	Gene Ontology	GO:0006625	5	90	0.0555556	0.0220845	TR10992|c0_g1_i1|m.12426|TR7403|c0_g1_i1|m.8045|TR16998|c0_g1_i1|m.24038|TR7403|c0_g2_i1|m.8046|TR14949|c0_g1_i1|m.19323	http://amigo.geneontology.org/cgi-bin/amigo/term_details?term=GO:0006625
establishment of protein localization to peroxisome	Gene Ontology	GO:0072663	5	90	0.0555556	0.0220845	TR10992|c0_g1_i1|m.12426|TR7403|c0_g1_i1|m.8045|TR16998|c0_g1_i1|m.24038|TR7403|c0_g2_i1|m.8046|TR14949|c0_g1_i1|m.19323	http://amigo.geneontology.org/cgi-bin/amigo/term_details?term=GO:0072663
positive regulation of developmental process	Gene Ontology	GO:0051094	4	72	0.0555556	0.0390199	TR6632|c0_g1_i1|m.6865|TR29463|c0_g1_i1|m.46686|TR17628|c0_g1_i1|m.25701|TR13265|c0_g1_i1|m.16182	http://amigo.geneontology.org/cgi-bin/amigo/term_details?term=GO:0051094
oxidoreductase activity, acting on peroxide as acceptor	Gene Ontology	GO:0016684	7	127	0.0551181	0.00767185	TR20210|c0_g1_i1|m.36817|TR18786|c0_g1_i1|m.29538|TR16991|c0_g1_i1|m.24005|TR3453|c0_g1_i1|m.3628|TR12685|c0_g1_i1|m.15153|TR20052|c1_g1_i1|m.35815|TR19727|c0_g2_i1|m.33871	http://amigo.geneontology.org/cgi-bin/amigo/term_details?term=GO:0016684
peroxisomal transport	Gene Ontology	GO:0043574	5	91	0.0549451	0.0229863	TR10992|c0_g1_i1|m.12426|TR7403|c0_g1_i1|m.8045|TR16998|c0_g1_i1|m.24038|TR7403|c0_g2_i1|m.8046|TR14949|c0_g1_i1|m.19323	http://amigo.geneontology.org/cgi-bin/amigo/term_details?term=GO:0043574
regulation of meristem growth	Gene Ontology	GO:0010075	9	164	0.054878	0.00275298	TR7225|c0_g1_i1|m.7819|TR19621|c0_g5_i1|m.33359|TR16991|c0_g1_i1|m.24005|TR9495|c0_g2_i1|m.10417|TR6365|c0_g1_i1|m.6391|TR456|c0_g2_i1|m.499|TR22082|c0_g2_i1|m.42338|TR19142|c0_g1_i1|m.31159|TR10408|c0_g2_i1|m.11572	http://amigo.geneontology.org/cgi-bin/amigo/term_details?term=GO:0010075
pectin catabolic process	Gene Ontology	GO:0045490	5	92	0.0543478	0.0239115	TR22546|c0_g1_i1|m.42705|TR17293|c0_g1_i1|m.24763|TR20213|c0_g1_i1|m.36831|TR18209|c0_g1_i1|m.27472|TR1067|c0_g1_i1|m.1145	http://amigo.geneontology.org/cgi-bin/amigo/term_details?term=GO:0045490
respiratory burst	Gene Ontology	GO:0045730	6	113	0.0530973	0.0154076	TR29746|c0_g1_i1|m.46869|TR18955|c0_g1_i1|m.30289|TR21717|c0_g1_i1|m.41992|TR20076|c1_g3_i1|m.35984|TR30120|c0_g1_i1|m.47102|TR20344|c5_g4_i1|m.37778	http://amigo.geneontology.org/cgi-bin/amigo/term_details?term=GO:0045730
respiratory burst involved in defense response	Gene Ontology	GO:0002679	6	113	0.0530973	0.0154076	TR29746|c0_g1_i1|m.46869|TR18955|c0_g1_i1|m.30289|TR21717|c0_g1_i1|m.41992|TR20076|c1_g3_i1|m.35984|TR30120|c0_g1_i1|m.47102|TR20344|c5_g4_i1|m.37778	http://amigo.geneontology.org/cgi-bin/amigo/term_details?term=GO:0002679
cellular response to iron ion starvation	Gene Ontology	GO:0010106	6	113	0.0530973	0.0154076	TR16725|c0_g1_i1|m.23404|TR20210|c0_g1_i1|m.36817|TR18392|c0_g1_i1|m.28078|TR10376|c0_g1_i1|m.11521|TR8243|c0_g2_i1|m.9294|TR7518|c0_g2_i1|m.8157	http://amigo.geneontology.org/cgi-bin/amigo/term_details?term=GO:0010106
amine catabolic process	Gene Ontology	GO:0009310	6	114	0.0526316	0.015995	TR10376|c0_g1_i1|m.11521|TR13453|c0_g1_i1|m.16493|TR6504|c0_g1_i1|m.6660|TR16844|c0_g1_i1|m.23678|TR15038|c1_g1_i1|m.19556|TR4082|c0_g1_i1|m.4193	http://amigo.geneontology.org/cgi-bin/amigo/term_details?term=GO:0009310
cellular biogenic amine catabolic process	Gene Ontology	GO:0042402	6	114	0.0526316	0.015995	TR10376|c0_g1_i1|m.11521|TR13453|c0_g1_i1|m.16493|TR6504|c0_g1_i1|m.6660|TR16844|c0_g1_i1|m.23678|TR15038|c1_g1_i1|m.19556|TR4082|c0_g1_i1|m.4193	http://amigo.geneontology.org/cgi-bin/amigo/term_details?term=GO:0042402
meristem growth	Gene Ontology	GO:0035266	9	173	0.0520231	0.00384766	TR7225|c0_g1_i1|m.7819|TR19621|c0_g5_i1|m.33359|TR16991|c0_g1_i1|m.24005|TR9495|c0_g2_i1|m.10417|TR6365|c0_g1_i1|m.6391|TR456|c0_g2_i1|m.499|TR22082|c0_g2_i1|m.42338|TR19142|c0_g1_i1|m.31159|TR10408|c0_g2_i1|m.11572	http://amigo.geneontology.org/cgi-bin/amigo/term_details?term=GO:0035266
dormancy process	Gene Ontology	GO:0022611	8	156	0.0512821	0.00676263	TR20701|c0_g1_i1|m.40940|TR16706|c0_g1_i1|m.23360|TR10490|c0_g1_i1|m.11705|TR6365|c0_g1_i1|m.6391|TR19142|c0_g1_i1|m.31159|TR18781|c0_g1_i1|m.29533|TR3453|c0_g1_i1|m.3628|TR14970|c0_g1_i1|m.19360	http://amigo.geneontology.org/cgi-bin/amigo/term_details?term=GO:0022611
seed dormancy process	Gene Ontology	GO:0010162	8	156	0.0512821	0.00676263	TR20701|c0_g1_i1|m.40940|TR16706|c0_g1_i1|m.23360|TR10490|c0_g1_i1|m.11705|TR6365|c0_g1_i1|m.6391|TR19142|c0_g1_i1|m.31159|TR18781|c0_g1_i1|m.29533|TR3453|c0_g1_i1|m.3628|TR14970|c0_g1_i1|m.19360	http://amigo.geneontology.org/cgi-bin/amigo/term_details?term=GO:0010162
transition metal ion transport	Gene Ontology	GO:0000041	12	236	0.0508475	0.00111253	TR16725|c0_g1_i1|m.23404|TR16627|c0_g1_i1|m.23123|TR20210|c0_g1_i1|m.36817|TR18392|c0_g1_i1|m.28078|TR19823|c1_g1_i1|m.34494|TR19057|c0_g1_i1|m.30790|TR18254|c3_g2_i1|m.27623|TR10376|c0_g1_i1|m.11521|TR19498|c0_g1_i1|m.32704|TR8243|c0_g2_i1|m.9294|TR7768|c0_g1_i1|m.8482|TR7518|c0_g2_i1|m.8157	http://amigo.geneontology.org/cgi-bin/amigo/term_details?term=GO:0000041
regulation of flavonoid biosynthetic process	Gene Ontology	GO:0009962	6	118	0.0508475	0.0184993	TR22546|c0_g1_i1|m.42705|TR13453|c0_g1_i1|m.16493|TR9920|c0_g1_i1|m.10891|TR19974|c1_g1_i1|m.35374|TR4082|c0_g1_i1|m.4193|TR19946|c1_g4_i1|m.35205	http://amigo.geneontology.org/cgi-bin/amigo/term_details?term=GO:0009962
pectin metabolic process	Gene Ontology	GO:0045488	8	160	0.05	0.0077725	TR17685|c0_g1_i1|m.25844|TR22546|c0_g1_i1|m.42705|TR20213|c0_g1_i1|m.36831|TR18209|c0_g1_i1|m.27472|TR1067|c0_g1_i1|m.1145|TR17293|c0_g1_i1|m.24763|TR8243|c0_g2_i1|m.9294|TR8052|c0_g1_i1|m.9000	http://amigo.geneontology.org/cgi-bin/amigo/term_details?term=GO:0045488
galacturonan metabolic process	Gene Ontology	GO:0010393	8	160	0.05	0.0077725	TR17685|c0_g1_i1|m.25844|TR22546|c0_g1_i1|m.42705|TR20213|c0_g1_i1|m.36831|TR18209|c0_g1_i1|m.27472|TR1067|c0_g1_i1|m.1145|TR17293|c0_g1_i1|m.24763|TR8243|c0_g2_i1|m.9294|TR8052|c0_g1_i1|m.9000	http://amigo.geneontology.org/cgi-bin/amigo/term_details?term=GO:0010393
beta-glucan metabolic process	Gene Ontology	GO:0051273	8	162	0.0493827	0.00831796	TR17685|c0_g1_i1|m.25844|TR16645|c0_g1_i1|m.23173|TR18481|c2_g1_i1|m.28402|TR20213|c0_g1_i1|m.36831|TR21987|c0_g1_i1|m.42251|TR12242|c0_g1_i1|m.14376|TR13037|c0_g1_i2|m.15812|TR8243|c0_g2_i1|m.9294	http://amigo.geneontology.org/cgi-bin/amigo/term_details?term=GO:0051273
secondary active transmembrane transporter activity	Gene Ontology	GO:0015291	15	304	0.0493421	0.000387271	TR17685|c0_g1_i1|m.25844|TR6632|c0_g1_i1|m.6865|TR17628|c0_g1_i1|m.25701|TR11135|c0_g1_i1|m.12622|TR18493|c0_g1_i1|m.28477|TR14663|c0_g1_i1|m.18782|TR10376|c0_g1_i1|m.11521|TR6720|c0_g1_i1|m.7001|TR7897|c0_g1_i1|m.8701|TR8243|c0_g2_i1|m.9294|TR19688|c0_g1_i1|m.33708|TR13149|c0_g1_i1|m.15965|TR17770|c0_g1_i1|m.26108|TR21310|c0_g1_i1|m.41647|TR8248|c0_g2_i1|m.9304	http://amigo.geneontology.org/cgi-bin/amigo/term_details?term=GO:0015291
iron ion transport	Gene Ontology	GO:0006826	6	123	0.0487805	0.02199	TR16725|c0_g1_i1|m.23404|TR20210|c0_g1_i1|m.36817|TR18392|c0_g1_i1|m.28078|TR10376|c0_g1_i1|m.11521|TR8243|c0_g2_i1|m.9294|TR7518|c0_g2_i1|m.8157	http://amigo.geneontology.org/cgi-bin/amigo/term_details?term=GO:0006826
flavonoid biosynthetic process	Gene Ontology	GO:0009813	15	308	0.0487013	0.000440795	TR22546|c0_g1_i1|m.42705|TR20235|c0_g1_i1|m.36966|TR20177|c0_g1_i1|m.36595|TR13453|c0_g1_i1|m.16493|TR9920|c0_g1_i1|m.10891|TR19974|c1_g1_i1|m.35374|TR17293|c0_g1_i1|m.24763|TR29000|c0_g1_i1|m.46345|TR18023|c1_g1_i1|m.26786|TR4082|c0_g1_i1|m.4193|TR6530|c0_g1_i1|m.6692|TR20076|c1_g3_i1|m.35984|TR20544|c2_g2_i1|m.39708|TR19946|c1_g4_i1|m.35205|TR19504|c0_g1_i1|m.32722	http://amigo.geneontology.org/cgi-bin/amigo/term_details?term=GO:0009813
seed maturation	Gene Ontology	GO:0010431	9	185	0.0486486	0.00580549	TR20701|c0_g1_i1|m.40940|TR20491|c1_g2_i1|m.39245|TR16706|c0_g1_i1|m.23360|TR10490|c0_g1_i1|m.11705|TR6365|c0_g1_i1|m.6391|TR19142|c0_g1_i1|m.31159|TR18781|c0_g1_i1|m.29533|TR3453|c0_g1_i1|m.3628|TR14970|c0_g1_i1|m.19360	http://amigo.geneontology.org/cgi-bin/amigo/term_details?term=GO:0010431
protein serine/threonine phosphatase activity	Gene Ontology	GO:0004722	7	146	0.0479452	0.015123	TR20320|c0_g1_i1|m.37595|TR11889|c0_g1_i1|m.13772|TR6993|c0_g2_i1|m.7339|TR12010|c0_g1_i1|m.13978|TR6454|c0_g1_i1|m.6556|TR18446|c0_g1_i1|m.28273|TR16410|c0_g1_i1|m.22608	http://amigo.geneontology.org/cgi-bin/amigo/term_details?term=GO:0004722
negative regulation of programmed cell death	Gene Ontology	GO:0043069	8	167	0.0479042	0.00980663	TR19952|c2_g1_i1|m.35229|TR11135|c0_g1_i1|m.12622|TR29746|c0_g1_i1|m.46869|TR20025|c2_g2_i1|m.35670|TR19934|c0_g1_i1|m.35139|TR20076|c1_g3_i1|m.35984|TR19952|c1_g1_i1|m.35228|TR20344|c5_g4_i1|m.37778	http://amigo.geneontology.org/cgi-bin/amigo/term_details?term=GO:0043069
heme binding	Gene Ontology	GO:0020037	10	209	0.0478469	0.00419382	TR16627|c0_g1_i1|m.23123|TR20235|c0_g1_i1|m.36966|TR18786|c0_g1_i1|m.29538|TR19057|c0_g1_i1|m.30790|TR16991|c0_g1_i1|m.24005|TR20210|c0_g1_i1|m.36817|TR16844|c0_g1_i1|m.23678|TR12685|c0_g1_i1|m.15153|TR16706|c0_g1_i1|m.23360|TR19504|c0_g1_i1|m.32722	http://amigo.geneontology.org/cgi-bin/amigo/term_details?term=GO:0020037
anion transmembrane transport	Gene Ontology	GO:0098656	11	232	0.0474138	0.00293935	TR17685|c0_g1_i1|m.25844|TR10918|c0_g1_i2|m.12333|TR11135|c0_g1_i1|m.12622|TR10376|c0_g1_i1|m.11521|TR6720|c0_g1_i1|m.7001|TR29035|c0_g1_i1|m.46372|TR8243|c0_g2_i1|m.9294|TR4486|c0_g1_i1|m.4545|TR20210|c0_g1_i1|m.36817|TR17770|c0_g1_i1|m.26108|TR19498|c0_g1_i1|m.32704	http://amigo.geneontology.org/cgi-bin/amigo/term_details?term=GO:0098656
organ formation	Gene Ontology	GO:0048645	10	211	0.0473934	0.00446746	TR18481|c2_g1_i1|m.28402|TR18493|c0_g1_i1|m.28477|TR456|c0_g2_i1|m.499|TR6365|c0_g1_i1|m.6391|TR13037|c0_g1_i2|m.15812|TR6720|c0_g1_i1|m.7001|TR19142|c0_g1_i1|m.31159|TR21301|c0_g1_i1|m.41638|TR2862|c0_g1_i1|m.2715|TR12832|c0_g1_i1|m.15414	http://amigo.geneontology.org/cgi-bin/amigo/term_details?term=GO:0048645
cysteine-type peptidase activity	Gene Ontology	GO:0008234	6	127	0.0472441	0.0250829	TR17102|c0_g1_i1|m.24250|TR28954|c0_g1_i1|m.46311|TR18997|c0_g1_i1|m.30510|TR19577|c0_g1_i1|m.33088|TR28954|c0_g2_i1|m.46312|TR29394|c0_g1_i1|m.46634	http://amigo.geneontology.org/cgi-bin/amigo/term_details?term=GO:0008234
response to nitrate	Gene Ontology	GO:0010167	9	191	0.0471204	0.00703497	TR17685|c0_g1_i1|m.25844|TR16725|c0_g1_i1|m.23404|TR20210|c0_g1_i1|m.36817|TR18392|c0_g1_i1|m.28078|TR10376|c0_g1_i1|m.11521|TR18955|c0_g1_i1|m.30289|TR19498|c0_g1_i1|m.32704|TR8243|c0_g2_i1|m.9294|TR7518|c0_g2_i1|m.8157	http://amigo.geneontology.org/cgi-bin/amigo/term_details?term=GO:0010167
negative regulation of cell death	Gene Ontology	GO:0060548	8	172	0.0465116	0.0114845	TR19952|c2_g1_i1|m.35229|TR11135|c0_g1_i1|m.12622|TR29746|c0_g1_i1|m.46869|TR20025|c2_g2_i1|m.35670|TR19934|c0_g1_i1|m.35139|TR20076|c1_g3_i1|m.35984|TR19952|c1_g1_i1|m.35228|TR20344|c5_g4_i1|m.37778	http://amigo.geneontology.org/cgi-bin/amigo/term_details?term=GO:0060548
floral whorl development	Gene Ontology	GO:0048438	22	475	0.0463158	4.87886e-05	TR19142|c0_g1_i1|m.31159|TR16991|c0_g1_i1|m.24005|TR28557|c0_g1_i1|m.45995|TR17470|c0_g2_i1|m.25285|TR27321|c0_g1_i1|m.44860|TR19577|c0_g1_i1|m.33088|TR13037|c0_g1_i2|m.15812|TR18481|c2_g1_i1|m.28402|TR15333|c0_g1_i1|m.20224|TR19934|c0_g1_i1|m.35139|TR2862|c0_g1_i1|m.2715|TR14970|c0_g1_i1|m.19360|TR3915|c0_g1_i1|m.4001|TR7225|c0_g1_i1|m.7819|TR19621|c0_g5_i1|m.33359|TR22366|c0_g1_i1|m.42563|TR636…	http://amigo.geneontology.org/cgi-bin/amigo/term_details?term=GO:0048438
determination of bilateral symmetry	Gene Ontology	GO:0009855	5	109	0.0458716	0.0433768	TR456|c0_g2_i1|m.499|TR18481|c2_g1_i1|m.28402|TR9495|c0_g2_i1|m.10417|TR13037|c0_g1_i2|m.15812|TR22082|c0_g2_i1|m.42338	http://amigo.geneontology.org/cgi-bin/amigo/term_details?term=GO:0009855
regionalization	Gene Ontology	GO:0003002	11	240	0.0458333	0.00375213	TR18481|c2_g1_i1|m.28402|TR9495|c0_g2_i1|m.10417|TR22082|c0_g2_i1|m.42338|TR456|c0_g2_i1|m.499|TR14223|c0_g1_i1|m.17960|TR6365|c0_g1_i1|m.6391|TR10020|c0_g1_i1|m.11021|TR13037|c0_g1_i2|m.15812|TR19142|c0_g1_i1|m.31159|TR16756|c0_g1_i1|m.23470|TR12832|c0_g1_i1|m.15414	http://amigo.geneontology.org/cgi-bin/amigo/term_details?term=GO:0003002
secondary metabolite biosynthetic process	Gene Ontology	GO:0044550	21	459	0.0457516	8.40823e-05	TR17685|c0_g1_i1|m.25844|TR1604|c0_g2_i1|m.1586|TR19621|c0_g5_i1|m.33359|TR6504|c0_g1_i1|m.6660|TR20235|c0_g1_i1|m.36966|TR18786|c0_g1_i1|m.29538|TR13453|c0_g1_i1|m.16493|TR23712|c0_g1_i1|m.43484|TR19057|c0_g1_i1|m.30790|TR6335|c0_g1_i1|m.6345|TR16844|c0_g1_i1|m.23678|TR18717|c0_g1_i1|m.29293|TR18098|c0_g1_i1|m.27084|TR16627|c0_g1_i1|m.23123|TR9920|c0_g1_i1|m.10891|TR15038|c1_g1_i1|m.19556|TR1997…	http://amigo.geneontology.org/cgi-bin/amigo/term_details?term=GO:0044550
tetrapyrrole binding	Gene Ontology	GO:0046906	11	241	0.0456432	0.00386523	TR16627|c0_g1_i1|m.23123|TR20235|c0_g1_i1|m.36966|TR18786|c0_g1_i1|m.29538|TR19057|c0_g1_i1|m.30790|TR16991|c0_g1_i1|m.24005|TR20210|c0_g1_i1|m.36817|TR16844|c0_g1_i1|m.23678|TR12685|c0_g1_i1|m.15153|TR16706|c0_g1_i1|m.23360|TR13643|c0_g1_i1|m.16791|TR19504|c0_g1_i1|m.32722	http://amigo.geneontology.org/cgi-bin/amigo/term_details?term=GO:0046906
specification of symmetry	Gene Ontology	GO:0009799	5	110	0.0454545	0.0447482	TR456|c0_g2_i1|m.499|TR18481|c2_g1_i1|m.28402|TR9495|c0_g2_i1|m.10417|TR13037|c0_g1_i2|m.15812|TR22082|c0_g2_i1|m.42338	http://amigo.geneontology.org/cgi-bin/amigo/term_details?term=GO:0009799
flavonoid metabolic process	Gene Ontology	GO:0009812	15	333	0.045045	0.000940206	TR22546|c0_g1_i1|m.42705|TR20235|c0_g1_i1|m.36966|TR20177|c0_g1_i1|m.36595|TR13453|c0_g1_i1|m.16493|TR9920|c0_g1_i1|m.10891|TR19974|c1_g1_i1|m.35374|TR17293|c0_g1_i1|m.24763|TR29000|c0_g1_i1|m.46345|TR18023|c1_g1_i1|m.26786|TR4082|c0_g1_i1|m.4193|TR6530|c0_g1_i1|m.6692|TR20076|c1_g3_i1|m.35984|TR20544|c2_g2_i1|m.39708|TR19946|c1_g4_i1|m.35205|TR19504|c0_g1_i1|m.32722	http://amigo.geneontology.org/cgi-bin/amigo/term_details?term=GO:0009812
seed germination	Gene Ontology	GO:0009845	10	222	0.045045	0.00623284	TR6632|c0_g1_i1|m.6865|TR20701|c0_g1_i1|m.40940|TR17628|c0_g1_i1|m.25701|TR6365|c0_g1_i1|m.6391|TR19142|c0_g1_i1|m.31159|TR6454|c0_g1_i1|m.6556|TR3453|c0_g1_i1|m.3628|TR19934|c0_g1_i1|m.35139|TR14970|c0_g1_i1|m.19360|TR13265|c0_g1_i1|m.16182	http://amigo.geneontology.org/cgi-bin/amigo/term_details?term=GO:0009845
oligopeptide transport	Gene Ontology	GO:0006857	5	111	0.045045	0.0461452	TR10918|c0_g1_i2|m.12333|TR18804|c0_g1_i1|m.29624|TR10376|c0_g1_i1|m.11521|TR19492|c0_g1_i1|m.32662|TR14949|c0_g1_i1|m.19323	http://amigo.geneontology.org/cgi-bin/amigo/term_details?term=GO:0006857
peptide transport	Gene Ontology	GO:0015833	5	111	0.045045	0.0461452	TR10918|c0_g1_i2|m.12333|TR18804|c0_g1_i1|m.29624|TR10376|c0_g1_i1|m.11521|TR19492|c0_g1_i1|m.32662|TR14949|c0_g1_i1|m.19323	http://amigo.geneontology.org/cgi-bin/amigo/term_details?term=GO:0015833
sugar transmembrane transporter activity	Gene Ontology	GO:0051119	5	112	0.0446429	0.0475678	TR6632|c0_g1_i1|m.6865|TR19688|c0_g1_i1|m.33708|TR14663|c0_g1_i1|m.18782|TR17628|c0_g1_i1|m.25701|TR18463|c0_g1_i1|m.28331	http://amigo.geneontology.org/cgi-bin/amigo/term_details?term=GO:0051119
cellulose metabolic process	Gene Ontology	GO:0030243	7	157	0.044586	0.0212515	TR17685|c0_g1_i1|m.25844|TR16645|c0_g1_i1|m.23173|TR18481|c2_g1_i1|m.28402|TR20213|c0_g1_i1|m.36831|TR12242|c0_g1_i1|m.14376|TR13037|c0_g1_i2|m.15812|TR8243|c0_g2_i1|m.9294	http://amigo.geneontology.org/cgi-bin/amigo/term_details?term=GO:0030243
anion transmembrane transporter activity	Gene Ontology	GO:0008509	11	249	0.0441767	0.00487105	TR17685|c0_g1_i1|m.25844|TR10918|c0_g1_i2|m.12333|TR11135|c0_g1_i1|m.12622|TR10376|c0_g1_i1|m.11521|TR6720|c0_g1_i1|m.7001|TR29035|c0_g1_i1|m.46372|TR8243|c0_g2_i1|m.9294|TR4486|c0_g1_i1|m.4545|TR17770|c0_g1_i1|m.26108|TR21310|c0_g1_i1|m.41647|TR8248|c0_g2_i1|m.9304	http://amigo.geneontology.org/cgi-bin/amigo/term_details?term=GO:0008509
nitrate transport	Gene Ontology	GO:0015706	9	207	0.0434783	0.011289	TR17685|c0_g1_i1|m.25844|TR16725|c0_g1_i1|m.23404|TR20210|c0_g1_i1|m.36817|TR18392|c0_g1_i1|m.28078|TR10376|c0_g1_i1|m.11521|TR18955|c0_g1_i1|m.30289|TR19498|c0_g1_i1|m.32704|TR8243|c0_g2_i1|m.9294|TR7518|c0_g2_i1|m.8157	http://amigo.geneontology.org/cgi-bin/amigo/term_details?term=GO:0015706
transcription regulatory region DNA binding	Gene Ontology	GO:0044212	6	139	0.0431655	0.0360538	TR18927|c0_g1_i1|m.30173|TR9495|c0_g2_i1|m.10417|TR6365|c0_g1_i1|m.6391|TR19142|c0_g1_i1|m.31159|TR22082|c0_g2_i1|m.42338|TR13265|c0_g1_i1|m.16182	http://amigo.geneontology.org/cgi-bin/amigo/term_details?term=GO:0044212
regulatory region DNA binding	Gene Ontology	GO:0000975	6	140	0.0428571	0.0370868	TR18927|c0_g1_i1|m.30173|TR9495|c0_g2_i1|m.10417|TR6365|c0_g1_i1|m.6391|TR19142|c0_g1_i1|m.31159|TR22082|c0_g2_i1|m.42338|TR13265|c0_g1_i1|m.16182	http://amigo.geneontology.org/cgi-bin/amigo/term_details?term=GO:0000975
regulatory region nucleic acid binding	Gene Ontology	GO:0001067	6	140	0.0428571	0.0370868	TR18927|c0_g1_i1|m.30173|TR9495|c0_g2_i1|m.10417|TR6365|c0_g1_i1|m.6391|TR19142|c0_g1_i1|m.31159|TR22082|c0_g2_i1|m.42338|TR13265|c0_g1_i1|m.16182	http://amigo.geneontology.org/cgi-bin/amigo/term_details?term=GO:0001067
seedling development	Gene Ontology	GO:0090351	10	234	0.042735	0.00873145	TR6632|c0_g1_i1|m.6865|TR20701|c0_g1_i1|m.40940|TR17628|c0_g1_i1|m.25701|TR6365|c0_g1_i1|m.6391|TR19142|c0_g1_i1|m.31159|TR6454|c0_g1_i1|m.6556|TR3453|c0_g1_i1|m.3628|TR19934|c0_g1_i1|m.35139|TR14970|c0_g1_i1|m.19360|TR13265|c0_g1_i1|m.16182	http://amigo.geneontology.org/cgi-bin/amigo/term_details?term=GO:0090351
anatomical structure formation involved in morphogenesis	Gene Ontology	GO:0048646	14	328	0.0426829	0.00219495	TR18481|c2_g1_i1|m.28402|TR20344|c5_g4_i1|m.37778|TR18493|c0_g1_i1|m.28477|TR456|c0_g2_i1|m.499|TR6365|c0_g1_i1|m.6391|TR16573|c0_g1_i1|m.23007|TR13037|c0_g1_i2|m.15812|TR6720|c0_g1_i1|m.7001|TR21301|c0_g1_i1|m.41638|TR15751|c0_g2_i1|m.21078|TR129|c0_g1_i1|m.173|TR2862|c0_g1_i1|m.2715|TR12832|c0_g1_i1|m.15414|TR19142|c0_g1_i1|m.31159	http://amigo.geneontology.org/cgi-bin/amigo/term_details?term=GO:0048646
iron ion binding	Gene Ontology	GO:0005506	9	212	0.0424528	0.0129476	TR20320|c0_g1_i1|m.37595|TR16627|c0_g1_i1|m.23123|TR20235|c0_g1_i1|m.36966|TR19057|c0_g1_i1|m.30790|TR16410|c0_g1_i1|m.22608|TR12010|c0_g1_i1|m.13978|TR16844|c0_g1_i1|m.23678|TR16706|c0_g1_i1|m.23360|TR19504|c0_g1_i1|m.32722	http://amigo.geneontology.org/cgi-bin/amigo/term_details?term=GO:0005506
response to UV	Gene Ontology	GO:0009411	10	238	0.0420168	0.00971521	TR20235|c0_g1_i1|m.36966|TR20344|c5_g4_i1|m.37778|TR30290|c0_g1_i1|m.47213|TR9920|c0_g1_i1|m.10891|TR19974|c1_g1_i1|m.35374|TR20177|c0_g1_i1|m.36595|TR17293|c0_g1_i1|m.24763|TR6720|c0_g1_i1|m.7001|TR7890|c0_g1_i1|m.8688|TR19504|c0_g1_i1|m.32722	http://amigo.geneontology.org/cgi-bin/amigo/term_details?term=GO:0009411
regulation of developmental growth	Gene Ontology	GO:0048638	11	265	0.0415094	0.00749755	TR7225|c0_g1_i1|m.7819|TR19621|c0_g5_i1|m.33359|TR16991|c0_g1_i1|m.24005|TR9495|c0_g2_i1|m.10417|TR6365|c0_g1_i1|m.6391|TR456|c0_g2_i1|m.499|TR22082|c0_g2_i1|m.42338|TR19142|c0_g1_i1|m.31159|TR10408|c0_g2_i1|m.11572|TR16115|c1_g3_i1|m.21987|TR15559|c0_g1_i1|m.20695	http://amigo.geneontology.org/cgi-bin/amigo/term_details?term=GO:0048638
regulation of meristem development	Gene Ontology	GO:0048509	9	217	0.0414747	0.0147805	TR7225|c0_g1_i1|m.7819|TR19621|c0_g5_i1|m.33359|TR16991|c0_g1_i1|m.24005|TR9495|c0_g2_i1|m.10417|TR6365|c0_g1_i1|m.6391|TR456|c0_g2_i1|m.499|TR22082|c0_g2_i1|m.42338|TR19142|c0_g1_i1|m.31159|TR10408|c0_g2_i1|m.11572	http://amigo.geneontology.org/cgi-bin/amigo/term_details?term=GO:0048509
oxygen binding	Gene Ontology	GO:0019825	9	217	0.0414747	0.0147805	TR1604|c0_g2_i1|m.1586|TR19621|c0_g5_i1|m.33359|TR16627|c0_g1_i1|m.23123|TR20235|c0_g1_i1|m.36966|TR19057|c0_g1_i1|m.30790|TR16844|c0_g1_i1|m.23678|TR18717|c0_g1_i1|m.29293|TR16706|c0_g1_i1|m.23360|TR19504|c0_g1_i1|m.32722	http://amigo.geneontology.org/cgi-bin/amigo/term_details?term=GO:0019825
pattern specification process	Gene Ontology	GO:0007389	14	338	0.0414201	0.00284358	TR20701|c0_g1_i1|m.40940|TR18481|c2_g1_i1|m.28402|TR22366|c0_g1_i1|m.42563|TR9495|c0_g2_i1|m.10417|TR22082|c0_g2_i1|m.42338|TR456|c0_g2_i1|m.499|TR14223|c0_g1_i1|m.17960|TR6365|c0_g1_i1|m.6391|TR10020|c0_g1_i1|m.11021|TR13037|c0_g1_i2|m.15812|TR6720|c0_g1_i1|m.7001|TR19142|c0_g1_i1|m.31159|TR16756|c0_g1_i1|m.23470|TR12832|c0_g1_i1|m.15414	http://amigo.geneontology.org/cgi-bin/amigo/term_details?term=GO:0007389
membrane fusion	Gene Ontology	GO:0061025	12	291	0.0412371	0.005648	TR11135|c0_g1_i1|m.12622|TR29746|c0_g1_i1|m.46869|TR21987|c0_g1_i1|m.42251|TR6769|c0_g1_i1|m.7057|TR20025|c2_g2_i1|m.35670|TR3915|c0_g2_i1|m.4002|TR19934|c0_g1_i1|m.35139|TR2862|c0_g1_i1|m.2715|TR20076|c1_g3_i1|m.35984|TR3915|c0_g1_i1|m.4001|TR893|c0_g1_i1|m.994|TR20344|c5_g4_i1|m.37778	http://amigo.geneontology.org/cgi-bin/amigo/term_details?term=GO:0061025
endopeptidase activity	Gene Ontology	GO:0004175	13	321	0.0404984	0.00470675	TR19984|c1_g2_i1|m.35434|TR17102|c0_g1_i1|m.24250|TR12709|c0_g1_i1|m.15196|TR6468|c0_g1_i1|m.6583|TR20275|c0_g1_i1|m.37263|TR16254|c0_g1_i1|m.22264|TR19577|c0_g1_i1|m.33088|TR19984|c0_g1_i1|m.35432|TR29394|c0_g1_i1|m.46634|TR14014|c0_g1_i1|m.17525|TR6136|c0_g1_i1|m.6057|TR7768|c0_g1_i1|m.8482|TR18997|c0_g1_i1|m.30510	http://amigo.geneontology.org/cgi-bin/amigo/term_details?term=GO:0004175
inorganic anion transport	Gene Ontology	GO:0015698	12	302	0.0397351	0.00740559	TR17685|c0_g1_i1|m.25844|TR10918|c0_g1_i2|m.12333|TR16725|c0_g1_i1|m.23404|TR11135|c0_g1_i1|m.12622|TR18392|c0_g1_i1|m.28078|TR10376|c0_g1_i1|m.11521|TR18955|c0_g1_i1|m.30289|TR19498|c0_g1_i1|m.32704|TR8243|c0_g2_i1|m.9294|TR20210|c0_g1_i1|m.36817|TR17770|c0_g1_i1|m.26108|TR7518|c0_g2_i1|m.8157	http://amigo.geneontology.org/cgi-bin/amigo/term_details?term=GO:0015698
regulation of multi-organism process	Gene Ontology	GO:0043900	6	151	0.0397351	0.0497013	TR19952|c2_g1_i1|m.35229|TR16844|c0_g1_i1|m.23678|TR20076|c1_g3_i1|m.35984|TR19952|c1_g1_i1|m.35228|TR20344|c5_g4_i1|m.37778|TR29746|c0_g1_i1|m.46869	http://amigo.geneontology.org/cgi-bin/amigo/term_details?term=GO:0043900
active transmembrane transporter activity	Gene Ontology	GO:0022804	20	505	0.039604	0.000710804	TR17685|c0_g1_i1|m.25844|TR6632|c0_g1_i1|m.6865|TR19952|c2_g1_i1|m.35229|TR17628|c0_g1_i1|m.25701|TR11135|c0_g1_i1|m.12622|TR7897|c0_g1_i1|m.8701|TR18493|c0_g1_i1|m.28477|TR14663|c0_g1_i1|m.18782|TR10376|c0_g1_i1|m.11521|TR17770|c0_g1_i1|m.26108|TR6720|c0_g1_i1|m.7001|TR18098|c0_g1_i1|m.27084|TR7041|c0_g1_i1|m.7437|TR8243|c0_g2_i1|m.9294|TR19688|c0_g1_i1|m.33708|TR13149|c0_g1_i1|m.15965|TR7890|c0…	http://amigo.geneontology.org/cgi-bin/amigo/term_details?term=GO:0022804
plant-type cell wall	Gene Ontology	GO:0009505	11	279	0.0394265	0.0106003	TR20213|c0_g1_i1|m.36831|TR6468|c0_g1_i1|m.6583|TR19032|c2_g1_i1|m.30671|TR20275|c0_g1_i1|m.37263|TR16991|c0_g1_i1|m.24005|TR12034|c0_g4_i1|m.14035|TR17293|c0_g1_i1|m.24763|TR19577|c0_g1_i1|m.33088|TR15684|c0_g1_i1|m.20938|TR15764|c0_g2_i1|m.21108|TR12709|c0_g1_i1|m.15196	http://amigo.geneontology.org/cgi-bin/amigo/term_details?term=GO:0009505
floral organ development	Gene Ontology	GO:0048437	22	563	0.0390764	0.000472838	TR19142|c0_g1_i1|m.31159|TR16991|c0_g1_i1|m.24005|TR18938|c1_g1_i1|m.30224|TR28557|c0_g1_i1|m.45995|TR17470|c0_g2_i1|m.25285|TR27321|c0_g1_i1|m.44860|TR19577|c0_g1_i1|m.33088|TR13037|c0_g1_i2|m.15812|TR18481|c2_g1_i1|m.28402|TR15333|c0_g1_i1|m.20224|TR19934|c0_g1_i1|m.35139|TR2862|c0_g1_i1|m.2715|TR14970|c0_g1_i1|m.19360|TR3915|c0_g1_i1|m.4001|TR7225|c0_g1_i1|m.7819|TR19621|c0_g5_i1|m.33359|TR636…	http://amigo.geneontology.org/cgi-bin/amigo/term_details?term=GO:0048437
cell wall polysaccharide metabolic process	Gene Ontology	GO:0010383	9	231	0.038961	0.0209234	TR17685|c0_g1_i1|m.25844|TR8052|c0_g1_i1|m.9000|TR29790|c0_g1_i1|m.46890|TR20213|c0_g1_i1|m.36831|TR3915|c0_g2_i1|m.4002|TR6147|c0_g1_i1|m.6064|TR8243|c0_g2_i1|m.9294|TR7768|c0_g1_i1|m.8482|TR3915|c0_g1_i1|m.4001	http://amigo.geneontology.org/cgi-bin/amigo/term_details?term=GO:0010383
monooxygenase activity	Gene Ontology	GO:0004497	11	290	0.037931	0.0136621	TR1604|c0_g2_i1|m.1586|TR17893|c0_g1_i1|m.26452|TR19621|c0_g5_i1|m.33359|TR16627|c0_g1_i1|m.23123|TR20235|c0_g1_i1|m.36966|TR19057|c0_g1_i1|m.30790|TR18717|c0_g1_i1|m.29293|TR3453|c0_g1_i1|m.3628|TR16706|c0_g1_i1|m.23360|TR19504|c0_g1_i1|m.32722|TR19727|c0_g2_i1|m.33871	http://amigo.geneontology.org/cgi-bin/amigo/term_details?term=GO:0004497
oxidoreductase activity, acting on paired donors, with incorporation or reduction of molecular oxygen	Gene Ontology	GO:0016705	16	428	0.0373832	0.0039206	TR1604|c0_g2_i1|m.1586|TR19621|c0_g5_i1|m.33359|TR16725|c0_g1_i1|m.23404|TR16627|c0_g1_i1|m.23123|TR20235|c0_g1_i1|m.36966|TR20177|c0_g1_i1|m.36595|TR18392|c0_g1_i1|m.28078|TR17893|c0_g1_i1|m.26452|TR19057|c0_g1_i1|m.30790|TR16844|c0_g1_i1|m.23678|TR18717|c0_g1_i1|m.29293|TR3453|c0_g1_i1|m.3628|TR29790|c0_g1_i1|m.46890|TR16706|c0_g1_i1|m.23360|TR19504|c0_g1_i1|m.32722|TR19727|c0_g2_i1|m.33871	http://amigo.geneontology.org/cgi-bin/amigo/term_details?term=GO:0016705
phyllome development	Gene Ontology	GO:0048827	31	835	0.0371257	9.42934e-05	TR20701|c0_g1_i1|m.40940|TR19142|c0_g1_i1|m.31159|TR16991|c0_g1_i1|m.24005|TR28557|c0_g1_i1|m.45995|TR17470|c0_g2_i1|m.25285|TR28954|c0_g1_i1|m.46311|TR20344|c5_g4_i1|m.37778|TR3915|c0_g2_i1|m.4002|TR14223|c0_g1_i1|m.17960|TR13037|c0_g1_i2|m.15812|TR28954|c0_g2_i1|m.46312|TR18481|c2_g1_i1|m.28402|TR15333|c0_g1_i1|m.20224|TR10020|c0_g1_i1|m.11021|TR21301|c0_g1_i1|m.41638|TR19934|c0_g1_i1|m.35139|T…	http://amigo.geneontology.org/cgi-bin/amigo/term_details?term=GO:0048827
ubiquitin-like protein ligase binding	Gene Ontology	GO:0044389	21	566	0.0371025	0.00116459	TR7225|c0_g1_i1|m.7819|TR20058|c1_g1_i1|m.35871|TR19257|c0_g1_i1|m.31635|TR9707|c0_g2_i1|m.10609|TR15333|c0_g1_i1|m.20224|TR16647|c0_g1_i1|m.23179|TR20025|c2_g2_i1|m.35670|TR20101|c0_g1_i1|m.36128|TR21717|c0_g1_i1|m.41992|TR13354|c0_g1_i1|m.16325|TR19934|c0_g1_i1|m.35139|TR19471|c0_g1_i1|m.32573|TR7403|c0_g2_i1|m.8046|TR13779|c0_g1_i1|m.17032|TR16470|c0_g1_i1|m.22762|TR14183|c0_g2_i1|m.17880|TR74…	http://amigo.geneontology.org/cgi-bin/amigo/term_details?term=GO:0044389
ubiquitin protein ligase binding	Gene Ontology	GO:0031625	21	566	0.0371025	0.00116459	TR7225|c0_g1_i1|m.7819|TR20058|c1_g1_i1|m.35871|TR19257|c0_g1_i1|m.31635|TR9707|c0_g2_i1|m.10609|TR15333|c0_g1_i1|m.20224|TR16647|c0_g1_i1|m.23179|TR20025|c2_g2_i1|m.35670|TR20101|c0_g1_i1|m.36128|TR21717|c0_g1_i1|m.41992|TR13354|c0_g1_i1|m.16325|TR19934|c0_g1_i1|m.35139|TR19471|c0_g1_i1|m.32573|TR7403|c0_g2_i1|m.8046|TR13779|c0_g1_i1|m.17032|TR16470|c0_g1_i1|m.22762|TR14183|c0_g2_i1|m.17880|TR74…	http://amigo.geneontology.org/cgi-bin/amigo/term_details?term=GO:0031625
meristem maintenance	Gene Ontology	GO:0010073	10	270	0.037037	0.0208915	TR7225|c0_g1_i1|m.7819|TR19621|c0_g5_i1|m.33359|TR16991|c0_g1_i1|m.24005|TR9495|c0_g2_i1|m.10417|TR22082|c0_g2_i1|m.42338|TR456|c0_g2_i1|m.499|TR6365|c0_g1_i1|m.6391|TR19142|c0_g1_i1|m.31159|TR10408|c0_g2_i1|m.11572|TR9781|c0_g1_i1|m.10695	http://amigo.geneontology.org/cgi-bin/amigo/term_details?term=GO:0010073
oxidoreductase activity, acting on paired donors, with incorporation or reduction of molecular oxygen, NAD(P)H as one donor, and incorporation of one atom of oxygen	Gene Ontology	GO:0016709	7	189	0.037037	0.048307	TR1604|c0_g2_i1|m.1586|TR17893|c0_g1_i1|m.26452|TR19621|c0_g5_i1|m.33359|TR20235|c0_g1_i1|m.36966|TR18717|c0_g1_i1|m.29293|TR16706|c0_g1_i1|m.23360|TR19504|c0_g1_i1|m.32722	http://amigo.geneontology.org/cgi-bin/amigo/term_details?term=GO:0016709
steroid metabolic process	Gene Ontology	GO:0008202	9	246	0.0365854	0.0293414	TR17685|c0_g1_i1|m.25844|TR17893|c0_g1_i1|m.26452|TR16725|c0_g1_i1|m.23404|TR11972|c0_g2_i1|m.13911|TR18392|c0_g1_i1|m.28078|TR13453|c0_g1_i1|m.16493|TR21310|c0_g1_i1|m.41647|TR16756|c0_g1_i1|m.23470|TR4082|c0_g1_i1|m.4193	http://amigo.geneontology.org/cgi-bin/amigo/term_details?term=GO:0008202
post-embryonic organ development	Gene Ontology	GO:0048569	25	685	0.0364964	0.000533051	TR19142|c0_g1_i1|m.31159|TR16991|c0_g1_i1|m.24005|TR6720|c0_g1_i1|m.7001|TR18938|c1_g1_i1|m.30224|TR28557|c0_g1_i1|m.45995|TR17470|c0_g2_i1|m.25285|TR27321|c0_g1_i1|m.44860|TR19577|c0_g1_i1|m.33088|TR13037|c0_g1_i2|m.15812|TR18481|c2_g1_i1|m.28402|TR20210|c0_g1_i1|m.36817|TR15333|c0_g1_i1|m.20224|TR21301|c0_g1_i1|m.41638|TR19934|c0_g1_i1|m.35139|TR2862|c0_g1_i1|m.2715|TR14970|c0_g1_i1|m.19360|TR3…	http://amigo.geneontology.org/cgi-bin/amigo/term_details?term=GO:0048569
multicellular organismal reproductive process	Gene Ontology	GO:0048609	13	360	0.0361111	0.0112744	TR17470|c0_g2_i1|m.25285|TR20701|c0_g1_i1|m.40940|TR20491|c1_g2_i1|m.39245|TR16706|c0_g1_i1|m.23360|TR10490|c0_g1_i1|m.11705|TR6365|c0_g1_i1|m.6391|TR19142|c0_g1_i1|m.31159|TR6335|c0_g1_i1|m.6345|TR3453|c0_g1_i1|m.3628|TR27321|c0_g1_i1|m.44860|TR18781|c0_g1_i1|m.29533|TR14970|c0_g1_i1|m.19360|TR28557|c0_g1_i1|m.45995	http://amigo.geneontology.org/cgi-bin/amigo/term_details?term=GO:0048609
carbohydrate catabolic process	Gene Ontology	GO:0016052	17	474	0.035865	0.00447545	TR16645|c0_g1_i1|m.23173|TR22546|c0_g1_i1|m.42705|TR18481|c2_g1_i1|m.28402|TR20213|c0_g1_i1|m.36831|TR18209|c0_g1_i1|m.27472|TR1067|c0_g1_i1|m.1145|TR6504|c0_g1_i1|m.6660|TR12242|c0_g1_i1|m.14376|TR13037|c0_g1_i2|m.15812|TR2126|c0_g1_i1|m.1922|TR10408|c0_g2_i1|m.11572|TR7927|c0_g2_i1|m.8762|TR17293|c0_g1_i1|m.24763|TR15038|c1_g1_i1|m.19556|TR8249|c0_g3_i1|m.9308|TR20052|c1_g1_i1|m.35815|TR6062|c0…	http://amigo.geneontology.org/cgi-bin/amigo/term_details?term=GO:0016052
hydrolase activity, hydrolyzing O-glycosyl compounds	Gene Ontology	GO:0004553	14	392	0.0357143	0.00957821	TR16645|c0_g1_i1|m.23173|TR18481|c2_g1_i1|m.28402|TR27321|c0_g1_i1|m.44860|TR20076|c1_g5_i1|m.35999|TR17680|c0_g1_i1|m.25828|TR18700|c0_g1_i1|m.29199|TR18955|c0_g1_i1|m.30289|TR2126|c0_g1_i1|m.1922|TR19032|c2_g1_i1|m.30671|TR10408|c0_g2_i1|m.11572|TR7927|c0_g2_i1|m.8762|TR17229|c0_g1_i1|m.24607|TR13037|c0_g1_i2|m.15812|TR20076|c1_g3_i1|m.35984	http://amigo.geneontology.org/cgi-bin/amigo/term_details?term=GO:0004553
pollen development	Gene Ontology	GO:0009555	11	310	0.0354839	0.0208789	TR17470|c0_g2_i1|m.25285|TR16998|c0_g1_i1|m.24038|TR12583|c0_g1_i1|m.14978|TR3915|c0_g2_i1|m.4002|TR16573|c0_g1_i1|m.23007|TR21987|c0_g1_i1|m.42251|TR20025|c2_g2_i1|m.35670|TR19577|c0_g1_i1|m.33088|TR129|c0_g1_i1|m.173|TR30290|c0_g1_i1|m.47213|TR3915|c0_g1_i1|m.4001	http://amigo.geneontology.org/cgi-bin/amigo/term_details?term=GO:0009555
immune effector process	Gene Ontology	GO:0002252	9	256	0.0351562	0.0361187	TR22366|c0_g1_i1|m.42563|TR29746|c0_g1_i1|m.46869|TR12583|c0_g1_i1|m.14978|TR15583|c0_g1_i1|m.20746|TR18955|c0_g1_i1|m.30289|TR21717|c0_g1_i1|m.41992|TR20076|c1_g3_i1|m.35984|TR30120|c0_g1_i1|m.47102|TR20344|c5_g4_i1|m.37778	http://amigo.geneontology.org/cgi-bin/amigo/term_details?term=GO:0002252
metal ion transport	Gene Ontology	GO:0030001	21	608	0.0345395	0.00264459	TR6341|c0_g1_i1|m.6360|TR16725|c0_g1_i1|m.23404|TR16627|c0_g1_i1|m.23123|TR13149|c0_g1_i1|m.15965|TR19498|c0_g1_i1|m.32704|TR18392|c0_g1_i1|m.28078|TR18705|c1_g1_i1|m.29213|TR19823|c1_g1_i1|m.34494|TR19057|c0_g1_i1|m.30790|TR18254|c3_g2_i1|m.27623|TR10376|c0_g1_i1|m.11521|TR14949|c0_g1_i1|m.19323|TR19952|c2_g1_i1|m.35229|TR10992|c0_g1_i1|m.12426|TR2912|c0_g1_i1|m.2794|TR29035|c0_g1_i1|m.46372|TR8…	http://amigo.geneontology.org/cgi-bin/amigo/term_details?term=GO:0030001
flower development	Gene Ontology	GO:0009908	31	899	0.0344828	0.000321378	TR20701|c0_g1_i1|m.40940|TR19142|c0_g1_i1|m.31159|TR16991|c0_g1_i1|m.24005|TR30290|c0_g1_i1|m.47213|TR18938|c1_g1_i1|m.30224|TR28557|c0_g1_i1|m.45995|TR7646|c0_g1_i1|m.8276|TR17470|c0_g2_i1|m.25285|TR29463|c0_g1_i1|m.46686|TR27321|c0_g1_i1|m.44860|TR19577|c0_g1_i1|m.33088|TR13037|c0_g1_i2|m.15812|TR18481|c2_g1_i1|m.28402|TR14375|c0_g2_i1|m.18267|TR15333|c0_g1_i1|m.20224|TR19934|c0_g1_i1|m.35139|T…	http://amigo.geneontology.org/cgi-bin/amigo/term_details?term=GO:0009908
transmembrane receptor protein serine/threonine kinase activity	Gene Ontology	GO:0004675	18	523	0.0344168	0.00526827	TR7225|c0_g1_i1|m.7819|TR19257|c0_g1_i1|m.31635|TR16470|c0_g1_i1|m.22762|TR15333|c0_g1_i1|m.20224|TR20025|c2_g2_i1|m.35670|TR20101|c0_g1_i1|m.36128|TR21717|c0_g1_i1|m.41992|TR13354|c0_g1_i1|m.16325|TR19934|c0_g1_i1|m.35139|TR19471|c0_g1_i1|m.32573|TR15559|c0_g1_i1|m.20695|TR13779|c0_g1_i1|m.17032|TR9707|c0_g2_i1|m.10609|TR14183|c0_g2_i1|m.17880|TR16647|c0_g1_i1|m.23179|TR13680|c0_g3_i1|m.16849|TR…	http://amigo.geneontology.org/cgi-bin/amigo/term_details?term=GO:0004675
transmembrane receptor protein kinase activity	Gene Ontology	GO:0019199	18	525	0.0342857	0.00546514	TR7225|c0_g1_i1|m.7819|TR19257|c0_g1_i1|m.31635|TR16470|c0_g1_i1|m.22762|TR15333|c0_g1_i1|m.20224|TR20025|c2_g2_i1|m.35670|TR20101|c0_g1_i1|m.36128|TR21717|c0_g1_i1|m.41992|TR13354|c0_g1_i1|m.16325|TR19934|c0_g1_i1|m.35139|TR19471|c0_g1_i1|m.32573|TR15559|c0_g1_i1|m.20695|TR13779|c0_g1_i1|m.17032|TR9707|c0_g2_i1|m.10609|TR14183|c0_g2_i1|m.17880|TR16647|c0_g1_i1|m.23179|TR13680|c0_g3_i1|m.16849|TR…	http://amigo.geneontology.org/cgi-bin/amigo/term_details?term=GO:0019199
hydrolase activity, acting on glycosyl bonds	Gene Ontology	GO:0016798	15	438	0.0342466	0.0106139	TR16645|c0_g1_i1|m.23173|TR18481|c2_g1_i1|m.28402|TR27321|c0_g1_i1|m.44860|TR20213|c0_g1_i1|m.36831|TR17680|c0_g1_i1|m.25828|TR18700|c0_g1_i1|m.29199|TR18955|c0_g1_i1|m.30289|TR2126|c0_g1_i1|m.1922|TR19032|c2_g1_i1|m.30671|TR10408|c0_g2_i1|m.11572|TR7927|c0_g2_i1|m.8762|TR17229|c0_g1_i1|m.24607|TR13037|c0_g1_i2|m.15812|TR20076|c1_g3_i1|m.35984|TR20076|c1_g5_i1|m.35999	http://amigo.geneontology.org/cgi-bin/amigo/term_details?term=GO:0016798
peptide receptor activity	Gene Ontology	GO:0001653	18	526	0.0342205	0.0055658	TR7225|c0_g1_i1|m.7819|TR19257|c0_g1_i1|m.31635|TR16470|c0_g1_i1|m.22762|TR15333|c0_g1_i1|m.20224|TR20025|c2_g2_i1|m.35670|TR20101|c0_g1_i1|m.36128|TR21717|c0_g1_i1|m.41992|TR13354|c0_g1_i1|m.16325|TR19934|c0_g1_i1|m.35139|TR19471|c0_g1_i1|m.32573|TR15559|c0_g1_i1|m.20695|TR13779|c0_g1_i1|m.17032|TR9707|c0_g2_i1|m.10609|TR14183|c0_g2_i1|m.17880|TR16647|c0_g1_i1|m.23179|TR13680|c0_g3_i1|m.16849|TR…	http://amigo.geneontology.org/cgi-bin/amigo/term_details?term=GO:0001653
reproductive shoot system development	Gene Ontology	GO:0090567	31	910	0.0340659	0.000390629	TR20701|c0_g1_i1|m.40940|TR19142|c0_g1_i1|m.31159|TR16991|c0_g1_i1|m.24005|TR30290|c0_g1_i1|m.47213|TR18938|c1_g1_i1|m.30224|TR28557|c0_g1_i1|m.45995|TR7646|c0_g1_i1|m.8276|TR17470|c0_g2_i1|m.25285|TR29463|c0_g1_i1|m.46686|TR27321|c0_g1_i1|m.44860|TR19577|c0_g1_i1|m.33088|TR13037|c0_g1_i2|m.15812|TR18481|c2_g1_i1|m.28402|TR14375|c0_g2_i1|m.18267|TR15333|c0_g1_i1|m.20224|TR19934|c0_g1_i1|m.35139|T…	http://amigo.geneontology.org/cgi-bin/amigo/term_details?term=GO:0090567
regulation of plant-type hypersensitive response	Gene Ontology	GO:0010363	12	354	0.0338983	0.0221335	TR22546|c0_g1_i1|m.42705|TR19952|c2_g1_i1|m.35229|TR11135|c0_g1_i1|m.12622|TR29746|c0_g1_i1|m.46869|TR16844|c0_g1_i1|m.23678|TR20025|c2_g2_i1|m.35670|TR19934|c0_g1_i1|m.35139|TR20076|c1_g3_i1|m.35984|TR19952|c1_g1_i1|m.35228|TR20544|c2_g2_i1|m.39708|TR19946|c1_g4_i1|m.35205|TR20344|c5_g4_i1|m.37778	http://amigo.geneontology.org/cgi-bin/amigo/term_details?term=GO:0010363
secondary metabolic process	Gene Ontology	GO:0019748	26	768	0.0338542	0.00118456	TR17685|c0_g1_i1|m.25844|TR1604|c0_g2_i1|m.1586|TR18023|c1_g1_i1|m.26786|TR8389|c0_g2_i1|m.9514|TR13453|c0_g1_i1|m.16493|TR6504|c0_g1_i1|m.6660|TR19504|c0_g1_i1|m.32722|TR20344|c5_g4_i1|m.37778|TR19057|c0_g1_i1|m.30790|TR16844|c0_g1_i1|m.23678|TR21717|c0_g1_i1|m.41992|TR20052|c1_g1_i1|m.35815|TR16627|c0_g1_i1|m.23123|TR20235|c0_g1_i1|m.36966|TR18786|c0_g1_i1|m.29538|TR9920|c0_g1_i1|m.10891|TR1037…	http://amigo.geneontology.org/cgi-bin/amigo/term_details?term=GO:0019748
defense response to bacterium	Gene Ontology	GO:0042742	13	385	0.0337662	0.0182648	TR12242|c0_g1_i1|m.14376|TR19952|c2_g1_i1|m.35229|TR29746|c0_g1_i1|m.46869|TR14375|c0_g2_i1|m.18267|TR6504|c0_g1_i1|m.6660|TR16844|c0_g1_i1|m.23678|TR18804|c0_g1_i1|m.29624|TR15038|c1_g1_i1|m.19556|TR20076|c1_g3_i1|m.35984|TR19953|c0_g1_i1|m.35241|TR19952|c1_g1_i1|m.35228|TR19946|c1_g4_i1|m.35205|TR20344|c5_g4_i1|m.37778	http://amigo.geneontology.org/cgi-bin/amigo/term_details?term=GO:0042742
multicellular organism reproduction	Gene Ontology	GO:0032504	13	385	0.0337662	0.0182648	TR17470|c0_g2_i1|m.25285|TR20701|c0_g1_i1|m.40940|TR20491|c1_g2_i1|m.39245|TR16706|c0_g1_i1|m.23360|TR10490|c0_g1_i1|m.11705|TR6365|c0_g1_i1|m.6391|TR19142|c0_g1_i1|m.31159|TR6335|c0_g1_i1|m.6345|TR3453|c0_g1_i1|m.3628|TR27321|c0_g1_i1|m.44860|TR18781|c0_g1_i1|m.29533|TR14970|c0_g1_i1|m.19360|TR28557|c0_g1_i1|m.45995	http://amigo.geneontology.org/cgi-bin/amigo/term_details?term=GO:0032504
response to wounding	Gene Ontology	GO:0009611	11	328	0.0335366	0.0294779	TR13453|c0_g1_i1|m.16493|TR9920|c0_g1_i1|m.10891|TR9707|c0_g2_i1|m.10609|TR16844|c0_g1_i1|m.23678|TR18955|c0_g1_i1|m.30289|TR18804|c0_g1_i1|m.29624|TR19974|c1_g1_i1|m.35374|TR16756|c0_g1_i1|m.23470|TR30120|c0_g1_i1|m.47102|TR14862|c0_g1_i1|m.19153|TR4082|c0_g1_i1|m.4193	http://amigo.geneontology.org/cgi-bin/amigo/term_details?term=GO:0009611
organic acid transport	Gene Ontology	GO:0015849	10	302	0.0331126	0.039362	TR11135|c0_g1_i1|m.12622|TR19952|c2_g1_i1|m.35229|TR18209|c0_g1_i1|m.27472|TR20404|c0_g1_i13|m.38277|TR15333|c0_g1_i1|m.20224|TR18955|c0_g1_i1|m.30289|TR6720|c0_g1_i1|m.7001|TR6794|c0_g2_i1|m.7081|TR19952|c1_g1_i1|m.35228|TR21310|c0_g1_i1|m.41647	http://amigo.geneontology.org/cgi-bin/amigo/term_details?term=GO:0015849
carboxylic acid transport	Gene Ontology	GO:0046942	10	302	0.0331126	0.039362	TR11135|c0_g1_i1|m.12622|TR19952|c2_g1_i1|m.35229|TR18209|c0_g1_i1|m.27472|TR20404|c0_g1_i13|m.38277|TR15333|c0_g1_i1|m.20224|TR18955|c0_g1_i1|m.30289|TR6720|c0_g1_i1|m.7001|TR6794|c0_g2_i1|m.7081|TR19952|c1_g1_i1|m.35228|TR21310|c0_g1_i1|m.41647	http://amigo.geneontology.org/cgi-bin/amigo/term_details?term=GO:0046942
peptidase activity, acting on L-amino acid peptides	Gene Ontology	GO:0070011	17	516	0.0329457	0.009703	TR19984|c1_g2_i1|m.35434|TR17102|c0_g1_i1|m.24250|TR28954|c0_g1_i1|m.46311|TR12709|c0_g1_i1|m.15196|TR6468|c0_g1_i1|m.6583|TR20275|c0_g1_i1|m.37263|TR19984|c0_g1_i1|m.35432|TR16254|c0_g1_i1|m.22264|TR29394|c0_g1_i1|m.46634|TR19577|c0_g1_i1|m.33088|TR28954|c0_g2_i1|m.46312|TR15684|c0_g1_i1|m.20938|TR9886|c0_g1_i1|m.10846|TR14014|c0_g1_i1|m.17525|TR6136|c0_g1_i1|m.6057|TR7768|c0_g1_i1|m.8482|TR1899…	http://amigo.geneontology.org/cgi-bin/amigo/term_details?term=GO:0070011
regulation of cellular response to stress	Gene Ontology	GO:0080135	12	367	0.0326975	0.0279336	TR22546|c0_g1_i1|m.42705|TR19952|c2_g1_i1|m.35229|TR11135|c0_g1_i1|m.12622|TR29746|c0_g1_i1|m.46869|TR16844|c0_g1_i1|m.23678|TR20025|c2_g2_i1|m.35670|TR19934|c0_g1_i1|m.35139|TR20076|c1_g3_i1|m.35984|TR19952|c1_g1_i1|m.35228|TR20544|c2_g2_i1|m.39708|TR19946|c1_g4_i1|m.35205|TR20344|c5_g4_i1|m.37778	http://amigo.geneontology.org/cgi-bin/amigo/term_details?term=GO:0080135
anion transport	Gene Ontology	GO:0006820	22	673	0.0326895	0.00399001	TR17685|c0_g1_i1|m.25844|TR16725|c0_g1_i1|m.23404|TR11135|c0_g1_i1|m.12622|TR18392|c0_g1_i1|m.28078|TR20404|c0_g1_i13|m.38277|TR6720|c0_g1_i1|m.7001|TR6794|c0_g2_i1|m.7081|TR21310|c0_g1_i1|m.41647|TR7518|c0_g2_i1|m.8157|TR10918|c0_g1_i2|m.12333|TR18955|c0_g1_i1|m.30289|TR19498|c0_g1_i1|m.32704|TR17770|c0_g1_i1|m.26108|TR10376|c0_g1_i1|m.11521|TR20210|c0_g1_i1|m.36817|TR18209|c0_g1_i1|m.27472|TR15…	http://amigo.geneontology.org/cgi-bin/amigo/term_details?term=GO:0006820
protein targeting to membrane	Gene Ontology	GO:0006612	12	368	0.0326087	0.0284213	TR22546|c0_g1_i1|m.42705|TR19952|c2_g1_i1|m.35229|TR11135|c0_g1_i1|m.12622|TR29746|c0_g1_i1|m.46869|TR16844|c0_g1_i1|m.23678|TR20025|c2_g2_i1|m.35670|TR19934|c0_g1_i1|m.35139|TR20076|c1_g3_i1|m.35984|TR19952|c1_g1_i1|m.35228|TR20544|c2_g2_i1|m.39708|TR19946|c1_g4_i1|m.35205|TR20344|c5_g4_i1|m.37778	http://amigo.geneontology.org/cgi-bin/amigo/term_details?term=GO:0006612
transmembrane signaling receptor activity	Gene Ontology	GO:0004888	18	558	0.0322581	0.00967603	TR7225|c0_g1_i1|m.7819|TR19257|c0_g1_i1|m.31635|TR16470|c0_g1_i1|m.22762|TR15333|c0_g1_i1|m.20224|TR20025|c2_g2_i1|m.35670|TR20101|c0_g1_i1|m.36128|TR21717|c0_g1_i1|m.41992|TR13354|c0_g1_i1|m.16325|TR19934|c0_g1_i1|m.35139|TR19471|c0_g1_i1|m.32573|TR15559|c0_g1_i1|m.20695|TR13779|c0_g1_i1|m.17032|TR9707|c0_g2_i1|m.10609|TR14183|c0_g2_i1|m.17880|TR16647|c0_g1_i1|m.23179|TR13680|c0_g3_i1|m.16849|TR…	http://amigo.geneontology.org/cgi-bin/amigo/term_details?term=GO:0004888
cell wall macromolecule metabolic process	Gene Ontology	GO:0044036	10	310	0.0322581	0.0453262	TR17685|c0_g1_i1|m.25844|TR8052|c0_g1_i1|m.9000|TR29790|c0_g1_i1|m.46890|TR20213|c0_g1_i1|m.36831|TR13586|c0_g2_i1|m.16713|TR3915|c0_g2_i1|m.4002|TR6147|c0_g1_i1|m.6064|TR8243|c0_g2_i1|m.9294|TR7768|c0_g1_i1|m.8482|TR3915|c0_g1_i1|m.4001	http://amigo.geneontology.org/cgi-bin/amigo/term_details?term=GO:0044036
response to bacterium	Gene Ontology	GO:0009617	18	561	0.0320856	0.0101609	TR12242|c0_g1_i1|m.14376|TR7225|c0_g1_i1|m.7819|TR19952|c2_g1_i1|m.35229|TR15333|c0_g1_i1|m.20224|TR20344|c5_g4_i1|m.37778|TR14375|c0_g2_i1|m.18267|TR6504|c0_g1_i1|m.6660|TR20058|c1_g1_i1|m.35871|TR16844|c0_g1_i1|m.23678|TR18804|c0_g1_i1|m.29624|TR19934|c0_g1_i1|m.35139|TR29746|c0_g1_i1|m.46869|TR15038|c1_g1_i1|m.19556|TR20076|c1_g3_i1|m.35984|TR19953|c0_g1_i1|m.35241|TR19952|c1_g1_i1|m.35228|TR1…	http://amigo.geneontology.org/cgi-bin/amigo/term_details?term=GO:0009617
response to nitrogen compound	Gene Ontology	GO:1901698	24	750	0.032	0.00353363	TR17685|c0_g1_i1|m.25844|TR16725|c0_g1_i1|m.23404|TR18392|c0_g1_i1|m.28078|TR18804|c0_g1_i1|m.29624|TR7518|c0_g2_i1|m.8157|TR29746|c0_g1_i1|m.46869|TR16844|c0_g1_i1|m.23678|TR18955|c0_g1_i1|m.30289|TR21717|c0_g1_i1|m.41992|TR19498|c0_g1_i1|m.32704|TR19483|c0_g1_i1|m.32613|TR20210|c0_g1_i1|m.36817|TR10376|c0_g1_i1|m.11521|TR12583|c0_g1_i1|m.14978|TR7110|c0_g1_i1|m.7596|TR30120|c0_g1_i1|m.47102|TR2…	http://amigo.geneontology.org/cgi-bin/amigo/term_details?term=GO:1901698
hydrogen peroxide metabolic process	Gene Ontology	GO:0042743	12	377	0.0318302	0.0330909	TR18458|c0_g1_i1|m.28311|TR19952|c2_g1_i1|m.35229|TR20210|c0_g1_i1|m.36817|TR29746|c0_g1_i1|m.46869|TR16991|c0_g1_i1|m.24005|TR16844|c0_g1_i1|m.23678|TR12685|c0_g1_i1|m.15153|TR29790|c0_g1_i1|m.46890|TR20076|c1_g3_i1|m.35984|TR19952|c1_g1_i1|m.35228|TR7768|c0_g1_i1|m.8482|TR20344|c5_g4_i1|m.37778	http://amigo.geneontology.org/cgi-bin/amigo/term_details?term=GO:0042743
establishment of protein localization to membrane	Gene Ontology	GO:0090150	12	379	0.0316623	0.0341988	TR22546|c0_g1_i1|m.42705|TR19952|c2_g1_i1|m.35229|TR11135|c0_g1_i1|m.12622|TR29746|c0_g1_i1|m.46869|TR16844|c0_g1_i1|m.23678|TR20025|c2_g2_i1|m.35670|TR19934|c0_g1_i1|m.35139|TR20076|c1_g3_i1|m.35984|TR19952|c1_g1_i1|m.35228|TR20544|c2_g2_i1|m.39708|TR19946|c1_g4_i1|m.35205|TR20344|c5_g4_i1|m.37778	http://amigo.geneontology.org/cgi-bin/amigo/term_details?term=GO:0090150
protein localization to membrane	Gene Ontology	GO:0072657	12	379	0.0316623	0.0341988	TR22546|c0_g1_i1|m.42705|TR19952|c2_g1_i1|m.35229|TR11135|c0_g1_i1|m.12622|TR29746|c0_g1_i1|m.46869|TR16844|c0_g1_i1|m.23678|TR20025|c2_g2_i1|m.35670|TR19934|c0_g1_i1|m.35139|TR20076|c1_g3_i1|m.35984|TR19952|c1_g1_i1|m.35228|TR20544|c2_g2_i1|m.39708|TR19946|c1_g4_i1|m.35205|TR20344|c5_g4_i1|m.37778	http://amigo.geneontology.org/cgi-bin/amigo/term_details?term=GO:0072657
meristem development	Gene Ontology	GO:0048507	15	474	0.0316456	0.0197329	TR20701|c0_g1_i1|m.40940|TR18481|c2_g1_i1|m.28402|TR16991|c0_g1_i1|m.24005|TR9495|c0_g2_i1|m.10417|TR22082|c0_g2_i1|m.42338|TR456|c0_g2_i1|m.499|TR6365|c0_g1_i1|m.6391|TR10408|c0_g2_i1|m.11572|TR13037|c0_g1_i2|m.15812|TR19621|c0_g5_i1|m.33359|TR19142|c0_g1_i1|m.31159|TR3453|c0_g1_i1|m.3628|TR7225|c0_g1_i1|m.7819|TR9781|c0_g1_i1|m.10695|TR14970|c0_g1_i1|m.19360	http://amigo.geneontology.org/cgi-bin/amigo/term_details?term=GO:0048507
regulation of growth	Gene Ontology	GO:0040008	11	349	0.0315186	0.0424022	TR7225|c0_g1_i1|m.7819|TR19621|c0_g5_i1|m.33359|TR16991|c0_g1_i1|m.24005|TR9495|c0_g2_i1|m.10417|TR6365|c0_g1_i1|m.6391|TR456|c0_g2_i1|m.499|TR22082|c0_g2_i1|m.42338|TR19142|c0_g1_i1|m.31159|TR10408|c0_g2_i1|m.11572|TR16115|c1_g3_i1|m.21987|TR15559|c0_g1_i1|m.20695	http://amigo.geneontology.org/cgi-bin/amigo/term_details?term=GO:0040008
peptidase activity	Gene Ontology	GO:0008233	19	605	0.031405	0.0103619	TR19984|c1_g2_i1|m.35434|TR17102|c0_g1_i1|m.24250|TR28954|c0_g1_i1|m.46311|TR12709|c0_g1_i1|m.15196|TR6468|c0_g1_i1|m.6583|TR785|c0_g2_i1|m.856|TR20275|c0_g1_i1|m.37263|TR19984|c0_g1_i1|m.35432|TR16254|c0_g1_i1|m.22264|TR29394|c0_g1_i1|m.46634|TR19577|c0_g1_i1|m.33088|TR28954|c0_g2_i1|m.46312|TR15684|c0_g1_i1|m.20938|TR9886|c0_g1_i1|m.10846|TR14014|c0_g1_i1|m.17525|TR6136|c0_g1_i1|m.6057|TR7768|c…	http://amigo.geneontology.org/cgi-bin/amigo/term_details?term=GO:0008233
ion transmembrane transport	Gene Ontology	GO:0034220	18	577	0.0311958	0.0130832	TR17685|c0_g1_i1|m.25844|TR10918|c0_g1_i2|m.12333|TR17628|c0_g1_i1|m.25701|TR13149|c0_g1_i1|m.15965|TR7897|c0_g1_i1|m.8701|TR19688|c0_g1_i1|m.33708|TR14663|c0_g1_i1|m.18782|TR10376|c0_g1_i1|m.11521|TR20210|c0_g1_i1|m.36817|TR6720|c0_g1_i1|m.7001|TR29035|c0_g1_i1|m.46372|TR8243|c0_g2_i1|m.9294|TR7041|c0_g1_i1|m.7437|TR4486|c0_g1_i1|m.4545|TR11135|c0_g1_i1|m.12622|TR17770|c0_g1_i1|m.26108|TR6632|c0…	http://amigo.geneontology.org/cgi-bin/amigo/term_details?term=GO:0034220
regulation of programmed cell death	Gene Ontology	GO:0043067	12	385	0.0311688	0.0376801	TR22546|c0_g1_i1|m.42705|TR19952|c2_g1_i1|m.35229|TR11135|c0_g1_i1|m.12622|TR29746|c0_g1_i1|m.46869|TR16844|c0_g1_i1|m.23678|TR20025|c2_g2_i1|m.35670|TR19934|c0_g1_i1|m.35139|TR20076|c1_g3_i1|m.35984|TR19952|c1_g1_i1|m.35228|TR20544|c2_g2_i1|m.39708|TR19946|c1_g4_i1|m.35205|TR20344|c5_g4_i1|m.37778	http://amigo.geneontology.org/cgi-bin/amigo/term_details?term=GO:0043067
cation transport	Gene Ontology	GO:0006812	30	969	0.0309598	0.00197917	TR16725|c0_g1_i1|m.23404|TR17628|c0_g1_i1|m.25701|TR11135|c0_g1_i1|m.12622|TR18392|c0_g1_i1|m.28078|TR7518|c0_g2_i1|m.8157|TR13149|c0_g1_i1|m.15965|TR18705|c1_g1_i1|m.29213|TR10992|c0_g1_i1|m.12426|TR19057|c0_g1_i1|m.30790|TR14949|c0_g1_i1|m.19323|TR7041|c0_g1_i1|m.7437|TR19953|c0_g1_i1|m.35241|TR19498|c0_g1_i1|m.32704|TR6632|c0_g1_i1|m.6865|TR16627|c0_g1_i1|m.23123|TR20210|c0_g1_i1|m.36817|TR182…	http://amigo.geneontology.org/cgi-bin/amigo/term_details?term=GO:0006812
shoot system development	Gene Ontology	GO:0048367	42	1357	0.0309506	0.000300919	TR20701|c0_g1_i1|m.40940|TR19142|c0_g1_i1|m.31159|TR16991|c0_g1_i1|m.24005|TR30290|c0_g1_i1|m.47213|TR18938|c1_g1_i1|m.30224|TR28557|c0_g1_i1|m.45995|TR7646|c0_g1_i1|m.8276|TR17470|c0_g2_i1|m.25285|TR29463|c0_g1_i1|m.46686|TR28954|c0_g1_i1|m.46311|TR20344|c5_g4_i1|m.37778|TR3915|c0_g2_i1|m.4002|TR14223|c0_g1_i1|m.17960|TR13037|c0_g1_i2|m.15812|TR13661|c0_g1_i1|m.16821|TR28954|c0_g2_i1|m.46312|TR8…	http://amigo.geneontology.org/cgi-bin/amigo/term_details?term=GO:0048367
cell wall	Gene Ontology	GO:0005618	21	681	0.030837	0.0088471	TR18209|c0_g1_i1|m.27472|TR12709|c0_g1_i1|m.15196|TR27321|c0_g1_i1|m.44860|TR16991|c0_g1_i1|m.24005|TR20213|c0_g1_i1|m.36831|TR6468|c0_g1_i1|m.6583|TR19032|c2_g1_i1|m.30671|TR20275|c0_g1_i1|m.37263|TR20058|c1_g1_i1|m.35871|TR12034|c0_g4_i1|m.14035|TR18955|c0_g1_i1|m.30289|TR19577|c0_g1_i1|m.33088|TR17229|c0_g1_i1|m.24607|TR17293|c0_g1_i1|m.24763|TR15684|c0_g1_i1|m.20938|TR14014|c0_g1_i1|m.17525|T…	http://amigo.geneontology.org/cgi-bin/amigo/term_details?term=GO:0005618
signaling receptor activity	Gene Ontology	GO:0038023	18	584	0.0308219	0.0145531	TR7225|c0_g1_i1|m.7819|TR19257|c0_g1_i1|m.31635|TR16470|c0_g1_i1|m.22762|TR15333|c0_g1_i1|m.20224|TR20025|c2_g2_i1|m.35670|TR20101|c0_g1_i1|m.36128|TR21717|c0_g1_i1|m.41992|TR13354|c0_g1_i1|m.16325|TR19934|c0_g1_i1|m.35139|TR19471|c0_g1_i1|m.32573|TR15559|c0_g1_i1|m.20695|TR13779|c0_g1_i1|m.17032|TR9707|c0_g2_i1|m.10609|TR14183|c0_g2_i1|m.17880|TR16647|c0_g1_i1|m.23179|TR13680|c0_g3_i1|m.16849|TR…	http://amigo.geneontology.org/cgi-bin/amigo/term_details?term=GO:0038023
external encapsulating structure	Gene Ontology	GO:0030312	21	685	0.0306569	0.00938616	TR18209|c0_g1_i1|m.27472|TR12709|c0_g1_i1|m.15196|TR27321|c0_g1_i1|m.44860|TR16991|c0_g1_i1|m.24005|TR20213|c0_g1_i1|m.36831|TR6468|c0_g1_i1|m.6583|TR19032|c2_g1_i1|m.30671|TR20275|c0_g1_i1|m.37263|TR20058|c1_g1_i1|m.35871|TR12034|c0_g4_i1|m.14035|TR18955|c0_g1_i1|m.30289|TR19577|c0_g1_i1|m.33088|TR17229|c0_g1_i1|m.24607|TR17293|c0_g1_i1|m.24763|TR15684|c0_g1_i1|m.20938|TR14014|c0_g1_i1|m.17525|T…	http://amigo.geneontology.org/cgi-bin/amigo/term_details?term=GO:0030312
regulation of cell death	Gene Ontology	GO:0010941	12	394	0.0304569	0.0433584	TR22546|c0_g1_i1|m.42705|TR19952|c2_g1_i1|m.35229|TR11135|c0_g1_i1|m.12622|TR29746|c0_g1_i1|m.46869|TR16844|c0_g1_i1|m.23678|TR20025|c2_g2_i1|m.35670|TR19934|c0_g1_i1|m.35139|TR20076|c1_g3_i1|m.35984|TR19952|c1_g1_i1|m.35228|TR20544|c2_g2_i1|m.39708|TR19946|c1_g4_i1|m.35205|TR20344|c5_g4_i1|m.37778	http://amigo.geneontology.org/cgi-bin/amigo/term_details?term=GO:0010941
plant-type hypersensitive response	Gene Ontology	GO:0009626	12	396	0.030303	0.0446966	TR22546|c0_g1_i1|m.42705|TR19952|c2_g1_i1|m.35229|TR11135|c0_g1_i1|m.12622|TR29746|c0_g1_i1|m.46869|TR16844|c0_g1_i1|m.23678|TR20025|c2_g2_i1|m.35670|TR19934|c0_g1_i1|m.35139|TR20076|c1_g3_i1|m.35984|TR19952|c1_g1_i1|m.35228|TR20544|c2_g2_i1|m.39708|TR19946|c1_g4_i1|m.35205|TR20344|c5_g4_i1|m.37778	http://amigo.geneontology.org/cgi-bin/amigo/term_details?term=GO:0009626
host programmed cell death induced by symbiont	Gene Ontology	GO:0034050	12	397	0.0302267	0.0453763	TR22546|c0_g1_i1|m.42705|TR19952|c2_g1_i1|m.35229|TR11135|c0_g1_i1|m.12622|TR29746|c0_g1_i1|m.46869|TR16844|c0_g1_i1|m.23678|TR20025|c2_g2_i1|m.35670|TR19934|c0_g1_i1|m.35139|TR20076|c1_g3_i1|m.35984|TR19952|c1_g1_i1|m.35228|TR20544|c2_g2_i1|m.39708|TR19946|c1_g4_i1|m.35205|TR20344|c5_g4_i1|m.37778	http://amigo.geneontology.org/cgi-bin/amigo/term_details?term=GO:0034050
transmembrane transport	Gene Ontology	GO:0055085	29	962	0.0301455	0.00333236	TR17685|c0_g1_i1|m.25844|TR17628|c0_g1_i1|m.25701|TR11135|c0_g1_i1|m.12622|TR18493|c0_g1_i1|m.28477|TR6720|c0_g1_i1|m.7001|TR7403|c0_g2_i1|m.8046|TR21310|c0_g1_i1|m.41647|TR10918|c0_g1_i2|m.12333|TR13149|c0_g1_i1|m.15965|TR10992|c0_g1_i1|m.12426|TR14949|c0_g1_i1|m.19323|TR7041|c0_g1_i1|m.7437|TR7403|c0_g1_i1|m.8045|TR17770|c0_g1_i1|m.26108|TR19498|c0_g1_i1|m.32704|TR6632|c0_g1_i1|m.6865|TR20210|c…	http://amigo.geneontology.org/cgi-bin/amigo/term_details?term=GO:0055085
enzyme binding	Gene Ontology	GO:0019899	21	704	0.0298295	0.0123194	TR7225|c0_g1_i1|m.7819|TR20058|c1_g1_i1|m.35871|TR19257|c0_g1_i1|m.31635|TR9707|c0_g2_i1|m.10609|TR15333|c0_g1_i1|m.20224|TR16647|c0_g1_i1|m.23179|TR20025|c2_g2_i1|m.35670|TR20101|c0_g1_i1|m.36128|TR21717|c0_g1_i1|m.41992|TR13354|c0_g1_i1|m.16325|TR19934|c0_g1_i1|m.35139|TR19471|c0_g1_i1|m.32573|TR7403|c0_g2_i1|m.8046|TR13779|c0_g1_i1|m.17032|TR16470|c0_g1_i1|m.22762|TR14183|c0_g2_i1|m.17880|TR74…	http://amigo.geneontology.org/cgi-bin/amigo/term_details?term=GO:0019899
receptor activity	Gene Ontology	GO:0004872	18	613	0.0293638	0.0220625	TR7225|c0_g1_i1|m.7819|TR19257|c0_g1_i1|m.31635|TR16470|c0_g1_i1|m.22762|TR15333|c0_g1_i1|m.20224|TR20025|c2_g2_i1|m.35670|TR20101|c0_g1_i1|m.36128|TR21717|c0_g1_i1|m.41992|TR13354|c0_g1_i1|m.16325|TR19934|c0_g1_i1|m.35139|TR19471|c0_g1_i1|m.32573|TR15559|c0_g1_i1|m.20695|TR13779|c0_g1_i1|m.17032|TR9707|c0_g2_i1|m.10609|TR14183|c0_g2_i1|m.17880|TR16647|c0_g1_i1|m.23179|TR13680|c0_g3_i1|m.16849|TR…	http://amigo.geneontology.org/cgi-bin/amigo/term_details?term=GO:0004872
nitrogen compound transport	Gene Ontology	GO:0071705	24	823	0.0291616	0.0101461	TR17685|c0_g1_i1|m.25844|TR16725|c0_g1_i1|m.23404|TR11135|c0_g1_i1|m.12622|TR18392|c0_g1_i1|m.28078|TR20404|c0_g1_i13|m.38277|TR6720|c0_g1_i1|m.7001|TR18804|c0_g1_i1|m.29624|TR6794|c0_g2_i1|m.7081|TR21310|c0_g1_i1|m.41647|TR7518|c0_g2_i1|m.8157|TR10918|c0_g1_i2|m.12333|TR19492|c0_g1_i1|m.32662|TR18955|c0_g1_i1|m.30289|TR14949|c0_g1_i1|m.19323|TR19498|c0_g1_i1|m.32704|TR16444|c0_g1_i1|m.22706|TR13…	http://amigo.geneontology.org/cgi-bin/amigo/term_details?term=GO:0071705
ion transport	Gene Ontology	GO:0006811	41	1416	0.0289548	0.00119804	TR17685|c0_g1_i1|m.25844|TR16725|c0_g1_i1|m.23404|TR17628|c0_g1_i1|m.25701|TR11135|c0_g1_i1|m.12622|TR18392|c0_g1_i1|m.28078|TR20404|c0_g1_i13|m.38277|TR15333|c0_g1_i1|m.20224|TR6720|c0_g1_i1|m.7001|TR6794|c0_g2_i1|m.7081|TR21310|c0_g1_i1|m.41647|TR7518|c0_g2_i1|m.8157|TR10918|c0_g1_i2|m.12333|TR13149|c0_g1_i1|m.15965|TR18705|c1_g1_i1|m.29213|TR10992|c0_g1_i1|m.12426|TR19057|c0_g1_i1|m.30790|TR18…	http://amigo.geneontology.org/cgi-bin/amigo/term_details?term=GO:0006811
polysaccharide metabolic process	Gene Ontology	GO:0005976	23	806	0.028536	0.0145496	TR17685|c0_g1_i1|m.25844|TR22546|c0_g1_i1|m.42705|TR17293|c0_g1_i1|m.24763|TR6720|c0_g1_i1|m.7001|TR8052|c0_g1_i1|m.9000|TR20213|c0_g1_i1|m.36831|TR13037|c0_g1_i2|m.15812|TR6147|c0_g1_i1|m.6064|TR29790|c0_g1_i1|m.46890|TR19953|c0_g1_i1|m.35241|TR6062|c0_g2_i1|m.5987|TR16645|c0_g1_i1|m.23173|TR18481|c2_g1_i1|m.28402|TR18209|c0_g1_i1|m.27472|TR7927|c0_g2_i1|m.8762|TR3915|c0_g1_i1|m.4001|TR12242|c0_…	http://amigo.geneontology.org/cgi-bin/amigo/term_details?term=GO:0005976
regulation of multicellular organismal development	Gene Ontology	GO:2000026	20	702	0.02849	0.0217823	TR6632|c0_g1_i1|m.6865|TR20701|c0_g1_i1|m.40940|TR29463|c0_g1_i1|m.46686|TR17628|c0_g1_i1|m.25701|TR9495|c0_g2_i1|m.10417|TR16991|c0_g1_i1|m.24005|TR18493|c0_g1_i1|m.28477|TR456|c0_g2_i1|m.499|TR14375|c0_g2_i1|m.18267|TR22082|c0_g2_i1|m.42338|TR10408|c0_g2_i1|m.11572|TR7225|c0_g1_i1|m.7819|TR19621|c0_g5_i1|m.33359|TR19142|c0_g1_i1|m.31159|TR3453|c0_g1_i1|m.3628|TR6365|c0_g1_i1|m.6391|TR30290|c0_g…	http://amigo.geneontology.org/cgi-bin/amigo/term_details?term=GO:2000026
ion transmembrane transporter activity	Gene Ontology	GO:0015075	18	648	0.0277778	0.0346911	TR17685|c0_g1_i1|m.25844|TR10918|c0_g1_i2|m.12333|TR17628|c0_g1_i1|m.25701|TR13149|c0_g1_i1|m.15965|TR7897|c0_g1_i1|m.8701|TR19688|c0_g1_i1|m.33708|TR14663|c0_g1_i1|m.18782|TR10376|c0_g1_i1|m.11521|TR6720|c0_g1_i1|m.7001|TR29035|c0_g1_i1|m.46372|TR8243|c0_g2_i1|m.9294|TR7041|c0_g1_i1|m.7437|TR4486|c0_g1_i1|m.4545|TR11135|c0_g1_i1|m.12622|TR17770|c0_g1_i1|m.26108|TR6632|c0_g1_i1|m.6865|TR21310|c0_…	http://amigo.geneontology.org/cgi-bin/amigo/term_details?term=GO:0015075
regulation of multicellular organismal process	Gene Ontology	GO:0051239	20	725	0.0275862	0.0289158	TR6632|c0_g1_i1|m.6865|TR20701|c0_g1_i1|m.40940|TR29463|c0_g1_i1|m.46686|TR17628|c0_g1_i1|m.25701|TR9495|c0_g2_i1|m.10417|TR16991|c0_g1_i1|m.24005|TR18493|c0_g1_i1|m.28477|TR456|c0_g2_i1|m.499|TR14375|c0_g2_i1|m.18267|TR22082|c0_g2_i1|m.42338|TR10408|c0_g2_i1|m.11572|TR7225|c0_g1_i1|m.7819|TR19621|c0_g5_i1|m.33359|TR19142|c0_g1_i1|m.31159|TR3453|c0_g1_i1|m.3628|TR6365|c0_g1_i1|m.6391|TR30290|c0_g…	http://amigo.geneontology.org/cgi-bin/amigo/term_details?term=GO:0051239
cell wall organization or biogenesis	Gene Ontology	GO:0071554	31	1132	0.0273852	0.00906383	TR17685|c0_g1_i1|m.25844|TR22546|c0_g1_i1|m.42705|TR17293|c0_g1_i1|m.24763|TR6720|c0_g1_i1|m.7001|TR15764|c0_g2_i1|m.21108|TR28557|c0_g1_i1|m.45995|TR16645|c0_g1_i1|m.23173|TR27321|c0_g1_i1|m.44860|TR20213|c0_g1_i1|m.36831|TR18705|c1_g1_i1|m.29213|TR19057|c0_g1_i1|m.30790|TR13037|c0_g1_i2|m.15812|TR6147|c0_g1_i1|m.6064|TR29790|c0_g1_i1|m.46890|TR6062|c0_g2_i1|m.5987|TR8052|c0_g1_i1|m.9000|TR18481…	http://amigo.geneontology.org/cgi-bin/amigo/term_details?term=GO:0071554
cellular polysaccharide metabolic process	Gene Ontology	GO:0044264	17	622	0.0273312	0.0442467	TR17685|c0_g1_i1|m.25844|TR16645|c0_g1_i1|m.23173|TR18481|c2_g1_i1|m.28402|TR20491|c1_g2_i1|m.39245|TR20213|c0_g1_i1|m.36831|TR21987|c0_g1_i1|m.42251|TR29790|c0_g1_i1|m.46890|TR12242|c0_g1_i1|m.14376|TR13037|c0_g1_i2|m.15812|TR3915|c0_g2_i1|m.4002|TR6147|c0_g1_i1|m.6064|TR8243|c0_g2_i1|m.9294|TR19953|c0_g1_i1|m.35241|TR8052|c0_g1_i1|m.9000|TR7768|c0_g1_i1|m.8482|TR3915|c0_g1_i1|m.4001|TR6062|c0_g…	http://amigo.geneontology.org/cgi-bin/amigo/term_details?term=GO:0044264
external encapsulating structure organization	Gene Ontology	GO:0045229	24	880	0.0272727	0.0204109	TR17685|c0_g1_i1|m.25844|TR22546|c0_g1_i1|m.42705|TR17293|c0_g1_i1|m.24763|TR6720|c0_g1_i1|m.7001|TR15764|c0_g2_i1|m.21108|TR8052|c0_g1_i1|m.9000|TR27321|c0_g1_i1|m.44860|TR20213|c0_g1_i1|m.36831|TR19057|c0_g1_i1|m.30790|TR13037|c0_g1_i2|m.15812|TR129|c0_g1_i1|m.173|TR6062|c0_g2_i1|m.5987|TR16645|c0_g1_i1|m.23173|TR18481|c2_g1_i1|m.28402|TR16627|c0_g1_i1|m.23123|TR18209|c0_g1_i1|m.27472|TR21301|c…	http://amigo.geneontology.org/cgi-bin/amigo/term_details?term=GO:0045229
reproductive structure development	Gene Ontology	GO:0048608	46	1695	0.0271386	0.00216811	TR20701|c0_g1_i1|m.40940|TR8212|c0_g2_i1|m.9244|TR10490|c0_g1_i1|m.11705|TR19142|c0_g1_i1|m.31159|TR16991|c0_g1_i1|m.24005|TR2321|c0_g2_i1|m.2073|TR30290|c0_g1_i1|m.47213|TR6794|c0_g2_i1|m.7081|TR18938|c1_g1_i1|m.30224|TR28557|c0_g1_i1|m.45995|TR7646|c0_g1_i1|m.8276|TR17470|c0_g2_i1|m.25285|TR18458|c0_g1_i1|m.28311|TR29463|c0_g1_i1|m.46686|TR27321|c0_g1_i1|m.44860|TR19577|c0_g1_i1|m.33088|TR18781…	http://amigo.geneontology.org/cgi-bin/amigo/term_details?term=GO:0048608
reproductive system development	Gene Ontology	GO:0061458	46	1695	0.0271386	0.00216811	TR20701|c0_g1_i1|m.40940|TR8212|c0_g2_i1|m.9244|TR10490|c0_g1_i1|m.11705|TR19142|c0_g1_i1|m.31159|TR16991|c0_g1_i1|m.24005|TR2321|c0_g2_i1|m.2073|TR30290|c0_g1_i1|m.47213|TR6794|c0_g2_i1|m.7081|TR18938|c1_g1_i1|m.30224|TR28557|c0_g1_i1|m.45995|TR7646|c0_g1_i1|m.8276|TR17470|c0_g2_i1|m.25285|TR18458|c0_g1_i1|m.28311|TR29463|c0_g1_i1|m.46686|TR27321|c0_g1_i1|m.44860|TR19577|c0_g1_i1|m.33088|TR18781…	http://amigo.geneontology.org/cgi-bin/amigo/term_details?term=GO:0061458
protein autophosphorylation	Gene Ontology	GO:0046777	20	746	0.0268097	0.0368469	TR7225|c0_g1_i1|m.7819|TR16115|c1_g3_i1|m.21987|TR19953|c0_g1_i1|m.35241|TR19257|c0_g1_i1|m.31635|TR16470|c0_g1_i1|m.22762|TR15333|c0_g1_i1|m.20224|TR20025|c2_g2_i1|m.35670|TR20101|c0_g1_i1|m.36128|TR21717|c0_g1_i1|m.41992|TR13354|c0_g1_i1|m.16325|TR19934|c0_g1_i1|m.35139|TR19471|c0_g1_i1|m.32573|TR15559|c0_g1_i1|m.20695|TR13779|c0_g1_i1|m.17032|TR9707|c0_g2_i1|m.10609|TR14183|c0_g2_i1|m.17880|TR…	http://amigo.geneontology.org/cgi-bin/amigo/term_details?term=GO:0046777
post-embryonic development	Gene Ontology	GO:0009791	57	2133	0.0267229	0.00100794	TR20701|c0_g1_i1|m.40940|TR17628|c0_g1_i1|m.25701|TR10490|c0_g1_i1|m.11705|TR19142|c0_g1_i1|m.31159|TR16991|c0_g1_i1|m.24005|TR6454|c0_g1_i1|m.6556|TR2321|c0_g2_i1|m.2073|TR6720|c0_g1_i1|m.7001|TR6794|c0_g2_i1|m.7081|TR14014|c0_g1_i1|m.17525|TR18938|c1_g1_i1|m.30224|TR28557|c0_g1_i1|m.45995|TR7646|c0_g1_i1|m.8276|TR17470|c0_g2_i1|m.25285|TR18458|c0_g1_i1|m.28311|TR29463|c0_g1_i1|m.46686|TR28954|c…	http://amigo.geneontology.org/cgi-bin/amigo/term_details?term=GO:0009791
cell wall organization	Gene Ontology	GO:0071555	22	826	0.0266344	0.0316414	TR17685|c0_g1_i1|m.25844|TR22546|c0_g1_i1|m.42705|TR17293|c0_g1_i1|m.24763|TR6720|c0_g1_i1|m.7001|TR15764|c0_g2_i1|m.21108|TR8052|c0_g1_i1|m.9000|TR27321|c0_g1_i1|m.44860|TR20213|c0_g1_i1|m.36831|TR19057|c0_g1_i1|m.30790|TR13037|c0_g1_i2|m.15812|TR6062|c0_g2_i1|m.5987|TR16645|c0_g1_i1|m.23173|TR18481|c2_g1_i1|m.28402|TR16627|c0_g1_i1|m.23123|TR18209|c0_g1_i1|m.27472|TR21301|c0_g1_i1|m.41638|TR391…	http://amigo.geneontology.org/cgi-bin/amigo/term_details?term=GO:0071555
cellular carbohydrate metabolic process	Gene Ontology	GO:0044262	20	766	0.0261097	0.0457889	TR17685|c0_g1_i1|m.25844|TR16645|c0_g1_i1|m.23173|TR18481|c2_g1_i1|m.28402|TR20491|c1_g2_i1|m.39245|TR29790|c0_g1_i1|m.46890|TR20213|c0_g1_i1|m.36831|TR3915|c0_g2_i1|m.4002|TR18781|c0_g1_i1|m.29533|TR10408|c0_g2_i1|m.11572|TR13037|c0_g1_i2|m.15812|TR21987|c0_g1_i1|m.42251|TR12242|c0_g1_i1|m.14376|TR6147|c0_g1_i1|m.6064|TR8052|c0_g1_i1|m.9000|TR8243|c0_g2_i1|m.9294|TR19953|c0_g1_i1|m.35241|TR8249|…	http://amigo.geneontology.org/cgi-bin/amigo/term_details?term=GO:0044262
response to hormone	Gene Ontology	GO:0009725	61	2354	0.0259133	0.00138922	TR19483|c0_g1_i1|m.32613|TR19483|c1_g1_i1|m.32614|TR17628|c0_g1_i1|m.25701|TR18023|c1_g1_i1|m.26786|TR20141|c0_g2_i1|m.36380|TR19257|c0_g1_i1|m.31635|TR19142|c0_g1_i1|m.31159|TR6504|c0_g1_i1|m.6660|TR2321|c0_g2_i1|m.2073|TR20101|c0_g1_i1|m.36128|TR6720|c0_g1_i1|m.7001|TR18804|c0_g1_i1|m.29624|TR19471|c0_g1_i1|m.32573|TR13680|c0_g3_i1|m.16849|TR28557|c0_g1_i1|m.45995|TR19504|c0_g1_i1|m.32722|TR805…	http://amigo.geneontology.org/cgi-bin/amigo/term_details?term=GO:0009725
regulation of developmental process	Gene Ontology	GO:0050793	23	891	0.0258137	0.0380861	TR20701|c0_g1_i1|m.40940|TR17628|c0_g1_i1|m.25701|TR9495|c0_g2_i1|m.10417|TR18493|c0_g1_i1|m.28477|TR19142|c0_g1_i1|m.31159|TR16991|c0_g1_i1|m.24005|TR30290|c0_g1_i1|m.47213|TR10408|c0_g2_i1|m.11572|TR14014|c0_g1_i1|m.17525|TR29463|c0_g1_i1|m.46686|TR22082|c0_g2_i1|m.42338|TR6632|c0_g1_i1|m.6865|TR14375|c0_g2_i1|m.18267|TR14970|c0_g1_i1|m.19360|TR7225|c0_g1_i1|m.7819|TR19621|c0_g5_i1|m.33359|TR63…	http://amigo.geneontology.org/cgi-bin/amigo/term_details?term=GO:0050793
response to endogenous stimulus	Gene Ontology	GO:0009719	64	2532	0.0252765	0.00190446	TR19483|c0_g1_i1|m.32613|TR19483|c1_g1_i1|m.32614|TR17628|c0_g1_i1|m.25701|TR18023|c1_g1_i1|m.26786|TR20141|c0_g2_i1|m.36380|TR19257|c0_g1_i1|m.31635|TR19142|c0_g1_i1|m.31159|TR6504|c0_g1_i1|m.6660|TR2321|c0_g2_i1|m.2073|TR20101|c0_g1_i1|m.36128|TR6720|c0_g1_i1|m.7001|TR18804|c0_g1_i1|m.29624|TR19471|c0_g1_i1|m.32573|TR13680|c0_g3_i1|m.16849|TR28557|c0_g1_i1|m.45995|TR19504|c0_g1_i1|m.32722|TR805…	http://amigo.geneontology.org/cgi-bin/amigo/term_details?term=GO:0009719
system development	Gene Ontology	GO:0048731	68	2693	0.0252506	0.00144977	TR20701|c0_g1_i1|m.40940|TR8212|c0_g2_i1|m.9244|TR9495|c0_g2_i1|m.10417|TR10490|c0_g1_i1|m.11705|TR18493|c0_g1_i1|m.28477|TR19142|c0_g1_i1|m.31159|TR16991|c0_g1_i1|m.24005|TR2321|c0_g2_i1|m.2073|TR6720|c0_g1_i1|m.7001|TR10408|c0_g2_i1|m.11572|TR9781|c0_g1_i1|m.10695|TR6794|c0_g2_i1|m.7081|TR18938|c1_g1_i1|m.30224|TR18781|c0_g1_i1|m.29533|TR3915|c0_g2_i1|m.4002|TR28557|c0_g1_i1|m.45995|TR7646|c0_g…	http://amigo.geneontology.org/cgi-bin/amigo/term_details?term=GO:0048731
immune system process	Gene Ontology	GO:0002376	24	964	0.0248963	0.0483938	TR22546|c0_g1_i1|m.42705|TR11135|c0_g1_i1|m.12622|TR12583|c0_g1_i1|m.14978|TR20025|c2_g2_i1|m.35670|TR17229|c0_g1_i1|m.24607|TR29746|c0_g1_i1|m.46869|TR20544|c2_g2_i1|m.39708|TR19257|c0_g1_i1|m.31635|TR19032|c2_g1_i1|m.30671|TR16844|c0_g1_i1|m.23678|TR18955|c0_g1_i1|m.30289|TR21717|c0_g1_i1|m.41992|TR20076|c1_g5_i1|m.35999|TR18945|c0_g1_i1|m.30246|TR19934|c0_g1_i1|m.35139|TR30120|c0_g1_i1|m.47102…	http://amigo.geneontology.org/cgi-bin/amigo/term_details?term=GO:0002376
positive regulation of biological process	Gene Ontology	GO:0048518	27	1088	0.0248162	0.0395997	TR22546|c0_g1_i1|m.42705|TR17628|c0_g1_i1|m.25701|TR10490|c0_g1_i1|m.11705|TR13453|c0_g1_i1|m.16493|TR19142|c0_g1_i1|m.31159|TR6720|c0_g1_i1|m.7001|TR2665|c0_g1_i1|m.2497|TR29463|c0_g1_i1|m.46686|TR28954|c0_g1_i1|m.46311|TR20344|c5_g4_i1|m.37778|TR19974|c1_g1_i1|m.35374|TR28954|c0_g2_i1|m.46312|TR19953|c0_g1_i1|m.35241|TR6632|c0_g1_i1|m.6865|TR18786|c0_g1_i1|m.29538|TR9920|c0_g1_i1|m.10891|TR3033…	http://amigo.geneontology.org/cgi-bin/amigo/term_details?term=GO:0048518
organ development	Gene Ontology	GO:0048513	42	1693	0.024808	0.0132624	TR20701|c0_g1_i1|m.40940|TR9495|c0_g2_i1|m.10417|TR18493|c0_g1_i1|m.28477|TR19142|c0_g1_i1|m.31159|TR16991|c0_g1_i1|m.24005|TR6720|c0_g1_i1|m.7001|TR10408|c0_g2_i1|m.11572|TR9781|c0_g1_i1|m.10695|TR18938|c1_g1_i1|m.30224|TR28557|c0_g1_i1|m.45995|TR17470|c0_g2_i1|m.25285|TR27321|c0_g1_i1|m.44860|TR20344|c5_g4_i1|m.37778|TR22082|c0_g2_i1|m.42338|TR20759|c0_g2_i1|m.41112|TR13037|c0_g1_i2|m.15812|TR3…	http://amigo.geneontology.org/cgi-bin/amigo/term_details?term=GO:0048513
cellular macromolecule localization	Gene Ontology	GO:0070727	27	1104	0.0244565	0.0456274	TR22546|c0_g1_i1|m.42705|TR18109|c0_g1_i1|m.27121|TR11135|c0_g1_i1|m.12622|TR20025|c2_g2_i1|m.35670|TR7403|c0_g2_i1|m.8046|TR20544|c2_g2_i1|m.39708|TR29746|c0_g1_i1|m.46869|TR10992|c0_g1_i1|m.12426|TR14223|c0_g1_i1|m.17960|TR16844|c0_g1_i1|m.23678|TR14949|c0_g1_i1|m.19323|TR7403|c0_g1_i1|m.8045|TR23085|c0_g1_i1|m.43124|TR10020|c0_g1_i1|m.11021|TR19934|c0_g1_i1|m.35139|TR3915|c0_g1_i1|m.4001|TR893…	http://amigo.geneontology.org/cgi-bin/amigo/term_details?term=GO:0070727
tissue development	Gene Ontology	GO:0009888	28	1163	0.0240757	0.0495625	TR20701|c0_g1_i1|m.40940|TR9495|c0_g2_i1|m.10417|TR19142|c0_g1_i1|m.31159|TR16991|c0_g1_i1|m.24005|TR6720|c0_g1_i1|m.7001|TR10408|c0_g2_i1|m.11572|TR9781|c0_g1_i1|m.10695|TR14014|c0_g1_i1|m.17525|TR22082|c0_g2_i1|m.42338|TR20759|c0_g2_i1|m.41112|TR13037|c0_g1_i2|m.15812|TR19498|c0_g1_i1|m.32704|TR20359|c0_g4_i1|m.37930|TR18481|c2_g1_i1|m.28402|TR20210|c0_g1_i1|m.36817|TR18786|c0_g1_i1|m.29538|TR1…	http://amigo.geneontology.org/cgi-bin/amigo/term_details?term=GO:0009888
response to other organism	Gene Ontology	GO:0051707	41	1711	0.0239626	0.0230213	TR18023|c1_g1_i1|m.26786|TR12583|c0_g1_i1|m.14978|TR18493|c0_g1_i1|m.28477|TR20404|c0_g1_i13|m.38277|TR6504|c0_g1_i1|m.6660|TR6720|c0_g1_i1|m.7001|TR18804|c0_g1_i1|m.29624|TR17229|c0_g1_i1|m.24607|TR19257|c0_g1_i1|m.31635|TR20213|c0_g1_i1|m.36831|TR19032|c2_g1_i1|m.30671|TR19974|c1_g1_i1|m.35374|TR19492|c0_g1_i1|m.32662|TR20759|c0_g2_i1|m.41112|TR16844|c0_g1_i1|m.23678|TR13037|c0_g1_i2|m.15812|TR…	http://amigo.geneontology.org/cgi-bin/amigo/term_details?term=GO:0051707
response to external biotic stimulus	Gene Ontology	GO:0043207	41	1711	0.0239626	0.0230213	TR18023|c1_g1_i1|m.26786|TR12583|c0_g1_i1|m.14978|TR18493|c0_g1_i1|m.28477|TR20404|c0_g1_i13|m.38277|TR6504|c0_g1_i1|m.6660|TR6720|c0_g1_i1|m.7001|TR18804|c0_g1_i1|m.29624|TR17229|c0_g1_i1|m.24607|TR19257|c0_g1_i1|m.31635|TR20213|c0_g1_i1|m.36831|TR19032|c2_g1_i1|m.30671|TR19974|c1_g1_i1|m.35374|TR19492|c0_g1_i1|m.32662|TR20759|c0_g2_i1|m.41112|TR16844|c0_g1_i1|m.23678|TR13037|c0_g1_i2|m.15812|TR…	http://amigo.geneontology.org/cgi-bin/amigo/term_details?term=GO:0043207
multicellular organismal development	Gene Ontology	GO:0007275	84	3517	0.023884	0.00204175	TR20701|c0_g1_i1|m.40940|TR5380|c0_g2_i1|m.5368|TR9495|c0_g2_i1|m.10417|TR10490|c0_g1_i1|m.11705|TR18493|c0_g1_i1|m.28477|TR19142|c0_g1_i1|m.31159|TR16991|c0_g1_i1|m.24005|TR6454|c0_g1_i1|m.6556|TR2321|c0_g2_i1|m.2073|TR16573|c0_g1_i1|m.23007|TR6720|c0_g1_i1|m.7001|TR10408|c0_g2_i1|m.11572|TR17628|c0_g1_i1|m.25701|TR9781|c0_g1_i1|m.10695|TR6794|c0_g2_i1|m.7081|TR14014|c0_g1_i1|m.17525|TR18938|c1_…	http://amigo.geneontology.org/cgi-bin/amigo/term_details?term=GO:0007275
response to external stimulus	Gene Ontology	GO:0009605	56	2345	0.0238806	0.00998909	TR8243|c0_g2_i1|m.9294|TR16725|c0_g1_i1|m.23404|TR18023|c1_g1_i1|m.26786|TR20141|c0_g2_i1|m.36380|TR12583|c0_g1_i1|m.14978|TR18493|c0_g1_i1|m.28477|TR5521|c0_g1_i1|m.5471|TR20404|c0_g1_i13|m.38277|TR6504|c0_g1_i1|m.6660|TR6720|c0_g1_i1|m.7001|TR18804|c0_g1_i1|m.29624|TR17229|c0_g1_i1|m.24607|TR9781|c0_g1_i1|m.10695|TR20210|c0_g1_i1|m.36817|TR19257|c0_g1_i1|m.31635|TR7518|c0_g2_i1|m.8157|TR20213|c…	http://amigo.geneontology.org/cgi-bin/amigo/term_details?term=GO:0009605
extracellular region	Gene Ontology	GO:0005576	65	2741	0.023714	0.00686785	TR20058|c1_g1_i1|m.35871|TR17680|c0_g1_i1|m.25828|TR30564|c0_g1_i1|m.47371|TR2418|c0_g2_i1|m.2196|TR13037|c0_g1_i2|m.15812|TR11889|c0_g1_i1|m.13772|TR16991|c0_g1_i1|m.24005|TR12034|c0_g4_i1|m.14035|TR6454|c0_g1_i1|m.6556|TR10342|c0_g1_i1|m.11484|TR17415|c0_g1_i1|m.25090|TR9811|c0_g1_i1|m.10733|TR9781|c0_g1_i1|m.10695|TR8069|c0_g1_i1|m.9039|TR18446|c0_g1_i1|m.28273|TR11979|c0_g2_i1|m.13921|TR20235…	http://amigo.geneontology.org/cgi-bin/amigo/term_details?term=GO:0005576
single-multicellular organism process	Gene Ontology	GO:0044707	84	3546	0.0236887	0.00251772	TR20701|c0_g1_i1|m.40940|TR5380|c0_g2_i1|m.5368|TR9495|c0_g2_i1|m.10417|TR10490|c0_g1_i1|m.11705|TR18493|c0_g1_i1|m.28477|TR19142|c0_g1_i1|m.31159|TR16991|c0_g1_i1|m.24005|TR6454|c0_g1_i1|m.6556|TR2321|c0_g2_i1|m.2073|TR16573|c0_g1_i1|m.23007|TR6720|c0_g1_i1|m.7001|TR10408|c0_g2_i1|m.11572|TR17628|c0_g1_i1|m.25701|TR9781|c0_g1_i1|m.10695|TR6794|c0_g2_i1|m.7081|TR14014|c0_g1_i1|m.17525|TR18938|c1_…	http://amigo.geneontology.org/cgi-bin/amigo/term_details?term=GO:0044707
response to biotic stimulus	Gene Ontology	GO:0009607	41	1750	0.0234286	0.0309689	TR18023|c1_g1_i1|m.26786|TR12583|c0_g1_i1|m.14978|TR18493|c0_g1_i1|m.28477|TR20404|c0_g1_i13|m.38277|TR6504|c0_g1_i1|m.6660|TR6720|c0_g1_i1|m.7001|TR18804|c0_g1_i1|m.29624|TR17229|c0_g1_i1|m.24607|TR19257|c0_g1_i1|m.31635|TR20213|c0_g1_i1|m.36831|TR19032|c2_g1_i1|m.30671|TR19974|c1_g1_i1|m.35374|TR19492|c0_g1_i1|m.32662|TR20759|c0_g2_i1|m.41112|TR16844|c0_g1_i1|m.23678|TR13037|c0_g1_i2|m.15812|TR…	http://amigo.geneontology.org/cgi-bin/amigo/term_details?term=GO:0009607
cell periphery	Gene Ontology	GO:0071944	91	3992	0.0227956	0.00473687	TR11135|c0_g1_i1|m.12622|TR19257|c0_g1_i1|m.31635|TR20025|c2_g2_i1|m.35670|TR19471|c0_g1_i1|m.32573|TR9886|c0_g1_i1|m.10846|TR20213|c0_g1_i1|m.36831|TR18955|c0_g1_i1|m.30289|TR20052|c1_g1_i1|m.35815|TR6602|c0_g1_i1|m.6800|TR18463|c0_g1_i1|m.28331|TR6468|c0_g1_i1|m.6583|TR20058|c1_g1_i1|m.35871|TR2862|c0_g1_i1|m.2715|TR8248|c0_g2_i1|m.9304|TR8249|c0_g3_i1|m.9308|TR16998|c0_g1_i1|m.24038|TR19952|c2…	http://amigo.geneontology.org/cgi-bin/amigo/term_details?term=GO:0071944
anatomical structure morphogenesis	Gene Ontology	GO:0009653	39	1711	0.0227937	0.0480462	TR20701|c0_g1_i1|m.40940|TR9495|c0_g2_i1|m.10417|TR18493|c0_g1_i1|m.28477|TR19142|c0_g1_i1|m.31159|TR6720|c0_g1_i1|m.7001|TR15764|c0_g2_i1|m.21108|TR28954|c0_g1_i1|m.46311|TR20344|c5_g4_i1|m.37778|TR22082|c0_g2_i1|m.42338|TR20759|c0_g2_i1|m.41112|TR13037|c0_g1_i2|m.15812|TR129|c0_g1_i1|m.173|TR20359|c0_g4_i1|m.37930|TR19498|c0_g1_i1|m.32704|TR18481|c2_g1_i1|m.28402|TR20210|c0_g1_i1|m.36817|TR1533…	http://amigo.geneontology.org/cgi-bin/amigo/term_details?term=GO:0009653
response to organic substance	Gene Ontology	GO:0010033	75	3303	0.0227066	0.010253	TR22546|c0_g1_i1|m.42705|TR19483|c1_g1_i1|m.32614|TR17628|c0_g1_i1|m.25701|TR11135|c0_g1_i1|m.12622|TR20141|c0_g2_i1|m.36380|TR12583|c0_g1_i1|m.14978|TR20701|c0_g1_i1|m.40940|TR19142|c0_g1_i1|m.31159|TR19483|c0_g1_i1|m.32613|TR6504|c0_g1_i1|m.6660|TR2321|c0_g2_i1|m.2073|TR20101|c0_g1_i1|m.36128|TR6720|c0_g1_i1|m.7001|TR18804|c0_g1_i1|m.29624|TR19471|c0_g1_i1|m.32573|TR14014|c0_g1_i1|m.17525|TR180…	http://amigo.geneontology.org/cgi-bin/amigo/term_details?term=GO:0010033
carbohydrate metabolic process	Gene Ontology	GO:0005975	45	1992	0.0225904	0.0407873	TR17685|c0_g1_i1|m.25844|TR22546|c0_g1_i1|m.42705|TR17680|c0_g1_i1|m.25828|TR6504|c0_g1_i1|m.6660|TR17293|c0_g1_i1|m.24763|TR6720|c0_g1_i1|m.7001|TR10408|c0_g2_i1|m.11572|TR17229|c0_g1_i1|m.24607|TR13037|c0_g1_i2|m.15812|TR18023|c1_g1_i1|m.26786|TR20544|c2_g2_i1|m.39708|TR16645|c0_g1_i1|m.23173|TR27321|c0_g1_i1|m.44860|TR20213|c0_g1_i1|m.36831|TR17740|c0_g1_i1|m.26037|TR19032|c2_g1_i1|m.30671|TR1…	http://amigo.geneontology.org/cgi-bin/amigo/term_details?term=GO:0005975
developmental process involved in reproduction	Gene Ontology	GO:0003006	47	2088	0.0225096	0.0391983	TR20701|c0_g1_i1|m.40940|TR8212|c0_g2_i1|m.9244|TR10490|c0_g1_i1|m.11705|TR19142|c0_g1_i1|m.31159|TR16991|c0_g1_i1|m.24005|TR2321|c0_g2_i1|m.2073|TR30290|c0_g1_i1|m.47213|TR6794|c0_g2_i1|m.7081|TR18938|c1_g1_i1|m.30224|TR28557|c0_g1_i1|m.45995|TR7646|c0_g1_i1|m.8276|TR17470|c0_g2_i1|m.25285|TR18458|c0_g1_i1|m.28311|TR29463|c0_g1_i1|m.46686|TR27321|c0_g1_i1|m.44860|TR19577|c0_g1_i1|m.33088|TR18781…	http://amigo.geneontology.org/cgi-bin/amigo/term_details?term=GO:0003006
multicellular organismal process	Gene Ontology	GO:0032501	84	3772	0.0222694	0.0108442	TR20701|c0_g1_i1|m.40940|TR5380|c0_g2_i1|m.5368|TR9495|c0_g2_i1|m.10417|TR10490|c0_g1_i1|m.11705|TR18493|c0_g1_i1|m.28477|TR19142|c0_g1_i1|m.31159|TR16991|c0_g1_i1|m.24005|TR6454|c0_g1_i1|m.6556|TR2321|c0_g2_i1|m.2073|TR16573|c0_g1_i1|m.23007|TR6720|c0_g1_i1|m.7001|TR10408|c0_g2_i1|m.11572|TR17628|c0_g1_i1|m.25701|TR9781|c0_g1_i1|m.10695|TR6794|c0_g2_i1|m.7081|TR14014|c0_g1_i1|m.17525|TR18938|c1_…	http://amigo.geneontology.org/cgi-bin/amigo/term_details?term=GO:0032501
integral component of membrane	Gene Ontology	GO:0016021	61	2745	0.0222222	0.0269171	TR17685|c0_g1_i1|m.25844|TR22546|c0_g1_i1|m.42705|TR17628|c0_g1_i1|m.25701|TR11135|c0_g1_i1|m.12622|TR8052|c0_g1_i1|m.9000|TR18493|c0_g1_i1|m.28477|TR2597|c0_g1_i1|m.2428|TR20404|c0_g1_i13|m.38277|TR29276|c0_g1_i1|m.46556|TR18717|c0_g1_i1|m.29293|TR20101|c0_g1_i1|m.36128|TR6720|c0_g1_i1|m.7001|TR18804|c0_g1_i1|m.29624|TR29249|c0_g1_i1|m.46541|TR16706|c0_g1_i1|m.23360|TR14949|c0_g1_i1|m.19323|TR15…	http://amigo.geneontology.org/cgi-bin/amigo/term_details?term=GO:0016021
reproductive process	Gene Ontology	GO:0022414	48	2165	0.0221709	0.0460304	TR20701|c0_g1_i1|m.40940|TR8212|c0_g2_i1|m.9244|TR10490|c0_g1_i1|m.11705|TR19142|c0_g1_i1|m.31159|TR16991|c0_g1_i1|m.24005|TR6454|c0_g1_i1|m.6556|TR2321|c0_g2_i1|m.2073|TR30290|c0_g1_i1|m.47213|TR6794|c0_g2_i1|m.7081|TR18938|c1_g1_i1|m.30224|TR28557|c0_g1_i1|m.45995|TR7646|c0_g1_i1|m.8276|TR17470|c0_g2_i1|m.25285|TR18458|c0_g1_i1|m.28311|TR29463|c0_g1_i1|m.46686|TR27321|c0_g1_i1|m.44860|TR19577|c…	http://amigo.geneontology.org/cgi-bin/amigo/term_details?term=GO:0022414
anatomical structure development	Gene Ontology	GO:0048856	79	3580	0.022067	0.0157744	TR20701|c0_g1_i1|m.40940|TR8212|c0_g2_i1|m.9244|TR9495|c0_g2_i1|m.10417|TR10490|c0_g1_i1|m.11705|TR18493|c0_g1_i1|m.28477|TR19142|c0_g1_i1|m.31159|TR16991|c0_g1_i1|m.24005|TR2321|c0_g2_i1|m.2073|TR6720|c0_g1_i1|m.7001|TR10408|c0_g2_i1|m.11572|TR9781|c0_g1_i1|m.10695|TR6794|c0_g2_i1|m.7081|TR14014|c0_g1_i1|m.17525|TR18938|c1_g1_i1|m.30224|TR18781|c0_g1_i1|m.29533|TR15764|c0_g2_i1|m.21108|TR28557|c…	http://amigo.geneontology.org/cgi-bin/amigo/term_details?term=GO:0048856
single-organism localization	Gene Ontology	GO:1902578	68	3108	0.021879	0.0271712	TR17685|c0_g1_i1|m.25844|TR22546|c0_g1_i1|m.42705|TR16725|c0_g1_i1|m.23404|TR17628|c0_g1_i1|m.25701|TR11135|c0_g1_i1|m.12622|TR18392|c0_g1_i1|m.28078|TR18493|c0_g1_i1|m.28477|TR15274|c1_g1_i1|m.20057|TR20404|c0_g1_i13|m.38277|TR6504|c0_g1_i1|m.6660|TR15333|c0_g1_i1|m.20224|TR20025|c2_g2_i1|m.35670|TR6720|c0_g1_i1|m.7001|TR18804|c0_g1_i1|m.29624|TR7403|c0_g2_i1|m.8046|TR6794|c0_g2_i1|m.7081|TR1494…	http://amigo.geneontology.org/cgi-bin/amigo/term_details?term=GO:1902578
response to abiotic stimulus	Gene Ontology	GO:0009628	58	2656	0.0218373	0.0394917	TR17685|c0_g1_i1|m.25844|TR22546|c0_g1_i1|m.42705|TR11135|c0_g1_i1|m.12622|TR20701|c0_g1_i1|m.40940|TR15274|c1_g1_i1|m.20057|TR6504|c0_g1_i1|m.6660|TR12034|c0_g4_i1|m.14035|TR17293|c0_g1_i1|m.24763|TR6720|c0_g1_i1|m.7001|TR18804|c0_g1_i1|m.29624|TR17229|c0_g1_i1|m.24607|TR9781|c0_g1_i1|m.10695|TR20235|c0_g1_i1|m.36966|TR19504|c0_g1_i1|m.32722|TR28954|c0_g1_i1|m.46311|TR18209|c0_g1_i1|m.27472|TR18…	http://amigo.geneontology.org/cgi-bin/amigo/term_details?term=GO:0009628
single-organism developmental process	Gene Ontology	GO:0044767	86	3939	0.021833	0.0155123	TR9495|c0_g2_i1|m.10417|TR20025|c2_g2_i1|m.35670|TR18938|c1_g1_i1|m.30224|TR20344|c5_g4_i1|m.37778|TR14223|c0_g1_i1|m.17960|TR20759|c0_g2_i1|m.41112|TR13037|c0_g1_i2|m.15812|TR20359|c0_g4_i1|m.37930|TR18781|c0_g1_i1|m.29533|TR10020|c0_g1_i1|m.11021|TR21301|c0_g1_i1|m.41638|TR2862|c0_g1_i1|m.2715|TR12921|c0_g2_i1|m.15580|TR22366|c0_g1_i1|m.42563|TR16998|c0_g1_i1|m.24038|TR11972|c0_g2_i1|m.13911|TR…	http://amigo.geneontology.org/cgi-bin/amigo/term_details?term=GO:0044767
developmental process	Gene Ontology	GO:0032502	87	4026	0.0216095	0.0186752	TR9495|c0_g2_i1|m.10417|TR20025|c2_g2_i1|m.35670|TR18938|c1_g1_i1|m.30224|TR20344|c5_g4_i1|m.37778|TR14223|c0_g1_i1|m.17960|TR20759|c0_g2_i1|m.41112|TR13037|c0_g1_i2|m.15812|TR20359|c0_g4_i1|m.37930|TR18781|c0_g1_i1|m.29533|TR10020|c0_g1_i1|m.11021|TR21301|c0_g1_i1|m.41638|TR2862|c0_g1_i1|m.2715|TR12921|c0_g2_i1|m.15580|TR22366|c0_g1_i1|m.42563|TR16998|c0_g1_i1|m.24038|TR11972|c0_g2_i1|m.13911|TR…	http://amigo.geneontology.org/cgi-bin/amigo/term_details?term=GO:0032502
single-organism transport	Gene Ontology	GO:0044765	66	3075	0.0214634	0.039924	TR17685|c0_g1_i1|m.25844|TR22546|c0_g1_i1|m.42705|TR16725|c0_g1_i1|m.23404|TR17628|c0_g1_i1|m.25701|TR11135|c0_g1_i1|m.12622|TR18392|c0_g1_i1|m.28078|TR18493|c0_g1_i1|m.28477|TR15274|c1_g1_i1|m.20057|TR20404|c0_g1_i13|m.38277|TR6504|c0_g1_i1|m.6660|TR15333|c0_g1_i1|m.20224|TR20025|c2_g2_i1|m.35670|TR6720|c0_g1_i1|m.7001|TR18804|c0_g1_i1|m.29624|TR7403|c0_g2_i1|m.8046|TR6794|c0_g2_i1|m.7081|TR1494…	http://amigo.geneontology.org/cgi-bin/amigo/term_details?term=GO:0044765
plasma membrane	Gene Ontology	GO:0005886	73	3437	0.0212395	0.038846	TR17685|c0_g1_i1|m.25844|TR2597|c0_g1_i1|m.2428|TR17628|c0_g1_i1|m.25701|TR11135|c0_g1_i1|m.12622|TR20058|c1_g1_i1|m.35871|TR19257|c0_g1_i1|m.31635|TR13453|c0_g1_i1|m.16493|TR6504|c0_g1_i1|m.6660|TR12010|c0_g1_i1|m.13978|TR20025|c2_g2_i1|m.35670|TR17415|c0_g1_i1|m.25090|TR6720|c0_g1_i1|m.7001|TR18804|c0_g1_i1|m.29624|TR19471|c0_g1_i1|m.32573|TR9886|c0_g1_i1|m.10846|TR9811|c0_g1_i1|m.10733|TR13680…	http://amigo.geneontology.org/cgi-bin/amigo/term_details?term=GO:0005886
localization	Gene Ontology	GO:0051179	80	3813	0.0209809	0.0400882	TR17685|c0_g1_i1|m.25844|TR22546|c0_g1_i1|m.42705|TR16725|c0_g1_i1|m.23404|TR17628|c0_g1_i1|m.25701|TR11135|c0_g1_i1|m.12622|TR18392|c0_g1_i1|m.28078|TR18493|c0_g1_i1|m.28477|TR15274|c1_g1_i1|m.20057|TR20404|c0_g1_i13|m.38277|TR6504|c0_g1_i1|m.6660|TR15333|c0_g1_i1|m.20224|TR20025|c2_g2_i1|m.35670|TR20701|c0_g1_i1|m.40940|TR6720|c0_g1_i1|m.7001|TR18804|c0_g1_i1|m.29624|TR7403|c0_g2_i1|m.8046|TR67…	http://amigo.geneontology.org/cgi-bin/amigo/term_details?term=GO:0051179
response to chemical	Gene Ontology	GO:0042221	88	4250	0.0207059	0.0423325	TR11135|c0_g1_i1|m.12622|TR20141|c0_g2_i1|m.36380|TR19257|c0_g1_i1|m.31635|TR15274|c1_g1_i1|m.20057|TR20025|c2_g2_i1|m.35670|TR20701|c0_g1_i1|m.40940|TR17680|c0_g1_i1|m.25828|TR19471|c0_g1_i1|m.32573|TR20344|c5_g4_i1|m.37778|TR18955|c0_g1_i1|m.30289|TR20052|c1_g1_i1|m.35815|TR4851|c1_g1_i1|m.4898|TR6602|c0_g1_i1|m.6800|TR27575|c0_g1_i1|m.45114|TR18945|c0_g1_i1|m.30246|TR21301|c0_g1_i1|m.41638|TR2…	http://amigo.geneontology.org/cgi-bin/amigo/term_details?term=GO:0042221

## Sheet: 48hours hydrogen-treated_kegg
#Term	Database	ID	Input number	Background number	% associated genes	P Value	Input	Hyperlink
anthocyanin biosynthesis (pelargonidin 3-O-glucoside)	BioCyc	PWY-7267	3	6	0.5	0.00891664	TR20421|c0_g1_i1|m.38489|TR20534|c0_g1_i1|m.39665|TR8367|c0_g1_i1|m.9488	http://biocyc.org/ARA/NEW-IMAGE?type=NIL&object=PWY-7267
spermine and spermidine degradation III	BioCyc	PWY-6441	3	7	0.428571	0.0122596	TR4576|c0_g2_i1|m.4631|TR29955|c0_g1_i1|m.47001|TR17449|c0_g1_i1|m.25182	http://biocyc.org/ARA/NEW-IMAGE?type=NIL&object=PWY-6441
anthocyanin biosynthesis (delphinidin 3-O-glucoside)	BioCyc	PWY-5153	2	5	0.4	0.0464178	TR20534|c0_g1_i1|m.39665|TR8367|c0_g1_i1|m.9488	http://biocyc.org/ARA/NEW-IMAGE?type=NIL&object=PWY-5153
kaempferol glycoside biosynthesis (Arabidopsis)	BioCyc	PWY-5320	2	5	0.4	0.0464178	TR20125|c0_g3_i1|m.36299|TR19343|c1_g1_i1|m.31974	http://biocyc.org/ARA/NEW-IMAGE?type=NIL&object=PWY-5320
Flavonoid biosynthesis	KEGG PATHWAY	ath00941	8	21	0.380952	0.000117939	TR18848|c1_g1_i1|m.29810|TR20177|c0_g1_i1|m.36595|TR20696|c3_g2_i1|m.40881|TR20421|c0_g1_i1|m.38489|TR18544|c1_g2_i1|m.28658|TR20696|c3_g6_i2|m.40907|TR20235|c0_g1_i1|m.36966|TR15613|c0_g1_i1|m.20805	http://www.genome.jp/kegg-bin/show_pathway?ath00941/ath:AT4G22880%09red/ath:AT3G51240%09red/ath:AT4G34050%09red/ath:AT5G42800%09red/ath:AT5G13930%09red/ath:AT5G07990%09red
anthocyanin biosynthesis (cyanidin 3-O-glucoside)	BioCyc	PWY-5125	3	8	0.375	0.0162254	TR20421|c0_g1_i1|m.38489|TR20534|c0_g1_i1|m.39665|TR8367|c0_g1_i1|m.9488	http://biocyc.org/ARA/NEW-IMAGE?type=NIL&object=PWY-5125
cutin biosynthesis	BioCyc	PWY-321	5	14	0.357143	0.00220845	TR19057|c0_g1_i1|m.30790|TR15542|c0_g1_i2|m.20668|TR16627|c0_g1_i1|m.23123|TR19933|c0_g1_i1|m.35132|TR18724|c0_g1_i1|m.29316	http://biocyc.org/ARA/NEW-IMAGE?type=NIL&object=PWY-321
superpathway of polyamine biosynthesis	BioCyc	PWYQT-94	3	9	0.333333	0.0208257	TR18534|c0_g1_i1|m.28624|TR20643|c0_g2_i1|m.40561|TR20643|c0_g1_i1|m.40560	http://biocyc.org/ARA/NEW-IMAGE?type=NIL&object=PWYQT-94
Glycolysis	PANTHER	P00024	2	6	0.333333	0.0313456	TR16529|c0_g1_i1|m.22910|TR21978|c0_g1_i1|m.42240	http://www.pantherdb.org/pathway/pathwayDiagram.jsp?catAccession=P00024
phenylalanine biosynthesis II	BioCyc	PWY-3462	3	12	0.25	0.0384472	TR19178|c0_g1_i1|m.31305|TR20328|c4_g1_i2|m.37637|TR20328|c4_g2_i1|m.37643	http://biocyc.org/ARA/NEW-IMAGE?type=NIL&object=PWY-3462
1D-myo-inositol hexakisphosphate biosynthesis III (Spirodela polyrrhiza)	BioCyc	PWY-4661	3	12	0.25	0.0384472	TR10420|c0_g1_i1|m.11590|TR29880|c0_g1_i1|m.46950|TR2928|c0_g1_i1|m.2817	http://biocyc.org/ARA/NEW-IMAGE?type=NIL&object=PWY-4661
Phenylalanine biosynthesis	PANTHER	P02765	2	8	0.25	0.0481517	TR20328|c4_g1_i2|m.37637|TR20328|c4_g2_i1|m.37643	http://www.pantherdb.org/pathway/pathwayDiagram.jsp?catAccession=P02765
suberin monomers biosynthesis	BioCyc	PWY-1121	7	29	0.241379	0.00201988	TR16627|c0_g1_i1|m.23123|TR18848|c1_g1_i1|m.29810|TR19057|c0_g1_i1|m.30790|TR15542|c0_g1_i2|m.20668|TR3053|c0_g2_i1|m.3033|TR19933|c0_g1_i1|m.35132|TR18724|c0_g1_i1|m.29316	http://biocyc.org/ARA/NEW-IMAGE?type=NIL&object=PWY-1121
@@flavonoid biosynthesis	BioCyc	PWY1F-FLAVSYN	5	22	0.227273	0.010946	TR20696|c3_g2_i1|m.40881|TR3053|c0_g2_i1|m.3033|TR20696|c3_g6_i2|m.40907|TR20177|c0_g1_i1|m.36595|TR21459|c0_g1_i1|m.41773	http://biocyc.org/ARA/NEW-IMAGE?type=NIL&object=PWY1F-FLAVSYN
flavonoid biosynthesis (in equisetum)	BioCyc	PWY-6787	4	19	0.210526	0.0277895	TR20696|c3_g2_i1|m.40881|TR20696|c3_g6_i2|m.40907|TR20177|c0_g1_i1|m.36595|TR21459|c0_g1_i1|m.41773	http://biocyc.org/ARA/NEW-IMAGE?type=NIL&object=PWY-6787
Ubiquitin proteasome pathway	PANTHER	P00060	8	46	0.173913	0.00036809	TR14325|c0_g1_i1|m.18163|TR3789|c0_g1_i1|m.3906|TR14797|c0_g1_i1|m.19023|TR13495|c0_g1_i1|m.16585|TR302|c0_g2_i1|m.344|TR10878|c0_g2_i1|m.12259|TR3789|c0_g2_i1|m.3907|TR17458|c0_g1_i1|m.25227	http://www.pantherdb.org/pathway/pathwayDiagram.jsp?catAccession=P00060
leucopelargonidin and leucocyanidin biosynthesis	BioCyc	PWY1F-823	4	23	0.173913	0.0469587	TR21459|c0_g1_i1|m.41773|TR20439|c0_g1_i1|m.38687|TR20177|c0_g1_i1|m.36595|TR14340|c0_g1_i1|m.18192	http://biocyc.org/ARA/NEW-IMAGE?type=NIL&object=PWY1F-823
leucodelphinidin biosynthesis	BioCyc	PWY-5152	4	23	0.173913	0.0469587	TR21459|c0_g1_i1|m.41773|TR20439|c0_g1_i1|m.38687|TR20177|c0_g1_i1|m.36595|TR14340|c0_g1_i1|m.18192	http://biocyc.org/ARA/NEW-IMAGE?type=NIL&object=PWY-5152
Glycerolipid metabolism	KEGG PATHWAY	ath00561	7	52	0.134615	0.0410709	TR18279|c0_g2_i1|m.27710|TR25266|c0_g1_i1|m.44232|TR18578|c0_g1_i1|m.28768|TR20484|c2_g1_i1|m.39139|TR17008|c0_g1_i1|m.24053|TR18643|c0_g1_i1|m.29007|TR19165|c0_g1_i1|m.31268	http://www.genome.jp/kegg-bin/show_pathway?ath00561/ath:AT1G80460%09red/ath:AT5G04040%09red/ath:AT4G31780%09red/ath:AT4G30340%09red/ath:AT4G33030%09red
RNA transport	KEGG PATHWAY	ath03013	18	169	0.106509	0.0139783	TR15927|c0_g1_i1|m.21543|TR18995|c0_g1_i1|m.30481|TR20040|c0_g1_i1|m.35748|TR6479|c0_g1_i1|m.6600|TR3156|c0_g1_i1|m.3173|TR9989|c0_g1_i1|m.10978|TR16436|c0_g1_i1|m.22687|TR9459|c0_g2_i1|m.10387|TR20663|c0_g1_i1|m.40675|TR2323|c0_g1_i1|m.2077|TR11897|c0_g1_i1|m.13786|TR7459|c0_g1_i1|m.8109|TR13753|c0_g1_i1|m.16987|TR17287|c0_g1_i1|m.24751|TR19886|c0_g1_i2|m.34883|TR15059|c0_g1_i1|m.19591|TR18042|c…	http://www.genome.jp/kegg-bin/show_pathway?ath03013/ath:AT2G05120%09red/ath:AT1G33410%09red/ath:AT5G40480%09red/ath:AT5G44320%09red/ath:AT4G20980%09red/ath:AT1G07940%09red/ath:AT5G53480%09red/ath:AT1G80680%09red/ath:AT3G14120%09red/ath:AT3G16380%09red/ath:AT1G10390%09red/ath:AT5G51200%09red/ath:AT3G56150%09red/ath:AT2G47300%09red/ath:AT2G19430%09red/ath:AT1G14850%09red/ath:AT1G54290%09red
Phenylpropanoid biosynthesis	KEGG PATHWAY	ath00940	15	154	0.0974026	0.0438094	TR20608|c4_g2_i1|m.40242|TR8789|c0_g2_i1|m.9846|TR18786|c0_g3_i2|m.29542|TR18848|c1_g1_i1|m.29810|TR19530|c0_g1_i1|m.32834|TR29479|c0_g1_i1|m.46700|TR18700|c0_g1_i1|m.29199|TR3053|c0_g2_i1|m.3033|TR20464|c0_g1_i1|m.38913|TR20373|c1_g2_i1|m.38058|TR19032|c1_g1_i1|m.30667|TR15481|c0_g1_i1|m.20536|TR22001|c0_g1_i1|m.42265|TR16991|c1_g1_i1|m.24008|TR19828|c0_g2_i1|m.34518	http://www.genome.jp/kegg-bin/show_pathway?ath00940/ath:AT5G54160%09red/ath:AT3G53260%09red/ath:AT3G21240%09red/ath:AT4G34050%09red/ath:AT3G47040%09red/ath:AT5G17820%09red/ath:AT2G37130%09red/ath:AT5G20940%09red/ath:AT3G10340%09red/ath:AT1G26560%09red/ath:AT4G11290%09red/ath:AT5G05340%09red
arginine catabolic process	Gene Ontology	GO:0006527	4	5	0.8	0.000663754	TR18534|c0_g1_i1|m.28624|TR18811|c0_g1_i1|m.29653|TR20643|c0_g2_i1|m.40561|TR20643|c0_g1_i1|m.40560	http://amigo.geneontology.org/cgi-bin/amigo/term_details?term=GO:0006527
negative regulation of cell proliferation	Gene Ontology	GO:0008285	4	6	0.666667	0.00106203	TR17111|c0_g2_i1|m.24271|TR2977|c0_g1_i1|m.2893|TR7676|c0_g2_i1|m.8319|TR17111|c0_g3_i1|m.24273	http://amigo.geneontology.org/cgi-bin/amigo/term_details?term=GO:0008285
cinnamic acid metabolic process	Gene Ontology	GO:0009803	3	5	0.6	0.00592893	TR8016|c0_g2_i1|m.8927|TR20464|c0_g1_i1|m.38913|TR19828|c0_g2_i1|m.34518	http://amigo.geneontology.org/cgi-bin/amigo/term_details?term=GO:0009803
putrescine metabolic process	Gene Ontology	GO:0009445	3	5	0.6	0.00592893	TR18534|c0_g1_i1|m.28624|TR20643|c0_g2_i1|m.40561|TR20643|c0_g1_i1|m.40560	http://amigo.geneontology.org/cgi-bin/amigo/term_details?term=GO:0009445
maintenance of floral organ identity	Gene Ontology	GO:0048497	3	5	0.6	0.00592893	TR17528|c0_g1_i1|m.25445|TR5112|c0_g2_i1|m.5128|TR19341|c0_g1_i1|m.31956	http://amigo.geneontology.org/cgi-bin/amigo/term_details?term=GO:0048497
maintenance of organ identity	Gene Ontology	GO:0048496	3	5	0.6	0.00592893	TR17528|c0_g1_i1|m.25445|TR5112|c0_g2_i1|m.5128|TR19341|c0_g1_i1|m.31956	http://amigo.geneontology.org/cgi-bin/amigo/term_details?term=GO:0048496
tricarboxylic acid cycle enzyme complex	Gene Ontology	GO:0045239	3	6	0.5	0.00856151	TR29132|c0_g1_i1|m.46443|TR29126|c0_g1_i1|m.46439|TR28784|c0_g1_i1|m.46168	http://amigo.geneontology.org/cgi-bin/amigo/term_details?term=GO:0045239
proteasome regulatory particle, base subcomplex	Gene Ontology	GO:0008540	5	11	0.454545	0.000891123	TR10878|c0_g2_i1|m.12259|TR3789|c0_g1_i1|m.3906|TR3789|c0_g2_i1|m.3907|TR14325|c0_g1_i1|m.18163|TR17458|c0_g1_i1|m.25227	http://amigo.geneontology.org/cgi-bin/amigo/term_details?term=GO:0008540
protein ubiquitination involved in ubiquitin-dependent protein catabolic process	Gene Ontology	GO:0042787	5	11	0.454545	0.000891123	TR17702|c1_g5_i1|m.25911|TR18907|c0_g1_i1|m.30094|TR3375|c0_g1_i1|m.3515|TR20226|c1_g1_i1|m.36913|TR140|c0_g1_i1|m.180	http://amigo.geneontology.org/cgi-bin/amigo/term_details?term=GO:0042787
fruit dehiscence	Gene Ontology	GO:0010047	4	9	0.444444	0.00320082	TR17111|c0_g2_i1|m.24271|TR2977|c0_g1_i1|m.2893|TR6335|c0_g1_i1|m.6345|TR17111|c0_g3_i1|m.24273	http://amigo.geneontology.org/cgi-bin/amigo/term_details?term=GO:0010047
lactoylglutathione lyase activity	Gene Ontology	GO:0004462	3	7	0.428571	0.0117756	TR15470|c1_g1_i1|m.20501|TR1605|c0_g1_i1|m.1590|TR15470|c1_g2_i1|m.20502	http://amigo.geneontology.org/cgi-bin/amigo/term_details?term=GO:0004462
molybdenum ion binding	Gene Ontology	GO:0030151	3	7	0.428571	0.0117756	TR15316|c0_g2_i1|m.20146|TR13944|c0_g1_i1|m.17379|TR17138|c0_g1_i1|m.24351	http://amigo.geneontology.org/cgi-bin/amigo/term_details?term=GO:0030151
ATP:ADP antiporter activity	Gene Ontology	GO:0005471	3	7	0.428571	0.0117756	TR12676|c0_g2_i1|m.15144|TR7103|c0_g1_i1|m.7578|TR16755|c0_g1_i1|m.23468	http://amigo.geneontology.org/cgi-bin/amigo/term_details?term=GO:0005471
inositol-1,3,4-trisphosphate 6-kinase activity	Gene Ontology	GO:0052725	2	5	0.4	0.0450817	TR10420|c0_g1_i1|m.11590|TR29880|c0_g1_i1|m.46950	http://amigo.geneontology.org/cgi-bin/amigo/term_details?term=GO:0052725
plant-type primary cell wall biogenesis	Gene Ontology	GO:0009833	2	5	0.4	0.0450817	TR12229|c0_g1_i1|m.14349|TR18625|c0_g1_i1|m.28933	http://amigo.geneontology.org/cgi-bin/amigo/term_details?term=GO:0009833
meiotic spindle organization	Gene Ontology	GO:0000212	2	5	0.4	0.0450817	TR5056|c0_g2_i1|m.5070|TR14871|c0_g1_i1|m.19168	http://amigo.geneontology.org/cgi-bin/amigo/term_details?term=GO:0000212
precatalytic spliceosome	Gene Ontology	GO:0071011	2	5	0.4	0.0450817	TR10982|c0_g1_i1|m.12412|TR10982|c0_g2_i1|m.12415	http://amigo.geneontology.org/cgi-bin/amigo/term_details?term=GO:0071011
ammonia-lyase activity	Gene Ontology	GO:0016841	2	5	0.4	0.0450817	TR20464|c0_g1_i1|m.38913|TR19828|c0_g2_i1|m.34518	http://amigo.geneontology.org/cgi-bin/amigo/term_details?term=GO:0016841
mRNA polyadenylation	Gene Ontology	GO:0006378	5	13	0.384615	0.00160627	TR12310|c0_g2_i1|m.14505|TR13674|c0_g1_i1|m.16839|TR16669|c0_g1_i1|m.23235|TR11952|c0_g1_i1|m.13870|TR30380|c0_g1_i1|m.47266	http://amigo.geneontology.org/cgi-bin/amigo/term_details?term=GO:0006378
suberin biosynthetic process	Gene Ontology	GO:0010345	5	13	0.384615	0.00160627	TR19057|c0_g1_i1|m.30790|TR16627|c0_g1_i1|m.23123|TR18098|c0_g1_i1|m.27084|TR19933|c0_g1_i1|m.35132|TR27681|c0_g1_i1|m.45220	http://amigo.geneontology.org/cgi-bin/amigo/term_details?term=GO:0010345
maintenance of root meristem identity	Gene Ontology	GO:0010078	4	11	0.363636	0.00563574	TR21165|c0_g1_i1|m.41507|TR17952|c0_g2_i1|m.26621|TR14325|c0_g1_i1|m.18163|TR17458|c0_g1_i1|m.25227	http://amigo.geneontology.org/cgi-bin/amigo/term_details?term=GO:0010078
L-phenylalanine metabolic process	Gene Ontology	GO:0006558	5	15	0.333333	0.00267162	TR20328|c4_g1_i2|m.37637|TR20464|c0_g1_i1|m.38913|TR19828|c0_g2_i1|m.34518|TR19178|c0_g1_i1|m.31305|TR20328|c4_g2_i1|m.37643	http://amigo.geneontology.org/cgi-bin/amigo/term_details?term=GO:0006558
erythrose 4-phosphate/phosphoenolpyruvate family amino acid metabolic process	Gene Ontology	GO:1902221	5	15	0.333333	0.00267162	TR20328|c4_g1_i2|m.37637|TR20464|c0_g1_i1|m.38913|TR19828|c0_g2_i1|m.34518|TR19178|c0_g1_i1|m.31305|TR20328|c4_g2_i1|m.37643	http://amigo.geneontology.org/cgi-bin/amigo/term_details?term=GO:1902221
early endosome	Gene Ontology	GO:0005769	5	15	0.333333	0.00267162	TR15737|c0_g1_i1|m.21051|TR29086|c0_g1_i1|m.46408|TR16749|c0_g1_i1|m.23457|TR10825|c0_g2_i1|m.12184|TR13545|c0_g1_i1|m.16651	http://amigo.geneontology.org/cgi-bin/amigo/term_details?term=GO:0005769
mRNA cleavage	Gene Ontology	GO:0006379	4	12	0.333333	0.00721727	TR12310|c0_g2_i1|m.14505|TR13674|c0_g1_i1|m.16839|TR11952|c0_g1_i1|m.13870|TR30380|c0_g1_i1|m.47266	http://amigo.geneontology.org/cgi-bin/amigo/term_details?term=GO:0006379
ADP transmembrane transporter activity	Gene Ontology	GO:0015217	3	9	0.333333	0.0200182	TR12676|c0_g2_i1|m.15144|TR7103|c0_g1_i1|m.7578|TR16755|c0_g1_i1|m.23468	http://amigo.geneontology.org/cgi-bin/amigo/term_details?term=GO:0015217
L-phenylalanine biosynthetic process	Gene Ontology	GO:0009094	3	9	0.333333	0.0200182	TR19178|c0_g1_i1|m.31305|TR20328|c4_g1_i2|m.37637|TR20328|c4_g2_i1|m.37643	http://amigo.geneontology.org/cgi-bin/amigo/term_details?term=GO:0009094
erythrose 4-phosphate/phosphoenolpyruvate family amino acid biosynthetic process	Gene Ontology	GO:1902223	3	9	0.333333	0.0200182	TR19178|c0_g1_i1|m.31305|TR20328|c4_g1_i2|m.37637|TR20328|c4_g2_i1|m.37643	http://amigo.geneontology.org/cgi-bin/amigo/term_details?term=GO:1902223
tRNA splicing, via endonucleolytic cleavage and ligation	Gene Ontology	GO:0006388	3	9	0.333333	0.0200182	TR14840|c0_g1_i1|m.19100|TR21068|c0_g1_i1|m.41415|TR30380|c0_g1_i1|m.47266	http://amigo.geneontology.org/cgi-bin/amigo/term_details?term=GO:0006388
RNA polyadenylation	Gene Ontology	GO:0043631	5	16	0.3125	0.00336209	TR12310|c0_g2_i1|m.14505|TR13674|c0_g1_i1|m.16839|TR16669|c0_g1_i1|m.23235|TR11952|c0_g1_i1|m.13870|TR30380|c0_g1_i1|m.47266	http://amigo.geneontology.org/cgi-bin/amigo/term_details?term=GO:0043631
regulation of phenylpropanoid metabolic process	Gene Ontology	GO:2000762	4	13	0.307692	0.00906562	TR20613|c0_g1_i1|m.40319|TR16991|c1_g1_i1|m.24008|TR20613|c0_g2_i1|m.40324|TR18786|c0_g3_i2|m.29542	http://amigo.geneontology.org/cgi-bin/amigo/term_details?term=GO:2000762
clathrin adaptor complex	Gene Ontology	GO:0030131	3	10	0.3	0.0250634	TR27739|c0_g1_i1|m.45280|TR11246|c1_g2_i1|m.12816|TR18111|c0_g2_i1|m.27126	http://amigo.geneontology.org/cgi-bin/amigo/term_details?term=GO:0030131
anther wall tapetum development	Gene Ontology	GO:0048658	3	10	0.3	0.0250634	TR13724|c0_g1_i1|m.16930|TR19577|c0_g1_i1|m.33088|TR14340|c0_g1_i1|m.18192	http://amigo.geneontology.org/cgi-bin/amigo/term_details?term=GO:0048658
intramolecular lyase activity	Gene Ontology	GO:0016872	3	10	0.3	0.0250634	TR9362|c0_g1_i1|m.10335|TR9362|c0_g3_i1|m.10337|TR2928|c0_g1_i1|m.2817	http://amigo.geneontology.org/cgi-bin/amigo/term_details?term=GO:0016872
1-phosphatidylinositol 4-kinase activity	Gene Ontology	GO:0004430	3	10	0.3	0.0250634	TR18899|c0_g1_i1|m.30075|TR14549|c0_g1_i1|m.18596|TR19752|c4_g1_i1|m.34011	http://amigo.geneontology.org/cgi-bin/amigo/term_details?term=GO:0004430
mRNA cleavage factor complex	Gene Ontology	GO:0005849	3	10	0.3	0.0250634	TR12310|c0_g2_i1|m.14505|TR13674|c0_g1_i1|m.16839|TR30380|c0_g1_i1|m.47266	http://amigo.geneontology.org/cgi-bin/amigo/term_details?term=GO:0005849
UDP-galactosyltransferase activity	Gene Ontology	GO:0035250	3	10	0.3	0.0250634	TR17008|c0_g1_i1|m.24053|TR15701|c0_g1_i1|m.20964|TR18643|c0_g1_i1|m.29007	http://amigo.geneontology.org/cgi-bin/amigo/term_details?term=GO:0035250
nuclear pore	Gene Ontology	GO:0005643	12	42	0.285714	1.27e-05	TR11238|c0_g1_i1|m.12798|TR18484|c0_g3_i1|m.28414|TR20040|c0_g1_i1|m.35748|TR29391|c0_g1_i1|m.46632|TR9989|c0_g1_i1|m.10978|TR6479|c0_g1_i1|m.6600|TR20663|c0_g1_i1|m.40675|TR17287|c0_g1_i1|m.24751|TR19468|c0_g1_i1|m.32561|TR15059|c0_g1_i1|m.19591|TR18042|c0_g1_i1|m.26883|TR17243|c0_g1_i1|m.24639	http://amigo.geneontology.org/cgi-bin/amigo/term_details?term=GO:0005643
glutamine family amino acid catabolic process	Gene Ontology	GO:0009065	4	14	0.285714	0.0111969	TR18534|c0_g1_i1|m.28624|TR18811|c0_g1_i1|m.29653|TR20643|c0_g2_i1|m.40561|TR20643|c0_g1_i1|m.40560	http://amigo.geneontology.org/cgi-bin/amigo/term_details?term=GO:0009065
trichome branching	Gene Ontology	GO:0010091	7	25	0.28	0.000913164	TR19416|c0_g1_i1|m.32342|TR21391|c0_g1_i1|m.41720|TR17702|c1_g5_i1|m.25911|TR888|c0_g1_i1|m.982|TR20226|c1_g1_i1|m.36913|TR13545|c0_g1_i1|m.16651|TR3375|c0_g1_i1|m.3515	http://amigo.geneontology.org/cgi-bin/amigo/term_details?term=GO:0010091
flavonol 3-O-glucosyltransferase activity	Gene Ontology	GO:0047893	3	11	0.272727	0.0307252	TR20125|c0_g3_i1|m.36299|TR20347|c0_g1_i1|m.37794|TR19343|c1_g1_i1|m.31974	http://amigo.geneontology.org/cgi-bin/amigo/term_details?term=GO:0047893
nuclear-transcribed mRNA catabolic process, nonsense-mediated decay	Gene Ontology	GO:0000184	3	11	0.272727	0.0307252	TR19820|c0_g1_i1|m.34477|TR18449|c0_g2_i1|m.28287|TR14871|c0_g1_i1|m.19168	http://amigo.geneontology.org/cgi-bin/amigo/term_details?term=GO:0000184
phosphotransferase activity, carboxyl group as acceptor	Gene Ontology	GO:0016774	3	11	0.272727	0.0307252	TR3865|c0_g1_i1|m.3954|TR22750|c0_g1_i1|m.42865|TR20054|c0_g1_i1|m.35835	http://amigo.geneontology.org/cgi-bin/amigo/term_details?term=GO:0016774
aromatic amino acid family biosynthetic process, prephenate pathway	Gene Ontology	GO:0009095	3	11	0.272727	0.0307252	TR19178|c0_g1_i1|m.31305|TR20328|c4_g1_i2|m.37637|TR20328|c4_g2_i1|m.37643	http://amigo.geneontology.org/cgi-bin/amigo/term_details?term=GO:0009095
ATP transmembrane transporter activity	Gene Ontology	GO:0005347	3	11	0.272727	0.0307252	TR12676|c0_g2_i1|m.15144|TR7103|c0_g1_i1|m.7578|TR16755|c0_g1_i1|m.23468	http://amigo.geneontology.org/cgi-bin/amigo/term_details?term=GO:0005347
Golgi transport complex	Gene Ontology	GO:0017119	3	11	0.272727	0.0307252	TR19414|c0_g2_i1|m.32340|TR3388|c0_g1_i1|m.3534|TR20142|c0_g1_i1|m.36382	http://amigo.geneontology.org/cgi-bin/amigo/term_details?term=GO:0017119
positive regulation of flower development	Gene Ontology	GO:0009911	9	34	0.264706	0.000248562	TR13265|c0_g2_i1|m.16183|TR17111|c0_g3_i1|m.24273|TR13426|c0_g1_i1|m.16435|TR17111|c0_g2_i1|m.24271|TR12310|c0_g2_i1|m.14505|TR16669|c0_g1_i1|m.23235|TR7306|c0_g1_i1|m.7921|TR2977|c0_g1_i1|m.2893|TR14340|c0_g1_i1|m.18192	http://amigo.geneontology.org/cgi-bin/amigo/term_details?term=GO:0009911
anion:anion antiporter activity	Gene Ontology	GO:0015301	5	19	0.263158	0.00619251	TR12676|c0_g2_i1|m.15144|TR7103|c0_g1_i1|m.7578|TR20361|c1_g1_i1|m.37951|TR8243|c0_g1_i1|m.9292|TR16755|c0_g1_i1|m.23468	http://amigo.geneontology.org/cgi-bin/amigo/term_details?term=GO:0015301
mRNA 3'-end processing	Gene Ontology	GO:0031124	5	19	0.263158	0.00619251	TR12310|c0_g2_i1|m.14505|TR13674|c0_g1_i1|m.16839|TR16669|c0_g1_i1|m.23235|TR11952|c0_g1_i1|m.13870|TR30380|c0_g1_i1|m.47266	http://amigo.geneontology.org/cgi-bin/amigo/term_details?term=GO:0031124
proteasome accessory complex	Gene Ontology	GO:0022624	6	24	0.25	0.00342421	TR14325|c0_g1_i1|m.18163|TR3789|c0_g1_i1|m.3906|TR13495|c0_g1_i1|m.16585|TR10878|c0_g2_i1|m.12259|TR3789|c0_g2_i1|m.3907|TR17458|c0_g1_i1|m.25227	http://amigo.geneontology.org/cgi-bin/amigo/term_details?term=GO:0022624
proteasome regulatory particle	Gene Ontology	GO:0005838	6	24	0.25	0.00342421	TR14325|c0_g1_i1|m.18163|TR3789|c0_g1_i1|m.3906|TR13495|c0_g1_i1|m.16585|TR10878|c0_g2_i1|m.12259|TR3789|c0_g2_i1|m.3907|TR17458|c0_g1_i1|m.25227	http://amigo.geneontology.org/cgi-bin/amigo/term_details?term=GO:0005838
very long-chain fatty acid biosynthetic process	Gene Ontology	GO:0042761	3	12	0.25	0.0369976	TR19057|c0_g1_i1|m.30790|TR16627|c0_g1_i1|m.23123|TR19933|c0_g1_i1|m.35132	http://amigo.geneontology.org/cgi-bin/amigo/term_details?term=GO:0042761
phosphatidylinositol kinase activity	Gene Ontology	GO:0052742	3	12	0.25	0.0369976	TR18899|c0_g1_i1|m.30075|TR14549|c0_g1_i1|m.18596|TR19752|c4_g1_i1|m.34011	http://amigo.geneontology.org/cgi-bin/amigo/term_details?term=GO:0052742
radial pattern formation	Gene Ontology	GO:0009956	3	12	0.25	0.0369976	TR15751|c0_g3_i1|m.21081|TR10020|c0_g1_i1|m.11021|TR4151|c0_g1_i1|m.4279	http://amigo.geneontology.org/cgi-bin/amigo/term_details?term=GO:0009956
AP-type membrane coat adaptor complex	Gene Ontology	GO:0030119	3	12	0.25	0.0369976	TR27739|c0_g1_i1|m.45280|TR11246|c1_g2_i1|m.12816|TR18111|c0_g2_i1|m.27126	http://amigo.geneontology.org/cgi-bin/amigo/term_details?term=GO:0030119
arginine metabolic process	Gene Ontology	GO:0006525	5	21	0.238095	0.00881555	TR18534|c0_g1_i1|m.28624|TR18811|c0_g1_i1|m.29653|TR20643|c0_g2_i1|m.40561|TR20643|c0_g1_i1|m.40560|TR11707|c0_g2_i1|m.13455	http://amigo.geneontology.org/cgi-bin/amigo/term_details?term=GO:0006525
adenine nucleotide transmembrane transporter activity	Gene Ontology	GO:0000295	3	13	0.230769	0.04387	TR12676|c0_g2_i1|m.15144|TR7103|c0_g1_i1|m.7578|TR16755|c0_g1_i1|m.23468	http://amigo.geneontology.org/cgi-bin/amigo/term_details?term=GO:0000295
spermidine biosynthetic process	Gene Ontology	GO:0008295	3	13	0.230769	0.04387	TR18534|c0_g1_i1|m.28624|TR20643|c0_g2_i1|m.40561|TR20643|c0_g1_i1|m.40560	http://amigo.geneontology.org/cgi-bin/amigo/term_details?term=GO:0008295
root cap development	Gene Ontology	GO:0048829	3	13	0.230769	0.04387	TR30332|c0_g1_i1|m.47234|TR14325|c0_g1_i1|m.18163|TR17458|c0_g1_i1|m.25227	http://amigo.geneontology.org/cgi-bin/amigo/term_details?term=GO:0048829
tRNA binding	Gene Ontology	GO:0000049	3	13	0.230769	0.04387	TR3391|c0_g1_i1|m.3537|TR3391|c0_g2_i1|m.3539|TR19468|c0_g1_i1|m.32561	http://amigo.geneontology.org/cgi-bin/amigo/term_details?term=GO:0000049
adenine nucleotide transport	Gene Ontology	GO:0051503	3	13	0.230769	0.04387	TR12676|c0_g2_i1|m.15144|TR7103|c0_g1_i1|m.7578|TR16755|c0_g1_i1|m.23468	http://amigo.geneontology.org/cgi-bin/amigo/term_details?term=GO:0051503
oxidoreductase activity, acting on the aldehyde or oxo group of donors, disulfide as acceptor	Gene Ontology	GO:0016624	3	13	0.230769	0.04387	TR29132|c0_g1_i1|m.46443|TR29126|c0_g1_i1|m.46439|TR28784|c0_g1_i1|m.46168	http://amigo.geneontology.org/cgi-bin/amigo/term_details?term=GO:0016624
pore complex	Gene Ontology	GO:0046930	12	55	0.218182	0.000120661	TR11238|c0_g1_i1|m.12798|TR18484|c0_g3_i1|m.28414|TR20040|c0_g1_i1|m.35748|TR29391|c0_g1_i1|m.46632|TR9989|c0_g1_i1|m.10978|TR6479|c0_g1_i1|m.6600|TR20663|c0_g1_i1|m.40675|TR17287|c0_g1_i1|m.24751|TR19468|c0_g1_i1|m.32561|TR15059|c0_g1_i1|m.19591|TR18042|c0_g1_i1|m.26883|TR17243|c0_g1_i1|m.24639	http://amigo.geneontology.org/cgi-bin/amigo/term_details?term=GO:0046930
asymmetric cell division	Gene Ontology	GO:0008356	5	23	0.217391	0.0121186	TR18509|c0_g1_i1|m.28531|TR7083|c0_g1_i1|m.7545|TR20339|c0_g1_i1|m.37720|TR10020|c0_g1_i1|m.11021|TR15199|c0_g1_i1|m.19901	http://amigo.geneontology.org/cgi-bin/amigo/term_details?term=GO:0008356
positive regulation of reproductive process	Gene Ontology	GO:2000243	9	42	0.214286	0.000932067	TR13265|c0_g2_i1|m.16183|TR17111|c0_g3_i1|m.24273|TR13426|c0_g1_i1|m.16435|TR17111|c0_g2_i1|m.24271|TR12310|c0_g2_i1|m.14505|TR16669|c0_g1_i1|m.23235|TR7306|c0_g1_i1|m.7921|TR2977|c0_g1_i1|m.2893|TR14340|c0_g1_i1|m.18192	http://amigo.geneontology.org/cgi-bin/amigo/term_details?term=GO:2000243
negative regulation of cell differentiation	Gene Ontology	GO:0045596	15	71	0.211268	2.49e-05	TR17528|c0_g1_i1|m.25445|TR11922|c0_g1_i1|m.13809|TR14325|c0_g1_i1|m.18163|TR18824|c0_g1_i1|m.29698|TR14886|c0_g1_i1|m.19202|TR17287|c0_g1_i1|m.24751|TR5112|c0_g2_i1|m.5128|TR17952|c0_g2_i1|m.26621|TR28314|c0_g1_i1|m.45804|TR17940|c0_g1_i1|m.26600|TR21165|c0_g1_i1|m.41507|TR28903|c0_g1_i1|m.46271|TR20339|c0_g1_i1|m.37720|TR17458|c0_g1_i1|m.25227|TR19341|c0_g1_i1|m.31956	http://amigo.geneontology.org/cgi-bin/amigo/term_details?term=GO:0045596
regulation of DNA-dependent DNA replication	Gene Ontology	GO:0090329	6	29	0.206897	0.00755122	TR7676|c0_g2_i1|m.8319|TR12489|c0_g1_i1|m.14806|TR18552|c0_g1_i1|m.28677|TR18507|c0_g1_i1|m.28516|TR14767|c0_g1_i1|m.18970|TR20339|c0_g1_i1|m.37720	http://amigo.geneontology.org/cgi-bin/amigo/term_details?term=GO:0090329
structural constituent of cell wall	Gene Ontology	GO:0005199	6	29	0.206897	0.00755122	TR19480|c2_g1_i1|m.32601|TR11384|c0_g1_i1|m.12999|TR29666|c0_g1_i1|m.46827|TR20389|c0_g1_i1|m.38195|TR11384|c0_g2_i1|m.13000|TR19480|c2_g2_i1|m.32602	http://amigo.geneontology.org/cgi-bin/amigo/term_details?term=GO:0005199
triglyceride lipase activity	Gene Ontology	GO:0004806	8	40	0.2	0.00258069	TR25266|c0_g1_i1|m.44232|TR14784|c1_g4_i1|m.18999|TR19473|c3_g1_i1|m.32588|TR20484|c2_g1_i1|m.39139|TR11835|c0_g1_i1|m.13689|TR15223|c3_g1_i1|m.19964|TR15717|c0_g1_i1|m.21010|TR5811|c0_g1_i1|m.5750	http://amigo.geneontology.org/cgi-bin/amigo/term_details?term=GO:0004806
regulation of DNA endoreduplication	Gene Ontology	GO:0032875	5	25	0.2	0.0161721	TR14767|c0_g1_i1|m.18970|TR18507|c0_g1_i1|m.28516|TR20339|c0_g1_i1|m.37720|TR12489|c0_g1_i1|m.14806|TR18552|c0_g1_i1|m.28677	http://amigo.geneontology.org/cgi-bin/amigo/term_details?term=GO:0032875
dehiscence	Gene Ontology	GO:0009900	4	20	0.2	0.0306077	TR17111|c0_g2_i1|m.24271|TR2977|c0_g1_i1|m.2893|TR6335|c0_g1_i1|m.6345|TR17111|c0_g3_i1|m.24273	http://amigo.geneontology.org/cgi-bin/amigo/term_details?term=GO:0009900
stem cell maintenance	Gene Ontology	GO:0019827	12	62	0.193548	0.000318452	TR28903|c0_g1_i1|m.46271|TR14325|c0_g1_i1|m.18163|TR18824|c0_g1_i1|m.29698|TR14886|c0_g1_i1|m.19202|TR17287|c0_g1_i1|m.24751|TR17952|c0_g2_i1|m.26621|TR28314|c0_g1_i1|m.45804|TR17940|c0_g1_i1|m.26600|TR21165|c0_g1_i1|m.41507|TR11922|c0_g1_i1|m.13809|TR20339|c0_g1_i1|m.37720|TR17458|c0_g1_i1|m.25227	http://amigo.geneontology.org/cgi-bin/amigo/term_details?term=GO:0019827
lateral root formation	Gene Ontology	GO:0010311	6	31	0.193548	0.00992856	TR20407|c0_g1_i1|m.38314|TR14325|c0_g1_i1|m.18163|TR16794|c0_g2_i1|m.23572|TR19245|c1_g1_i1|m.31570|TR4785|c0_g1_i1|m.4837|TR17458|c0_g1_i1|m.25227	http://amigo.geneontology.org/cgi-bin/amigo/term_details?term=GO:0010311
cellulase activity	Gene Ontology	GO:0008810	5	26	0.192308	0.0185	TR20076|c1_g3_i1|m.35984|TR13037|c0_g2_i1|m.15810|TR29086|c0_g1_i1|m.46408|TR13037|c0_g1_i2|m.15812|TR18481|c1_g1_i1|m.28398	http://amigo.geneontology.org/cgi-bin/amigo/term_details?term=GO:0008810
stem cell development	Gene Ontology	GO:0048864	12	63	0.190476	0.000361849	TR28903|c0_g1_i1|m.46271|TR14325|c0_g1_i1|m.18163|TR18824|c0_g1_i1|m.29698|TR14886|c0_g1_i1|m.19202|TR17287|c0_g1_i1|m.24751|TR17952|c0_g2_i1|m.26621|TR28314|c0_g1_i1|m.45804|TR17940|c0_g1_i1|m.26600|TR21165|c0_g1_i1|m.41507|TR11922|c0_g1_i1|m.13809|TR20339|c0_g1_i1|m.37720|TR17458|c0_g1_i1|m.25227	http://amigo.geneontology.org/cgi-bin/amigo/term_details?term=GO:0048864
auxin efflux	Gene Ontology	GO:0010315	4	21	0.190476	0.0350237	TR6681|c0_g3_i1|m.6933|TR19243|c0_g1_i1|m.31563|TR17939|c0_g1_i1|m.26598|TR6681|c0_g2_i1|m.6930	http://amigo.geneontology.org/cgi-bin/amigo/term_details?term=GO:0010315
stem cell differentiation	Gene Ontology	GO:0048863	12	64	0.1875	0.000410141	TR28903|c0_g1_i1|m.46271|TR14325|c0_g1_i1|m.18163|TR18824|c0_g1_i1|m.29698|TR14886|c0_g1_i1|m.19202|TR17287|c0_g1_i1|m.24751|TR17952|c0_g2_i1|m.26621|TR28314|c0_g1_i1|m.45804|TR17940|c0_g1_i1|m.26600|TR21165|c0_g1_i1|m.41507|TR11922|c0_g1_i1|m.13809|TR20339|c0_g1_i1|m.37720|TR17458|c0_g1_i1|m.25227	http://amigo.geneontology.org/cgi-bin/amigo/term_details?term=GO:0048863
xylem and phloem pattern formation	Gene Ontology	GO:0010051	18	98	0.183673	2.14e-05	TR13037|c0_g2_i1|m.15810|TR20512|c1_g1_i1|m.39469|TR4785|c0_g1_i1|m.4837|TR2625|c0_g1_i1|m.2453|TR18824|c0_g1_i1|m.29698|TR7009|c0_g2_i1|m.7380|TR18355|c0_g1_i1|m.27915|TR30953|c0_g1_i1|m.47557|TR13037|c0_g1_i2|m.15812|TR15100|c0_g2_i1|m.19702|TR18507|c0_g1_i1|m.28516|TR17952|c0_g2_i1|m.26621|TR20505|c0_g1_i1|m.39375|TR12883|c0_g1_i1|m.15516|TR17940|c0_g1_i1|m.26600|TR10713|c0_g2_i1|m.12055|TR198…	http://amigo.geneontology.org/cgi-bin/amigo/term_details?term=GO:0010051
acropetal auxin transport	Gene Ontology	GO:0010541	4	22	0.181818	0.0397889	TR6681|c0_g3_i1|m.6933|TR19243|c0_g1_i1|m.31563|TR17939|c0_g1_i1|m.26598|TR6681|c0_g2_i1|m.6930	http://amigo.geneontology.org/cgi-bin/amigo/term_details?term=GO:0010541
positive regulation of multicellular organismal process	Gene Ontology	GO:0051240	12	69	0.173913	0.000741011	TR15751|c0_g3_i1|m.21081|TR17111|c0_g3_i1|m.24273|TR13426|c0_g1_i1|m.16435|TR17111|c0_g2_i1|m.24271|TR12310|c0_g2_i1|m.14505|TR16669|c0_g1_i1|m.23235|TR13265|c0_g2_i1|m.16183|TR7306|c0_g1_i1|m.7921|TR7746|c0_g1_i1|m.8451|TR2977|c0_g1_i1|m.2893|TR4151|c0_g1_i1|m.4279|TR14340|c0_g1_i1|m.18192	http://amigo.geneontology.org/cgi-bin/amigo/term_details?term=GO:0051240
positive regulation of developmental process	Gene Ontology	GO:0051094	12	72	0.166667	0.00102995	TR15751|c0_g3_i1|m.21081|TR17111|c0_g3_i1|m.24273|TR13426|c0_g1_i1|m.16435|TR17111|c0_g2_i1|m.24271|TR12310|c0_g2_i1|m.14505|TR16669|c0_g1_i1|m.23235|TR13265|c0_g2_i1|m.16183|TR7306|c0_g1_i1|m.7921|TR7746|c0_g1_i1|m.8451|TR2977|c0_g1_i1|m.2893|TR4151|c0_g1_i1|m.4279|TR14340|c0_g1_i1|m.18192	http://amigo.geneontology.org/cgi-bin/amigo/term_details?term=GO:0051094
anthocyanin-containing compound biosynthetic process	Gene Ontology	GO:0009718	10	60	0.166667	0.00262589	TR20235|c0_g1_i1|m.36966|TR20177|c0_g1_i1|m.36595|TR20696|c3_g2_i1|m.40881|TR6530|c0_g1_i1|m.6692|TR20534|c0_g2_i1|m.39674|TR20421|c0_g1_i1|m.38489|TR18544|c1_g2_i1|m.28658|TR20696|c3_g6_i2|m.40907|TR20076|c1_g3_i1|m.35984|TR15613|c0_g1_i1|m.20805	http://amigo.geneontology.org/cgi-bin/amigo/term_details?term=GO:0009718
positive regulation of post-embryonic development	Gene Ontology	GO:0048582	10	60	0.166667	0.00262589	TR13265|c0_g2_i1|m.16183|TR17111|c0_g3_i1|m.24273|TR13426|c0_g1_i1|m.16435|TR17111|c0_g2_i1|m.24271|TR12310|c0_g2_i1|m.14505|TR16669|c0_g1_i1|m.23235|TR7306|c0_g1_i1|m.7921|TR7746|c0_g1_i1|m.8451|TR2977|c0_g1_i1|m.2893|TR14340|c0_g1_i1|m.18192	http://amigo.geneontology.org/cgi-bin/amigo/term_details?term=GO:0048582
polyamine catabolic process	Gene Ontology	GO:0006598	6	37	0.162162	0.0201695	TR8789|c0_g2_i1|m.9846|TR18848|c1_g1_i1|m.29810|TR4576|c0_g2_i1|m.4631|TR20373|c1_g2_i1|m.38058|TR19828|c0_g2_i1|m.34518|TR17449|c0_g1_i1|m.25182	http://amigo.geneontology.org/cgi-bin/amigo/term_details?term=GO:0006598
calcium-dependent phospholipid binding	Gene Ontology	GO:0005544	5	31	0.16129	0.0334051	TR6915|c0_g1_i1|m.7244|TR21022|c0_g1_i1|m.41364|TR20532|c0_g1_i1|m.39624|TR16030|c1_g1_i1|m.21779|TR18153|c0_g2_i1|m.27287	http://amigo.geneontology.org/cgi-bin/amigo/term_details?term=GO:0005544
polyamine metabolic process	Gene Ontology	GO:0006595	9	56	0.160714	0.00520665	TR8789|c0_g2_i1|m.9846|TR18848|c1_g1_i1|m.29810|TR20643|c0_g2_i1|m.40561|TR20643|c0_g1_i1|m.40560|TR18534|c0_g1_i1|m.28624|TR20373|c1_g2_i1|m.38058|TR4576|c0_g2_i1|m.4631|TR19828|c0_g2_i1|m.34518|TR17449|c0_g1_i1|m.25182	http://amigo.geneontology.org/cgi-bin/amigo/term_details?term=GO:0006595
mediator complex	Gene Ontology	GO:0016592	6	38	0.157895	0.0223856	TR20613|c0_g1_i1|m.40319|TR4582|c0_g2_i1|m.4637|TR17028|c0_g1_i1|m.24095|TR15677|c0_g1_i1|m.20916|TR20613|c0_g2_i1|m.40324|TR7306|c0_g1_i1|m.7921	http://amigo.geneontology.org/cgi-bin/amigo/term_details?term=GO:0016592
enzyme linked receptor protein signaling pathway	Gene Ontology	GO:0007167	18	116	0.155172	0.00014748	TR19024|c0_g3_i1|m.30629|TR18377|c1_g1_i1|m.27983|TR14216|c0_g2_i1|m.17950|TR1091|c0_g1_i1|m.1169|TR15682|c0_g1_i2|m.20935|TR7083|c0_g1_i1|m.7545|TR22568|c0_g1_i1|m.42724|TR19260|c0_g1_i1|m.31650|TR8398|c0_g1_i1|m.9524|TR7225|c0_g1_i1|m.7819|TR22784|c0_g1_i1|m.42894|TR15124|c0_g1_i1|m.19757|TR19934|c0_g1_i1|m.35139|TR9707|c0_g1_i1|m.10608|TR18256|c0_g1_i1|m.27632|TR19257|c0_g1_i1|m.31635|TR5545|c…	http://amigo.geneontology.org/cgi-bin/amigo/term_details?term=GO:0007167
transmembrane receptor protein tyrosine kinase signaling pathway	Gene Ontology	GO:0007169	18	116	0.155172	0.00014748	TR19024|c0_g3_i1|m.30629|TR18377|c1_g1_i1|m.27983|TR14216|c0_g2_i1|m.17950|TR1091|c0_g1_i1|m.1169|TR15682|c0_g1_i2|m.20935|TR7083|c0_g1_i1|m.7545|TR22568|c0_g1_i1|m.42724|TR19260|c0_g1_i1|m.31650|TR8398|c0_g1_i1|m.9524|TR7225|c0_g1_i1|m.7819|TR22784|c0_g1_i1|m.42894|TR15124|c0_g1_i1|m.19757|TR19934|c0_g1_i1|m.35139|TR9707|c0_g1_i1|m.10608|TR18256|c0_g1_i1|m.27632|TR19257|c0_g1_i1|m.31635|TR5545|c…	http://amigo.geneontology.org/cgi-bin/amigo/term_details?term=GO:0007169
response to arsenic-containing substance	Gene Ontology	GO:0046685	6	39	0.153846	0.0247597	TR10918|c0_g1_i2|m.12333|TR20054|c0_g1_i1|m.35835|TR15791|c0_g1_i1|m.21165|TR20312|c3_g2_i1|m.37562|TR20312|c2_g1_i3|m.37558|TR17574|c0_g1_i1|m.25576	http://amigo.geneontology.org/cgi-bin/amigo/term_details?term=GO:0046685
mRNA binding	Gene Ontology	GO:0003729	6	39	0.153846	0.0247597	TR1451|c0_g1_i1|m.1473|TR11952|c0_g1_i1|m.13870|TR12310|c0_g2_i1|m.14505|TR20415|c0_g4_i1|m.38456|TR11905|c0_g1_i1|m.13794|TR20415|c0_g3_i1|m.38455	http://amigo.geneontology.org/cgi-bin/amigo/term_details?term=GO:0003729
nuclear envelope	Gene Ontology	GO:0005635	14	94	0.148936	0.00109461	TR11238|c0_g1_i1|m.12798|TR6479|c0_g1_i1|m.6600|TR20040|c0_g1_i1|m.35748|TR29391|c0_g1_i1|m.46632|TR9989|c0_g1_i1|m.10978|TR3086|c0_g2_i1|m.3083|TR20663|c0_g1_i1|m.40675|TR17287|c0_g1_i1|m.24751|TR18484|c0_g3_i1|m.28414|TR3086|c0_g1_i1|m.3081|TR19468|c0_g1_i1|m.32561|TR15059|c0_g1_i1|m.19591|TR18042|c0_g1_i1|m.26883|TR17243|c0_g1_i1|m.24639	http://amigo.geneontology.org/cgi-bin/amigo/term_details?term=GO:0005635
mRNA transport	Gene Ontology	GO:0051028	14	94	0.148936	0.00109461	TR17287|c0_g1_i1|m.24751|TR20040|c0_g1_i1|m.35748|TR29391|c0_g1_i1|m.46632|TR14886|c0_g1_i1|m.19202|TR6479|c0_g1_i1|m.6600|TR3156|c0_g1_i1|m.3173|TR20415|c0_g4_i1|m.38456|TR28314|c0_g1_i1|m.45804|TR5327|c0_g2_i1|m.5319|TR20415|c0_g3_i1|m.38455|TR9989|c0_g1_i1|m.10978|TR15059|c0_g1_i1|m.19591|TR18042|c0_g1_i1|m.26883|TR17243|c0_g1_i1|m.24639	http://amigo.geneontology.org/cgi-bin/amigo/term_details?term=GO:0051028
maintenance of meristem identity	Gene Ontology	GO:0010074	8	54	0.148148	0.0124307	TR14325|c0_g1_i1|m.18163|TR17940|c0_g1_i1|m.26600|TR14886|c0_g1_i1|m.19202|TR17287|c0_g1_i1|m.24751|TR17952|c0_g2_i1|m.26621|TR28314|c0_g1_i1|m.45804|TR21165|c0_g1_i1|m.41507|TR17458|c0_g1_i1|m.25227	http://amigo.geneontology.org/cgi-bin/amigo/term_details?term=GO:0010074
establishment of RNA localization	Gene Ontology	GO:0051236	15	102	0.147059	0.000831753	TR17287|c0_g1_i1|m.24751|TR20040|c0_g1_i1|m.35748|TR29391|c0_g1_i1|m.46632|TR9989|c0_g1_i1|m.10978|TR14886|c0_g1_i1|m.19202|TR6479|c0_g1_i1|m.6600|TR3156|c0_g1_i1|m.3173|TR20415|c0_g4_i1|m.38456|TR28314|c0_g1_i1|m.45804|TR5327|c0_g2_i1|m.5319|TR20415|c0_g3_i1|m.38455|TR19468|c0_g1_i1|m.32561|TR15059|c0_g1_i1|m.19591|TR18042|c0_g1_i1|m.26883|TR17243|c0_g1_i1|m.24639	http://amigo.geneontology.org/cgi-bin/amigo/term_details?term=GO:0051236
RNA transport	Gene Ontology	GO:0050658	15	102	0.147059	0.000831753	TR17287|c0_g1_i1|m.24751|TR20040|c0_g1_i1|m.35748|TR29391|c0_g1_i1|m.46632|TR9989|c0_g1_i1|m.10978|TR14886|c0_g1_i1|m.19202|TR6479|c0_g1_i1|m.6600|TR3156|c0_g1_i1|m.3173|TR20415|c0_g4_i1|m.38456|TR28314|c0_g1_i1|m.45804|TR5327|c0_g2_i1|m.5319|TR20415|c0_g3_i1|m.38455|TR19468|c0_g1_i1|m.32561|TR15059|c0_g1_i1|m.19591|TR18042|c0_g1_i1|m.26883|TR17243|c0_g1_i1|m.24639	http://amigo.geneontology.org/cgi-bin/amigo/term_details?term=GO:0050658
nucleic acid transport	Gene Ontology	GO:0050657	15	102	0.147059	0.000831753	TR17287|c0_g1_i1|m.24751|TR20040|c0_g1_i1|m.35748|TR29391|c0_g1_i1|m.46632|TR9989|c0_g1_i1|m.10978|TR14886|c0_g1_i1|m.19202|TR6479|c0_g1_i1|m.6600|TR3156|c0_g1_i1|m.3173|TR20415|c0_g4_i1|m.38456|TR28314|c0_g1_i1|m.45804|TR5327|c0_g2_i1|m.5319|TR20415|c0_g3_i1|m.38455|TR19468|c0_g1_i1|m.32561|TR15059|c0_g1_i1|m.19591|TR18042|c0_g1_i1|m.26883|TR17243|c0_g1_i1|m.24639	http://amigo.geneontology.org/cgi-bin/amigo/term_details?term=GO:0050657
reactive oxygen species biosynthetic process	Gene Ontology	GO:1903409	10	69	0.144928	0.00633807	TR11279|c0_g1_i1|m.12840|TR20602|c2_g1_i1|m.40203|TR16805|c0_g2_i1|m.23598|TR15316|c0_g2_i1|m.20146|TR3375|c0_g1_i1|m.3515|TR17702|c1_g5_i1|m.25911|TR11279|c0_g2_i1|m.12841|TR20226|c1_g1_i1|m.36913|TR7768|c0_g1_i1|m.8482|TR20056|c0_g1_i1|m.35853	http://amigo.geneontology.org/cgi-bin/amigo/term_details?term=GO:1903409
anthocyanin-containing compound metabolic process	Gene Ontology	GO:0046283	12	83	0.144578	0.00299479	TR6232|c0_g1_i1|m.6153|TR20235|c0_g1_i1|m.36966|TR20177|c0_g1_i1|m.36595|TR20696|c3_g2_i1|m.40881|TR6530|c0_g1_i1|m.6692|TR20534|c0_g2_i1|m.39674|TR9117|c0_g1_i1|m.10105|TR20421|c0_g1_i1|m.38489|TR18544|c1_g2_i1|m.28658|TR20696|c3_g6_i2|m.40907|TR20076|c1_g3_i1|m.35984|TR15613|c0_g1_i1|m.20805	http://amigo.geneontology.org/cgi-bin/amigo/term_details?term=GO:0046283
RNA localization	Gene Ontology	GO:0006403	15	104	0.144231	0.000992278	TR17287|c0_g1_i1|m.24751|TR20040|c0_g1_i1|m.35748|TR29391|c0_g1_i1|m.46632|TR9989|c0_g1_i1|m.10978|TR14886|c0_g1_i1|m.19202|TR6479|c0_g1_i1|m.6600|TR3156|c0_g1_i1|m.3173|TR20415|c0_g4_i1|m.38456|TR28314|c0_g1_i1|m.45804|TR5327|c0_g2_i1|m.5319|TR20415|c0_g3_i1|m.38455|TR19468|c0_g1_i1|m.32561|TR15059|c0_g1_i1|m.19591|TR18042|c0_g1_i1|m.26883|TR17243|c0_g1_i1|m.24639	http://amigo.geneontology.org/cgi-bin/amigo/term_details?term=GO:0006403
RNA catabolic process	Gene Ontology	GO:0006401	17	119	0.142857	0.000522767	TR6552|c0_g1_i1|m.6738|TR8212|c0_g1_i1|m.9242|TR12960|c0_g1_i1|m.15669|TR18449|c0_g2_i1|m.28287|TR7274|c0_g1_i1|m.7880|TR15347|c0_g2_i1|m.20261|TR19123|c0_g1_i1|m.31075|TR2941|c0_g1_i1|m.2837|TR19820|c0_g1_i1|m.34477|TR17463|c0_g1_i1|m.25242|TR14871|c0_g1_i1|m.19168|TR10982|c0_g1_i1|m.12412|TR19799|c1_g1_i1|m.34321|TR17381|c2_g1_i1|m.24987|TR10825|c0_g2_i1|m.12184|TR10982|c0_g2_i1|m.12415|TR21660…	http://amigo.geneontology.org/cgi-bin/amigo/term_details?term=GO:0006401
cellular response to steroid hormone stimulus	Gene Ontology	GO:0071383	6	42	0.142857	0.0328691	TR6508|c0_g2_i1|m.6664|TR13278|c0_g1_i1|m.16198|TR16992|c1_g2_i1|m.24012|TR16115|c1_g2_i1|m.21984|TR10713|c0_g2_i1|m.12055|TR16992|c1_g1_i1|m.24010	http://amigo.geneontology.org/cgi-bin/amigo/term_details?term=GO:0071383
brassinosteroid mediated signaling pathway	Gene Ontology	GO:0009742	6	42	0.142857	0.0328691	TR6508|c0_g2_i1|m.6664|TR13278|c0_g1_i1|m.16198|TR16992|c1_g2_i1|m.24012|TR16115|c1_g2_i1|m.21984|TR10713|c0_g2_i1|m.12055|TR16992|c1_g1_i1|m.24010	http://amigo.geneontology.org/cgi-bin/amigo/term_details?term=GO:0009742
steroid hormone mediated signaling pathway	Gene Ontology	GO:0043401	6	42	0.142857	0.0328691	TR6508|c0_g2_i1|m.6664|TR13278|c0_g1_i1|m.16198|TR16992|c1_g2_i1|m.24012|TR16115|c1_g2_i1|m.21984|TR10713|c0_g2_i1|m.12055|TR16992|c1_g1_i1|m.24010	http://amigo.geneontology.org/cgi-bin/amigo/term_details?term=GO:0043401
response to steroid hormone	Gene Ontology	GO:0048545	6	42	0.142857	0.0328691	TR6508|c0_g2_i1|m.6664|TR13278|c0_g1_i1|m.16198|TR16992|c1_g2_i1|m.24012|TR16115|c1_g2_i1|m.21984|TR10713|c0_g2_i1|m.12055|TR16992|c1_g1_i1|m.24010	http://amigo.geneontology.org/cgi-bin/amigo/term_details?term=GO:0048545
galactosyltransferase activity	Gene Ontology	GO:0008378	5	35	0.142857	0.049509	TR17728|c1_g1_i1|m.25995|TR15570|c0_g1_i1|m.20720|TR17008|c0_g1_i1|m.24053|TR15701|c0_g1_i1|m.20964|TR18643|c0_g1_i1|m.29007	http://amigo.geneontology.org/cgi-bin/amigo/term_details?term=GO:0008378
phenylpropanoid biosynthetic process	Gene Ontology	GO:0009699	21	148	0.141892	0.000135016	TR12229|c0_g1_i1|m.14349|TR8789|c0_g2_i1|m.9846|TR6335|c0_g1_i1|m.6345|TR18848|c1_g1_i1|m.29810|TR18098|c0_g1_i1|m.27084|TR20696|c3_g2_i1|m.40881|TR19057|c0_g1_i1|m.30790|TR3053|c0_g2_i1|m.3033|TR18276|c0_g2_i2|m.27698|TR19933|c0_g1_i1|m.35132|TR18786|c0_g3_i2|m.29542|TR20403|c0_g1_i1|m.38260|TR20421|c0_g1_i1|m.38489|TR20464|c0_g1_i1|m.38913|TR16627|c0_g1_i1|m.23123|TR20696|c3_g6_i2|m.40907|TR203…	http://amigo.geneontology.org/cgi-bin/amigo/term_details?term=GO:0009699
nuclear-transcribed mRNA catabolic process	Gene Ontology	GO:0000956	15	107	0.140187	0.00128161	TR8212|c0_g1_i1|m.9242|TR12960|c0_g1_i1|m.15669|TR18449|c0_g2_i1|m.28287|TR7274|c0_g1_i1|m.7880|TR15347|c0_g2_i1|m.20261|TR19123|c0_g1_i1|m.31075|TR2941|c0_g1_i1|m.2837|TR19820|c0_g1_i1|m.34477|TR17463|c0_g1_i1|m.25242|TR14871|c0_g1_i1|m.19168|TR10982|c0_g1_i1|m.12412|TR17381|c2_g1_i1|m.24987|TR10825|c0_g2_i1|m.12184|TR10982|c0_g2_i1|m.12415|TR19799|c1_g1_i1|m.34321	http://amigo.geneontology.org/cgi-bin/amigo/term_details?term=GO:0000956
lateral root morphogenesis	Gene Ontology	GO:0010102	6	43	0.139535	0.0359125	TR20407|c0_g1_i1|m.38314|TR14325|c0_g1_i1|m.18163|TR16794|c0_g2_i1|m.23572|TR19245|c1_g1_i1|m.31570|TR4785|c0_g1_i1|m.4837|TR17458|c0_g1_i1|m.25227	http://amigo.geneontology.org/cgi-bin/amigo/term_details?term=GO:0010102
efflux transmembrane transporter activity	Gene Ontology	GO:0015562	6	43	0.139535	0.0359125	TR19243|c0_g1_i1|m.31563|TR8243|c0_g1_i1|m.9292|TR6681|c0_g3_i1|m.6933|TR2741|c0_g2_i1|m.2583|TR17939|c0_g1_i1|m.26598|TR6681|c0_g2_i1|m.6930	http://amigo.geneontology.org/cgi-bin/amigo/term_details?term=GO:0015562
post-embryonic root morphogenesis	Gene Ontology	GO:0010101	6	43	0.139535	0.0359125	TR20407|c0_g1_i1|m.38314|TR14325|c0_g1_i1|m.18163|TR16794|c0_g2_i1|m.23572|TR19245|c1_g1_i1|m.31570|TR4785|c0_g1_i1|m.4837|TR17458|c0_g1_i1|m.25227	http://amigo.geneontology.org/cgi-bin/amigo/term_details?term=GO:0010101
negative regulation of developmental process	Gene Ontology	GO:0051093	23	165	0.139394	8.48e-05	TR28903|c0_g1_i1|m.46271|TR7924|c0_g1_i1|m.8755|TR17940|c0_g1_i1|m.26600|TR5440|c0_g1_i1|m.5413|TR5112|c0_g2_i1|m.5128|TR17952|c0_g2_i1|m.26621|TR21165|c0_g1_i1|m.41507|TR15717|c0_g1_i1|m.21010|TR8566|c0_g2_i1|m.9676|TR8566|c0_g1_i1|m.9675|TR11922|c0_g1_i1|m.13809|TR14325|c0_g1_i1|m.18163|TR14886|c0_g1_i1|m.19202|TR17287|c0_g1_i1|m.24751|TR3335|c0_g3_i1|m.3456|TR17528|c0_g1_i1|m.25445|TR279|c0_g2…	http://amigo.geneontology.org/cgi-bin/amigo/term_details?term=GO:0051093
mRNA catabolic process	Gene Ontology	GO:0006402	15	108	0.138889	0.00139255	TR8212|c0_g1_i1|m.9242|TR12960|c0_g1_i1|m.15669|TR18449|c0_g2_i1|m.28287|TR7274|c0_g1_i1|m.7880|TR15347|c0_g2_i1|m.20261|TR19123|c0_g1_i1|m.31075|TR2941|c0_g1_i1|m.2837|TR19820|c0_g1_i1|m.34477|TR17463|c0_g1_i1|m.25242|TR14871|c0_g1_i1|m.19168|TR10982|c0_g1_i1|m.12412|TR17381|c2_g1_i1|m.24987|TR10825|c0_g2_i1|m.12184|TR10982|c0_g2_i1|m.12415|TR19799|c1_g1_i1|m.34321	http://amigo.geneontology.org/cgi-bin/amigo/term_details?term=GO:0006402
hydrogen peroxide biosynthetic process	Gene Ontology	GO:0050665	9	65	0.138462	0.0120344	TR11279|c0_g1_i1|m.12840|TR20602|c2_g1_i1|m.40203|TR16805|c0_g2_i1|m.23598|TR3375|c0_g1_i1|m.3515|TR17702|c1_g5_i1|m.25911|TR11279|c0_g2_i1|m.12841|TR20226|c1_g1_i1|m.36913|TR7768|c0_g1_i1|m.8482|TR20056|c0_g1_i1|m.35853	http://amigo.geneontology.org/cgi-bin/amigo/term_details?term=GO:0050665
protein desumoylation	Gene Ontology	GO:0016926	9	66	0.136364	0.0130793	TR11279|c0_g1_i1|m.12840|TR20602|c2_g1_i1|m.40203|TR16805|c0_g2_i1|m.23598|TR3375|c0_g1_i1|m.3515|TR17702|c1_g5_i1|m.25911|TR11279|c0_g2_i1|m.12841|TR20226|c1_g1_i1|m.36913|TR7768|c0_g1_i1|m.8482|TR20056|c0_g1_i1|m.35853	http://amigo.geneontology.org/cgi-bin/amigo/term_details?term=GO:0016926
flower morphogenesis	Gene Ontology	GO:0048439	8	59	0.135593	0.0192483	TR15705|c1_g1_i1|m.20976|TR17940|c0_g1_i1|m.26600|TR14680|c0_g1_i1|m.18820|TR18355|c0_g1_i1|m.27915|TR2625|c0_g1_i1|m.2453|TR17952|c0_g2_i1|m.26621|TR20505|c0_g1_i1|m.39375|TR18824|c0_g1_i1|m.29698	http://amigo.geneontology.org/cgi-bin/amigo/term_details?term=GO:0048439
DNA replication initiation	Gene Ontology	GO:0006270	8	60	0.133333	0.0208793	TR15026|c0_g1_i1|m.19509|TR12489|c0_g1_i1|m.14806|TR28861|c0_g1_i1|m.46232|TR6458|c0_g1_i1|m.6566|TR19993|c0_g1_i1|m.35486|TR27894|c0_g1_i1|m.45434|TR12571|c0_g1_i1|m.14965|TR19674|c0_g1_i1|m.33663	http://amigo.geneontology.org/cgi-bin/amigo/term_details?term=GO:0006270
protein acetylation	Gene Ontology	GO:0006473	6	45	0.133333	0.0425265	TR17528|c0_g1_i1|m.25445|TR19341|c0_g1_i1|m.31956|TR26151|c0_g1_i1|m.44525|TR5112|c0_g2_i1|m.5128|TR20786|c0_g1_i1|m.41153|TR3257|c0_g1_i1|m.3338	http://amigo.geneontology.org/cgi-bin/amigo/term_details?term=GO:0006473
cellular response to brassinosteroid stimulus	Gene Ontology	GO:0071367	6	45	0.133333	0.0425265	TR6508|c0_g2_i1|m.6664|TR13278|c0_g1_i1|m.16198|TR16992|c1_g2_i1|m.24012|TR16115|c1_g2_i1|m.21984|TR10713|c0_g2_i1|m.12055|TR16992|c1_g1_i1|m.24010	http://amigo.geneontology.org/cgi-bin/amigo/term_details?term=GO:0071367
trichome morphogenesis	Gene Ontology	GO:0010090	18	137	0.131387	0.000880236	TR20407|c0_g1_i1|m.38314|TR17702|c1_g5_i1|m.25911|TR12489|c0_g1_i1|m.14806|TR20216|c0_g1_i1|m.36853|TR20613|c0_g1_i1|m.40319|TR6205|c0_g2_i1|m.6115|TR21391|c0_g1_i1|m.41720|TR20613|c0_g2_i1|m.40324|TR6458|c0_g1_i1|m.6566|TR888|c0_g1_i1|m.982|TR20339|c0_g1_i1|m.37720|TR20226|c1_g1_i1|m.36913|TR19416|c0_g1_i1|m.32342|TR13545|c0_g1_i1|m.16651|TR16488|c0_g1_i1|m.22795|TR3375|c0_g1_i1|m.3515|TR17801|c…	http://amigo.geneontology.org/cgi-bin/amigo/term_details?term=GO:0010090
lipid storage	Gene Ontology	GO:0019915	13	99	0.131313	0.00432225	TR15751|c0_g3_i1|m.21081|TR20216|c0_g1_i1|m.36853|TR30380|c0_g1_i1|m.47266|TR19180|c0_g1_i1|m.31306|TR14886|c0_g1_i1|m.19202|TR3453|c0_g1_i1|m.3628|TR15982|c0_g1_i1|m.21667|TR28314|c0_g1_i1|m.45804|TR15734|c0_g1_i1|m.21044|TR16488|c0_g1_i1|m.22795|TR15717|c0_g1_i1|m.21010|TR14970|c0_g1_i1|m.19360|TR4151|c0_g1_i1|m.4279	http://amigo.geneontology.org/cgi-bin/amigo/term_details?term=GO:0019915
regulation of cell differentiation	Gene Ontology	GO:0045595	17	130	0.130769	0.00126196	TR17528|c0_g1_i1|m.25445|TR11922|c0_g1_i1|m.13809|TR14325|c0_g1_i1|m.18163|TR18824|c0_g1_i1|m.29698|TR29829|c0_g1_i1|m.46917|TR14886|c0_g1_i1|m.19202|TR17287|c0_g1_i1|m.24751|TR21165|c0_g1_i1|m.41507|TR5112|c0_g2_i1|m.5128|TR17952|c0_g2_i1|m.26621|TR28314|c0_g1_i1|m.45804|TR17940|c0_g1_i1|m.26600|TR17192|c0_g1_i1|m.24499|TR28903|c0_g1_i1|m.46271|TR20339|c0_g1_i1|m.37720|TR17458|c0_g1_i1|m.25227|T…	http://amigo.geneontology.org/cgi-bin/amigo/term_details?term=GO:0045595
maintenance of location	Gene Ontology	GO:0051235	16	125	0.128	0.00209958	TR15751|c0_g3_i1|m.21081|TR20216|c0_g1_i1|m.36853|TR30380|c0_g1_i1|m.47266|TR19180|c0_g1_i1|m.31306|TR1366|c0_g1_i1|m.1391|TR10020|c0_g1_i1|m.11021|TR14886|c0_g1_i1|m.19202|TR16488|c0_g1_i1|m.22795|TR3453|c0_g1_i1|m.3628|TR15982|c0_g1_i1|m.21667|TR28314|c0_g1_i1|m.45804|TR15734|c0_g1_i1|m.21044|TR19414|c0_g2_i1|m.32340|TR15717|c0_g1_i1|m.21010|TR14970|c0_g1_i1|m.19360|TR4151|c0_g1_i1|m.4279	http://amigo.geneontology.org/cgi-bin/amigo/term_details?term=GO:0051235
protein homodimerization activity	Gene Ontology	GO:0042803	13	103	0.126214	0.0058173	TR15705|c1_g1_i1|m.20976|TR1490|c0_g2_i1|m.1495|TR7009|c0_g2_i1|m.7380|TR20512|c1_g1_i1|m.39469|TR12583|c0_g1_i1|m.14978|TR15199|c0_g1_i1|m.19901|TR18405|c0_g1_i1|m.28129|TR18725|c0_g1_i1|m.29322|TR14886|c0_g1_i1|m.19202|TR17952|c0_g2_i1|m.26621|TR16079|c0_g1_i1|m.21901|TR15100|c0_g2_i1|m.19702|TR30953|c0_g1_i1|m.47557	http://amigo.geneontology.org/cgi-bin/amigo/term_details?term=GO:0042803
meristem structural organization	Gene Ontology	GO:0009933	30	239	0.125523	4.68e-05	TR30953|c0_g1_i1|m.47557|TR19260|c0_g1_i1|m.31650|TR17940|c0_g1_i1|m.26600|TR7009|c0_g2_i1|m.7380|TR5440|c0_g1_i1|m.5413|TR15100|c0_g2_i1|m.19702|TR17952|c0_g2_i1|m.26621|TR15982|c0_g1_i1|m.21667|TR4151|c0_g1_i1|m.4279|TR14325|c0_g1_i1|m.18163|TR19649|c1_g1_i1|m.33520|TR13037|c0_g1_i2|m.15812|TR14886|c0_g1_i1|m.19202|TR15124|c0_g1_i1|m.19757|TR20505|c0_g1_i1|m.39375|TR7642|c0_g1_i1|m.8272|TR15734…	http://amigo.geneontology.org/cgi-bin/amigo/term_details?term=GO:0009933
poly(A) RNA binding	Gene Ontology	GO:0044822	10	80	0.125	0.0153267	TR1451|c0_g1_i1|m.1473|TR11952|c0_g1_i1|m.13870|TR12310|c0_g2_i1|m.14505|TR27666|c0_g2_i1|m.45204|TR20415|c0_g4_i1|m.38456|TR11905|c0_g1_i1|m.13794|TR20415|c0_g3_i1|m.38455|TR10982|c0_g1_i1|m.12412|TR309|c0_g1_i1|m.348|TR10982|c0_g2_i1|m.12415	http://amigo.geneontology.org/cgi-bin/amigo/term_details?term=GO:0044822
nucleobase-containing compound catabolic process	Gene Ontology	GO:0034655	20	161	0.124224	0.000886261	TR6552|c0_g1_i1|m.6738|TR8212|c0_g1_i1|m.9242|TR12960|c0_g1_i1|m.15669|TR11979|c0_g2_i1|m.13921|TR18449|c0_g2_i1|m.28287|TR11979|c0_g1_i1|m.13920|TR7274|c0_g1_i1|m.7880|TR15347|c0_g2_i1|m.20261|TR19123|c0_g1_i1|m.31075|TR2941|c0_g1_i1|m.2837|TR19820|c0_g1_i1|m.34477|TR17463|c0_g1_i1|m.25242|TR14871|c0_g1_i1|m.19168|TR10982|c0_g1_i1|m.12412|TR19799|c1_g1_i1|m.34321|TR21660|c0_g1_i1|m.41942|TR17381…	http://amigo.geneontology.org/cgi-bin/amigo/term_details?term=GO:0034655
auxin-activated signaling pathway	Gene Ontology	GO:0009734	18	145	0.124138	0.00156867	TR20407|c0_g1_i1|m.38314|TR15751|c0_g3_i1|m.21081|TR11922|c0_g1_i1|m.13809|TR17111|c0_g3_i1|m.24273|TR17111|c0_g2_i1|m.24271|TR19243|c0_g1_i1|m.31563|TR30117|c0_g1_i1|m.47099|TR10812|c0_g2_i1|m.12165|TR5440|c0_g1_i1|m.5413|TR29086|c0_g1_i1|m.46408|TR6681|c0_g3_i1|m.6933|TR13944|c0_g1_i1|m.17379|TR17939|c0_g1_i1|m.26598|TR6681|c0_g2_i1|m.6930|TR2977|c0_g1_i1|m.2893|TR28903|c0_g1_i1|m.46271|TR10713…	http://amigo.geneontology.org/cgi-bin/amigo/term_details?term=GO:0009734
auxin polar transport	Gene Ontology	GO:0009926	13	105	0.12381	0.00670565	TR18377|c1_g1_i1|m.27983|TR12229|c0_g1_i1|m.14349|TR19203|c0_g1_i1|m.31401|TR4785|c0_g1_i1|m.4837|TR20696|c3_g2_i1|m.40881|TR19243|c0_g1_i1|m.31563|TR5440|c0_g1_i1|m.5413|TR6681|c0_g3_i1|m.6933|TR21062|c2_g1_i1|m.41408|TR20696|c3_g6_i2|m.40907|TR17939|c0_g1_i1|m.26598|TR6681|c0_g2_i1|m.6930|TR7083|c0_g1_i1|m.7545	http://amigo.geneontology.org/cgi-bin/amigo/term_details?term=GO:0009926
anatomical structure arrangement	Gene Ontology	GO:0048532	30	243	0.123457	6.15e-05	TR30953|c0_g1_i1|m.47557|TR19260|c0_g1_i1|m.31650|TR17940|c0_g1_i1|m.26600|TR7009|c0_g2_i1|m.7380|TR5440|c0_g1_i1|m.5413|TR15100|c0_g2_i1|m.19702|TR17952|c0_g2_i1|m.26621|TR15982|c0_g1_i1|m.21667|TR4151|c0_g1_i1|m.4279|TR14325|c0_g1_i1|m.18163|TR19649|c1_g1_i1|m.33520|TR13037|c0_g1_i2|m.15812|TR14886|c0_g1_i1|m.19202|TR15124|c0_g1_i1|m.19757|TR20505|c0_g1_i1|m.39375|TR7642|c0_g1_i1|m.8272|TR15734…	http://amigo.geneontology.org/cgi-bin/amigo/term_details?term=GO:0048532
DNA endoreduplication	Gene Ontology	GO:0042023	14	114	0.122807	0.0053555	TR17702|c1_g5_i1|m.25911|TR14051|c0_g1_i1|m.17617|TR12489|c0_g1_i1|m.14806|TR14325|c0_g1_i1|m.18163|TR18552|c0_g1_i1|m.28677|TR3375|c0_g1_i1|m.3515|TR6458|c0_g1_i1|m.6566|TR18507|c0_g1_i1|m.28516|TR20339|c0_g1_i1|m.37720|TR20226|c1_g1_i1|m.36913|TR14767|c0_g1_i1|m.18970|TR19911|c0_g2_i1|m.34973|TR14560|c0_g1_i1|m.18619|TR17458|c0_g1_i1|m.25227	http://amigo.geneontology.org/cgi-bin/amigo/term_details?term=GO:0042023
response to freezing	Gene Ontology	GO:0050826	11	90	0.122222	0.0130481	TR15751|c0_g3_i1|m.21081|TR20216|c0_g1_i1|m.36853|TR30380|c0_g1_i1|m.47266|TR14886|c0_g1_i1|m.19202|TR3453|c0_g1_i1|m.3628|TR15982|c0_g1_i1|m.21667|TR28314|c0_g1_i1|m.45804|TR16488|c0_g1_i1|m.22795|TR15734|c0_g1_i1|m.21044|TR14970|c0_g1_i1|m.19360|TR4151|c0_g1_i1|m.4279	http://amigo.geneontology.org/cgi-bin/amigo/term_details?term=GO:0050826
cell cycle DNA replication	Gene Ontology	GO:0044786	14	115	0.121739	0.0057347	TR17702|c1_g5_i1|m.25911|TR14051|c0_g1_i1|m.17617|TR12489|c0_g1_i1|m.14806|TR14325|c0_g1_i1|m.18163|TR18552|c0_g1_i1|m.28677|TR3375|c0_g1_i1|m.3515|TR6458|c0_g1_i1|m.6566|TR18507|c0_g1_i1|m.28516|TR20339|c0_g1_i1|m.37720|TR20226|c1_g1_i1|m.36913|TR14767|c0_g1_i1|m.18970|TR19911|c0_g2_i1|m.34973|TR14560|c0_g1_i1|m.18619|TR17458|c0_g1_i1|m.25227	http://amigo.geneontology.org/cgi-bin/amigo/term_details?term=GO:0044786
pigment accumulation in response to UV light	Gene Ontology	GO:0043478	13	107	0.121495	0.00769829	TR18377|c1_g1_i1|m.27983|TR12229|c0_g1_i1|m.14349|TR19243|c0_g1_i1|m.31563|TR20328|c4_g1_i2|m.37637|TR29086|c0_g1_i1|m.46408|TR6681|c0_g3_i1|m.6933|TR15124|c0_g1_i1|m.19757|TR17939|c0_g1_i1|m.26598|TR6681|c0_g2_i1|m.6930|TR4775|c0_g2_i1|m.4828|TR16091|c0_g1_i1|m.21920|TR20328|c4_g2_i1|m.37643|TR14340|c0_g1_i1|m.18192	http://amigo.geneontology.org/cgi-bin/amigo/term_details?term=GO:0043478
pigment accumulation	Gene Ontology	GO:0043476	13	107	0.121495	0.00769829	TR18377|c1_g1_i1|m.27983|TR12229|c0_g1_i1|m.14349|TR19243|c0_g1_i1|m.31563|TR20328|c4_g1_i2|m.37637|TR29086|c0_g1_i1|m.46408|TR6681|c0_g3_i1|m.6933|TR15124|c0_g1_i1|m.19757|TR17939|c0_g1_i1|m.26598|TR6681|c0_g2_i1|m.6930|TR4775|c0_g2_i1|m.4828|TR16091|c0_g1_i1|m.21920|TR20328|c4_g2_i1|m.37643|TR14340|c0_g1_i1|m.18192	http://amigo.geneontology.org/cgi-bin/amigo/term_details?term=GO:0043476
pigment accumulation in tissues in response to UV light	Gene Ontology	GO:0043479	13	107	0.121495	0.00769829	TR18377|c1_g1_i1|m.27983|TR12229|c0_g1_i1|m.14349|TR19243|c0_g1_i1|m.31563|TR20328|c4_g1_i2|m.37637|TR29086|c0_g1_i1|m.46408|TR6681|c0_g3_i1|m.6933|TR15124|c0_g1_i1|m.19757|TR17939|c0_g1_i1|m.26598|TR6681|c0_g2_i1|m.6930|TR4775|c0_g2_i1|m.4828|TR16091|c0_g1_i1|m.21920|TR20328|c4_g2_i1|m.37643|TR14340|c0_g1_i1|m.18192	http://amigo.geneontology.org/cgi-bin/amigo/term_details?term=GO:0043479
pigment accumulation in tissues	Gene Ontology	GO:0043480	13	107	0.121495	0.00769829	TR18377|c1_g1_i1|m.27983|TR12229|c0_g1_i1|m.14349|TR19243|c0_g1_i1|m.31563|TR20328|c4_g1_i2|m.37637|TR29086|c0_g1_i1|m.46408|TR6681|c0_g3_i1|m.6933|TR15124|c0_g1_i1|m.19757|TR17939|c0_g1_i1|m.26598|TR6681|c0_g2_i1|m.6930|TR4775|c0_g2_i1|m.4828|TR16091|c0_g1_i1|m.21920|TR20328|c4_g2_i1|m.37643|TR14340|c0_g1_i1|m.18192	http://amigo.geneontology.org/cgi-bin/amigo/term_details?term=GO:0043480
pigmentation	Gene Ontology	GO:0043473	13	107	0.121495	0.00769829	TR18377|c1_g1_i1|m.27983|TR12229|c0_g1_i1|m.14349|TR19243|c0_g1_i1|m.31563|TR20328|c4_g1_i2|m.37637|TR29086|c0_g1_i1|m.46408|TR6681|c0_g3_i1|m.6933|TR15124|c0_g1_i1|m.19757|TR17939|c0_g1_i1|m.26598|TR6681|c0_g2_i1|m.6930|TR4775|c0_g2_i1|m.4828|TR16091|c0_g1_i1|m.21920|TR20328|c4_g2_i1|m.37643|TR14340|c0_g1_i1|m.18192	http://amigo.geneontology.org/cgi-bin/amigo/term_details?term=GO:0043473
anthocyanin accumulation in tissues in response to UV light	Gene Ontology	GO:0043481	13	107	0.121495	0.00769829	TR18377|c1_g1_i1|m.27983|TR12229|c0_g1_i1|m.14349|TR19243|c0_g1_i1|m.31563|TR20328|c4_g1_i2|m.37637|TR29086|c0_g1_i1|m.46408|TR6681|c0_g3_i1|m.6933|TR15124|c0_g1_i1|m.19757|TR17939|c0_g1_i1|m.26598|TR6681|c0_g2_i1|m.6930|TR4775|c0_g2_i1|m.4828|TR16091|c0_g1_i1|m.21920|TR20328|c4_g2_i1|m.37643|TR14340|c0_g1_i1|m.18192	http://amigo.geneontology.org/cgi-bin/amigo/term_details?term=GO:0043481
regulation of transcription from RNA polymerase II promoter	Gene Ontology	GO:0006357	8	66	0.121212	0.0327561	TR4582|c0_g2_i1|m.4637|TR14848|c0_g1_i1|m.19123|TR17028|c0_g1_i1|m.24095|TR18748|c0_g1_i1|m.29392|TR15677|c0_g1_i1|m.20916|TR20339|c0_g1_i1|m.37720|TR7123|c0_g1_i1|m.7632|TR14051|c0_g1_i1|m.17617	http://amigo.geneontology.org/cgi-bin/amigo/term_details?term=GO:0006357
seedling development	Gene Ontology	GO:0090351	28	234	0.119658	0.000169618	TR7924|c0_g1_i1|m.8755|TR19150|c0_g2_i1|m.31189|TR5440|c0_g1_i1|m.5413|TR16542|c0_g3_i1|m.22950|TR5112|c0_g2_i1|m.5128|TR15982|c0_g1_i1|m.21667|TR15717|c0_g1_i1|m.21010|TR4151|c0_g1_i1|m.4279|TR13265|c0_g2_i1|m.16183|TR14325|c0_g1_i1|m.18163|TR14886|c0_g1_i1|m.19202|TR14129|c0_g1_i1|m.17787|TR15734|c0_g1_i1|m.21044|TR17528|c0_g1_i1|m.25445|TR6232|c0_g1_i1|m.6153|TR30380|c0_g1_i1|m.47266|TR16542|c…	http://amigo.geneontology.org/cgi-bin/amigo/term_details?term=GO:0090351
lignin biosynthetic process	Gene Ontology	GO:0009809	7	59	0.118644	0.0482119	TR12229|c0_g1_i1|m.14349|TR8789|c0_g2_i1|m.9846|TR18786|c0_g3_i2|m.29542|TR18848|c1_g1_i1|m.29810|TR6335|c0_g1_i1|m.6345|TR20373|c1_g2_i1|m.38058|TR16991|c1_g1_i1|m.24008	http://amigo.geneontology.org/cgi-bin/amigo/term_details?term=GO:0009809
response to toxic substance	Gene Ontology	GO:0009636	11	93	0.11828	0.015984	TR18015|c0_g1_i1|m.26755|TR19343|c1_g1_i1|m.31974|TR15316|c0_g2_i1|m.20146|TR20515|c0_g1_i1|m.39477|TR18578|c0_g1_i1|m.28768|TR20403|c0_g1_i1|m.38260|TR16668|c0_g1_i1|m.23234|TR20515|c2_g3_i1|m.39481|TR7123|c0_g1_i1|m.7632|TR16592|c0_g1_i1|m.23051|TR20125|c0_g3_i1|m.36299	http://amigo.geneontology.org/cgi-bin/amigo/term_details?term=GO:0009636
DNA-dependent DNA replication	Gene Ontology	GO:0006261	19	161	0.118012	0.00200265	TR15026|c0_g1_i1|m.19509|TR6552|c0_g1_i1|m.6738|TR19447|c1_g1_i1|m.32457|TR7676|c0_g2_i1|m.8319|TR12489|c0_g1_i1|m.14806|TR12583|c0_g1_i1|m.14978|TR29391|c0_g1_i1|m.46632|TR28861|c0_g1_i1|m.46232|TR18552|c0_g1_i1|m.28677|TR19649|c1_g1_i1|m.33520|TR6458|c0_g1_i1|m.6566|TR19993|c0_g1_i1|m.35486|TR20339|c0_g1_i1|m.37720|TR20523|c0_g1_i1|m.39567|TR27894|c0_g1_i1|m.45434|TR14767|c0_g1_i1|m.18970|TR125…	http://amigo.geneontology.org/cgi-bin/amigo/term_details?term=GO:0006261
anther development	Gene Ontology	GO:0048653	10	85	0.117647	0.0216371	TR18377|c1_g1_i1|m.27983|TR6213|c0_g1_i1|m.6126|TR7083|c0_g1_i1|m.7545|TR15542|c0_g1_i2|m.20668|TR6335|c0_g1_i1|m.6345|TR19577|c0_g1_i1|m.33088|TR15124|c0_g1_i1|m.19757|TR13724|c0_g1_i1|m.16930|TR14970|c0_g1_i1|m.19360|TR14340|c0_g1_i1|m.18192	http://amigo.geneontology.org/cgi-bin/amigo/term_details?term=GO:0048653
seed germination	Gene Ontology	GO:0009845	26	222	0.117117	0.000381014	TR7924|c0_g1_i1|m.8755|TR19150|c0_g2_i1|m.31189|TR5440|c0_g1_i1|m.5413|TR16542|c0_g3_i1|m.22950|TR5112|c0_g2_i1|m.5128|TR15982|c0_g1_i1|m.21667|TR15717|c0_g1_i1|m.21010|TR4151|c0_g1_i1|m.4279|TR13265|c0_g2_i1|m.16183|TR14886|c0_g1_i1|m.19202|TR14129|c0_g1_i1|m.17787|TR15734|c0_g1_i1|m.21044|TR17528|c0_g1_i1|m.25445|TR6232|c0_g1_i1|m.6153|TR30380|c0_g1_i1|m.47266|TR16542|c0_g1_i1|m.22938|TR6454|c0…	http://amigo.geneontology.org/cgi-bin/amigo/term_details?term=GO:0009845
auxin transport	Gene Ontology	GO:0060918	13	111	0.117117	0.0100288	TR18377|c1_g1_i1|m.27983|TR12229|c0_g1_i1|m.14349|TR19203|c0_g1_i1|m.31401|TR4785|c0_g1_i1|m.4837|TR20696|c3_g2_i1|m.40881|TR19243|c0_g1_i1|m.31563|TR5440|c0_g1_i1|m.5413|TR6681|c0_g3_i1|m.6933|TR21062|c2_g1_i1|m.41408|TR20696|c3_g6_i2|m.40907|TR17939|c0_g1_i1|m.26598|TR6681|c0_g2_i1|m.6930|TR7083|c0_g1_i1|m.7545	http://amigo.geneontology.org/cgi-bin/amigo/term_details?term=GO:0060918
mitotic cytokinesis	Gene Ontology	GO:0000281	24	205	0.117073	0.00062644	TR4160|c0_g1_i1|m.4294|TR27320|c0_g1_i1|m.44858|TR19260|c0_g1_i1|m.31650|TR15050|c0_g1_i1|m.19570|TR13628|c0_g1_i1|m.16771|TR12383|c0_g1_i1|m.14613|TR19468|c0_g1_i1|m.32561|TR12489|c0_g1_i1|m.14806|TR15026|c0_g1_i1|m.19509|TR19649|c1_g1_i1|m.33520|TR18625|c0_g1_i1|m.28933|TR27894|c0_g1_i1|m.45434|TR12571|c0_g1_i1|m.14965|TR15737|c0_g1_i1|m.21051|TR14560|c0_g1_i1|m.18619|TR17381|c2_g1_i1|m.24987|T…	http://amigo.geneontology.org/cgi-bin/amigo/term_details?term=GO:0000281
trichome differentiation	Gene Ontology	GO:0010026	18	154	0.116883	0.00283948	TR20407|c0_g1_i1|m.38314|TR17702|c1_g5_i1|m.25911|TR12489|c0_g1_i1|m.14806|TR20216|c0_g1_i1|m.36853|TR20613|c0_g1_i1|m.40319|TR6205|c0_g2_i1|m.6115|TR21391|c0_g1_i1|m.41720|TR20613|c0_g2_i1|m.40324|TR6458|c0_g1_i1|m.6566|TR888|c0_g1_i1|m.982|TR20339|c0_g1_i1|m.37720|TR20226|c1_g1_i1|m.36913|TR19416|c0_g1_i1|m.32342|TR13545|c0_g1_i1|m.16651|TR16488|c0_g1_i1|m.22795|TR3375|c0_g1_i1|m.3515|TR17801|c…	http://amigo.geneontology.org/cgi-bin/amigo/term_details?term=GO:0010026
cytoskeleton-dependent cytokinesis	Gene Ontology	GO:0061640	24	206	0.116505	0.00066644	TR4160|c0_g1_i1|m.4294|TR27320|c0_g1_i1|m.44858|TR19260|c0_g1_i1|m.31650|TR15050|c0_g1_i1|m.19570|TR13628|c0_g1_i1|m.16771|TR12383|c0_g1_i1|m.14613|TR19468|c0_g1_i1|m.32561|TR12489|c0_g1_i1|m.14806|TR15026|c0_g1_i1|m.19509|TR19649|c1_g1_i1|m.33520|TR18625|c0_g1_i1|m.28933|TR27894|c0_g1_i1|m.45434|TR12571|c0_g1_i1|m.14965|TR15737|c0_g1_i1|m.21051|TR14560|c0_g1_i1|m.18619|TR17381|c2_g1_i1|m.24987|T…	http://amigo.geneontology.org/cgi-bin/amigo/term_details?term=GO:0061640
regulation of DNA replication	Gene Ontology	GO:0006275	15	129	0.116279	0.00633709	TR15026|c0_g1_i1|m.19509|TR7676|c0_g2_i1|m.8319|TR12489|c0_g1_i1|m.14806|TR12583|c0_g1_i1|m.14978|TR19649|c1_g1_i1|m.33520|TR28861|c0_g1_i1|m.46232|TR18552|c0_g1_i1|m.28677|TR6458|c0_g1_i1|m.6566|TR19993|c0_g1_i1|m.35486|TR20339|c0_g1_i1|m.37720|TR27894|c0_g1_i1|m.45434|TR12571|c0_g1_i1|m.14965|TR14767|c0_g1_i1|m.18970|TR19674|c0_g1_i1|m.33663|TR18507|c0_g1_i1|m.28516	http://amigo.geneontology.org/cgi-bin/amigo/term_details?term=GO:0006275
cellular response to auxin stimulus	Gene Ontology	GO:0071365	18	155	0.116129	0.00302265	TR20407|c0_g1_i1|m.38314|TR15751|c0_g3_i1|m.21081|TR11922|c0_g1_i1|m.13809|TR17111|c0_g3_i1|m.24273|TR17111|c0_g2_i1|m.24271|TR19243|c0_g1_i1|m.31563|TR30117|c0_g1_i1|m.47099|TR10812|c0_g2_i1|m.12165|TR5440|c0_g1_i1|m.5413|TR29086|c0_g1_i1|m.46408|TR6681|c0_g3_i1|m.6933|TR13944|c0_g1_i1|m.17379|TR17939|c0_g1_i1|m.26598|TR6681|c0_g2_i1|m.6930|TR2977|c0_g1_i1|m.2893|TR28903|c0_g1_i1|m.46271|TR10713…	http://amigo.geneontology.org/cgi-bin/amigo/term_details?term=GO:0071365
hormone transport	Gene Ontology	GO:0009914	13	112	0.116071	0.0106895	TR18377|c1_g1_i1|m.27983|TR12229|c0_g1_i1|m.14349|TR19203|c0_g1_i1|m.31401|TR4785|c0_g1_i1|m.4837|TR20696|c3_g2_i1|m.40881|TR19243|c0_g1_i1|m.31563|TR5440|c0_g1_i1|m.5413|TR6681|c0_g3_i1|m.6933|TR21062|c2_g1_i1|m.41408|TR20696|c3_g6_i2|m.40907|TR17939|c0_g1_i1|m.26598|TR6681|c0_g2_i1|m.6930|TR7083|c0_g1_i1|m.7545	http://amigo.geneontology.org/cgi-bin/amigo/term_details?term=GO:0009914
cytokinesis	Gene Ontology	GO:0000910	24	207	0.115942	0.000708644	TR4160|c0_g1_i1|m.4294|TR27320|c0_g1_i1|m.44858|TR19260|c0_g1_i1|m.31650|TR15050|c0_g1_i1|m.19570|TR13628|c0_g1_i1|m.16771|TR12383|c0_g1_i1|m.14613|TR19468|c0_g1_i1|m.32561|TR12489|c0_g1_i1|m.14806|TR15026|c0_g1_i1|m.19509|TR19649|c1_g1_i1|m.33520|TR18625|c0_g1_i1|m.28933|TR27894|c0_g1_i1|m.45434|TR12571|c0_g1_i1|m.14965|TR15737|c0_g1_i1|m.21051|TR14560|c0_g1_i1|m.18619|TR17381|c2_g1_i1|m.24987|T…	http://amigo.geneontology.org/cgi-bin/amigo/term_details?term=GO:0000910
glutamine family amino acid metabolic process	Gene Ontology	GO:0009064	9	78	0.115385	0.0313793	TR11707|c0_g2_i1|m.13455|TR20643|c0_g2_i1|m.40561|TR20643|c0_g1_i1|m.40560|TR18534|c0_g1_i1|m.28624|TR22459|c0_g2_i1|m.42637|TR20361|c1_g1_i1|m.37951|TR3865|c0_g1_i1|m.3954|TR22750|c0_g1_i1|m.42865|TR18811|c0_g1_i1|m.29653	http://amigo.geneontology.org/cgi-bin/amigo/term_details?term=GO:0009064
phenylpropanoid metabolic process	Gene Ontology	GO:0009698	23	201	0.114428	0.0010585	TR18848|c1_g1_i1|m.29810|TR3053|c0_g2_i1|m.3033|TR20403|c0_g1_i1|m.38260|TR20696|c3_g6_i2|m.40907|TR19828|c0_g2_i1|m.34518|TR8789|c0_g2_i1|m.9846|TR16991|c1_g1_i1|m.24008|TR19057|c0_g1_i1|m.30790|TR18276|c0_g2_i2|m.27698|TR20421|c0_g1_i1|m.38489|TR20373|c1_g2_i1|m.38058|TR20613|c0_g1_i1|m.40319|TR16627|c0_g1_i1|m.23123|TR8016|c0_g2_i1|m.8927|TR20696|c3_g2_i1|m.40881|TR20613|c0_g2_i1|m.40324|TR199…	http://amigo.geneontology.org/cgi-bin/amigo/term_details?term=GO:0009698
cytokinesis by cell plate formation	Gene Ontology	GO:0000911	22	193	0.11399	0.00140138	TR4160|c0_g1_i1|m.4294|TR27320|c0_g1_i1|m.44858|TR19260|c0_g1_i1|m.31650|TR15050|c0_g1_i1|m.19570|TR13628|c0_g1_i1|m.16771|TR12383|c0_g1_i1|m.14613|TR19468|c0_g1_i1|m.32561|TR12489|c0_g1_i1|m.14806|TR15026|c0_g1_i1|m.19509|TR19649|c1_g1_i1|m.33520|TR27894|c0_g1_i1|m.45434|TR12571|c0_g1_i1|m.14965|TR15737|c0_g1_i1|m.21051|TR14560|c0_g1_i1|m.18619|TR17381|c2_g1_i1|m.24987|TR16749|c0_g1_i1|m.23457|T…	http://amigo.geneontology.org/cgi-bin/amigo/term_details?term=GO:0000911
phragmoplast	Gene Ontology	GO:0009524	8	71	0.112676	0.0456324	TR21042|c0_g1_i1|m.41383|TR20021|c0_g1_i1|m.35614|TR12883|c0_g1_i1|m.15516|TR4775|c0_g2_i1|m.4828|TR12571|c0_g1_i1|m.14965|TR13489|c0_g1_i1|m.16565|TR14560|c0_g1_i1|m.18619|TR7909|c0_g1_i1|m.8721	http://amigo.geneontology.org/cgi-bin/amigo/term_details?term=GO:0009524
carpel development	Gene Ontology	GO:0048440	27	240	0.1125	0.000525132	TR7924|c0_g1_i1|m.8755|TR20538|c0_g1_i1|m.39690|TR5112|c0_g2_i1|m.5128|TR18440|c2_g1_i1|m.28262|TR20328|c4_g1_i2|m.37637|TR13037|c0_g1_i2|m.15812|TR14886|c0_g1_i1|m.19202|TR14767|c0_g1_i1|m.18970|TR17939|c0_g1_i1|m.26598|TR2977|c0_g1_i1|m.2893|TR12572|c0_g1_i1|m.14968|TR16813|c1_g1_i1|m.23623|TR17528|c0_g1_i1|m.25445|TR13037|c0_g2_i1|m.15810|TR19243|c0_g1_i1|m.31563|TR15542|c0_g1_i2|m.20668|TR668…	http://amigo.geneontology.org/cgi-bin/amigo/term_details?term=GO:0048440
stamen development	Gene Ontology	GO:0048443	19	169	0.112426	0.00326704	TR18377|c1_g1_i1|m.27983|TR7225|c0_g1_i1|m.7819|TR5545|c0_g1_i1|m.5492|TR6213|c0_g1_i1|m.6126|TR1091|c0_g1_i1|m.1169|TR19260|c0_g1_i1|m.31650|TR7083|c0_g1_i1|m.7545|TR15542|c0_g1_i2|m.20668|TR6335|c0_g1_i1|m.6345|TR19577|c0_g1_i1|m.33088|TR15124|c0_g1_i1|m.19757|TR19934|c0_g1_i1|m.35139|TR28314|c0_g1_i1|m.45804|TR13724|c0_g1_i1|m.16930|TR17356|c0_g2_i1|m.24912|TR14235|c0_g1_i1|m.17972|TR14970|c0_…	http://amigo.geneontology.org/cgi-bin/amigo/term_details?term=GO:0048443
androecium development	Gene Ontology	GO:0048466	19	169	0.112426	0.00326704	TR18377|c1_g1_i1|m.27983|TR7225|c0_g1_i1|m.7819|TR5545|c0_g1_i1|m.5492|TR6213|c0_g1_i1|m.6126|TR1091|c0_g1_i1|m.1169|TR19260|c0_g1_i1|m.31650|TR7083|c0_g1_i1|m.7545|TR15542|c0_g1_i2|m.20668|TR6335|c0_g1_i1|m.6345|TR19577|c0_g1_i1|m.33088|TR15124|c0_g1_i1|m.19757|TR19934|c0_g1_i1|m.35139|TR28314|c0_g1_i1|m.45804|TR13724|c0_g1_i1|m.16930|TR17356|c0_g2_i1|m.24912|TR14235|c0_g1_i1|m.17972|TR14970|c0_…	http://amigo.geneontology.org/cgi-bin/amigo/term_details?term=GO:0048466
chromatin silencing by small RNA	Gene Ontology	GO:0031048	11	98	0.112245	0.0219375	TR15026|c0_g1_i1|m.19509|TR11506|c0_g1_i1|m.13188|TR12489|c0_g1_i1|m.14806|TR12583|c0_g1_i1|m.14978|TR12058|c0_g1_i1|m.14068|TR19649|c1_g1_i1|m.33520|TR8398|c0_g1_i1|m.9524|TR16669|c0_g1_i1|m.23235|TR15570|c0_g1_i1|m.20720|TR12571|c0_g1_i1|m.14965|TR15735|c0_g2_i1|m.21047	http://amigo.geneontology.org/cgi-bin/amigo/term_details?term=GO:0031048
mitotic cytokinetic process	Gene Ontology	GO:1902410	22	198	0.111111	0.00187682	TR4160|c0_g1_i1|m.4294|TR27320|c0_g1_i1|m.44858|TR19260|c0_g1_i1|m.31650|TR15050|c0_g1_i1|m.19570|TR13628|c0_g1_i1|m.16771|TR12383|c0_g1_i1|m.14613|TR19468|c0_g1_i1|m.32561|TR12489|c0_g1_i1|m.14806|TR15026|c0_g1_i1|m.19509|TR19649|c1_g1_i1|m.33520|TR27894|c0_g1_i1|m.45434|TR12571|c0_g1_i1|m.14965|TR15737|c0_g1_i1|m.21051|TR14560|c0_g1_i1|m.18619|TR17381|c2_g1_i1|m.24987|TR16749|c0_g1_i1|m.23457|T…	http://amigo.geneontology.org/cgi-bin/amigo/term_details?term=GO:1902410
cytokinetic process	Gene Ontology	GO:0032506	22	198	0.111111	0.00187682	TR4160|c0_g1_i1|m.4294|TR27320|c0_g1_i1|m.44858|TR19260|c0_g1_i1|m.31650|TR15050|c0_g1_i1|m.19570|TR13628|c0_g1_i1|m.16771|TR12383|c0_g1_i1|m.14613|TR19468|c0_g1_i1|m.32561|TR12489|c0_g1_i1|m.14806|TR15026|c0_g1_i1|m.19509|TR19649|c1_g1_i1|m.33520|TR27894|c0_g1_i1|m.45434|TR12571|c0_g1_i1|m.14965|TR15737|c0_g1_i1|m.21051|TR14560|c0_g1_i1|m.18619|TR17381|c2_g1_i1|m.24987|TR16749|c0_g1_i1|m.23457|T…	http://amigo.geneontology.org/cgi-bin/amigo/term_details?term=GO:0032506
cell surface receptor signaling pathway	Gene Ontology	GO:0007166	19	171	0.111111	0.00367038	TR19024|c0_g3_i1|m.30629|TR18377|c1_g1_i1|m.27983|TR18279|c0_g2_i1|m.27710|TR14216|c0_g2_i1|m.17950|TR1091|c0_g1_i1|m.1169|TR15682|c0_g1_i2|m.20935|TR7083|c0_g1_i1|m.7545|TR22568|c0_g1_i1|m.42724|TR19260|c0_g1_i1|m.31650|TR8398|c0_g1_i1|m.9524|TR7225|c0_g1_i1|m.7819|TR22784|c0_g1_i1|m.42894|TR15124|c0_g1_i1|m.19757|TR19934|c0_g1_i1|m.35139|TR9707|c0_g1_i1|m.10608|TR18256|c0_g1_i1|m.27632|TR19257|…	http://amigo.geneontology.org/cgi-bin/amigo/term_details?term=GO:0007166
sugar mediated signaling pathway	Gene Ontology	GO:0010182	12	108	0.111111	0.0183661	TR15751|c0_g3_i1|m.21081|TR20216|c0_g1_i1|m.36853|TR30380|c0_g1_i1|m.47266|TR14886|c0_g1_i1|m.19202|TR3453|c0_g1_i1|m.3628|TR12960|c0_g1_i1|m.15669|TR15982|c0_g1_i1|m.21667|TR28314|c0_g1_i1|m.45804|TR16488|c0_g1_i1|m.22795|TR15734|c0_g1_i1|m.21044|TR14970|c0_g1_i1|m.19360|TR4151|c0_g1_i1|m.4279	http://amigo.geneontology.org/cgi-bin/amigo/term_details?term=GO:0010182
carbohydrate mediated signaling	Gene Ontology	GO:0009756	12	108	0.111111	0.0183661	TR15751|c0_g3_i1|m.21081|TR20216|c0_g1_i1|m.36853|TR30380|c0_g1_i1|m.47266|TR14886|c0_g1_i1|m.19202|TR3453|c0_g1_i1|m.3628|TR12960|c0_g1_i1|m.15669|TR15982|c0_g1_i1|m.21667|TR28314|c0_g1_i1|m.45804|TR16488|c0_g1_i1|m.22795|TR15734|c0_g1_i1|m.21044|TR14970|c0_g1_i1|m.19360|TR4151|c0_g1_i1|m.4279	http://amigo.geneontology.org/cgi-bin/amigo/term_details?term=GO:0009756
hydro-lyase activity	Gene Ontology	GO:0016836	8	72	0.111111	0.0485542	TR18015|c0_g1_i1|m.26755|TR18164|c0_g1_i1|m.27322|TR15791|c0_g1_i1|m.21165|TR20328|c4_g1_i2|m.37637|TR18653|c2_g1_i3|m.29036|TR21978|c0_g1_i1|m.42240|TR19139|c0_g1_i1|m.31151|TR20328|c4_g2_i1|m.37643	http://amigo.geneontology.org/cgi-bin/amigo/term_details?term=GO:0016836
heme binding	Gene Ontology	GO:0020037	23	209	0.110048	0.00168358	TR15481|c0_g1_i1|m.20536|TR968|c0_g1_i1|m.1063|TR18786|c0_g3_i2|m.29542|TR15316|c0_g2_i1|m.20146|TR19057|c0_g1_i1|m.30790|TR18724|c0_g1_i1|m.29316|TR22001|c0_g1_i1|m.42265|TR23394|c0_g1_i1|m.43292|TR16627|c0_g1_i1|m.23123|TR20235|c0_g1_i1|m.36966|TR29479|c0_g1_i1|m.46700|TR20876|c0_g1_i1|m.41237|TR15542|c0_g1_i2|m.20668|TR11721|c0_g1_i1|m.13467|TR19933|c0_g1_i1|m.35132|TR15756|c0_g1_i1|m.21096|TR…	http://amigo.geneontology.org/cgi-bin/amigo/term_details?term=GO:0020037
protein complex binding	Gene Ontology	GO:0032403	9	82	0.109756	0.0402083	TR8169|c0_g2_i1|m.9181|TR21042|c0_g1_i1|m.41383|TR8297|c0_g2_i1|m.9375|TR12310|c0_g2_i1|m.14505|TR14549|c0_g1_i1|m.18596|TR12319|c0_g1_i1|m.14524|TR30117|c0_g1_i1|m.47099|TR4775|c0_g2_i1|m.4828|TR7909|c0_g1_i1|m.8721	http://amigo.geneontology.org/cgi-bin/amigo/term_details?term=GO:0032403
regulation of cell growth	Gene Ontology	GO:0001558	12	110	0.109091	0.0206462	TR12489|c0_g1_i1|m.14806|TR14325|c0_g1_i1|m.18163|TR18552|c0_g1_i1|m.28677|TR14767|c0_g1_i1|m.18970|TR29829|c0_g1_i1|m.46917|TR6508|c0_g2_i1|m.6664|TR16115|c1_g2_i1|m.21984|TR30117|c0_g1_i1|m.47099|TR20339|c0_g1_i1|m.37720|TR14560|c0_g1_i1|m.18619|TR17027|c0_g1_i1|m.24093|TR17458|c0_g1_i1|m.25227	http://amigo.geneontology.org/cgi-bin/amigo/term_details?term=GO:0001558
seed dormancy process	Gene Ontology	GO:0010162	17	156	0.108974	0.00684799	TR15751|c0_g3_i1|m.21081|TR20216|c0_g1_i1|m.36853|TR30380|c0_g1_i1|m.47266|TR16542|c0_g1_i1|m.22938|TR19150|c0_g2_i1|m.31189|TR14886|c0_g1_i1|m.19202|TR16542|c0_g3_i1|m.22950|TR14129|c0_g1_i1|m.17787|TR3453|c0_g1_i1|m.3628|TR15982|c0_g1_i1|m.21667|TR28314|c0_g1_i1|m.45804|TR15734|c0_g1_i1|m.21044|TR16488|c0_g1_i1|m.22795|TR6455|c0_g3_i1|m.6559|TR12609|c0_g1_i1|m.15023|TR14970|c0_g1_i1|m.19360|TR4…	http://amigo.geneontology.org/cgi-bin/amigo/term_details?term=GO:0010162
dormancy process	Gene Ontology	GO:0022611	17	156	0.108974	0.00684799	TR15751|c0_g3_i1|m.21081|TR20216|c0_g1_i1|m.36853|TR30380|c0_g1_i1|m.47266|TR16542|c0_g1_i1|m.22938|TR19150|c0_g2_i1|m.31189|TR14886|c0_g1_i1|m.19202|TR16542|c0_g3_i1|m.22950|TR14129|c0_g1_i1|m.17787|TR3453|c0_g1_i1|m.3628|TR15982|c0_g1_i1|m.21667|TR28314|c0_g1_i1|m.45804|TR15734|c0_g1_i1|m.21044|TR16488|c0_g1_i1|m.22795|TR6455|c0_g3_i1|m.6559|TR12609|c0_g1_i1|m.15023|TR14970|c0_g1_i1|m.19360|TR4…	http://amigo.geneontology.org/cgi-bin/amigo/term_details?term=GO:0022611
multidimensional cell growth	Gene Ontology	GO:0009825	11	101	0.108911	0.0262096	TR4160|c0_g1_i1|m.4294|TR18377|c1_g1_i1|m.27983|TR12229|c0_g1_i1|m.14349|TR29086|c0_g1_i1|m.46408|TR21165|c0_g1_i1|m.41507|TR15124|c0_g1_i1|m.19757|TR18507|c0_g1_i1|m.28516|TR4775|c0_g2_i1|m.4828|TR16091|c0_g1_i1|m.21920|TR20545|c4_g1_i1|m.39733|TR14340|c0_g1_i1|m.18192	http://amigo.geneontology.org/cgi-bin/amigo/term_details?term=GO:0009825
gynoecium development	Gene Ontology	GO:0048467	27	250	0.108	0.000917764	TR7924|c0_g1_i1|m.8755|TR20538|c0_g1_i1|m.39690|TR5112|c0_g2_i1|m.5128|TR18440|c2_g1_i1|m.28262|TR20328|c4_g1_i2|m.37637|TR13037|c0_g1_i2|m.15812|TR14886|c0_g1_i1|m.19202|TR14767|c0_g1_i1|m.18970|TR17939|c0_g1_i1|m.26598|TR2977|c0_g1_i1|m.2893|TR12572|c0_g1_i1|m.14968|TR16813|c1_g1_i1|m.23623|TR17528|c0_g1_i1|m.25445|TR13037|c0_g2_i1|m.15810|TR19243|c0_g1_i1|m.31563|TR15542|c0_g1_i2|m.20668|TR668…	http://amigo.geneontology.org/cgi-bin/amigo/term_details?term=GO:0048467
production of ta-siRNAs involved in RNA interference	Gene Ontology	GO:0010267	10	93	0.107527	0.0353548	TR16813|c1_g1_i1|m.23623|TR11506|c0_g1_i1|m.13188|TR12583|c0_g1_i1|m.14978|TR19649|c1_g1_i1|m.33520|TR7952|c0_g1_i1|m.8811|TR3156|c0_g1_i1|m.3173|TR13674|c0_g1_i1|m.16839|TR18824|c0_g1_i1|m.29698|TR13192|c0_g2_i1|m.16040|TR11108|c0_g1_i1|m.12578	http://amigo.geneontology.org/cgi-bin/amigo/term_details?term=GO:0010267
jasmonic acid biosynthetic process	Gene Ontology	GO:0009695	14	131	0.10687	0.0152754	TR11238|c0_g1_i1|m.12798|TR14848|c0_g1_i1|m.19123|TR20643|c0_g1_i1|m.40560|TR18534|c0_g1_i1|m.28624|TR15542|c0_g1_i2|m.20668|TR4833|c0_g1_i1|m.4887|TR14127|c0_g2_i1|m.17785|TR17008|c0_g1_i1|m.24053|TR18653|c2_g1_i3|m.29036|TR12697|c0_g1_i1|m.15174|TR18643|c0_g1_i1|m.29007|TR18562|c1_g1_i1|m.28691|TR16091|c0_g1_i1|m.21920|TR19324|c0_g1_i1|m.31898	http://amigo.geneontology.org/cgi-bin/amigo/term_details?term=GO:0009695
ubiquitin ligase complex	Gene Ontology	GO:0000151	19	179	0.106145	0.00571876	TR27484|c0_g1_i1|m.45019|TR21511|c0_g1_i1|m.41817|TR556|c0_g2_i1|m.632|TR279|c0_g2_i1|m.313|TR3230|c0_g2_i1|m.3292|TR4160|c0_g1_i1|m.4294|TR6348|c0_g2_i1|m.6373|TR17388|c0_g2_i1|m.25005|TR140|c0_g1_i1|m.180|TR3156|c0_g1_i1|m.3173|TR14767|c0_g1_i1|m.18970|TR5440|c0_g1_i1|m.5413|TR5327|c0_g2_i1|m.5319|TR15272|c0_g1_i1|m.20055|TR5521|c0_g2_i1|m.5472|TR15734|c0_g1_i1|m.21044|TR14560|c0_g1_i1|m.18619|…	http://amigo.geneontology.org/cgi-bin/amigo/term_details?term=GO:0000151
response to UV	Gene Ontology	GO:0009411	25	238	0.105042	0.00195359	TR3053|c0_g2_i1|m.3033|TR20534|c0_g2_i1|m.39674|TR17293|c0_g1_i1|m.24763|TR29086|c0_g1_i1|m.46408|TR20696|c3_g6_i2|m.40907|TR20328|c4_g1_i2|m.37637|TR15124|c0_g1_i1|m.19757|TR17939|c0_g1_i1|m.26598|TR4775|c0_g2_i1|m.4828|TR18377|c1_g1_i1|m.27983|TR20235|c0_g1_i1|m.36966|TR20696|c3_g2_i1|m.40881|TR19243|c0_g1_i1|m.31563|TR12027|c0_g3_i1|m.14020|TR6681|c0_g2_i1|m.6930|TR17879|c0_g1_i1|m.26402|TR156…	http://amigo.geneontology.org/cgi-bin/amigo/term_details?term=GO:0009411
nucleobase-containing compound transport	Gene Ontology	GO:0015931	21	201	0.104478	0.00450179	TR7103|c0_g1_i1|m.7578|TR17451|c1_g2_i1|m.25187|TR20040|c0_g1_i1|m.35748|TR29391|c0_g1_i1|m.46632|TR18625|c0_g1_i1|m.28933|TR9989|c0_g1_i1|m.10978|TR20415|c0_g3_i1|m.38455|TR14886|c0_g1_i1|m.19202|TR6479|c0_g1_i1|m.6600|TR3156|c0_g1_i1|m.3173|TR19245|c1_g1_i1|m.31570|TR17287|c0_g1_i1|m.24751|TR20415|c0_g4_i1|m.38456|TR28314|c0_g1_i1|m.45804|TR5327|c0_g2_i1|m.5319|TR16755|c0_g1_i1|m.23468|TR12676|…	http://amigo.geneontology.org/cgi-bin/amigo/term_details?term=GO:0015931
cellular response to carbohydrate stimulus	Gene Ontology	GO:0071322	12	115	0.104348	0.0272576	TR15751|c0_g3_i1|m.21081|TR20216|c0_g1_i1|m.36853|TR30380|c0_g1_i1|m.47266|TR14886|c0_g1_i1|m.19202|TR3453|c0_g1_i1|m.3628|TR12960|c0_g1_i1|m.15669|TR15982|c0_g1_i1|m.21667|TR28314|c0_g1_i1|m.45804|TR16488|c0_g1_i1|m.22795|TR15734|c0_g1_i1|m.21044|TR14970|c0_g1_i1|m.19360|TR4151|c0_g1_i1|m.4279	http://amigo.geneontology.org/cgi-bin/amigo/term_details?term=GO:0071322
regionalization	Gene Ontology	GO:0003002	25	240	0.104167	0.00216381	TR30953|c0_g1_i1|m.47557|TR17940|c0_g1_i1|m.26600|TR7009|c0_g2_i1|m.7380|TR18355|c0_g1_i1|m.27915|TR15100|c0_g2_i1|m.19702|TR17952|c0_g2_i1|m.26621|TR12883|c0_g1_i1|m.15516|TR4151|c0_g1_i1|m.4279|TR20512|c1_g1_i1|m.39469|TR13037|c0_g1_i2|m.15812|TR20505|c0_g1_i1|m.39375|TR10713|c0_g2_i1|m.12055|TR15705|c1_g1_i1|m.20976|TR13037|c0_g2_i1|m.15810|TR10020|c0_g1_i1|m.11021|TR2625|c0_g1_i1|m.2453|TR164…	http://amigo.geneontology.org/cgi-bin/amigo/term_details?term=GO:0003002
tetrapyrrole binding	Gene Ontology	GO:0046906	25	241	0.103734	0.00227595	TR3086|c0_g1_i1|m.3081|TR22001|c0_g1_i1|m.42265|TR968|c0_g1_i1|m.1063|TR18786|c0_g3_i2|m.29542|TR15316|c0_g2_i1|m.20146|TR19057|c0_g1_i1|m.30790|TR18724|c0_g1_i1|m.29316|TR3086|c0_g2_i1|m.3083|TR23394|c0_g1_i1|m.43292|TR16627|c0_g1_i1|m.23123|TR20235|c0_g1_i1|m.36966|TR29479|c0_g1_i1|m.46700|TR20876|c0_g1_i1|m.41237|TR15542|c0_g1_i2|m.20668|TR11721|c0_g1_i1|m.13467|TR19933|c0_g1_i1|m.35132|TR1575…	http://amigo.geneontology.org/cgi-bin/amigo/term_details?term=GO:0046906
negative regulation of nitrogen compound metabolic process	Gene Ontology	GO:0051172	42	405	0.103704	0.000100765	TR15026|c0_g1_i1|m.19509|TR30953|c0_g1_i1|m.47557|TR12583|c0_g1_i1|m.14978|TR1967|c0_g1_i1|m.1814|TR7009|c0_g2_i1|m.7380|TR16669|c0_g1_i1|m.23235|TR17952|c0_g2_i1|m.26621|TR7123|c0_g1_i1|m.7632|TR14051|c0_g1_i1|m.17617|TR11776|c0_g1_i3|m.13562|TR11506|c0_g1_i1|m.13188|TR13265|c0_g2_i1|m.16183|TR7676|c0_g2_i1|m.8319|TR12489|c0_g1_i1|m.14806|TR12058|c0_g1_i1|m.14068|TR3086|c0_g2_i1|m.3083|TR15570|c…	http://amigo.geneontology.org/cgi-bin/amigo/term_details?term=GO:0051172
negative regulation of cellular biosynthetic process	Gene Ontology	GO:0031327	43	417	0.103118	9.44e-05	TR15026|c0_g1_i1|m.19509|TR30953|c0_g1_i1|m.47557|TR12583|c0_g1_i1|m.14978|TR1967|c0_g1_i1|m.1814|TR7009|c0_g2_i1|m.7380|TR16669|c0_g1_i1|m.23235|TR17952|c0_g2_i1|m.26621|TR7123|c0_g1_i1|m.7632|TR14051|c0_g1_i1|m.17617|TR11776|c0_g1_i3|m.13562|TR11506|c0_g1_i1|m.13188|TR13265|c0_g2_i1|m.16183|TR7676|c0_g2_i1|m.8319|TR12489|c0_g1_i1|m.14806|TR12058|c0_g1_i1|m.14068|TR3086|c0_g2_i1|m.3083|TR15570|c…	http://amigo.geneontology.org/cgi-bin/amigo/term_details?term=GO:0031327
mitotic cell cycle process	Gene Ontology	GO:1903047	32	312	0.102564	0.000737817	TR4160|c0_g1_i1|m.4294|TR27320|c0_g1_i1|m.44858|TR19260|c0_g1_i1|m.31650|TR15050|c0_g1_i1|m.19570|TR13628|c0_g1_i1|m.16771|TR5056|c0_g2_i1|m.5070|TR13192|c0_g2_i1|m.16040|TR19468|c0_g1_i1|m.32561|TR21042|c0_g1_i1|m.41383|TR12489|c0_g1_i1|m.14806|TR15026|c0_g1_i1|m.19509|TR19649|c1_g1_i1|m.33520|TR18552|c0_g1_i1|m.28677|TR14767|c0_g1_i1|m.18970|TR27894|c0_g1_i1|m.45434|TR4775|c0_g2_i1|m.4828|TR125…	http://amigo.geneontology.org/cgi-bin/amigo/term_details?term=GO:1903047
negative regulation of biosynthetic process	Gene Ontology	GO:0009890	43	421	0.102138	0.000114377	TR15026|c0_g1_i1|m.19509|TR30953|c0_g1_i1|m.47557|TR12583|c0_g1_i1|m.14978|TR1967|c0_g1_i1|m.1814|TR7009|c0_g2_i1|m.7380|TR16669|c0_g1_i1|m.23235|TR17952|c0_g2_i1|m.26621|TR7123|c0_g1_i1|m.7632|TR14051|c0_g1_i1|m.17617|TR11776|c0_g1_i3|m.13562|TR11506|c0_g1_i1|m.13188|TR13265|c0_g2_i1|m.16183|TR7676|c0_g2_i1|m.8319|TR12489|c0_g1_i1|m.14806|TR12058|c0_g1_i1|m.14068|TR3086|c0_g2_i1|m.3083|TR15570|c…	http://amigo.geneontology.org/cgi-bin/amigo/term_details?term=GO:0009890
positive regulation of flavonoid biosynthetic process	Gene Ontology	GO:0009963	10	98	0.102041	0.0464849	TR8789|c0_g2_i1|m.9846|TR18848|c1_g1_i1|m.29810|TR14848|c0_g1_i1|m.19123|TR3053|c0_g2_i1|m.3033|TR20403|c0_g1_i1|m.38260|TR259|c0_g1_i1|m.290|TR19946|c1_g1_i1|m.35186|TR19828|c0_g2_i1|m.34518|TR19946|c1_g4_i1|m.35205|TR20373|c1_g2_i1|m.38058	http://amigo.geneontology.org/cgi-bin/amigo/term_details?term=GO:0009963
cellulose metabolic process	Gene Ontology	GO:0030243	16	157	0.101911	0.0146482	TR12229|c0_g1_i1|m.14349|TR13037|c0_g2_i1|m.15810|TR16529|c0_g1_i1|m.22910|TR18029|c0_g1_i1|m.26841|TR19260|c0_g1_i1|m.31650|TR29086|c0_g1_i1|m.46408|TR13037|c0_g1_i2|m.15812|TR8243|c0_g1_i1|m.9292|TR13282|c0_g1_i1|m.16205|TR20663|c0_g1_i1|m.40675|TR20361|c1_g1_i1|m.37951|TR21165|c0_g1_i1|m.41507|TR18481|c1_g1_i1|m.28398|TR4775|c0_g2_i1|m.4828|TR16391|c0_g1_i1|m.22571|TR1366|c0_g1_i1|m.1391	http://amigo.geneontology.org/cgi-bin/amigo/term_details?term=GO:0030243
regulation of flavonoid biosynthetic process	Gene Ontology	GO:0009962	12	118	0.101695	0.0318955	TR8789|c0_g2_i1|m.9846|TR18848|c1_g1_i1|m.29810|TR14848|c0_g1_i1|m.19123|TR20696|c3_g2_i1|m.40881|TR3053|c0_g2_i1|m.3033|TR20403|c0_g1_i1|m.38260|TR259|c0_g1_i1|m.290|TR20696|c3_g6_i2|m.40907|TR19946|c1_g1_i1|m.35186|TR19828|c0_g2_i1|m.34518|TR19946|c1_g4_i1|m.35205|TR20373|c1_g2_i1|m.38058	http://amigo.geneontology.org/cgi-bin/amigo/term_details?term=GO:0009962
response to UV-B	Gene Ontology	GO:0010224	10	99	0.10101	0.0489645	TR20506|c1_g1_i1|m.39389|TR20177|c0_g1_i1|m.36595|TR20696|c3_g6_i2|m.40907|TR20696|c3_g2_i1|m.40881|TR20534|c0_g2_i1|m.39674|TR12027|c0_g3_i1|m.14020|TR18544|c1_g2_i1|m.28658|TR20235|c0_g1_i1|m.36966|TR15613|c0_g1_i1|m.20805|TR14340|c0_g1_i1|m.18192	http://amigo.geneontology.org/cgi-bin/amigo/term_details?term=GO:0010224
Cul4-RING E3 ubiquitin ligase complex	Gene Ontology	GO:0080008	11	109	0.100917	0.0404819	TR27484|c0_g1_i1|m.45019|TR4160|c0_g1_i1|m.4294|TR279|c0_g2_i1|m.313|TR3230|c0_g2_i1|m.3292|TR3156|c0_g1_i1|m.3173|TR28314|c0_g1_i1|m.45804|TR5327|c0_g2_i1|m.5319|TR15272|c0_g1_i1|m.20055|TR556|c0_g2_i1|m.632|TR15734|c0_g1_i1|m.21044|TR14560|c0_g1_i1|m.18619	http://amigo.geneontology.org/cgi-bin/amigo/term_details?term=GO:0080008
determination of bilateral symmetry	Gene Ontology	GO:0009855	11	109	0.100917	0.0404819	TR13037|c0_g2_i1|m.15810|TR19649|c1_g1_i1|m.33520|TR18824|c0_g1_i1|m.29698|TR19260|c0_g1_i1|m.31650|TR18355|c0_g1_i1|m.27915|TR13037|c0_g1_i2|m.15812|TR2625|c0_g1_i1|m.2453|TR17952|c0_g2_i1|m.26621|TR20505|c0_g1_i1|m.39375|TR17940|c0_g1_i1|m.26600|TR28314|c0_g1_i1|m.45804	http://amigo.geneontology.org/cgi-bin/amigo/term_details?term=GO:0009855
cullin-RING ubiquitin ligase complex	Gene Ontology	GO:0031461	16	159	0.100629	0.0161777	TR27484|c0_g1_i1|m.45019|TR4160|c0_g1_i1|m.4294|TR556|c0_g2_i1|m.632|TR279|c0_g2_i1|m.313|TR3230|c0_g2_i1|m.3292|TR6348|c0_g2_i1|m.6373|TR5440|c0_g1_i1|m.5413|TR3156|c0_g1_i1|m.3173|TR14767|c0_g1_i1|m.18970|TR28314|c0_g1_i1|m.45804|TR5327|c0_g2_i1|m.5319|TR15272|c0_g1_i1|m.20055|TR5521|c0_g2_i1|m.5472|TR15734|c0_g1_i1|m.21044|TR14560|c0_g1_i1|m.18619|TR19496|c0_g1_i1|m.32679	http://amigo.geneontology.org/cgi-bin/amigo/term_details?term=GO:0031461
pattern specification process	Gene Ontology	GO:0007389	34	338	0.100592	0.000703747	TR30953|c0_g1_i1|m.47557|TR28903|c0_g1_i1|m.46271|TR19260|c0_g1_i1|m.31650|TR7083|c0_g1_i1|m.7545|TR14680|c0_g1_i1|m.18820|TR7009|c0_g2_i1|m.7380|TR18355|c0_g1_i1|m.27915|TR15100|c0_g2_i1|m.19702|TR17952|c0_g2_i1|m.26621|TR12883|c0_g1_i1|m.15516|TR4151|c0_g1_i1|m.4279|TR11922|c0_g1_i1|m.13809|TR19649|c1_g1_i1|m.33520|TR13037|c0_g1_i2|m.15812|TR20505|c0_g1_i1|m.39375|TR17940|c0_g1_i1|m.26600|TR107…	http://amigo.geneontology.org/cgi-bin/amigo/term_details?term=GO:0007389
regulation of flower development	Gene Ontology	GO:0009909	32	320	0.1	0.00107913	TR15026|c0_g1_i1|m.19509|TR16669|c0_g1_i1|m.23235|TR9689|c0_g1_i1|m.10591|TR15982|c0_g1_i1|m.21667|TR4151|c0_g1_i1|m.4279|TR13265|c0_g2_i1|m.16183|TR12489|c0_g1_i1|m.14806|TR19649|c1_g1_i1|m.33520|TR7306|c0_g1_i1|m.7921|TR14886|c0_g1_i1|m.19202|TR17287|c0_g1_i1|m.24751|TR27894|c0_g1_i1|m.45434|TR2977|c0_g1_i1|m.2893|TR12571|c0_g1_i1|m.14965|TR30380|c0_g1_i1|m.47266|TR279|c0_g2_i1|m.313|TR12310|c0…	http://amigo.geneontology.org/cgi-bin/amigo/term_details?term=GO:0009909
production of siRNA involved in RNA interference	Gene Ontology	GO:0030422	12	120	0.1	0.0352852	TR16813|c1_g1_i1|m.23623|TR11506|c0_g1_i1|m.13188|TR12583|c0_g1_i1|m.14978|TR30380|c0_g1_i1|m.47266|TR7952|c0_g1_i1|m.8811|TR19649|c1_g1_i1|m.33520|TR3156|c0_g1_i1|m.3173|TR13674|c0_g1_i1|m.16839|TR18824|c0_g1_i1|m.29698|TR16488|c0_g1_i1|m.22795|TR13192|c0_g2_i1|m.16040|TR11108|c0_g1_i1|m.12578	http://amigo.geneontology.org/cgi-bin/amigo/term_details?term=GO:0030422
specification of symmetry	Gene Ontology	GO:0009799	11	110	0.1	0.0425819	TR13037|c0_g2_i1|m.15810|TR19649|c1_g1_i1|m.33520|TR18824|c0_g1_i1|m.29698|TR19260|c0_g1_i1|m.31650|TR18355|c0_g1_i1|m.27915|TR13037|c0_g1_i2|m.15812|TR2625|c0_g1_i1|m.2453|TR17952|c0_g2_i1|m.26621|TR20505|c0_g1_i1|m.39375|TR17940|c0_g1_i1|m.26600|TR28314|c0_g1_i1|m.45804	http://amigo.geneontology.org/cgi-bin/amigo/term_details?term=GO:0009799
plant epidermis morphogenesis	Gene Ontology	GO:0090626	27	271	0.099631	0.00262808	TR1091|c0_g1_i1|m.1169|TR19260|c0_g1_i1|m.31650|TR21391|c0_g1_i1|m.41720|TR888|c0_g1_i1|m.982|TR20226|c1_g1_i1|m.36913|TR13545|c0_g1_i1|m.16651|TR20407|c0_g1_i1|m.38314|TR6458|c0_g1_i1|m.6566|TR12489|c0_g1_i1|m.14806|TR3375|c0_g1_i1|m.3515|TR20613|c0_g1_i1|m.40319|TR19416|c0_g1_i1|m.32342|TR20613|c0_g2_i1|m.40324|TR19934|c0_g1_i1|m.35139|TR16488|c0_g1_i1|m.22795|TR17801|c0_g1_i1|m.26210|TR7225|c0…	http://amigo.geneontology.org/cgi-bin/amigo/term_details?term=GO:0090626
regulation of translation	Gene Ontology	GO:0006417	15	151	0.0993377	0.0213517	TR11936|c0_g1_i1|m.13840|TR11905|c0_g1_i1|m.13794|TR12121|c0_g1_i1|m.14162|TR19649|c1_g1_i1|m.33520|TR18824|c0_g1_i1|m.29698|TR22164|c0_g1_i1|m.42412|TR12023|c0_g1_i1|m.14013|TR27268|c0_g1_i1|m.44790|TR9459|c0_g2_i1|m.10387|TR2323|c0_g1_i1|m.2077|TR2768|c0_g1_i1|m.2615|TR7459|c0_g1_i1|m.8109|TR1451|c0_g1_i1|m.1473|TR18995|c0_g1_i1|m.30481|TR16436|c0_g1_i1|m.22687	http://amigo.geneontology.org/cgi-bin/amigo/term_details?term=GO:0006417
negative regulation of cellular macromolecule biosynthetic process	Gene Ontology	GO:2000113	40	404	0.0990099	0.000342357	TR15026|c0_g1_i1|m.19509|TR30953|c0_g1_i1|m.47557|TR12583|c0_g1_i1|m.14978|TR1967|c0_g1_i1|m.1814|TR7009|c0_g2_i1|m.7380|TR16669|c0_g1_i1|m.23235|TR17952|c0_g2_i1|m.26621|TR7123|c0_g1_i1|m.7632|TR14051|c0_g1_i1|m.17617|TR11776|c0_g1_i3|m.13562|TR11506|c0_g1_i1|m.13188|TR13265|c0_g2_i1|m.16183|TR7676|c0_g2_i1|m.8319|TR12489|c0_g1_i1|m.14806|TR12058|c0_g1_i1|m.14068|TR15570|c0_g1_i1|m.20720|TR18507…	http://amigo.geneontology.org/cgi-bin/amigo/term_details?term=GO:2000113
negative regulation of macromolecule biosynthetic process	Gene Ontology	GO:0010558	40	405	0.0987654	0.000358088	TR15026|c0_g1_i1|m.19509|TR30953|c0_g1_i1|m.47557|TR12583|c0_g1_i1|m.14978|TR1967|c0_g1_i1|m.1814|TR7009|c0_g2_i1|m.7380|TR16669|c0_g1_i1|m.23235|TR17952|c0_g2_i1|m.26621|TR7123|c0_g1_i1|m.7632|TR14051|c0_g1_i1|m.17617|TR11776|c0_g1_i3|m.13562|TR11506|c0_g1_i1|m.13188|TR13265|c0_g2_i1|m.16183|TR7676|c0_g2_i1|m.8319|TR12489|c0_g1_i1|m.14806|TR12058|c0_g1_i1|m.14068|TR15570|c0_g1_i1|m.20720|TR18507…	http://amigo.geneontology.org/cgi-bin/amigo/term_details?term=GO:0010558
beta-glucan metabolic process	Gene Ontology	GO:0051273	16	162	0.0987654	0.0186993	TR12229|c0_g1_i1|m.14349|TR13037|c0_g2_i1|m.15810|TR16529|c0_g1_i1|m.22910|TR18029|c0_g1_i1|m.26841|TR19260|c0_g1_i1|m.31650|TR29086|c0_g1_i1|m.46408|TR13037|c0_g1_i2|m.15812|TR8243|c0_g1_i1|m.9292|TR13282|c0_g1_i1|m.16205|TR20663|c0_g1_i1|m.40675|TR20361|c1_g1_i1|m.37951|TR21165|c0_g1_i1|m.41507|TR18481|c1_g1_i1|m.28398|TR4775|c0_g2_i1|m.4828|TR16391|c0_g1_i1|m.22571|TR1366|c0_g1_i1|m.1391	http://amigo.geneontology.org/cgi-bin/amigo/term_details?term=GO:0051273
gluconeogenesis	Gene Ontology	GO:0006094	15	152	0.0986842	0.0224004	TR11238|c0_g1_i1|m.12798|TR11707|c0_g2_i1|m.13455|TR14325|c0_g1_i1|m.18163|TR3789|c0_g1_i1|m.3906|TR16380|c0_g1_i1|m.22530|TR20415|c0_g3_i1|m.38455|TR19259|c3_g1_i1|m.31642|TR18583|c0_g2_i1|m.28799|TR20415|c0_g4_i1|m.38456|TR20523|c0_g1_i1|m.39567|TR21978|c0_g1_i1|m.42240|TR21112|c0_g1_i1|m.41457|TR10878|c0_g2_i1|m.12259|TR3789|c0_g2_i1|m.3907|TR17458|c0_g1_i1|m.25227	http://amigo.geneontology.org/cgi-bin/amigo/term_details?term=GO:0006094
chromatin silencing	Gene Ontology	GO:0006342	21	214	0.0981308	0.00847581	TR15026|c0_g1_i1|m.19509|TR11707|c0_g2_i1|m.13455|TR11506|c0_g1_i1|m.13188|TR13265|c0_g2_i1|m.16183|TR12489|c0_g1_i1|m.14806|TR12583|c0_g1_i1|m.14978|TR12058|c0_g1_i1|m.14068|TR18824|c0_g1_i1|m.29698|TR19649|c1_g1_i1|m.33520|TR17940|c0_g1_i1|m.26600|TR8398|c0_g1_i1|m.9524|TR16669|c0_g1_i1|m.23235|TR15570|c0_g1_i1|m.20720|TR13674|c0_g1_i1|m.16839|TR19993|c0_g1_i1|m.35486|TR17952|c0_g2_i1|m.26621|T…	http://amigo.geneontology.org/cgi-bin/amigo/term_details?term=GO:0006342
jasmonic acid metabolic process	Gene Ontology	GO:0009694	15	153	0.0980392	0.0234874	TR11238|c0_g1_i1|m.12798|TR14848|c0_g1_i1|m.19123|TR20643|c0_g1_i1|m.40560|TR18534|c0_g1_i1|m.28624|TR15542|c0_g1_i2|m.20668|TR4833|c0_g1_i1|m.4887|TR14127|c0_g2_i1|m.17785|TR17008|c0_g1_i1|m.24053|TR18653|c2_g1_i3|m.29036|TR12697|c0_g1_i1|m.15174|TR18643|c0_g1_i1|m.29007|TR18562|c1_g1_i1|m.28691|TR12407|c0_g1_i1|m.14661|TR16091|c0_g1_i1|m.21920|TR19324|c0_g1_i1|m.31898	http://amigo.geneontology.org/cgi-bin/amigo/term_details?term=GO:0009694
maltose metabolic process	Gene Ontology	GO:0000023	14	143	0.0979021	0.0281873	TR5334|c0_g1_i1|m.5326|TR16439|c0_g1_i1|m.22694|TR19649|c1_g1_i1|m.33520|TR7382|c0_g1_i1|m.8028|TR27874|c0_g1_i1|m.45413|TR8058|c0_g1_i1|m.9017|TR299|c0_g1_i1|m.339|TR12947|c0_g1_i1|m.15621|TR19324|c0_g1_i1|m.31898|TR7040|c0_g1_i2|m.7435|TR14123|c0_g2_i1|m.17778|TR6582|c0_g2_i1|m.6776|TR19008|c0_g2_i1|m.30554|TR15562|c0_g1_i1|m.20701	http://amigo.geneontology.org/cgi-bin/amigo/term_details?term=GO:0000023
cell division	Gene Ontology	GO:0051301	44	451	0.097561	0.00024144	TR4160|c0_g1_i1|m.4294|TR27320|c0_g1_i1|m.44858|TR19260|c0_g1_i1|m.31650|TR7083|c0_g1_i1|m.7545|TR13628|c0_g1_i1|m.16771|TR13545|c0_g1_i1|m.16651|TR21165|c0_g1_i1|m.41507|TR13988|c0_g1_i1|m.17463|TR13192|c0_g2_i1|m.16040|TR19674|c0_g1_i1|m.33663|TR19468|c0_g1_i1|m.32561|TR18484|c0_g3_i1|m.28414|TR21042|c0_g1_i1|m.41383|TR12489|c0_g1_i1|m.14806|TR15026|c0_g1_i1|m.19509|TR19649|c1_g1_i1|m.33520|TR1…	http://amigo.geneontology.org/cgi-bin/amigo/term_details?term=GO:0051301
response to karrikin	Gene Ontology	GO:0080167	12	123	0.097561	0.0408367	TR20643|c0_g1_i1|m.40560|TR19838|c0_g1_i1|m.34569|TR20328|c4_g1_i2|m.37637|TR18578|c0_g1_i1|m.28768|TR12609|c0_g1_i1|m.15023|TR19245|c1_g1_i1|m.31570|TR12027|c0_g3_i1|m.14020|TR11086|c0_g1_i1|m.12546|TR18534|c0_g1_i1|m.28624|TR19828|c0_g2_i1|m.34518|TR5584|c0_g1_i1|m.5536|TR19502|c0_g1_i1|m.32718	http://amigo.geneontology.org/cgi-bin/amigo/term_details?term=GO:0080167
negative regulation of nucleobase-containing compound metabolic process	Gene Ontology	GO:0045934	39	400	0.0975	0.00052722	TR15026|c0_g1_i1|m.19509|TR30953|c0_g1_i1|m.47557|TR12583|c0_g1_i1|m.14978|TR1967|c0_g1_i1|m.1814|TR7009|c0_g2_i1|m.7380|TR16669|c0_g1_i1|m.23235|TR17952|c0_g2_i1|m.26621|TR7123|c0_g1_i1|m.7632|TR14051|c0_g1_i1|m.17617|TR11776|c0_g1_i3|m.13562|TR11506|c0_g1_i1|m.13188|TR13265|c0_g2_i1|m.16183|TR7676|c0_g2_i1|m.8319|TR12489|c0_g1_i1|m.14806|TR12058|c0_g1_i1|m.14068|TR15570|c0_g1_i1|m.20720|TR18507…	http://amigo.geneontology.org/cgi-bin/amigo/term_details?term=GO:0045934
flavonoid biosynthetic process	Gene Ontology	GO:0009813	30	308	0.0974026	0.00217152	TR18848|c1_g1_i1|m.29810|TR19343|c1_g1_i1|m.31974|TR6530|c0_g1_i1|m.6692|TR3053|c0_g2_i1|m.3033|TR20534|c0_g2_i1|m.39674|TR20177|c0_g1_i1|m.36595|TR17293|c0_g1_i1|m.24763|TR20403|c0_g1_i1|m.38260|TR20696|c3_g6_i2|m.40907|TR20534|c0_g1_i1|m.39665|TR20347|c0_g1_i1|m.37794|TR20125|c0_g3_i1|m.36299|TR19828|c0_g2_i1|m.34518|TR20544|c2_g2_i1|m.39708|TR8789|c0_g2_i1|m.9846|TR20421|c0_g1_i1|m.38489|TR199…	http://amigo.geneontology.org/cgi-bin/amigo/term_details?term=GO:0009813
RNA interference	Gene Ontology	GO:0016246	15	154	0.0974026	0.0246133	TR16813|c1_g1_i1|m.23623|TR11506|c0_g1_i1|m.13188|TR12583|c0_g1_i1|m.14978|TR30380|c0_g1_i1|m.47266|TR7952|c0_g1_i1|m.8811|TR19649|c1_g1_i1|m.33520|TR8398|c0_g1_i1|m.9524|TR3156|c0_g1_i1|m.3173|TR13674|c0_g1_i1|m.16839|TR16488|c0_g1_i1|m.22795|TR18824|c0_g1_i1|m.29698|TR15347|c0_g2_i1|m.20261|TR13192|c0_g2_i1|m.16040|TR17940|c0_g1_i1|m.26600|TR11108|c0_g1_i1|m.12578	http://amigo.geneontology.org/cgi-bin/amigo/term_details?term=GO:0016246
seed maturation	Gene Ontology	GO:0010431	18	185	0.0972973	0.015042	TR15751|c0_g3_i1|m.21081|TR16529|c0_g1_i1|m.22910|TR20216|c0_g1_i1|m.36853|TR30380|c0_g1_i1|m.47266|TR16542|c0_g1_i1|m.22938|TR19150|c0_g2_i1|m.31189|TR14886|c0_g1_i1|m.19202|TR16542|c0_g3_i1|m.22950|TR14129|c0_g1_i1|m.17787|TR3453|c0_g1_i1|m.3628|TR15982|c0_g1_i1|m.21667|TR28314|c0_g1_i1|m.45804|TR15734|c0_g1_i1|m.21044|TR16488|c0_g1_i1|m.22795|TR6455|c0_g3_i1|m.6559|TR12609|c0_g1_i1|m.15023|TR1…	http://amigo.geneontology.org/cgi-bin/amigo/term_details?term=GO:0010431
negative regulation of gene expression, epigenetic	Gene Ontology	GO:0045814	21	216	0.0972222	0.00928424	TR15026|c0_g1_i1|m.19509|TR11707|c0_g2_i1|m.13455|TR11506|c0_g1_i1|m.13188|TR13265|c0_g2_i1|m.16183|TR12489|c0_g1_i1|m.14806|TR12583|c0_g1_i1|m.14978|TR12058|c0_g1_i1|m.14068|TR18824|c0_g1_i1|m.29698|TR19649|c1_g1_i1|m.33520|TR17940|c0_g1_i1|m.26600|TR8398|c0_g1_i1|m.9524|TR16669|c0_g1_i1|m.23235|TR15570|c0_g1_i1|m.20720|TR13674|c0_g1_i1|m.16839|TR19993|c0_g1_i1|m.35486|TR17952|c0_g2_i1|m.26621|T…	http://amigo.geneontology.org/cgi-bin/amigo/term_details?term=GO:0045814
floral whorl development	Gene Ontology	GO:0048438	46	475	0.0968421	0.000206685	TR15026|c0_g1_i1|m.19509|TR18377|c1_g1_i1|m.27983|TR7924|c0_g1_i1|m.8755|TR1091|c0_g1_i1|m.1169|TR19260|c0_g1_i1|m.31650|TR7083|c0_g1_i1|m.7545|TR14680|c0_g1_i1|m.18820|TR20538|c0_g1_i1|m.39690|TR5112|c0_g2_i1|m.5128|TR20328|c4_g2_i1|m.37643|TR18440|c2_g1_i1|m.28262|TR20328|c4_g1_i2|m.37637|TR13037|c0_g1_i2|m.15812|TR14886|c0_g1_i1|m.19202|TR15124|c0_g1_i1|m.19757|TR14767|c0_g1_i1|m.18970|TR17939…	http://amigo.geneontology.org/cgi-bin/amigo/term_details?term=GO:0048438
hexose biosynthetic process	Gene Ontology	GO:0019319	15	155	0.0967742	0.0257791	TR11238|c0_g1_i1|m.12798|TR11707|c0_g2_i1|m.13455|TR14325|c0_g1_i1|m.18163|TR3789|c0_g1_i1|m.3906|TR16380|c0_g1_i1|m.22530|TR20415|c0_g3_i1|m.38455|TR19259|c3_g1_i1|m.31642|TR18583|c0_g2_i1|m.28799|TR20415|c0_g4_i1|m.38456|TR20523|c0_g1_i1|m.39567|TR21978|c0_g1_i1|m.42240|TR21112|c0_g1_i1|m.41457|TR10878|c0_g2_i1|m.12259|TR3789|c0_g2_i1|m.3907|TR17458|c0_g1_i1|m.25227	http://amigo.geneontology.org/cgi-bin/amigo/term_details?term=GO:0019319
dsRNA fragmentation	Gene Ontology	GO:0031050	12	124	0.0967742	0.0428155	TR16813|c1_g1_i1|m.23623|TR11506|c0_g1_i1|m.13188|TR12583|c0_g1_i1|m.14978|TR30380|c0_g1_i1|m.47266|TR7952|c0_g1_i1|m.8811|TR19649|c1_g1_i1|m.33520|TR3156|c0_g1_i1|m.3173|TR13674|c0_g1_i1|m.16839|TR18824|c0_g1_i1|m.29698|TR16488|c0_g1_i1|m.22795|TR13192|c0_g2_i1|m.16040|TR11108|c0_g1_i1|m.12578	http://amigo.geneontology.org/cgi-bin/amigo/term_details?term=GO:0031050
cellular response to dsRNA	Gene Ontology	GO:0071359	12	124	0.0967742	0.0428155	TR16813|c1_g1_i1|m.23623|TR11506|c0_g1_i1|m.13188|TR12583|c0_g1_i1|m.14978|TR30380|c0_g1_i1|m.47266|TR7952|c0_g1_i1|m.8811|TR19649|c1_g1_i1|m.33520|TR3156|c0_g1_i1|m.3173|TR13674|c0_g1_i1|m.16839|TR18824|c0_g1_i1|m.29698|TR16488|c0_g1_i1|m.22795|TR13192|c0_g2_i1|m.16040|TR11108|c0_g1_i1|m.12578	http://amigo.geneontology.org/cgi-bin/amigo/term_details?term=GO:0071359
response to dsRNA	Gene Ontology	GO:0043331	12	124	0.0967742	0.0428155	TR16813|c1_g1_i1|m.23623|TR11506|c0_g1_i1|m.13188|TR12583|c0_g1_i1|m.14978|TR30380|c0_g1_i1|m.47266|TR7952|c0_g1_i1|m.8811|TR19649|c1_g1_i1|m.33520|TR3156|c0_g1_i1|m.3173|TR13674|c0_g1_i1|m.16839|TR18824|c0_g1_i1|m.29698|TR16488|c0_g1_i1|m.22795|TR13192|c0_g2_i1|m.16040|TR11108|c0_g1_i1|m.12578	http://amigo.geneontology.org/cgi-bin/amigo/term_details?term=GO:0043331
production of small RNA involved in gene silencing by RNA	Gene Ontology	GO:0070918	12	124	0.0967742	0.0428155	TR16813|c1_g1_i1|m.23623|TR11506|c0_g1_i1|m.13188|TR12583|c0_g1_i1|m.14978|TR30380|c0_g1_i1|m.47266|TR7952|c0_g1_i1|m.8811|TR19649|c1_g1_i1|m.33520|TR3156|c0_g1_i1|m.3173|TR13674|c0_g1_i1|m.16839|TR18824|c0_g1_i1|m.29698|TR16488|c0_g1_i1|m.22795|TR13192|c0_g2_i1|m.16040|TR11108|c0_g1_i1|m.12578	http://amigo.geneontology.org/cgi-bin/amigo/term_details?term=GO:0070918
negative regulation of transcription, DNA-templated	Gene Ontology	GO:0045892	37	384	0.0963542	0.000873511	TR15026|c0_g1_i1|m.19509|TR30953|c0_g1_i1|m.47557|TR12583|c0_g1_i1|m.14978|TR1967|c0_g1_i1|m.1814|TR7009|c0_g2_i1|m.7380|TR16669|c0_g1_i1|m.23235|TR17952|c0_g2_i1|m.26621|TR7123|c0_g1_i1|m.7632|TR14051|c0_g1_i1|m.17617|TR11776|c0_g1_i3|m.13562|TR11506|c0_g1_i1|m.13188|TR13265|c0_g2_i1|m.16183|TR12489|c0_g1_i1|m.14806|TR12058|c0_g1_i1|m.14068|TR15570|c0_g1_i1|m.20720|TR27894|c0_g1_i1|m.45434|TR179…	http://amigo.geneontology.org/cgi-bin/amigo/term_details?term=GO:0045892
negative regulation of RNA biosynthetic process	Gene Ontology	GO:1902679	37	385	0.0961039	0.000911649	TR15026|c0_g1_i1|m.19509|TR30953|c0_g1_i1|m.47557|TR12583|c0_g1_i1|m.14978|TR1967|c0_g1_i1|m.1814|TR7009|c0_g2_i1|m.7380|TR16669|c0_g1_i1|m.23235|TR17952|c0_g2_i1|m.26621|TR7123|c0_g1_i1|m.7632|TR14051|c0_g1_i1|m.17617|TR11776|c0_g1_i3|m.13562|TR11506|c0_g1_i1|m.13188|TR13265|c0_g2_i1|m.16183|TR12489|c0_g1_i1|m.14806|TR12058|c0_g1_i1|m.14068|TR15570|c0_g1_i1|m.20720|TR27894|c0_g1_i1|m.45434|TR179…	http://amigo.geneontology.org/cgi-bin/amigo/term_details?term=GO:1902679
negative regulation of nucleic acid-templated transcription	Gene Ontology	GO:1903507	37	385	0.0961039	0.000911649	TR15026|c0_g1_i1|m.19509|TR30953|c0_g1_i1|m.47557|TR12583|c0_g1_i1|m.14978|TR1967|c0_g1_i1|m.1814|TR7009|c0_g2_i1|m.7380|TR16669|c0_g1_i1|m.23235|TR17952|c0_g2_i1|m.26621|TR7123|c0_g1_i1|m.7632|TR14051|c0_g1_i1|m.17617|TR11776|c0_g1_i3|m.13562|TR11506|c0_g1_i1|m.13188|TR13265|c0_g2_i1|m.16183|TR12489|c0_g1_i1|m.14806|TR12058|c0_g1_i1|m.14068|TR15570|c0_g1_i1|m.20720|TR27894|c0_g1_i1|m.45434|TR179…	http://amigo.geneontology.org/cgi-bin/amigo/term_details?term=GO:1903507
flavonoid metabolic process	Gene Ontology	GO:0009812	32	333	0.0960961	0.00192841	TR18848|c1_g1_i1|m.29810|TR19343|c1_g1_i1|m.31974|TR6530|c0_g1_i1|m.6692|TR3053|c0_g2_i1|m.3033|TR20534|c0_g2_i1|m.39674|TR20177|c0_g1_i1|m.36595|TR17293|c0_g1_i1|m.24763|TR20403|c0_g1_i1|m.38260|TR20696|c3_g6_i2|m.40907|TR20534|c0_g1_i1|m.39665|TR20347|c0_g1_i1|m.37794|TR20125|c0_g3_i1|m.36299|TR19828|c0_g2_i1|m.34518|TR20544|c2_g2_i1|m.39708|TR8789|c0_g2_i1|m.9846|TR20421|c0_g1_i1|m.38489|TR199…	http://amigo.geneontology.org/cgi-bin/amigo/term_details?term=GO:0009812
nuclear transport	Gene Ontology	GO:0051169	19	198	0.0959596	0.0144247	TR11238|c0_g1_i1|m.12798|TR15343|c0_g1_i1|m.20251|TR7743|c0_g1_i1|m.8444|TR13740|c0_g1_i1|m.16961|TR20040|c0_g1_i1|m.35748|TR17417|c0_g1_i1|m.25109|TR20907|c0_g1_i1|m.41257|TR14886|c0_g1_i1|m.19202|TR3086|c0_g2_i1|m.3083|TR20663|c0_g1_i1|m.40675|TR11514|c0_g1_i1|m.13200|TR17287|c0_g1_i1|m.24751|TR20415|c0_g4_i1|m.38456|TR28314|c0_g1_i1|m.45804|TR5327|c0_g2_i1|m.5319|TR20415|c0_g3_i1|m.38455|TR308…	http://amigo.geneontology.org/cgi-bin/amigo/term_details?term=GO:0051169
nucleocytoplasmic transport	Gene Ontology	GO:0006913	19	198	0.0959596	0.0144247	TR11238|c0_g1_i1|m.12798|TR15343|c0_g1_i1|m.20251|TR7743|c0_g1_i1|m.8444|TR13740|c0_g1_i1|m.16961|TR20040|c0_g1_i1|m.35748|TR17417|c0_g1_i1|m.25109|TR20907|c0_g1_i1|m.41257|TR14886|c0_g1_i1|m.19202|TR3086|c0_g2_i1|m.3083|TR20663|c0_g1_i1|m.40675|TR11514|c0_g1_i1|m.13200|TR17287|c0_g1_i1|m.24751|TR20415|c0_g4_i1|m.38456|TR28314|c0_g1_i1|m.45804|TR5327|c0_g2_i1|m.5319|TR20415|c0_g3_i1|m.38455|TR308…	http://amigo.geneontology.org/cgi-bin/amigo/term_details?term=GO:0006913
ovule development	Gene Ontology	GO:0048481	14	146	0.0958904	0.0323963	TR17528|c0_g1_i1|m.25445|TR20506|c1_g1_i1|m.39389|TR17111|c0_g3_i1|m.24273|TR17111|c0_g2_i1|m.24271|TR2977|c0_g1_i1|m.2893|TR19021|c0_g1_i1|m.30594|TR20538|c0_g1_i1|m.39690|TR5112|c0_g2_i1|m.5128|TR14767|c0_g1_i1|m.18970|TR16592|c0_g1_i1|m.23051|TR16091|c0_g1_i1|m.21920|TR14886|c0_g1_i1|m.19202|TR18440|c2_g1_i1|m.28262|TR12572|c0_g1_i1|m.14968	http://amigo.geneontology.org/cgi-bin/amigo/term_details?term=GO:0048481
negative regulation of RNA metabolic process	Gene Ontology	GO:0051253	37	386	0.0958549	0.00095124	TR15026|c0_g1_i1|m.19509|TR30953|c0_g1_i1|m.47557|TR12583|c0_g1_i1|m.14978|TR1967|c0_g1_i1|m.1814|TR7009|c0_g2_i1|m.7380|TR16669|c0_g1_i1|m.23235|TR17952|c0_g2_i1|m.26621|TR7123|c0_g1_i1|m.7632|TR14051|c0_g1_i1|m.17617|TR11776|c0_g1_i3|m.13562|TR11506|c0_g1_i1|m.13188|TR13265|c0_g2_i1|m.16183|TR12489|c0_g1_i1|m.14806|TR12058|c0_g1_i1|m.14068|TR15570|c0_g1_i1|m.20720|TR27894|c0_g1_i1|m.45434|TR179…	http://amigo.geneontology.org/cgi-bin/amigo/term_details?term=GO:0051253
ATPase activity, coupled to transmembrane movement of substances	Gene Ontology	GO:0042626	15	157	0.0955414	0.0282331	TR6582|c0_g2_i1|m.6776|TR20512|c1_g1_i1|m.39469|TR7109|c0_g1_i1|m.7595|TR28952|c0_g1_i1|m.46309|TR18098|c0_g1_i1|m.27084|TR19243|c0_g1_i1|m.31563|TR13628|c0_g1_i1|m.16771|TR6681|c0_g3_i1|m.6933|TR16668|c0_g1_i1|m.23234|TR20445|c0_g3_i1|m.38757|TR25735|c0_g1_i1|m.44388|TR6681|c0_g2_i1|m.6930|TR13214|c0_g3_i1|m.16103|TR19324|c0_g1_i1|m.31898|TR17939|c0_g1_i1|m.26598	http://amigo.geneontology.org/cgi-bin/amigo/term_details?term=GO:0042626
plant-type ovary development	Gene Ontology	GO:0035670	14	147	0.0952381	0.0338956	TR17528|c0_g1_i1|m.25445|TR20506|c1_g1_i1|m.39389|TR17111|c0_g3_i1|m.24273|TR17111|c0_g2_i1|m.24271|TR2977|c0_g1_i1|m.2893|TR19021|c0_g1_i1|m.30594|TR20538|c0_g1_i1|m.39690|TR5112|c0_g2_i1|m.5128|TR14767|c0_g1_i1|m.18970|TR16592|c0_g1_i1|m.23051|TR16091|c0_g1_i1|m.21920|TR14886|c0_g1_i1|m.19202|TR18440|c2_g1_i1|m.28262|TR12572|c0_g1_i1|m.14968	http://amigo.geneontology.org/cgi-bin/amigo/term_details?term=GO:0035670
protein acylation	Gene Ontology	GO:0043543	15	158	0.0949367	0.0295228	TR27484|c0_g1_i1|m.45019|TR17528|c0_g1_i1|m.25445|TR13278|c0_g1_i1|m.16198|TR20506|c1_g1_i1|m.39389|TR26151|c0_g1_i1|m.44525|TR27739|c0_g1_i1|m.45280|TR11246|c1_g2_i1|m.12816|TR17417|c0_g1_i1|m.25109|TR5112|c0_g2_i1|m.5128|TR19934|c0_g1_i1|m.35139|TR20786|c0_g1_i1|m.41153|TR19341|c0_g1_i1|m.31956|TR3257|c0_g1_i1|m.3338|TR6659|c0_g2_i1|m.6904|TR7274|c0_g1_i1|m.7880	http://amigo.geneontology.org/cgi-bin/amigo/term_details?term=GO:0043543
ATPase activity, coupled to movement of substances	Gene Ontology	GO:0043492	15	158	0.0949367	0.0295228	TR6582|c0_g2_i1|m.6776|TR20512|c1_g1_i1|m.39469|TR7109|c0_g1_i1|m.7595|TR28952|c0_g1_i1|m.46309|TR18098|c0_g1_i1|m.27084|TR19243|c0_g1_i1|m.31563|TR13628|c0_g1_i1|m.16771|TR6681|c0_g3_i1|m.6933|TR16668|c0_g1_i1|m.23234|TR20445|c0_g3_i1|m.38757|TR25735|c0_g1_i1|m.44388|TR6681|c0_g2_i1|m.6930|TR13214|c0_g3_i1|m.16103|TR19324|c0_g1_i1|m.31898|TR17939|c0_g1_i1|m.26598	http://amigo.geneontology.org/cgi-bin/amigo/term_details?term=GO:0043492
flower development	Gene Ontology	GO:0009908	85	899	0.0945495	1.57e-06	TR15026|c0_g1_i1|m.19509|TR18377|c1_g1_i1|m.27983|TR7924|c0_g1_i1|m.8755|TR1091|c0_g1_i1|m.1169|TR17528|c0_g1_i1|m.25445|TR7083|c0_g1_i1|m.7545|TR14680|c0_g1_i1|m.18820|TR18355|c0_g1_i1|m.27915|TR19150|c0_g2_i1|m.31189|TR20538|c0_g1_i1|m.39690|TR9689|c0_g1_i1|m.10591|TR5112|c0_g2_i1|m.5128|TR17952|c0_g2_i1|m.26621|TR19021|c0_g1_i1|m.30594|TR17648|c0_g1_i1|m.25748|TR17111|c0_g3_i1|m.24273|TR16488|…	http://amigo.geneontology.org/cgi-bin/amigo/term_details?term=GO:0009908
negative regulation of gene expression	Gene Ontology	GO:0010629	51	540	0.0944444	0.000170692	TR15026|c0_g1_i1|m.19509|TR28861|c0_g1_i1|m.46232|TR30953|c0_g1_i1|m.47557|TR12583|c0_g1_i1|m.14978|TR7952|c0_g1_i1|m.8811|TR7009|c0_g2_i1|m.7380|TR16669|c0_g1_i1|m.23235|TR16488|c0_g1_i1|m.22795|TR17952|c0_g2_i1|m.26621|TR7123|c0_g1_i1|m.7632|TR14051|c0_g1_i1|m.17617|TR11776|c0_g1_i3|m.13562|TR13192|c0_g2_i1|m.16040|TR11506|c0_g1_i1|m.13188|TR13265|c0_g2_i1|m.16183|TR12489|c0_g1_i1|m.14806|TR143…	http://amigo.geneontology.org/cgi-bin/amigo/term_details?term=GO:0010629
hydrolase activity, acting on acid anhydrides, catalyzing transmembrane movement of substances	Gene Ontology	GO:0016820	15	160	0.09375	0.0322313	TR6582|c0_g2_i1|m.6776|TR20512|c1_g1_i1|m.39469|TR7109|c0_g1_i1|m.7595|TR28952|c0_g1_i1|m.46309|TR18098|c0_g1_i1|m.27084|TR19243|c0_g1_i1|m.31563|TR13628|c0_g1_i1|m.16771|TR6681|c0_g3_i1|m.6933|TR16668|c0_g1_i1|m.23234|TR20445|c0_g3_i1|m.38757|TR25735|c0_g1_i1|m.44388|TR6681|c0_g2_i1|m.6930|TR13214|c0_g3_i1|m.16103|TR19324|c0_g1_i1|m.31898|TR17939|c0_g1_i1|m.26598	http://amigo.geneontology.org/cgi-bin/amigo/term_details?term=GO:0016820
reproductive shoot system development	Gene Ontology	GO:0090567	85	910	0.0934066	2.43e-06	TR15026|c0_g1_i1|m.19509|TR18377|c1_g1_i1|m.27983|TR7924|c0_g1_i1|m.8755|TR1091|c0_g1_i1|m.1169|TR17528|c0_g1_i1|m.25445|TR7083|c0_g1_i1|m.7545|TR14680|c0_g1_i1|m.18820|TR18355|c0_g1_i1|m.27915|TR19150|c0_g2_i1|m.31189|TR20538|c0_g1_i1|m.39690|TR9689|c0_g1_i1|m.10591|TR5112|c0_g2_i1|m.5128|TR17952|c0_g2_i1|m.26621|TR19021|c0_g1_i1|m.30594|TR17648|c0_g1_i1|m.25748|TR17111|c0_g3_i1|m.24273|TR16488|…	http://amigo.geneontology.org/cgi-bin/amigo/term_details?term=GO:0090567
regulation of DNA metabolic process	Gene Ontology	GO:0051052	17	182	0.0934066	0.0244913	TR15026|c0_g1_i1|m.19509|TR19511|c0_g2_i1|m.32746|TR7676|c0_g2_i1|m.8319|TR12489|c0_g1_i1|m.14806|TR12583|c0_g1_i1|m.14978|TR19649|c1_g1_i1|m.33520|TR28861|c0_g1_i1|m.46232|TR18552|c0_g1_i1|m.28677|TR6458|c0_g1_i1|m.6566|TR19993|c0_g1_i1|m.35486|TR20339|c0_g1_i1|m.37720|TR28314|c0_g1_i1|m.45804|TR27894|c0_g1_i1|m.45434|TR12571|c0_g1_i1|m.14965|TR14767|c0_g1_i1|m.18970|TR19674|c0_g1_i1|m.33663|TR1…	http://amigo.geneontology.org/cgi-bin/amigo/term_details?term=GO:0051052
glycosylation	Gene Ontology	GO:0070085	23	247	0.0931174	0.0105428	TR27683|c0_g2_i1|m.45227|TR17028|c0_g1_i1|m.24095|TR11465|c0_g1_i1|m.13137|TR17008|c0_g1_i1|m.24053|TR7902|c0_g1_i1|m.8710|TR18643|c0_g1_i1|m.29007|TR12767|c1_g1_i1|m.15305|TR16508|c0_g1_i1|m.22854|TR13996|c0_g1_i1|m.17474|TR14797|c0_g1_i1|m.19023|TR15677|c0_g1_i1|m.20916|TR18055|c0_g1_i1|m.26941|TR15570|c0_g1_i1|m.20720|TR2247|c0_g1_i1|m.1999|TR19373|c0_g1_i1|m.32125|TR15347|c0_g2_i1|m.20261|TR1…	http://amigo.geneontology.org/cgi-bin/amigo/term_details?term=GO:0070085
aromatic compound catabolic process	Gene Ontology	GO:0019439	31	333	0.0930931	0.00345988	TR8212|c0_g1_i1|m.9242|TR27874|c0_g1_i1|m.45413|TR15756|c0_g1_i1|m.21096|TR14123|c0_g2_i1|m.17778|TR2928|c0_g1_i1|m.2817|TR19828|c0_g2_i1|m.34518|TR7274|c0_g1_i1|m.7880|TR6552|c0_g1_i1|m.6738|TR11979|c0_g2_i1|m.13921|TR11979|c0_g1_i1|m.13920|TR2941|c0_g1_i1|m.2837|TR19820|c0_g1_i1|m.34477|TR16079|c0_g1_i1|m.21901|TR21660|c0_g1_i1|m.41942|TR17381|c2_g1_i1|m.24987|TR10825|c0_g2_i1|m.12184|TR10982|c…	http://amigo.geneontology.org/cgi-bin/amigo/term_details?term=GO:0019439
monosaccharide biosynthetic process	Gene Ontology	GO:0046364	16	172	0.0930233	0.0293055	TR11238|c0_g1_i1|m.12798|TR11707|c0_g2_i1|m.13455|TR14325|c0_g1_i1|m.18163|TR3789|c0_g1_i1|m.3906|TR16380|c0_g1_i1|m.22530|TR20415|c0_g3_i1|m.38455|TR19259|c3_g1_i1|m.31642|TR18583|c0_g2_i1|m.28799|TR19518|c1_g1_i1|m.32776|TR20415|c0_g4_i1|m.38456|TR20523|c0_g1_i1|m.39567|TR21978|c0_g1_i1|m.42240|TR21112|c0_g1_i1|m.41457|TR10878|c0_g2_i1|m.12259|TR3789|c0_g2_i1|m.3907|TR17458|c0_g1_i1|m.25227	http://amigo.geneontology.org/cgi-bin/amigo/term_details?term=GO:0046364
DNA replication	Gene Ontology	GO:0006260	29	312	0.0929487	0.00465093	TR15026|c0_g1_i1|m.19509|TR12583|c0_g1_i1|m.14978|TR19260|c0_g1_i1|m.31650|TR15279|c0_g1_i1|m.20061|TR20226|c1_g1_i1|m.36913|TR14051|c0_g1_i1|m.17617|TR19674|c0_g1_i1|m.33663|TR6552|c0_g1_i1|m.6738|TR6458|c0_g1_i1|m.6566|TR7676|c0_g2_i1|m.8319|TR12489|c0_g1_i1|m.14806|TR14325|c0_g1_i1|m.18163|TR19649|c1_g1_i1|m.33520|TR18552|c0_g1_i1|m.28677|TR3375|c0_g1_i1|m.3515|TR19993|c0_g1_i1|m.35486|TR14767…	http://amigo.geneontology.org/cgi-bin/amigo/term_details?term=GO:0006260
floral organ development	Gene Ontology	GO:0048437	52	563	0.0923623	0.000242794	TR15026|c0_g1_i1|m.19509|TR18377|c1_g1_i1|m.27983|TR7924|c0_g1_i1|m.8755|TR1091|c0_g1_i1|m.1169|TR17528|c0_g1_i1|m.25445|TR7083|c0_g1_i1|m.7545|TR19150|c0_g2_i1|m.31189|TR20538|c0_g1_i1|m.39690|TR5112|c0_g2_i1|m.5128|TR20328|c4_g2_i1|m.37643|TR18440|c2_g1_i1|m.28262|TR19341|c0_g1_i1|m.31956|TR19649|c1_g1_i1|m.33520|TR19260|c0_g1_i1|m.31650|TR20328|c4_g1_i2|m.37637|TR3335|c0_g3_i1|m.3456|TR13037|c…	http://amigo.geneontology.org/cgi-bin/amigo/term_details?term=GO:0048437
regulation of post-embryonic development	Gene Ontology	GO:0048580	42	455	0.0923077	0.000902469	TR15026|c0_g1_i1|m.19509|TR28861|c0_g1_i1|m.46232|TR7924|c0_g1_i1|m.8755|TR5440|c0_g1_i1|m.5413|TR16669|c0_g1_i1|m.23235|TR9689|c0_g1_i1|m.10591|TR15982|c0_g1_i1|m.21667|TR15717|c0_g1_i1|m.21010|TR8566|c0_g2_i1|m.9676|TR4151|c0_g1_i1|m.4279|TR8566|c0_g1_i1|m.9675|TR13265|c0_g2_i1|m.16183|TR12489|c0_g1_i1|m.14806|TR19649|c1_g1_i1|m.33520|TR7306|c0_g1_i1|m.7921|TR14886|c0_g1_i1|m.19202|TR17287|c0_g…	http://amigo.geneontology.org/cgi-bin/amigo/term_details?term=GO:0048580
phyllome development	Gene Ontology	GO:0048827	77	835	0.0922156	1.04e-05	TR15026|c0_g1_i1|m.19509|TR18377|c1_g1_i1|m.27983|TR14767|c0_g1_i1|m.18970|TR7924|c0_g1_i1|m.8755|TR1091|c0_g1_i1|m.1169|TR19260|c0_g1_i1|m.31650|TR7083|c0_g1_i1|m.7545|TR15199|c0_g1_i1|m.19901|TR20538|c0_g1_i1|m.39690|TR16542|c0_g3_i1|m.22950|TR5112|c0_g2_i1|m.5128|TR17952|c0_g2_i1|m.26621|TR4833|c0_g1_i1|m.4887|TR20328|c4_g2_i1|m.37643|TR18440|c2_g1_i1|m.28262|TR20407|c0_g1_i1|m.38314|TR18279|c…	http://amigo.geneontology.org/cgi-bin/amigo/term_details?term=GO:0048827
regulation of shoot system development	Gene Ontology	GO:0048831	33	358	0.0921788	0.0030241	TR15026|c0_g1_i1|m.19509|TR16669|c0_g1_i1|m.23235|TR9689|c0_g1_i1|m.10591|TR15982|c0_g1_i1|m.21667|TR4151|c0_g1_i1|m.4279|TR13265|c0_g2_i1|m.16183|TR12489|c0_g1_i1|m.14806|TR19649|c1_g1_i1|m.33520|TR7306|c0_g1_i1|m.7921|TR14886|c0_g1_i1|m.19202|TR17287|c0_g1_i1|m.24751|TR27894|c0_g1_i1|m.45434|TR2977|c0_g1_i1|m.2893|TR12571|c0_g1_i1|m.14965|TR6232|c0_g1_i1|m.6153|TR30380|c0_g1_i1|m.47266|TR279|c0…	http://amigo.geneontology.org/cgi-bin/amigo/term_details?term=GO:0048831
gene silencing	Gene Ontology	GO:0016458	33	358	0.0921788	0.0030241	TR15026|c0_g1_i1|m.19509|TR12583|c0_g1_i1|m.14978|TR7952|c0_g1_i1|m.8811|TR16669|c0_g1_i1|m.23235|TR16488|c0_g1_i1|m.22795|TR17952|c0_g2_i1|m.26621|TR11506|c0_g1_i1|m.13188|TR13265|c0_g2_i1|m.16183|TR12489|c0_g1_i1|m.14806|TR14325|c0_g1_i1|m.18163|TR19649|c1_g1_i1|m.33520|TR14886|c0_g1_i1|m.19202|TR15570|c0_g1_i1|m.20720|TR27894|c0_g1_i1|m.45434|TR1967|c0_g1_i1|m.1814|TR12571|c0_g1_i1|m.14965|TR1…	http://amigo.geneontology.org/cgi-bin/amigo/term_details?term=GO:0016458
meristem initiation	Gene Ontology	GO:0010014	14	153	0.0915033	0.0439557	TR13037|c0_g2_i1|m.15810|TR7009|c0_g2_i1|m.7380|TR19649|c1_g1_i1|m.33520|TR18824|c0_g1_i1|m.29698|TR19260|c0_g1_i1|m.31650|TR30953|c0_g1_i1|m.47557|TR13037|c0_g1_i2|m.15812|TR15100|c0_g2_i1|m.19702|TR17952|c0_g2_i1|m.26621|TR20505|c0_g1_i1|m.39375|TR7642|c0_g1_i1|m.8272|TR17940|c0_g1_i1|m.26600|TR17381|c2_g1_i1|m.24987|TR28314|c0_g1_i1|m.45804	http://amigo.geneontology.org/cgi-bin/amigo/term_details?term=GO:0010014
heterocycle catabolic process	Gene Ontology	GO:0046700	29	317	0.0914826	0.00567455	TR8212|c0_g1_i1|m.9242|TR27874|c0_g1_i1|m.45413|TR15756|c0_g1_i1|m.21096|TR14123|c0_g2_i1|m.17778|TR2928|c0_g1_i1|m.2817|TR7274|c0_g1_i1|m.7880|TR6552|c0_g1_i1|m.6738|TR11979|c0_g2_i1|m.13921|TR11979|c0_g1_i1|m.13920|TR16079|c0_g1_i1|m.21901|TR19820|c0_g1_i1|m.34477|TR2941|c0_g1_i1|m.2837|TR21660|c0_g1_i1|m.41942|TR17381|c2_g1_i1|m.24987|TR10825|c0_g2_i1|m.12184|TR10982|c0_g2_i1|m.12415|TR16760|c…	http://amigo.geneontology.org/cgi-bin/amigo/term_details?term=GO:0046700
cellular nitrogen compound catabolic process	Gene Ontology	GO:0044270	29	317	0.0914826	0.00567455	TR8212|c0_g1_i1|m.9242|TR27874|c0_g1_i1|m.45413|TR15756|c0_g1_i1|m.21096|TR14123|c0_g2_i1|m.17778|TR2928|c0_g1_i1|m.2817|TR7274|c0_g1_i1|m.7880|TR6552|c0_g1_i1|m.6738|TR11979|c0_g2_i1|m.13921|TR11979|c0_g1_i1|m.13920|TR16079|c0_g1_i1|m.21901|TR19820|c0_g1_i1|m.34477|TR2941|c0_g1_i1|m.2837|TR21660|c0_g1_i1|m.41942|TR17381|c2_g1_i1|m.24987|TR10825|c0_g2_i1|m.12184|TR10982|c0_g2_i1|m.12415|TR16760|c…	http://amigo.geneontology.org/cgi-bin/amigo/term_details?term=GO:0044270
response to sucrose	Gene Ontology	GO:0009744	18	197	0.0913706	0.0252349	TR1605|c0_g1_i1|m.1590|TR20235|c0_g1_i1|m.36966|TR20177|c0_g1_i1|m.36595|TR20696|c3_g6_i2|m.40907|TR20696|c3_g2_i1|m.40881|TR15470|c1_g2_i1|m.20502|TR20534|c0_g2_i1|m.39674|TR12609|c0_g1_i1|m.15023|TR22459|c0_g2_i1|m.42637|TR12027|c0_g3_i1|m.14020|TR18544|c1_g2_i1|m.28658|TR15007|c0_g1_i1|m.19480|TR21165|c0_g1_i1|m.41507|TR16091|c0_g1_i1|m.21920|TR15470|c1_g1_i1|m.20501|TR17166|c0_g1_i1|m.24411|T…	http://amigo.geneontology.org/cgi-bin/amigo/term_details?term=GO:0009744
response to disaccharide	Gene Ontology	GO:0034285	18	198	0.0909091	0.0262748	TR1605|c0_g1_i1|m.1590|TR20235|c0_g1_i1|m.36966|TR20177|c0_g1_i1|m.36595|TR20696|c3_g6_i2|m.40907|TR20696|c3_g2_i1|m.40881|TR15470|c1_g2_i1|m.20502|TR20534|c0_g2_i1|m.39674|TR12609|c0_g1_i1|m.15023|TR22459|c0_g2_i1|m.42637|TR12027|c0_g3_i1|m.14020|TR18544|c1_g2_i1|m.28658|TR15007|c0_g1_i1|m.19480|TR21165|c0_g1_i1|m.41507|TR16091|c0_g1_i1|m.21920|TR15470|c1_g1_i1|m.20501|TR17166|c0_g1_i1|m.24411|T…	http://amigo.geneontology.org/cgi-bin/amigo/term_details?term=GO:0034285
negative regulation of metabolic process	Gene Ontology	GO:0009892	59	651	0.0906298	0.000155952	TR15026|c0_g1_i1|m.19509|TR28861|c0_g1_i1|m.46232|TR30953|c0_g1_i1|m.47557|TR12583|c0_g1_i1|m.14978|TR7952|c0_g1_i1|m.8811|TR7009|c0_g2_i1|m.7380|TR16669|c0_g1_i1|m.23235|TR16488|c0_g1_i1|m.22795|TR17952|c0_g2_i1|m.26621|TR7123|c0_g1_i1|m.7632|TR14051|c0_g1_i1|m.17617|TR11776|c0_g1_i3|m.13562|TR13192|c0_g2_i1|m.16040|TR11506|c0_g1_i1|m.13188|TR13265|c0_g2_i1|m.16183|TR7676|c0_g2_i1|m.8319|TR12489…	http://amigo.geneontology.org/cgi-bin/amigo/term_details?term=GO:0009892
negative regulation of cellular metabolic process	Gene Ontology	GO:0031324	45	497	0.0905433	0.000875387	TR15026|c0_g1_i1|m.19509|TR30953|c0_g1_i1|m.47557|TR12583|c0_g1_i1|m.14978|TR1967|c0_g1_i1|m.1814|TR7009|c0_g2_i1|m.7380|TR16669|c0_g1_i1|m.23235|TR17952|c0_g2_i1|m.26621|TR7123|c0_g1_i1|m.7632|TR14051|c0_g1_i1|m.17617|TR11776|c0_g1_i3|m.13562|TR11506|c0_g1_i1|m.13188|TR13265|c0_g2_i1|m.16183|TR7676|c0_g2_i1|m.8319|TR12489|c0_g1_i1|m.14806|TR12058|c0_g1_i1|m.14068|TR3086|c0_g2_i1|m.3083|TR15570|c…	http://amigo.geneontology.org/cgi-bin/amigo/term_details?term=GO:0031324
vegetative to reproductive phase transition of meristem	Gene Ontology	GO:0010228	37	409	0.0904645	0.00238524	TR8212|c0_g1_i1|m.9242|TR1490|c0_g2_i1|m.1495|TR16669|c0_g1_i1|m.23235|TR9689|c0_g1_i1|m.10591|TR5112|c0_g2_i1|m.5128|TR20415|c0_g4_i1|m.38456|TR11649|c0_g1_i1|m.13383|TR17027|c0_g1_i1|m.24093|TR4151|c0_g1_i1|m.4279|TR16336|c0_g1_i1|m.22434|TR21042|c0_g1_i1|m.41383|TR11279|c0_g1_i1|m.12840|TR3375|c0_g1_i1|m.3515|TR14886|c0_g1_i1|m.19202|TR11279|c0_g2_i1|m.12841|TR6552|c0_g1_i1|m.6738|TR15734|c0_g…	http://amigo.geneontology.org/cgi-bin/amigo/term_details?term=GO:0010228
organic cyclic compound catabolic process	Gene Ontology	GO:1901361	31	343	0.090379	0.00511917	TR8212|c0_g1_i1|m.9242|TR27874|c0_g1_i1|m.45413|TR15756|c0_g1_i1|m.21096|TR14123|c0_g2_i1|m.17778|TR2928|c0_g1_i1|m.2817|TR19828|c0_g2_i1|m.34518|TR7274|c0_g1_i1|m.7880|TR6552|c0_g1_i1|m.6738|TR11979|c0_g2_i1|m.13921|TR11979|c0_g1_i1|m.13920|TR2941|c0_g1_i1|m.2837|TR19820|c0_g1_i1|m.34477|TR16079|c0_g1_i1|m.21901|TR21660|c0_g1_i1|m.41942|TR17381|c2_g1_i1|m.24987|TR10825|c0_g2_i1|m.12184|TR10982|c…	http://amigo.geneontology.org/cgi-bin/amigo/term_details?term=GO:1901361
posttranscriptional gene silencing by RNA	Gene Ontology	GO:0035194	15	166	0.0903614	0.0414403	TR16813|c1_g1_i1|m.23623|TR11506|c0_g1_i1|m.13188|TR12583|c0_g1_i1|m.14978|TR30380|c0_g1_i1|m.47266|TR7952|c0_g1_i1|m.8811|TR19649|c1_g1_i1|m.33520|TR8398|c0_g1_i1|m.9524|TR3156|c0_g1_i1|m.3173|TR13674|c0_g1_i1|m.16839|TR16488|c0_g1_i1|m.22795|TR18824|c0_g1_i1|m.29698|TR15347|c0_g2_i1|m.20261|TR13192|c0_g2_i1|m.16040|TR17940|c0_g1_i1|m.26600|TR11108|c0_g1_i1|m.12578	http://amigo.geneontology.org/cgi-bin/amigo/term_details?term=GO:0035194
leaf development	Gene Ontology	GO:0048366	38	421	0.0902613	0.00218279	TR20907|c0_g1_i1|m.41257|TR16542|c0_g3_i1|m.22950|TR5112|c0_g2_i1|m.5128|TR17952|c0_g2_i1|m.26621|TR4833|c0_g1_i1|m.4887|TR20407|c0_g1_i1|m.38314|TR18279|c0_g2_i1|m.27710|TR20512|c1_g1_i1|m.39469|TR12489|c0_g1_i1|m.14806|TR14325|c0_g1_i1|m.18163|TR19649|c1_g1_i1|m.33520|TR14129|c0_g1_i1|m.17787|TR12121|c0_g1_i1|m.14162|TR16079|c0_g1_i1|m.21901|TR17111|c0_g3_i1|m.24273|TR17940|c0_g1_i1|m.26600|TR1…	http://amigo.geneontology.org/cgi-bin/amigo/term_details?term=GO:0048366
ubiquitin-like protein transferase activity	Gene Ontology	GO:0019787	27	300	0.09	0.00891817	TR11465|c0_g1_i1|m.13137|TR5440|c0_g1_i1|m.5413|TR20226|c1_g1_i1|m.36913|TR21511|c0_g1_i1|m.41817|TR14797|c0_g1_i1|m.19023|TR3375|c0_g1_i1|m.3515|TR19961|c0_g1_i1|m.35302|TR3335|c0_g3_i1|m.3456|TR14767|c0_g1_i1|m.18970|TR7074|c0_g1_i1|m.7524|TR18907|c0_g1_i1|m.30094|TR10825|c0_g2_i1|m.12184|TR16794|c0_g2_i1|m.23572|TR14364|c0_g1_i1|m.18248|TR13469|c0_g2_i1|m.16521|TR6798|c0_g1_i1|m.7086|TR1609|c0…	http://amigo.geneontology.org/cgi-bin/amigo/term_details?term=GO:0019787
response to auxin	Gene Ontology	GO:0009733	41	456	0.0899123	0.00161238	TR30953|c0_g1_i1|m.47557|TR28903|c0_g1_i1|m.46271|TR8844|c0_g1_i1|m.9872|TR19278|c0_g1_i1|m.31700|TR7009|c0_g2_i1|m.7380|TR10812|c0_g2_i1|m.12165|TR5440|c0_g1_i1|m.5413|TR15100|c0_g2_i1|m.19702|TR9689|c0_g1_i1|m.10591|TR20696|c3_g6_i2|m.40907|TR8016|c0_g2_i1|m.8927|TR4151|c0_g1_i1|m.4279|TR20407|c0_g1_i1|m.38314|TR17111|c0_g3_i1|m.24273|TR11922|c0_g1_i1|m.13809|TR16987|c0_g1_i1|m.23997|TR30117|c0…	http://amigo.geneontology.org/cgi-bin/amigo/term_details?term=GO:0009733
response to virus	Gene Ontology	GO:0009615	15	167	0.0898204	0.0431401	TR16813|c1_g1_i1|m.23623|TR15199|c0_g1_i1|m.19901|TR11506|c0_g1_i1|m.13188|TR2928|c0_g1_i1|m.2817|TR12583|c0_g1_i1|m.14978|TR19649|c1_g1_i1|m.33520|TR7952|c0_g1_i1|m.8811|TR13674|c0_g1_i1|m.16839|TR5440|c0_g1_i1|m.5413|TR11514|c0_g1_i1|m.13200|TR20058|c1_g1_i1|m.35871|TR18824|c0_g1_i1|m.29698|TR13298|c1_g1_i1|m.16246|TR13192|c0_g2_i1|m.16040|TR2947|c0_g2_i1|m.2847	http://amigo.geneontology.org/cgi-bin/amigo/term_details?term=GO:0009615
peptidyl-lysine modification	Gene Ontology	GO:0018205	29	323	0.0897833	0.00714442	TR15026|c0_g1_i1|m.19509|TR12583|c0_g1_i1|m.14978|TR19260|c0_g1_i1|m.31650|TR20226|c1_g1_i1|m.36913|TR19674|c0_g1_i1|m.33663|TR11279|c0_g1_i1|m.12840|TR12489|c0_g1_i1|m.14806|TR19649|c1_g1_i1|m.33520|TR3375|c0_g1_i1|m.3515|TR14886|c0_g1_i1|m.19202|TR15570|c0_g1_i1|m.20720|TR11279|c0_g2_i1|m.12841|TR27894|c0_g1_i1|m.45434|TR12571|c0_g1_i1|m.14965|TR14083|c0_g1_i1|m.17676|TR20056|c0_g1_i1|m.35853|T…	http://amigo.geneontology.org/cgi-bin/amigo/term_details?term=GO:0018205
histone H3-K9 modification	Gene Ontology	GO:0061647	14	156	0.0897436	0.0497017	TR15026|c0_g1_i1|m.19509|TR11707|c0_g2_i1|m.13455|TR12489|c0_g1_i1|m.14806|TR12583|c0_g1_i1|m.14978|TR19649|c1_g1_i1|m.33520|TR28861|c0_g1_i1|m.46232|TR19260|c0_g1_i1|m.31650|TR8398|c0_g1_i1|m.9524|TR15570|c0_g1_i1|m.20720|TR19993|c0_g1_i1|m.35486|TR28314|c0_g1_i1|m.45804|TR27894|c0_g1_i1|m.45434|TR12571|c0_g1_i1|m.14965|TR19674|c0_g1_i1|m.33663	http://amigo.geneontology.org/cgi-bin/amigo/term_details?term=GO:0061647
histone H3-K9 methylation	Gene Ontology	GO:0051567	14	156	0.0897436	0.0497017	TR15026|c0_g1_i1|m.19509|TR11707|c0_g2_i1|m.13455|TR12489|c0_g1_i1|m.14806|TR12583|c0_g1_i1|m.14978|TR19649|c1_g1_i1|m.33520|TR28861|c0_g1_i1|m.46232|TR19260|c0_g1_i1|m.31650|TR8398|c0_g1_i1|m.9524|TR15570|c0_g1_i1|m.20720|TR19993|c0_g1_i1|m.35486|TR28314|c0_g1_i1|m.45804|TR27894|c0_g1_i1|m.45434|TR12571|c0_g1_i1|m.14965|TR19674|c0_g1_i1|m.33663	http://amigo.geneontology.org/cgi-bin/amigo/term_details?term=GO:0051567
plant-type cell wall	Gene Ontology	GO:0009505	25	279	0.0896057	0.0120345	TR11770|c0_g1_i1|m.13552|TR19945|c0_g2_i1|m.35172|TR1091|c0_g1_i1|m.1169|TR11384|c0_g1_i1|m.12999|TR17293|c0_g1_i1|m.24763|TR30726|c0_g1_i1|m.47456|TR20389|c0_g1_i1|m.38195|TR12883|c0_g1_i1|m.15516|TR21165|c0_g1_i1|m.41507|TR19219|c0_g1_i1|m.31476|TR12709|c0_g1_i1|m.15196|TR11384|c0_g2_i1|m.13000|TR19480|c2_g2_i1|m.32602|TR22001|c0_g1_i1|m.42265|TR19480|c2_g1_i1|m.32601|TR19838|c0_g1_i1|m.34569|T…	http://amigo.geneontology.org/cgi-bin/amigo/term_details?term=GO:0009505
negative regulation of macromolecule metabolic process	Gene Ontology	GO:0010605	55	615	0.0894309	0.000340691	TR15026|c0_g1_i1|m.19509|TR28861|c0_g1_i1|m.46232|TR30953|c0_g1_i1|m.47557|TR12583|c0_g1_i1|m.14978|TR7952|c0_g1_i1|m.8811|TR7009|c0_g2_i1|m.7380|TR16669|c0_g1_i1|m.23235|TR16488|c0_g1_i1|m.22795|TR17952|c0_g2_i1|m.26621|TR7123|c0_g1_i1|m.7632|TR14051|c0_g1_i1|m.17617|TR11776|c0_g1_i3|m.13562|TR13192|c0_g2_i1|m.16040|TR11506|c0_g1_i1|m.13188|TR13265|c0_g2_i1|m.16183|TR7676|c0_g2_i1|m.8319|TR12489…	http://amigo.geneontology.org/cgi-bin/amigo/term_details?term=GO:0010605
microtubule cytoskeleton organization	Gene Ontology	GO:0000226	20	224	0.0892857	0.0234255	TR4160|c0_g1_i1|m.4294|TR27320|c0_g1_i1|m.44858|TR18377|c1_g1_i1|m.27983|TR12489|c0_g1_i1|m.14806|TR15026|c0_g1_i1|m.19509|TR19649|c1_g1_i1|m.33520|TR30117|c0_g1_i1|m.47099|TR19260|c0_g1_i1|m.31650|TR13628|c0_g1_i1|m.16771|TR5056|c0_g2_i1|m.5070|TR29086|c0_g1_i1|m.46408|TR15124|c0_g1_i1|m.19757|TR13192|c0_g2_i1|m.16040|TR15373|c0_g1_i1|m.20320|TR4775|c0_g2_i1|m.4828|TR12383|c0_g1_i1|m.14613|TR145…	http://amigo.geneontology.org/cgi-bin/amigo/term_details?term=GO:0000226
shoot system development	Gene Ontology	GO:0048367	121	1357	0.0891673	2.14e-07	TR15026|c0_g1_i1|m.19509|TR29086|c0_g1_i1|m.46408|TR14680|c0_g1_i1|m.18820|TR19150|c0_g2_i1|m.31189|TR20538|c0_g1_i1|m.39690|TR16542|c0_g3_i1|m.22950|TR18440|c2_g1_i1|m.28262|TR20407|c0_g1_i1|m.38314|TR19341|c0_g1_i1|m.31956|TR14325|c0_g1_i1|m.18163|TR20328|c4_g1_i2|m.37637|TR13037|c0_g1_i2|m.15812|TR14129|c0_g1_i1|m.17787|TR17940|c0_g1_i1|m.26600|TR16813|c1_g1_i1|m.23623|TR6232|c0_g1_i1|m.6153|T…	http://amigo.geneontology.org/cgi-bin/amigo/term_details?term=GO:0048367
shoot system morphogenesis	Gene Ontology	GO:0010016	39	438	0.0890411	0.00239988	TR30953|c0_g1_i1|m.47557|TR1091|c0_g1_i1|m.1169|TR19260|c0_g1_i1|m.31650|TR17940|c0_g1_i1|m.26600|TR14680|c0_g1_i1|m.18820|TR7009|c0_g2_i1|m.7380|TR18355|c0_g1_i1|m.27915|TR5440|c0_g1_i1|m.5413|TR15100|c0_g2_i1|m.19702|TR16542|c0_g3_i1|m.22950|TR17952|c0_g2_i1|m.26621|TR4833|c0_g1_i1|m.4887|TR20512|c1_g1_i1|m.39469|TR12489|c0_g1_i1|m.14806|TR14325|c0_g1_i1|m.18163|TR19649|c1_g1_i1|m.33520|TR12121…	http://amigo.geneontology.org/cgi-bin/amigo/term_details?term=GO:0010016
regulation of reproductive process	Gene Ontology	GO:2000241	34	382	0.0890052	0.00436064	TR15026|c0_g1_i1|m.19509|TR16669|c0_g1_i1|m.23235|TR9689|c0_g1_i1|m.10591|TR15982|c0_g1_i1|m.21667|TR4151|c0_g1_i1|m.4279|TR13265|c0_g2_i1|m.16183|TR12489|c0_g1_i1|m.14806|TR19649|c1_g1_i1|m.33520|TR7306|c0_g1_i1|m.7921|TR29829|c0_g1_i1|m.46917|TR14886|c0_g1_i1|m.19202|TR17287|c0_g1_i1|m.24751|TR16488|c0_g1_i1|m.22795|TR27894|c0_g1_i1|m.45434|TR2977|c0_g1_i1|m.2893|TR12571|c0_g1_i1|m.14965|TR3038…	http://amigo.geneontology.org/cgi-bin/amigo/term_details?term=GO:2000241
regulation of growth	Gene Ontology	GO:0040008	31	349	0.0888252	0.00640327	TR4160|c0_g1_i1|m.4294|TR19945|c0_g2_i1|m.35172|TR17028|c0_g1_i1|m.24095|TR19260|c0_g1_i1|m.31650|TR7083|c0_g1_i1|m.7545|TR29829|c0_g1_i1|m.46917|TR21165|c0_g1_i1|m.41507|TR17027|c0_g1_i1|m.24093|TR19219|c0_g1_i1|m.31476|TR12489|c0_g1_i1|m.14806|TR14325|c0_g1_i1|m.18163|TR18552|c0_g1_i1|m.28677|TR15677|c0_g1_i1|m.20916|TR3335|c0_g3_i1|m.3456|TR16992|c1_g1_i1|m.24010|TR15124|c0_g1_i1|m.19757|TR147…	http://amigo.geneontology.org/cgi-bin/amigo/term_details?term=GO:0040008
ubiquitin-protein transferase activity	Gene Ontology	GO:0004842	26	295	0.0881356	0.0127114	TR11465|c0_g1_i1|m.13137|TR5440|c0_g1_i1|m.5413|TR20226|c1_g1_i1|m.36913|TR21511|c0_g1_i1|m.41817|TR14797|c0_g1_i1|m.19023|TR3375|c0_g1_i1|m.3515|TR3335|c0_g3_i1|m.3456|TR14767|c0_g1_i1|m.18970|TR7074|c0_g1_i1|m.7524|TR18907|c0_g1_i1|m.30094|TR10825|c0_g2_i1|m.12184|TR16794|c0_g2_i1|m.23572|TR14364|c0_g1_i1|m.18248|TR13469|c0_g2_i1|m.16521|TR6798|c0_g1_i1|m.7086|TR1609|c0_g1_i1|m.1593|TR19353|c0_…	http://amigo.geneontology.org/cgi-bin/amigo/term_details?term=GO:0004842
pigment metabolic process	Gene Ontology	GO:0042440	31	354	0.0875706	0.00766868	TR20561|c0_g1_i1|m.39881|TR20696|c3_g6_i2|m.40907|TR6530|c0_g1_i1|m.6692|TR20177|c0_g1_i1|m.36595|TR20534|c0_g2_i1|m.39674|TR12697|c0_g1_i1|m.15174|TR14123|c0_g2_i1|m.17778|TR16091|c0_g1_i1|m.21920|TR8789|c0_g2_i1|m.9846|TR14575|c0_g1_i1|m.18655|TR3086|c0_g2_i1|m.3083|TR20421|c0_g1_i1|m.38489|TR16079|c0_g1_i1|m.21901|TR20373|c1_g2_i1|m.38058|TR19324|c0_g1_i1|m.31898|TR16760|c0_g1_i1|m.23482|TR623…	http://amigo.geneontology.org/cgi-bin/amigo/term_details?term=GO:0042440
mitotic cell cycle	Gene Ontology	GO:0000278	39	446	0.0874439	0.00318904	TR4160|c0_g1_i1|m.4294|TR27320|c0_g1_i1|m.44858|TR12583|c0_g1_i1|m.14978|TR19260|c0_g1_i1|m.31650|TR15050|c0_g1_i1|m.19570|TR13628|c0_g1_i1|m.16771|TR5056|c0_g2_i1|m.5070|TR16488|c0_g1_i1|m.22795|TR13192|c0_g2_i1|m.16040|TR19468|c0_g1_i1|m.32561|TR21042|c0_g1_i1|m.41383|TR12489|c0_g1_i1|m.14806|TR15026|c0_g1_i1|m.19509|TR19649|c1_g1_i1|m.33520|TR18552|c0_g1_i1|m.28677|TR14767|c0_g1_i1|m.18970|TR2…	http://amigo.geneontology.org/cgi-bin/amigo/term_details?term=GO:0000278
posttranscriptional regulation of gene expression	Gene Ontology	GO:0010608	29	334	0.0868263	0.0106546	TR11936|c0_g1_i1|m.13840|TR12583|c0_g1_i1|m.14978|TR7952|c0_g1_i1|m.8811|TR16488|c0_g1_i1|m.22795|TR2323|c0_g1_i1|m.2077|TR18995|c0_g1_i1|m.30481|TR11506|c0_g1_i1|m.13188|TR19649|c1_g1_i1|m.33520|TR12023|c0_g1_i1|m.14013|TR2768|c0_g1_i1|m.2615|TR7459|c0_g1_i1|m.8109|TR11905|c0_g1_i1|m.13794|TR17940|c0_g1_i1|m.26600|TR4775|c0_g2_i1|m.4828|TR16813|c1_g1_i1|m.23623|TR1451|c0_g1_i1|m.1473|TR30380|c0_…	http://amigo.geneontology.org/cgi-bin/amigo/term_details?term=GO:0010608
meristem development	Gene Ontology	GO:0048507	41	474	0.0864979	0.00304807	TR30953|c0_g1_i1|m.47557|TR19945|c0_g2_i1|m.35172|TR19260|c0_g1_i1|m.31650|TR7083|c0_g1_i1|m.7545|TR7009|c0_g2_i1|m.7380|TR5440|c0_g1_i1|m.5413|TR15100|c0_g2_i1|m.19702|TR17952|c0_g2_i1|m.26621|TR15982|c0_g1_i1|m.21667|TR21165|c0_g1_i1|m.41507|TR17027|c0_g1_i1|m.24093|TR4151|c0_g1_i1|m.4279|TR19219|c0_g1_i1|m.31476|TR14325|c0_g1_i1|m.18163|TR19649|c1_g1_i1|m.33520|TR13037|c0_g1_i2|m.15812|TR14886…	http://amigo.geneontology.org/cgi-bin/amigo/term_details?term=GO:0048507
cell cycle process	Gene Ontology	GO:0022402	49	567	0.0864198	0.00133329	TR4160|c0_g1_i1|m.4294|TR27320|c0_g1_i1|m.44858|TR19260|c0_g1_i1|m.31650|TR15050|c0_g1_i1|m.19570|TR13628|c0_g1_i1|m.16771|TR5056|c0_g2_i1|m.5070|TR20226|c1_g1_i1|m.36913|TR14051|c0_g1_i1|m.17617|TR13192|c0_g2_i1|m.16040|TR19468|c0_g1_i1|m.32561|TR17702|c1_g5_i1|m.25911|TR21042|c0_g1_i1|m.41383|TR12489|c0_g1_i1|m.14806|TR14325|c0_g1_i1|m.18163|TR10022|c0_g1_i1|m.11024|TR18552|c0_g1_i1|m.28677|TR3…	http://amigo.geneontology.org/cgi-bin/amigo/term_details?term=GO:0022402
response to carbohydrate	Gene Ontology	GO:0009743	33	382	0.0863874	0.00731563	TR20534|c0_g2_i1|m.39674|TR29086|c0_g1_i1|m.46408|TR20696|c3_g6_i2|m.40907|TR15982|c0_g1_i1|m.21667|TR21165|c0_g1_i1|m.41507|TR17166|c0_g1_i1|m.24411|TR4151|c0_g1_i1|m.4279|TR3453|c0_g1_i1|m.3628|TR14886|c0_g1_i1|m.19202|TR18544|c1_g2_i1|m.28658|TR12960|c0_g1_i1|m.15669|TR12609|c0_g1_i1|m.15023|TR15068|c0_g1_i1|m.19604|TR15007|c0_g1_i1|m.19480|TR20235|c0_g1_i1|m.36966|TR30380|c0_g1_i1|m.47266|TR2…	http://amigo.geneontology.org/cgi-bin/amigo/term_details?term=GO:0009743
regulation of gene expression, epigenetic	Gene Ontology	GO:0040029	34	394	0.0862944	0.00666342	TR15026|c0_g1_i1|m.19509|TR12583|c0_g1_i1|m.14978|TR19260|c0_g1_i1|m.31650|TR7952|c0_g1_i1|m.8811|TR16669|c0_g1_i1|m.23235|TR16488|c0_g1_i1|m.22795|TR17952|c0_g2_i1|m.26621|TR19674|c0_g1_i1|m.33663|TR11506|c0_g1_i1|m.13188|TR13265|c0_g2_i1|m.16183|TR12489|c0_g1_i1|m.14806|TR19649|c1_g1_i1|m.33520|TR15570|c0_g1_i1|m.20720|TR27894|c0_g1_i1|m.45434|TR1967|c0_g1_i1|m.1814|TR12571|c0_g1_i1|m.14965|TR1…	http://amigo.geneontology.org/cgi-bin/amigo/term_details?term=GO:0040029
post-embryonic organ development	Gene Ontology	GO:0048569	59	685	0.0861314	0.000509561	TR15026|c0_g1_i1|m.19509|TR18377|c1_g1_i1|m.27983|TR7924|c0_g1_i1|m.8755|TR1091|c0_g1_i1|m.1169|TR17528|c0_g1_i1|m.25445|TR7083|c0_g1_i1|m.7545|TR19150|c0_g2_i1|m.31189|TR20538|c0_g1_i1|m.39690|TR19245|c1_g1_i1|m.31570|TR19021|c0_g1_i1|m.30594|TR20328|c4_g2_i1|m.37643|TR18440|c2_g1_i1|m.28262|TR20407|c0_g1_i1|m.38314|TR17111|c0_g3_i1|m.24273|TR19341|c0_g1_i1|m.31956|TR14325|c0_g1_i1|m.18163|TR196…	http://amigo.geneontology.org/cgi-bin/amigo/term_details?term=GO:0048569
multicellular organismal reproductive process	Gene Ontology	GO:0048609	31	360	0.0861111	0.00945343	TR17940|c0_g1_i1|m.26600|TR19150|c0_g2_i1|m.31189|TR16542|c0_g3_i1|m.22950|TR16488|c0_g1_i1|m.22795|TR15982|c0_g1_i1|m.21667|TR12609|c0_g1_i1|m.15023|TR4151|c0_g1_i1|m.4279|TR12489|c0_g1_i1|m.14806|TR14325|c0_g1_i1|m.18163|TR18552|c0_g1_i1|m.28677|TR6485|c0_g1_i1|m.6613|TR14886|c0_g1_i1|m.19202|TR14129|c0_g1_i1|m.17787|TR14767|c0_g1_i1|m.18970|TR15734|c0_g1_i1|m.21044|TR17458|c0_g1_i1|m.25227|TR3…	http://amigo.geneontology.org/cgi-bin/amigo/term_details?term=GO:0048609
protein glycosylation	Gene Ontology	GO:0006486	20	233	0.0858369	0.0326413	TR12960|c0_g1_i1|m.15669|TR20506|c1_g1_i1|m.39389|TR13996|c0_g1_i1|m.17474|TR17028|c0_g1_i1|m.24095|TR11465|c0_g1_i1|m.13137|TR14797|c0_g1_i1|m.19023|TR15216|c0_g1_i1|m.19935|TR15677|c0_g1_i1|m.20916|TR15791|c0_g1_i1|m.21165|TR15417|c0_g1_i1|m.20393|TR18055|c0_g1_i1|m.26941|TR15570|c0_g1_i1|m.20720|TR27683|c0_g2_i1|m.45227|TR7902|c0_g1_i1|m.8710|TR2247|c0_g1_i1|m.1999|TR12767|c0_g3_i1|m.15302|TR1…	http://amigo.geneontology.org/cgi-bin/amigo/term_details?term=GO:0006486
macromolecule glycosylation	Gene Ontology	GO:0043413	20	233	0.0858369	0.0326413	TR12960|c0_g1_i1|m.15669|TR20506|c1_g1_i1|m.39389|TR13996|c0_g1_i1|m.17474|TR17028|c0_g1_i1|m.24095|TR11465|c0_g1_i1|m.13137|TR14797|c0_g1_i1|m.19023|TR15216|c0_g1_i1|m.19935|TR15677|c0_g1_i1|m.20916|TR15791|c0_g1_i1|m.21165|TR15417|c0_g1_i1|m.20393|TR18055|c0_g1_i1|m.26941|TR15570|c0_g1_i1|m.20720|TR27683|c0_g2_i1|m.45227|TR7902|c0_g1_i1|m.8710|TR2247|c0_g1_i1|m.1999|TR12767|c0_g3_i1|m.15302|TR1…	http://amigo.geneontology.org/cgi-bin/amigo/term_details?term=GO:0043413
glycoprotein biosynthetic process	Gene Ontology	GO:0009101	20	233	0.0858369	0.0326413	TR12960|c0_g1_i1|m.15669|TR20506|c1_g1_i1|m.39389|TR13996|c0_g1_i1|m.17474|TR17028|c0_g1_i1|m.24095|TR11465|c0_g1_i1|m.13137|TR14797|c0_g1_i1|m.19023|TR15216|c0_g1_i1|m.19935|TR15677|c0_g1_i1|m.20916|TR15791|c0_g1_i1|m.21165|TR15417|c0_g1_i1|m.20393|TR18055|c0_g1_i1|m.26941|TR15570|c0_g1_i1|m.20720|TR27683|c0_g2_i1|m.45227|TR7902|c0_g1_i1|m.8710|TR2247|c0_g1_i1|m.1999|TR12767|c0_g3_i1|m.15302|TR1…	http://amigo.geneontology.org/cgi-bin/amigo/term_details?term=GO:0009101
negative regulation of cellular process	Gene Ontology	GO:0048523	70	821	0.0852619	0.000218328	TR15026|c0_g1_i1|m.19509|TR30953|c0_g1_i1|m.47557|TR28903|c0_g1_i1|m.46271|TR12583|c0_g1_i1|m.14978|TR11707|c0_g2_i1|m.13455|TR1967|c0_g1_i1|m.1814|TR7009|c0_g2_i1|m.7380|TR5112|c0_g2_i1|m.5128|TR16669|c0_g1_i1|m.23235|TR19245|c1_g1_i1|m.31570|TR17952|c0_g2_i1|m.26621|TR7123|c0_g1_i1|m.7632|TR21165|c0_g1_i1|m.41507|TR14051|c0_g1_i1|m.17617|TR11776|c0_g1_i3|m.13562|TR17027|c0_g1_i1|m.24093|TR19341…	http://amigo.geneontology.org/cgi-bin/amigo/term_details?term=GO:0048523
reproductive structure development	Gene Ontology	GO:0048608	144	1695	0.0849558	2.28e-07	TR15026|c0_g1_i1|m.19509|TR8212|c0_g1_i1|m.9242|TR14680|c0_g1_i1|m.18820|TR19150|c0_g2_i1|m.31189|TR20538|c0_g1_i1|m.39690|TR16542|c0_g3_i1|m.22950|TR15347|c0_g2_i1|m.20261|TR18643|c0_g1_i1|m.29007|TR18440|c2_g1_i1|m.28262|TR16336|c0_g1_i1|m.22434|TR21042|c0_g1_i1|m.41383|TR19341|c0_g1_i1|m.31956|TR30117|c0_g1_i1|m.47099|TR20328|c4_g1_i2|m.37637|TR13037|c0_g1_i2|m.15812|TR12609|c0_g1_i1|m.15023|T…	http://amigo.geneontology.org/cgi-bin/amigo/term_details?term=GO:0048608
reproductive system development	Gene Ontology	GO:0061458	144	1695	0.0849558	2.28e-07	TR15026|c0_g1_i1|m.19509|TR8212|c0_g1_i1|m.9242|TR14680|c0_g1_i1|m.18820|TR19150|c0_g2_i1|m.31189|TR20538|c0_g1_i1|m.39690|TR16542|c0_g3_i1|m.22950|TR15347|c0_g2_i1|m.20261|TR18643|c0_g1_i1|m.29007|TR18440|c2_g1_i1|m.28262|TR16336|c0_g1_i1|m.22434|TR21042|c0_g1_i1|m.41383|TR19341|c0_g1_i1|m.31956|TR30117|c0_g1_i1|m.47099|TR20328|c4_g1_i2|m.37637|TR13037|c0_g1_i2|m.15812|TR12609|c0_g1_i1|m.15023|T…	http://amigo.geneontology.org/cgi-bin/amigo/term_details?term=GO:0061458
glycoprotein metabolic process	Gene Ontology	GO:0009100	20	237	0.0843882	0.0375086	TR12960|c0_g1_i1|m.15669|TR20506|c1_g1_i1|m.39389|TR13996|c0_g1_i1|m.17474|TR17028|c0_g1_i1|m.24095|TR11465|c0_g1_i1|m.13137|TR14797|c0_g1_i1|m.19023|TR15216|c0_g1_i1|m.19935|TR15677|c0_g1_i1|m.20916|TR15791|c0_g1_i1|m.21165|TR15417|c0_g1_i1|m.20393|TR18055|c0_g1_i1|m.26941|TR15570|c0_g1_i1|m.20720|TR27683|c0_g2_i1|m.45227|TR7902|c0_g1_i1|m.8710|TR2247|c0_g1_i1|m.1999|TR12767|c0_g3_i1|m.15302|TR1…	http://amigo.geneontology.org/cgi-bin/amigo/term_details?term=GO:0009100
gene silencing by RNA	Gene Ontology	GO:0031047	24	285	0.0842105	0.0251565	TR15026|c0_g1_i1|m.19509|TR12583|c0_g1_i1|m.14978|TR7952|c0_g1_i1|m.8811|TR16669|c0_g1_i1|m.23235|TR16488|c0_g1_i1|m.22795|TR17952|c0_g2_i1|m.26621|TR11506|c0_g1_i1|m.13188|TR12489|c0_g1_i1|m.14806|TR19649|c1_g1_i1|m.33520|TR15570|c0_g1_i1|m.20720|TR17940|c0_g1_i1|m.26600|TR12571|c0_g1_i1|m.14965|TR15735|c0_g2_i1|m.21047|TR16813|c1_g1_i1|m.23623|TR30380|c0_g1_i1|m.47266|TR8398|c0_g1_i1|m.9524|TR1…	http://amigo.geneontology.org/cgi-bin/amigo/term_details?term=GO:0031047
regulation of developmental process	Gene Ontology	GO:0050793	75	891	0.0841751	0.000191648	TR15026|c0_g1_i1|m.19509|TR28861|c0_g1_i1|m.46232|TR28903|c0_g1_i1|m.46271|TR7924|c0_g1_i1|m.8755|TR8034|c0_g1_i1|m.8966|TR19260|c0_g1_i1|m.31650|TR7083|c0_g1_i1|m.7545|TR5440|c0_g1_i1|m.5413|TR16669|c0_g1_i1|m.23235|TR9689|c0_g1_i1|m.10591|TR5112|c0_g2_i1|m.5128|TR17952|c0_g2_i1|m.26621|TR15982|c0_g1_i1|m.21667|TR17111|c0_g3_i1|m.24273|TR21165|c0_g1_i1|m.41507|TR15717|c0_g1_i1|m.21010|TR16488|c0…	http://amigo.geneontology.org/cgi-bin/amigo/term_details?term=GO:0050793
embryo development ending in seed dormancy	Gene Ontology	GO:0009793	50	597	0.0837521	0.00217454	TR30953|c0_g1_i1|m.47557|TR7009|c0_g2_i1|m.7380|TR5056|c0_g2_i1|m.5070|TR16669|c0_g1_i1|m.23235|TR16542|c0_g3_i1|m.22950|TR16488|c0_g1_i1|m.22795|TR17008|c0_g1_i1|m.24053|TR15982|c0_g1_i1|m.21667|TR18643|c0_g1_i1|m.29007|TR18440|c2_g1_i1|m.28262|TR4151|c0_g1_i1|m.4279|TR20512|c1_g1_i1|m.39469|TR22750|c0_g1_i1|m.42865|TR3453|c0_g1_i1|m.3628|TR14886|c0_g1_i1|m.19202|TR14129|c0_g1_i1|m.17787|TR14767…	http://amigo.geneontology.org/cgi-bin/amigo/term_details?term=GO:0009793
protein ubiquitination	Gene Ontology	GO:0016567	49	588	0.0833333	0.0026139	TR13286|c0_g1_i1|m.16216|TR2455|c0_g2_i1|m.2245|TR5440|c0_g1_i1|m.5413|TR20226|c1_g1_i1|m.36913|TR7123|c0_g1_i1|m.7632|TR14745|c0_g1_i1|m.18921|TR4151|c0_g1_i1|m.4279|TR21511|c0_g1_i1|m.41817|TR7676|c0_g2_i1|m.8319|TR12489|c0_g1_i1|m.14806|TR18552|c0_g1_i1|m.28677|TR3375|c0_g1_i1|m.3515|TR4089|c0_g2_i1|m.4208|TR14886|c0_g1_i1|m.19202|TR3335|c0_g3_i1|m.3456|TR14767|c0_g1_i1|m.18970|TR14797|c0_g1_i…	http://amigo.geneontology.org/cgi-bin/amigo/term_details?term=GO:0016567
pigment biosynthetic process	Gene Ontology	GO:0046148	23	276	0.0833333	0.0306728	TR20561|c0_g1_i1|m.39881|TR6530|c0_g1_i1|m.6692|TR20534|c0_g2_i1|m.39674|TR20696|c3_g6_i2|m.40907|TR16091|c0_g1_i1|m.21920|TR8789|c0_g2_i1|m.9846|TR3086|c0_g2_i1|m.3083|TR20421|c0_g1_i1|m.38489|TR12697|c0_g1_i1|m.15174|TR19324|c0_g1_i1|m.31898|TR20373|c1_g2_i1|m.38058|TR20235|c0_g1_i1|m.36966|TR20696|c3_g2_i1|m.40881|TR28154|c0_g1_i1|m.45662|TR3086|c0_g1_i1|m.3081|TR15613|c0_g1_i1|m.20805|TR14123…	http://amigo.geneontology.org/cgi-bin/amigo/term_details?term=GO:0046148
cell proliferation	Gene Ontology	GO:0008283	21	252	0.0833333	0.0374914	TR15026|c0_g1_i1|m.19509|TR14051|c0_g1_i1|m.17617|TR7676|c0_g2_i1|m.8319|TR12489|c0_g1_i1|m.14806|TR17028|c0_g1_i1|m.24095|TR19649|c1_g1_i1|m.33520|TR17111|c0_g2_i1|m.24271|TR13109|c0_g1_i1|m.15911|TR19260|c0_g1_i1|m.31650|TR15677|c0_g1_i1|m.20916|TR30117|c0_g1_i1|m.47099|TR6458|c0_g1_i1|m.6566|TR28861|c0_g1_i1|m.46232|TR22959|c0_g1_i1|m.43023|TR27894|c0_g1_i1|m.45434|TR17940|c0_g1_i1|m.26600|TR1…	http://amigo.geneontology.org/cgi-bin/amigo/term_details?term=GO:0008283
response to cold	Gene Ontology	GO:0009409	49	591	0.0829103	0.00286449	TR7924|c0_g1_i1|m.8755|TR17028|c0_g1_i1|m.24095|TR15274|c1_g1_i1|m.20057|TR20328|c4_g1_i2|m.37637|TR20415|c0_g3_i1|m.38455|TR9689|c0_g1_i1|m.10591|TR13944|c0_g1_i1|m.17379|TR20415|c0_g4_i1|m.38456|TR17416|c0_g4_i1|m.25103|TR17166|c0_g1_i1|m.24411|TR4151|c0_g1_i1|m.4279|TR16508|c0_g1_i1|m.22854|TR18748|c0_g1_i1|m.29392|TR15677|c0_g1_i1|m.20916|TR14886|c0_g1_i1|m.19202|TR14410|c0_g1_i1|m.18313|TR71…	http://amigo.geneontology.org/cgi-bin/amigo/term_details?term=GO:0009409
cellular macromolecule catabolic process	Gene Ontology	GO:0044265	57	688	0.0828488	0.00142448	TR11238|c0_g1_i1|m.12798|TR8212|c0_g1_i1|m.9242|TR20484|c2_g1_i1|m.39139|TR11465|c0_g1_i1|m.13137|TR5440|c0_g1_i1|m.5413|TR18583|c0_g2_i1|m.28799|TR21660|c0_g1_i1|m.41942|TR14123|c0_g2_i1|m.17778|TR20226|c1_g1_i1|m.36913|TR6348|c0_g2_i1|m.6373|TR7274|c0_g1_i1|m.7880|TR6552|c0_g1_i1|m.6738|TR21511|c0_g1_i1|m.41817|TR11979|c0_g2_i1|m.13921|TR14325|c0_g1_i1|m.18163|TR3789|c0_g1_i1|m.3906|TR18552|c0_…	http://amigo.geneontology.org/cgi-bin/amigo/term_details?term=GO:0044265
cytoskeleton organization	Gene Ontology	GO:0007010	38	460	0.0826087	0.00818991	TR4160|c0_g1_i1|m.4294|TR27320|c0_g1_i1|m.44858|TR11238|c0_g1_i1|m.12798|TR19260|c0_g1_i1|m.31650|TR16380|c0_g1_i1|m.22530|TR13628|c0_g1_i1|m.16771|TR5056|c0_g2_i1|m.5070|TR18583|c0_g2_i1|m.28799|TR13192|c0_g2_i1|m.16040|TR6205|c0_g2_i1|m.6115|TR12383|c0_g1_i1|m.14613|TR8169|c0_g2_i1|m.9181|TR21042|c0_g1_i1|m.41383|TR12489|c0_g1_i1|m.14806|TR15026|c0_g1_i1|m.19509|TR19649|c1_g1_i1|m.33520|TR30117…	http://amigo.geneontology.org/cgi-bin/amigo/term_details?term=GO:0007010
organonitrogen compound catabolic process	Gene Ontology	GO:1901565	28	339	0.0825959	0.0206369	TR18848|c1_g1_i1|m.29810|TR27874|c0_g1_i1|m.45413|TR14123|c0_g2_i1|m.17778|TR4833|c0_g1_i1|m.4887|TR18811|c0_g1_i1|m.29653|TR19828|c0_g2_i1|m.34518|TR17449|c0_g1_i1|m.25182|TR19040|c0_g1_i1|m.30697|TR8789|c0_g2_i1|m.9846|TR14575|c0_g1_i1|m.18655|TR4576|c0_g2_i1|m.4631|TR16079|c0_g1_i1|m.21901|TR20373|c1_g2_i1|m.38058|TR19324|c0_g1_i1|m.31898|TR12697|c0_g1_i1|m.15174|TR7109|c0_g1_i1|m.7595|TR20643…	http://amigo.geneontology.org/cgi-bin/amigo/term_details?term=GO:1901565
response to wounding	Gene Ontology	GO:0009611	27	328	0.0823171	0.023479	TR11238|c0_g1_i1|m.12798|TR18848|c1_g1_i1|m.29810|TR3053|c0_g2_i1|m.3033|TR7797|c0_g1_i1|m.8525|TR20403|c0_g1_i1|m.38260|TR17008|c0_g1_i1|m.24053|TR20696|c3_g6_i2|m.40907|TR18643|c0_g1_i1|m.29007|TR19828|c0_g2_i1|m.34518|TR8789|c0_g2_i1|m.9846|TR20512|c1_g1_i1|m.39469|TR14127|c0_g2_i1|m.17785|TR20421|c0_g1_i1|m.38489|TR20373|c1_g2_i1|m.38058|TR18562|c1_g1_i1|m.28691|TR8016|c0_g2_i1|m.8927|TR20696…	http://amigo.geneontology.org/cgi-bin/amigo/term_details?term=GO:0009611
protein modification by small protein conjugation	Gene Ontology	GO:0032446	50	614	0.0814332	0.00362108	TR13286|c0_g1_i1|m.16216|TR2455|c0_g2_i1|m.2245|TR5440|c0_g1_i1|m.5413|TR20226|c1_g1_i1|m.36913|TR7123|c0_g1_i1|m.7632|TR14745|c0_g1_i1|m.18921|TR4151|c0_g1_i1|m.4279|TR21511|c0_g1_i1|m.41817|TR7676|c0_g2_i1|m.8319|TR12489|c0_g1_i1|m.14806|TR18552|c0_g1_i1|m.28677|TR3375|c0_g1_i1|m.3515|TR4089|c0_g2_i1|m.4208|TR14886|c0_g1_i1|m.19202|TR3335|c0_g3_i1|m.3456|TR14767|c0_g1_i1|m.18970|TR14797|c0_g1_i…	http://amigo.geneontology.org/cgi-bin/amigo/term_details?term=GO:0032446
regulation of multicellular organismal process	Gene Ontology	GO:0051239	59	725	0.0813793	0.00173926	TR15026|c0_g1_i1|m.19509|TR28861|c0_g1_i1|m.46232|TR7924|c0_g1_i1|m.8755|TR19260|c0_g1_i1|m.31650|TR7083|c0_g1_i1|m.7545|TR5440|c0_g1_i1|m.5413|TR16669|c0_g1_i1|m.23235|TR9689|c0_g1_i1|m.10591|TR15982|c0_g1_i1|m.21667|TR15717|c0_g1_i1|m.21010|TR16488|c0_g1_i1|m.22795|TR17027|c0_g1_i1|m.24093|TR8566|c0_g2_i1|m.9676|TR19945|c0_g2_i1|m.35172|TR19219|c0_g1_i1|m.31476|TR8566|c0_g1_i1|m.9675|TR13265|c0…	http://amigo.geneontology.org/cgi-bin/amigo/term_details?term=GO:0051239
embryo development	Gene Ontology	GO:0009790	50	615	0.0813008	0.00372733	TR30953|c0_g1_i1|m.47557|TR7009|c0_g2_i1|m.7380|TR5056|c0_g2_i1|m.5070|TR16669|c0_g1_i1|m.23235|TR16542|c0_g3_i1|m.22950|TR16488|c0_g1_i1|m.22795|TR17008|c0_g1_i1|m.24053|TR15982|c0_g1_i1|m.21667|TR18643|c0_g1_i1|m.29007|TR18440|c2_g1_i1|m.28262|TR4151|c0_g1_i1|m.4279|TR20512|c1_g1_i1|m.39469|TR22750|c0_g1_i1|m.42865|TR3453|c0_g1_i1|m.3628|TR14886|c0_g1_i1|m.19202|TR14129|c0_g1_i1|m.17787|TR14767…	http://amigo.geneontology.org/cgi-bin/amigo/term_details?term=GO:0009790
cytoplasmic transport	Gene Ontology	GO:0016482	55	680	0.0808824	0.00272314	TR11238|c0_g1_i1|m.12798|TR15343|c0_g1_i1|m.20251|TR7743|c0_g1_i1|m.8444|TR11936|c0_g1_i1|m.13840|TR17034|c1_g1_i1|m.24108|TR7105|c0_g2_i1|m.7590|TR20907|c0_g1_i1|m.41257|TR13628|c0_g1_i1|m.16771|TR28169|c0_g1_i1|m.45675|TR13060|c0_g1_i1|m.15841|TR17417|c0_g1_i1|m.25109|TR19245|c1_g1_i1|m.31570|TR17287|c0_g1_i1|m.24751|TR20415|c0_g4_i1|m.38456|TR13740|c0_g1_i1|m.16961|TR7183|c0_g2_i1|m.7757|TR252…	http://amigo.geneontology.org/cgi-bin/amigo/term_details?term=GO:0016482
lipid localization	Gene Ontology	GO:0010876	23	285	0.0807018	0.0407479	TR15026|c0_g1_i1|m.19509|TR15274|c1_g1_i1|m.20057|TR6523|c0_g1_i1|m.6686|TR15982|c0_g1_i1|m.21667|TR15717|c0_g1_i1|m.21010|TR4151|c0_g1_i1|m.4279|TR20512|c1_g1_i1|m.39469|TR14970|c0_g1_i1|m.19360|TR14886|c0_g1_i1|m.19202|TR10861|c0_g1_i1|m.12224|TR15734|c0_g1_i1|m.21044|TR30380|c0_g1_i1|m.47266|TR19493|c3_g1_i3|m.32668|TR13335|c0_g1_i1|m.16302|TR17396|c0_g1_i1|m.25027|TR16488|c0_g1_i1|m.22795|TR1…	http://amigo.geneontology.org/cgi-bin/amigo/term_details?term=GO:0010876
multicellular organism reproduction	Gene Ontology	GO:0032504	31	385	0.0805195	0.0208956	TR17940|c0_g1_i1|m.26600|TR19150|c0_g2_i1|m.31189|TR16542|c0_g3_i1|m.22950|TR16488|c0_g1_i1|m.22795|TR15982|c0_g1_i1|m.21667|TR12609|c0_g1_i1|m.15023|TR4151|c0_g1_i1|m.4279|TR12489|c0_g1_i1|m.14806|TR14325|c0_g1_i1|m.18163|TR18552|c0_g1_i1|m.28677|TR6485|c0_g1_i1|m.6613|TR14886|c0_g1_i1|m.19202|TR14129|c0_g1_i1|m.17787|TR14767|c0_g1_i1|m.18970|TR15734|c0_g1_i1|m.21044|TR17458|c0_g1_i1|m.25227|TR3…	http://amigo.geneontology.org/cgi-bin/amigo/term_details?term=GO:0032504
plasmodesma	Gene Ontology	GO:0009506	110	1368	0.0804094	4.5e-05	TR3388|c0_g1_i1|m.3534|TR19257|c0_g1_i1|m.31635|TR14680|c0_g1_i1|m.18820|TR20538|c0_g1_i1|m.39690|TR13192|c0_g2_i1|m.16040|TR19024|c0_g3_i1|m.30629|TR8789|c0_g2_i1|m.9846|TR19091|c0_g1_i1|m.30951|TR14797|c0_g1_i1|m.19023|TR11384|c0_g2_i1|m.13000|TR3086|c0_g2_i1|m.3083|TR6508|c0_g2_i1|m.6664|TR2247|c0_g1_i1|m.1999|TR20373|c1_g2_i1|m.38058|TR10837|c0_g1_i1|m.12207|TR29666|c0_g1_i1|m.46827|TR19123|c…	http://amigo.geneontology.org/cgi-bin/amigo/term_details?term=GO:0009506
symplast	Gene Ontology	GO:0055044	110	1368	0.0804094	4.5e-05	TR3388|c0_g1_i1|m.3534|TR19257|c0_g1_i1|m.31635|TR14680|c0_g1_i1|m.18820|TR20538|c0_g1_i1|m.39690|TR13192|c0_g2_i1|m.16040|TR19024|c0_g3_i1|m.30629|TR8789|c0_g2_i1|m.9846|TR19091|c0_g1_i1|m.30951|TR14797|c0_g1_i1|m.19023|TR11384|c0_g2_i1|m.13000|TR3086|c0_g2_i1|m.3083|TR6508|c0_g2_i1|m.6664|TR2247|c0_g1_i1|m.1999|TR20373|c1_g2_i1|m.38058|TR10837|c0_g1_i1|m.12207|TR29666|c0_g1_i1|m.46827|TR19123|c…	http://amigo.geneontology.org/cgi-bin/amigo/term_details?term=GO:0055044
cell junction	Gene Ontology	GO:0030054	110	1369	0.0803506	4.62e-05	TR3388|c0_g1_i1|m.3534|TR19257|c0_g1_i1|m.31635|TR14680|c0_g1_i1|m.18820|TR20538|c0_g1_i1|m.39690|TR13192|c0_g2_i1|m.16040|TR19024|c0_g3_i1|m.30629|TR8789|c0_g2_i1|m.9846|TR19091|c0_g1_i1|m.30951|TR14797|c0_g1_i1|m.19023|TR11384|c0_g2_i1|m.13000|TR3086|c0_g2_i1|m.3083|TR6508|c0_g2_i1|m.6664|TR2247|c0_g1_i1|m.1999|TR20373|c1_g2_i1|m.38058|TR10837|c0_g1_i1|m.12207|TR29666|c0_g1_i1|m.46827|TR19123|c…	http://amigo.geneontology.org/cgi-bin/amigo/term_details?term=GO:0030054
cell-cell junction	Gene Ontology	GO:0005911	110	1369	0.0803506	4.62e-05	TR3388|c0_g1_i1|m.3534|TR19257|c0_g1_i1|m.31635|TR14680|c0_g1_i1|m.18820|TR20538|c0_g1_i1|m.39690|TR13192|c0_g2_i1|m.16040|TR19024|c0_g3_i1|m.30629|TR8789|c0_g2_i1|m.9846|TR19091|c0_g1_i1|m.30951|TR14797|c0_g1_i1|m.19023|TR11384|c0_g2_i1|m.13000|TR3086|c0_g2_i1|m.3083|TR6508|c0_g2_i1|m.6664|TR2247|c0_g1_i1|m.1999|TR20373|c1_g2_i1|m.38058|TR10837|c0_g1_i1|m.12207|TR29666|c0_g1_i1|m.46827|TR19123|c…	http://amigo.geneontology.org/cgi-bin/amigo/term_details?term=GO:0005911
transferase complex	Gene Ontology	GO:1990234	28	350	0.08	0.0288004	TR4160|c0_g1_i1|m.4294|TR12583|c0_g1_i1|m.14978|TR3230|c0_g2_i1|m.3292|TR5440|c0_g1_i1|m.5413|TR20786|c0_g1_i1|m.41153|TR6348|c0_g2_i1|m.6373|TR21511|c0_g1_i1|m.41817|TR11224|c0_g1_i1|m.12763|TR6485|c0_g1_i1|m.6613|TR14767|c0_g1_i1|m.18970|TR15272|c0_g1_i1|m.20055|TR5521|c0_g2_i1|m.5472|TR15734|c0_g1_i1|m.21044|TR14560|c0_g1_i1|m.18619|TR27484|c0_g1_i1|m.45019|TR29126|c0_g1_i1|m.46439|TR5327|c0_g…	http://amigo.geneontology.org/cgi-bin/amigo/term_details?term=GO:1990234
seed development	Gene Ontology	GO:0048316	59	739	0.0798376	0.00257136	TR30953|c0_g1_i1|m.47557|TR7009|c0_g2_i1|m.7380|TR19150|c0_g2_i1|m.31189|TR16669|c0_g1_i1|m.23235|TR16542|c0_g3_i1|m.22950|TR16488|c0_g1_i1|m.22795|TR17008|c0_g1_i1|m.24053|TR15982|c0_g1_i1|m.21667|TR18643|c0_g1_i1|m.29007|TR12609|c0_g1_i1|m.15023|TR18440|c2_g1_i1|m.28262|TR4151|c0_g1_i1|m.4279|TR20512|c1_g1_i1|m.39469|TR16529|c0_g1_i1|m.22910|TR22750|c0_g1_i1|m.42865|TR13674|c0_g1_i1|m.16839|TR1…	http://amigo.geneontology.org/cgi-bin/amigo/term_details?term=GO:0048316
fruit development	Gene Ontology	GO:0010154	61	767	0.0795306	0.0023925	TR30953|c0_g1_i1|m.47557|TR7924|c0_g1_i1|m.8755|TR7009|c0_g2_i1|m.7380|TR19150|c0_g2_i1|m.31189|TR16669|c0_g1_i1|m.23235|TR16542|c0_g3_i1|m.22950|TR16488|c0_g1_i1|m.22795|TR17008|c0_g1_i1|m.24053|TR15982|c0_g1_i1|m.21667|TR18643|c0_g1_i1|m.29007|TR12609|c0_g1_i1|m.15023|TR18440|c2_g1_i1|m.28262|TR4151|c0_g1_i1|m.4279|TR20512|c1_g1_i1|m.39469|TR16529|c0_g1_i1|m.22910|TR22750|c0_g1_i1|m.42865|TR136…	http://amigo.geneontology.org/cgi-bin/amigo/term_details?term=GO:0010154
response to cadmium ion	Gene Ontology	GO:0046686	36	453	0.0794702	0.0162867	TR15927|c0_g1_i1|m.21543|TR18848|c1_g1_i1|m.29810|TR17034|c1_g1_i1|m.24108|TR18583|c0_g2_i1|m.28799|TR20415|c0_g4_i1|m.38456|TR21112|c0_g1_i1|m.41457|TR18811|c0_g1_i1|m.29653|TR19176|c0_g1_i1|m.31299|TR19592|c0_g1_i1|m.33163|TR16987|c0_g1_i1|m.23997|TR14325|c0_g1_i1|m.18163|TR14797|c0_g1_i1|m.19023|TR30117|c0_g1_i1|m.47099|TR3086|c0_g2_i1|m.3083|TR18893|c0_g1_i1|m.30052|TR1332|c0_g1_i1|m.1351|TR2…	http://amigo.geneontology.org/cgi-bin/amigo/term_details?term=GO:0046686
regulation of multicellular organismal development	Gene Ontology	GO:2000026	55	702	0.0783476	0.00495061	TR15026|c0_g1_i1|m.19509|TR28861|c0_g1_i1|m.46232|TR7924|c0_g1_i1|m.8755|TR19260|c0_g1_i1|m.31650|TR7083|c0_g1_i1|m.7545|TR5440|c0_g1_i1|m.5413|TR16669|c0_g1_i1|m.23235|TR9689|c0_g1_i1|m.10591|TR15982|c0_g1_i1|m.21667|TR15717|c0_g1_i1|m.21010|TR16488|c0_g1_i1|m.22795|TR17027|c0_g1_i1|m.24093|TR8566|c0_g2_i1|m.9676|TR19945|c0_g2_i1|m.35172|TR19219|c0_g1_i1|m.31476|TR8566|c0_g1_i1|m.9675|TR13265|c0…	http://amigo.geneontology.org/cgi-bin/amigo/term_details?term=GO:2000026
negative regulation of biological process	Gene Ontology	GO:0048519	97	1239	0.0782889	0.000281226	TR15026|c0_g1_i1|m.19509|TR15100|c0_g2_i1|m.19702|TR7677|c0_g1_i1|m.8321|TR21165|c0_g1_i1|m.41507|TR19341|c0_g1_i1|m.31956|TR14325|c0_g1_i1|m.18163|TR3086|c0_g2_i1|m.3083|TR11776|c0_g1_i3|m.13562|TR14560|c0_g1_i1|m.18619|TR10825|c0_g2_i1|m.12184|TR19946|c1_g1_i1|m.35186|TR16813|c1_g1_i1|m.23623|TR27894|c0_g1_i1|m.45434|TR15347|c0_g2_i1|m.20261|TR13192|c0_g2_i1|m.16040|TR15199|c0_g1_i1|m.19901|TR6…	http://amigo.geneontology.org/cgi-bin/amigo/term_details?term=GO:0048519
ligase activity	Gene Ontology	GO:0016874	32	415	0.0771084	0.031283	TR13286|c0_g1_i1|m.16216|TR20560|c0_g1_i1|m.39859|TR17847|c0_g1_i1|m.26319|TR3053|c0_g2_i1|m.3033|TR18583|c0_g2_i1|m.28799|TR3391|c0_g1_i1|m.3537|TR20226|c1_g1_i1|m.36913|TR7123|c0_g1_i1|m.7632|TR11876|c0_g1_i1|m.13740|TR21511|c0_g1_i1|m.41817|TR14797|c0_g1_i1|m.19023|TR3375|c0_g1_i1|m.3515|TR7746|c0_g1_i1|m.8451|TR3335|c0_g3_i1|m.3456|TR12176|c0_g1_i1|m.14249|TR7074|c0_g1_i1|m.7524|TR18907|c0_g1…	http://amigo.geneontology.org/cgi-bin/amigo/term_details?term=GO:0016874
macromolecule catabolic process	Gene Ontology	GO:0009057	69	896	0.0770089	0.00273162	TR11238|c0_g1_i1|m.12798|TR8212|c0_g1_i1|m.9242|TR19945|c0_g2_i1|m.35172|TR14767|c0_g1_i1|m.18970|TR11465|c0_g1_i1|m.13137|TR7083|c0_g1_i1|m.7545|TR5440|c0_g1_i1|m.5413|TR18583|c0_g2_i1|m.28799|TR30726|c0_g1_i1|m.47456|TR21660|c0_g1_i1|m.41942|TR14123|c0_g2_i1|m.17778|TR20226|c1_g1_i1|m.36913|TR6348|c0_g2_i1|m.6373|TR29086|c0_g1_i1|m.46408|TR7274|c0_g1_i1|m.7880|TR19040|c0_g1_i1|m.30697|TR6552|c0…	http://amigo.geneontology.org/cgi-bin/amigo/term_details?term=GO:0009057
post-embryonic development	Gene Ontology	GO:0009791	164	2133	0.076887	8.2e-06	TR15026|c0_g1_i1|m.19509|TR8212|c0_g1_i1|m.9242|TR14680|c0_g1_i1|m.18820|TR19150|c0_g2_i1|m.31189|TR20538|c0_g1_i1|m.39690|TR16542|c0_g3_i1|m.22950|TR15347|c0_g2_i1|m.20261|TR18643|c0_g1_i1|m.29007|TR18440|c2_g1_i1|m.28262|TR20407|c0_g1_i1|m.38314|TR21042|c0_g1_i1|m.41383|TR19341|c0_g1_i1|m.31956|TR14325|c0_g1_i1|m.18163|TR30117|c0_g1_i1|m.47099|TR20328|c4_g1_i2|m.37637|TR13037|c0_g1_i2|m.15812|T…	http://amigo.geneontology.org/cgi-bin/amigo/term_details?term=GO:0009791
post-embryonic morphogenesis	Gene Ontology	GO:0009886	35	469	0.0746269	0.0369689	TR15026|c0_g1_i1|m.19509|TR1091|c0_g1_i1|m.1169|TR19260|c0_g1_i1|m.31650|TR17940|c0_g1_i1|m.26600|TR14680|c0_g1_i1|m.18820|TR18355|c0_g1_i1|m.27915|TR19150|c0_g2_i1|m.31189|TR19245|c1_g1_i1|m.31570|TR17952|c0_g2_i1|m.26621|TR20407|c0_g1_i1|m.38314|TR20512|c1_g1_i1|m.39469|TR14325|c0_g1_i1|m.18163|TR19649|c1_g1_i1|m.33520|TR13037|c0_g1_i2|m.15812|TR14886|c0_g1_i1|m.19202|TR20505|c0_g1_i1|m.39375|T…	http://amigo.geneontology.org/cgi-bin/amigo/term_details?term=GO:0009886
transmembrane receptor protein serine/threonine kinase activity	Gene Ontology	GO:0004675	39	523	0.0745698	0.029438	TR27320|c0_g1_i1|m.44858|TR14216|c0_g2_i1|m.17950|TR1091|c0_g1_i1|m.1169|TR19260|c0_g1_i1|m.31650|TR7083|c0_g1_i1|m.7545|TR14680|c0_g1_i1|m.18820|TR18898|c0_g1_i2|m.30073|TR20101|c0_g1_i1|m.36128|TR13278|c0_g1_i1|m.16198|TR20101|c7_g1_i1|m.36137|TR19024|c0_g3_i1|m.30629|TR19257|c0_g1_i1|m.31635|TR15682|c0_g1_i2|m.20935|TR6012|c0_g1_i1|m.5940|TR15124|c0_g1_i1|m.19757|TR18405|c0_g1_i1|m.28129|TR205…	http://amigo.geneontology.org/cgi-bin/amigo/term_details?term=GO:0004675
response to alcohol	Gene Ontology	GO:0097305	56	752	0.0744681	0.0113954	TR7743|c0_g1_i1|m.8444|TR18748|c0_g1_i1|m.29392|TR15274|c1_g1_i1|m.20057|TR15050|c0_g1_i1|m.19570|TR13628|c0_g1_i1|m.16771|TR19150|c0_g2_i1|m.31189|TR16542|c0_g3_i1|m.22950|TR9689|c0_g1_i1|m.10591|TR19245|c1_g1_i1|m.31570|TR3865|c0_g1_i1|m.3954|TR13278|c0_g1_i1|m.16198|TR21165|c0_g1_i1|m.41507|TR16992|c1_g1_i1|m.24010|TR19040|c0_g1_i1|m.30697|TR20407|c0_g1_i1|m.38314|TR17111|c0_g3_i1|m.24273|TR20…	http://amigo.geneontology.org/cgi-bin/amigo/term_details?term=GO:0097305
glucan metabolic process	Gene Ontology	GO:0044042	32	430	0.0744186	0.0455812	TR19260|c0_g1_i1|m.31650|TR29086|c0_g1_i1|m.46408|TR7083|c0_g1_i1|m.7545|TR27874|c0_g1_i1|m.45413|TR299|c0_g1_i1|m.339|TR14123|c0_g2_i1|m.17778|TR6582|c0_g2_i1|m.6776|TR21165|c0_g1_i1|m.41507|TR1366|c0_g1_i1|m.1391|TR15562|c0_g1_i1|m.20701|TR5334|c0_g1_i1|m.5326|TR16529|c0_g1_i1|m.22910|TR19649|c1_g1_i1|m.33520|TR12947|c0_g1_i1|m.15621|TR13037|c0_g1_i2|m.15812|TR18481|c1_g1_i1|m.28398|TR4775|c0_g…	http://amigo.geneontology.org/cgi-bin/amigo/term_details?term=GO:0044042
cellular glucan metabolic process	Gene Ontology	GO:0006073	32	430	0.0744186	0.0455812	TR19260|c0_g1_i1|m.31650|TR29086|c0_g1_i1|m.46408|TR7083|c0_g1_i1|m.7545|TR27874|c0_g1_i1|m.45413|TR299|c0_g1_i1|m.339|TR14123|c0_g2_i1|m.17778|TR6582|c0_g2_i1|m.6776|TR21165|c0_g1_i1|m.41507|TR1366|c0_g1_i1|m.1391|TR15562|c0_g1_i1|m.20701|TR5334|c0_g1_i1|m.5326|TR16529|c0_g1_i1|m.22910|TR19649|c1_g1_i1|m.33520|TR12947|c0_g1_i1|m.15621|TR13037|c0_g1_i2|m.15812|TR18481|c1_g1_i1|m.28398|TR4775|c0_g…	http://amigo.geneontology.org/cgi-bin/amigo/term_details?term=GO:0006073
transmembrane receptor protein kinase activity	Gene Ontology	GO:0019199	39	525	0.0742857	0.0308488	TR27320|c0_g1_i1|m.44858|TR14216|c0_g2_i1|m.17950|TR1091|c0_g1_i1|m.1169|TR19260|c0_g1_i1|m.31650|TR7083|c0_g1_i1|m.7545|TR14680|c0_g1_i1|m.18820|TR18898|c0_g1_i2|m.30073|TR20101|c0_g1_i1|m.36128|TR13278|c0_g1_i1|m.16198|TR20101|c7_g1_i1|m.36137|TR19024|c0_g3_i1|m.30629|TR19257|c0_g1_i1|m.31635|TR15682|c0_g1_i2|m.20935|TR6012|c0_g1_i1|m.5940|TR15124|c0_g1_i1|m.19757|TR18405|c0_g1_i1|m.28129|TR205…	http://amigo.geneontology.org/cgi-bin/amigo/term_details?term=GO:0019199
response to abscisic acid	Gene Ontology	GO:0009737	48	647	0.0741886	0.0188732	TR7743|c0_g1_i1|m.8444|TR18748|c0_g1_i1|m.29392|TR15274|c1_g1_i1|m.20057|TR15050|c0_g1_i1|m.19570|TR13628|c0_g1_i1|m.16771|TR19150|c0_g2_i1|m.31189|TR16542|c0_g3_i1|m.22950|TR9689|c0_g1_i1|m.10591|TR19245|c1_g1_i1|m.31570|TR3865|c0_g1_i1|m.3954|TR13278|c0_g1_i1|m.16198|TR21165|c0_g1_i1|m.41507|TR19040|c0_g1_i1|m.30697|TR17111|c0_g3_i1|m.24273|TR20512|c1_g1_i1|m.39469|TR22750|c0_g1_i1|m.42865|TR14…	http://amigo.geneontology.org/cgi-bin/amigo/term_details?term=GO:0009737
peptide receptor activity	Gene Ontology	GO:0001653	39	526	0.0741445	0.0315736	TR27320|c0_g1_i1|m.44858|TR14216|c0_g2_i1|m.17950|TR1091|c0_g1_i1|m.1169|TR19260|c0_g1_i1|m.31650|TR7083|c0_g1_i1|m.7545|TR14680|c0_g1_i1|m.18820|TR18898|c0_g1_i2|m.30073|TR20101|c0_g1_i1|m.36128|TR13278|c0_g1_i1|m.16198|TR20101|c7_g1_i1|m.36137|TR19024|c0_g3_i1|m.30629|TR19257|c0_g1_i1|m.31635|TR15682|c0_g1_i2|m.20935|TR6012|c0_g1_i1|m.5940|TR15124|c0_g1_i1|m.19757|TR18405|c0_g1_i1|m.28129|TR205…	http://amigo.geneontology.org/cgi-bin/amigo/term_details?term=GO:0001653
protein modification by small protein conjugation or removal	Gene Ontology	GO:0070647	57	770	0.074026	0.0119401	TR13286|c0_g1_i1|m.16216|TR2455|c0_g2_i1|m.2245|TR5440|c0_g1_i1|m.5413|TR20226|c1_g1_i1|m.36913|TR7123|c0_g1_i1|m.7632|TR14745|c0_g1_i1|m.18921|TR4151|c0_g1_i1|m.4279|TR21511|c0_g1_i1|m.41817|TR11279|c0_g1_i1|m.12840|TR7676|c0_g2_i1|m.8319|TR12489|c0_g1_i1|m.14806|TR18552|c0_g1_i1|m.28677|TR3375|c0_g1_i1|m.3515|TR13674|c0_g1_i1|m.16839|TR14886|c0_g1_i1|m.19202|TR3335|c0_g3_i1|m.3456|TR11279|c0_g2…	http://amigo.geneontology.org/cgi-bin/amigo/term_details?term=GO:0070647
organ development	Gene Ontology	GO:0048513	125	1693	0.0738334	0.000387745	TR15026|c0_g1_i1|m.19509|TR7105|c0_g2_i1|m.7590|TR29086|c0_g1_i1|m.46408|TR19150|c0_g2_i1|m.31189|TR20538|c0_g1_i1|m.39690|TR16542|c0_g3_i1|m.22950|TR21165|c0_g1_i1|m.41507|TR18440|c2_g1_i1|m.28262|TR20407|c0_g1_i1|m.38314|TR19341|c0_g1_i1|m.31956|TR14325|c0_g1_i1|m.18163|TR30117|c0_g1_i1|m.47099|TR20328|c4_g1_i2|m.37637|TR13037|c0_g1_i2|m.15812|TR14129|c0_g1_i1|m.17787|TR17940|c0_g1_i1|m.26600|T…	http://amigo.geneontology.org/cgi-bin/amigo/term_details?term=GO:0048513
cell cycle	Gene Ontology	GO:0007049	60	813	0.0738007	0.0107295	TR4160|c0_g1_i1|m.4294|TR27320|c0_g1_i1|m.44858|TR12583|c0_g1_i1|m.14978|TR19260|c0_g1_i1|m.31650|TR15050|c0_g1_i1|m.19570|TR13628|c0_g1_i1|m.16771|TR5056|c0_g2_i1|m.5070|TR16488|c0_g1_i1|m.22795|TR20226|c1_g1_i1|m.36913|TR21165|c0_g1_i1|m.41507|TR13988|c0_g1_i1|m.17463|TR14051|c0_g1_i1|m.17617|TR13192|c0_g2_i1|m.16040|TR19674|c0_g1_i1|m.33663|TR19468|c0_g1_i1|m.32561|TR17702|c1_g5_i1|m.25911|TR2…	http://amigo.geneontology.org/cgi-bin/amigo/term_details?term=GO:0007049
mRNA metabolic process	Gene Ontology	GO:0016071	35	478	0.0732218	0.0455773	TR8212|c0_g1_i1|m.9242|TR13740|c0_g1_i1|m.16961|TR16669|c0_g1_i1|m.23235|TR16488|c0_g1_i1|m.22795|TR20415|c0_g4_i1|m.38456|TR7274|c0_g1_i1|m.7880|TR10304|c0_g1_i1|m.11427|TR10982|c0_g1_i1|m.12412|TR2941|c0_g1_i1|m.2837|TR19820|c0_g1_i1|m.34477|TR15734|c0_g1_i1|m.21044|TR17381|c2_g1_i1|m.24987|TR10825|c0_g2_i1|m.12184|TR10982|c0_g2_i1|m.12415|TR19018|c1_g1_i1|m.30581|TR18449|c0_g2_i1|m.28287|TR303…	http://amigo.geneontology.org/cgi-bin/amigo/term_details?term=GO:0016071
response to lipid	Gene Ontology	GO:0033993	64	881	0.0726447	0.0116561	TR13286|c0_g1_i1|m.16216|TR7743|c0_g1_i1|m.8444|TR18748|c0_g1_i1|m.29392|TR15274|c1_g1_i1|m.20057|TR15050|c0_g1_i1|m.19570|TR13628|c0_g1_i1|m.16771|TR19150|c0_g2_i1|m.31189|TR16542|c0_g3_i1|m.22950|TR9689|c0_g1_i1|m.10591|TR19245|c1_g1_i1|m.31570|TR3865|c0_g1_i1|m.3954|TR13278|c0_g1_i1|m.16198|TR21165|c0_g1_i1|m.41507|TR16992|c1_g1_i1|m.24010|TR19040|c0_g1_i1|m.30697|TR20407|c0_g1_i1|m.38314|TR17…	http://amigo.geneontology.org/cgi-bin/amigo/term_details?term=GO:0033993
positive regulation of biological process	Gene Ontology	GO:0048518	79	1088	0.0726103	0.00576008	TR19649|c1_g1_i1|m.33520|TR19511|c0_g2_i1|m.32746|TR11936|c0_g1_i1|m.13840|TR17028|c0_g1_i1|m.24095|TR27874|c0_g1_i1|m.45413|TR3053|c0_g2_i1|m.3033|TR19150|c0_g2_i1|m.31189|TR5440|c0_g1_i1|m.5413|TR299|c0_g1_i1|m.339|TR20403|c0_g1_i1|m.38260|TR16488|c0_g1_i1|m.22795|TR17952|c0_g2_i1|m.26621|TR6205|c0_g2_i1|m.6115|TR15982|c0_g1_i1|m.21667|TR4833|c0_g1_i1|m.4887|TR34|c0_g3_i1|m.45|TR18848|c1_g1_i1|…	http://amigo.geneontology.org/cgi-bin/amigo/term_details?term=GO:0048518
positive regulation of metabolic process	Gene Ontology	GO:0009893	53	731	0.0725034	0.0205356	TR19649|c1_g1_i1|m.33520|TR19511|c0_g2_i1|m.32746|TR18848|c1_g1_i1|m.29810|TR17028|c0_g1_i1|m.24095|TR27874|c0_g1_i1|m.45413|TR3053|c0_g2_i1|m.3033|TR299|c0_g1_i1|m.339|TR20403|c0_g1_i1|m.38260|TR16488|c0_g1_i1|m.22795|TR17952|c0_g2_i1|m.26621|TR15982|c0_g1_i1|m.21667|TR4833|c0_g1_i1|m.4887|TR11936|c0_g1_i1|m.13840|TR19828|c0_g2_i1|m.34518|TR17027|c0_g1_i1|m.24093|TR18484|c0_g3_i1|m.28414|TR8789|…	http://amigo.geneontology.org/cgi-bin/amigo/term_details?term=GO:0009893
response to light stimulus	Gene Ontology	GO:0009416	82	1131	0.0725022	0.00517593	TR18377|c1_g1_i1|m.27983|TR8212|c0_g1_i1|m.9242|TR1490|c0_g2_i1|m.1495|TR7924|c0_g1_i1|m.8755|TR20696|c3_g6_i2|m.40907|TR3053|c0_g2_i1|m.3033|TR20534|c0_g2_i1|m.39674|TR13674|c0_g1_i1|m.16839|TR5440|c0_g1_i1|m.5413|TR29086|c0_g1_i1|m.46408|TR9689|c0_g1_i1|m.10591|TR13192|c0_g2_i1|m.16040|TR15982|c0_g1_i1|m.21667|TR4833|c0_g1_i1|m.4887|TR21165|c0_g1_i1|m.41507|TR8566|c0_g2_i1|m.9676|TR17166|c0_g1_…	http://amigo.geneontology.org/cgi-bin/amigo/term_details?term=GO:0009416
ubiquitin-like protein ligase binding	Gene Ontology	GO:0044389	41	566	0.0724382	0.0376736	TR27320|c0_g1_i1|m.44858|TR14216|c0_g2_i1|m.17950|TR1091|c0_g1_i1|m.1169|TR19260|c0_g1_i1|m.31650|TR7083|c0_g1_i1|m.7545|TR14680|c0_g1_i1|m.18820|TR18898|c0_g1_i2|m.30073|TR20101|c0_g1_i1|m.36128|TR13278|c0_g1_i1|m.16198|TR20101|c7_g1_i1|m.36137|TR19024|c0_g3_i1|m.30629|TR19257|c0_g1_i1|m.31635|TR15682|c0_g1_i2|m.20935|TR6012|c0_g1_i1|m.5940|TR15124|c0_g1_i1|m.19757|TR18405|c0_g1_i1|m.28129|TR205…	http://amigo.geneontology.org/cgi-bin/amigo/term_details?term=GO:0044389
ubiquitin protein ligase binding	Gene Ontology	GO:0031625	41	566	0.0724382	0.0376736	TR27320|c0_g1_i1|m.44858|TR14216|c0_g2_i1|m.17950|TR1091|c0_g1_i1|m.1169|TR19260|c0_g1_i1|m.31650|TR7083|c0_g1_i1|m.7545|TR14680|c0_g1_i1|m.18820|TR18898|c0_g1_i2|m.30073|TR20101|c0_g1_i1|m.36128|TR13278|c0_g1_i1|m.16198|TR20101|c7_g1_i1|m.36137|TR19024|c0_g3_i1|m.30629|TR19257|c0_g1_i1|m.31635|TR15682|c0_g1_i2|m.20935|TR6012|c0_g1_i1|m.5940|TR15124|c0_g1_i1|m.19757|TR18405|c0_g1_i1|m.28129|TR205…	http://amigo.geneontology.org/cgi-bin/amigo/term_details?term=GO:0031625
tissue development	Gene Ontology	GO:0009888	84	1163	0.072227	0.00515242	TR4160|c0_g1_i1|m.4294|TR28861|c0_g1_i1|m.46232|TR30953|c0_g1_i1|m.47557|TR19945|c0_g2_i1|m.35172|TR1091|c0_g1_i1|m.1169|TR19260|c0_g1_i1|m.31650|TR9388|c0_g1_i1|m.10352|TR7083|c0_g1_i1|m.7545|TR21391|c0_g1_i1|m.41720|TR7009|c0_g2_i1|m.7380|TR5440|c0_g1_i1|m.5413|TR15100|c0_g2_i1|m.19702|TR16488|c0_g1_i1|m.22795|TR5112|c0_g2_i1|m.5128|TR888|c0_g1_i1|m.982|TR17952|c0_g2_i1|m.26621|TR20226|c1_g1_i1…	http://amigo.geneontology.org/cgi-bin/amigo/term_details?term=GO:0009888
response to salt stress	Gene Ontology	GO:0009651	54	748	0.0721925	0.0209093	TR13286|c0_g1_i1|m.16216|TR17034|c1_g1_i1|m.24108|TR15274|c1_g1_i1|m.20057|TR15199|c0_g1_i1|m.19901|TR13628|c0_g1_i1|m.16771|TR19150|c0_g2_i1|m.31189|TR18583|c0_g2_i1|m.28799|TR20403|c0_g1_i1|m.38260|TR18748|c0_g1_i1|m.29392|TR3865|c0_g1_i1|m.3954|TR20415|c0_g4_i1|m.38456|TR7123|c0_g1_i1|m.7632|TR17166|c0_g1_i1|m.24411|TR19040|c0_g1_i1|m.30697|TR1559|c0_g2_i1|m.1551|TR19737|c2_g1_i1|m.33923|TR195…	http://amigo.geneontology.org/cgi-bin/amigo/term_details?term=GO:0009651
reproductive process	Gene Ontology	GO:0022414	156	2165	0.0720554	0.00023506	TR15026|c0_g1_i1|m.19509|TR8212|c0_g1_i1|m.9242|TR14680|c0_g1_i1|m.18820|TR19150|c0_g2_i1|m.31189|TR20538|c0_g1_i1|m.39690|TR16542|c0_g3_i1|m.22950|TR15347|c0_g2_i1|m.20261|TR18643|c0_g1_i1|m.29007|TR18440|c2_g1_i1|m.28262|TR7924|c0_g1_i1|m.8755|TR8169|c0_g2_i1|m.9181|TR21042|c0_g1_i1|m.41383|TR19341|c0_g1_i1|m.31956|TR14325|c0_g1_i1|m.18163|TR30117|c0_g1_i1|m.47099|TR20328|c4_g1_i2|m.37637|TR130…	http://amigo.geneontology.org/cgi-bin/amigo/term_details?term=GO:0022414
cell wall	Gene Ontology	GO:0005618	49	681	0.071953	0.0278471	TR11159|c0_g2_i1|m.12663|TR11770|c0_g1_i1|m.13552|TR19945|c0_g2_i1|m.35172|TR1091|c0_g1_i1|m.1169|TR11384|c0_g1_i1|m.12999|TR17293|c0_g1_i1|m.24763|TR30726|c0_g1_i1|m.47456|TR20389|c0_g1_i1|m.38195|TR19039|c0_g1_i1|m.30691|TR12883|c0_g1_i1|m.15516|TR21165|c0_g1_i1|m.41507|TR13912|c0_g1_i1|m.17321|TR11159|c0_g1_i1|m.12660|TR19040|c0_g1_i1|m.30697|TR19219|c0_g1_i1|m.31476|TR21042|c0_g1_i1|m.41383|T…	http://amigo.geneontology.org/cgi-bin/amigo/term_details?term=GO:0005618
developmental process involved in reproduction	Gene Ontology	GO:0003006	150	2088	0.0718391	0.000342292	TR15026|c0_g1_i1|m.19509|TR8212|c0_g1_i1|m.9242|TR14680|c0_g1_i1|m.18820|TR19150|c0_g2_i1|m.31189|TR20538|c0_g1_i1|m.39690|TR16542|c0_g3_i1|m.22950|TR15347|c0_g2_i1|m.20261|TR18643|c0_g1_i1|m.29007|TR18440|c2_g1_i1|m.28262|TR7924|c0_g1_i1|m.8755|TR8169|c0_g2_i1|m.9181|TR21042|c0_g1_i1|m.41383|TR19341|c0_g1_i1|m.31956|TR30117|c0_g1_i1|m.47099|TR20328|c4_g1_i2|m.37637|TR13037|c0_g1_i2|m.15812|TR126…	http://amigo.geneontology.org/cgi-bin/amigo/term_details?term=GO:0003006
transmembrane signaling receptor activity	Gene Ontology	GO:0004888	40	558	0.0716846	0.0448368	TR27320|c0_g1_i1|m.44858|TR14216|c0_g2_i1|m.17950|TR1091|c0_g1_i1|m.1169|TR19260|c0_g1_i1|m.31650|TR7083|c0_g1_i1|m.7545|TR14680|c0_g1_i1|m.18820|TR18898|c0_g1_i2|m.30073|TR20101|c0_g1_i1|m.36128|TR13278|c0_g1_i1|m.16198|TR20101|c7_g1_i1|m.36137|TR19024|c0_g3_i1|m.30629|TR19257|c0_g1_i1|m.31635|TR15682|c0_g1_i2|m.20935|TR6012|c0_g1_i1|m.5940|TR15124|c0_g1_i1|m.19757|TR18405|c0_g1_i1|m.28129|TR205…	http://amigo.geneontology.org/cgi-bin/amigo/term_details?term=GO:0004888
response to temperature stimulus	Gene Ontology	GO:0009266	66	921	0.0716612	0.0136268	TR9292|c0_g1_i1|m.10272|TR17034|c1_g1_i1|m.24108|TR17028|c0_g1_i1|m.24095|TR18748|c0_g1_i1|m.29392|TR15274|c1_g1_i1|m.20057|TR20328|c4_g1_i2|m.37637|TR4833|c0_g1_i1|m.4887|TR2928|c0_g1_i1|m.2817|TR19018|c1_g1_i1|m.30581|TR9689|c0_g1_i1|m.10591|TR13944|c0_g1_i1|m.17379|TR20415|c0_g4_i1|m.38456|TR17416|c0_g4_i1|m.25103|TR8566|c0_g2_i1|m.9676|TR17166|c0_g1_i1|m.24411|TR7924|c0_g1_i1|m.8755|TR16508|c…	http://amigo.geneontology.org/cgi-bin/amigo/term_details?term=GO:0009266
external encapsulating structure	Gene Ontology	GO:0030312	49	685	0.0715328	0.0302292	TR11159|c0_g2_i1|m.12663|TR11770|c0_g1_i1|m.13552|TR19945|c0_g2_i1|m.35172|TR1091|c0_g1_i1|m.1169|TR11384|c0_g1_i1|m.12999|TR17293|c0_g1_i1|m.24763|TR30726|c0_g1_i1|m.47456|TR20389|c0_g1_i1|m.38195|TR19039|c0_g1_i1|m.30691|TR12883|c0_g1_i1|m.15516|TR21165|c0_g1_i1|m.41507|TR13912|c0_g1_i1|m.17321|TR11159|c0_g1_i1|m.12660|TR19040|c0_g1_i1|m.30697|TR19219|c0_g1_i1|m.31476|TR21042|c0_g1_i1|m.41383|T…	http://amigo.geneontology.org/cgi-bin/amigo/term_details?term=GO:0030312
system development	Gene Ontology	GO:0048731	192	2693	0.071296	8.57e-05	TR15026|c0_g1_i1|m.19509|TR8212|c0_g1_i1|m.9242|TR7105|c0_g2_i1|m.7590|TR29086|c0_g1_i1|m.46408|TR14680|c0_g1_i1|m.18820|TR19150|c0_g2_i1|m.31189|TR20538|c0_g1_i1|m.39690|TR16542|c0_g3_i1|m.22950|TR15347|c0_g2_i1|m.20261|TR18643|c0_g1_i1|m.29007|TR21165|c0_g1_i1|m.41507|TR18440|c2_g1_i1|m.28262|TR20407|c0_g1_i1|m.38314|TR21042|c0_g1_i1|m.41383|TR19341|c0_g1_i1|m.31956|TR14325|c0_g1_i1|m.18163|TR3…	http://amigo.geneontology.org/cgi-bin/amigo/term_details?term=GO:0048731
response to osmotic stress	Gene Ontology	GO:0006970	57	800	0.07125	0.0223873	TR13286|c0_g1_i1|m.16216|TR9292|c0_g1_i1|m.10272|TR17034|c1_g1_i1|m.24108|TR15274|c1_g1_i1|m.20057|TR15199|c0_g1_i1|m.19901|TR13628|c0_g1_i1|m.16771|TR19150|c0_g2_i1|m.31189|TR18583|c0_g2_i1|m.28799|TR20403|c0_g1_i1|m.38260|TR18748|c0_g1_i1|m.29392|TR3865|c0_g1_i1|m.3954|TR20415|c0_g4_i1|m.38456|TR7123|c0_g1_i1|m.7632|TR17166|c0_g1_i1|m.24411|TR19040|c0_g1_i1|m.30697|TR1559|c0_g2_i1|m.1551|TR1973…	http://amigo.geneontology.org/cgi-bin/amigo/term_details?term=GO:0006970
single organism reproductive process	Gene Ontology	GO:0044702	133	1870	0.071123	0.000994665	TR15026|c0_g1_i1|m.19509|TR14680|c0_g1_i1|m.18820|TR19150|c0_g2_i1|m.31189|TR20538|c0_g1_i1|m.39690|TR16542|c0_g3_i1|m.22950|TR17192|c0_g1_i1|m.24499|TR18643|c0_g1_i1|m.29007|TR18440|c2_g1_i1|m.28262|TR7924|c0_g1_i1|m.8755|TR8169|c0_g2_i1|m.9181|TR19341|c0_g1_i1|m.31956|TR14325|c0_g1_i1|m.18163|TR30117|c0_g1_i1|m.47099|TR20328|c4_g1_i2|m.37637|TR13037|c0_g1_i2|m.15812|TR12609|c0_g1_i1|m.15023|TR1…	http://amigo.geneontology.org/cgi-bin/amigo/term_details?term=GO:0044702
response to metal ion	Gene Ontology	GO:0010038	41	577	0.0710572	0.047441	TR15927|c0_g1_i1|m.21543|TR18848|c1_g1_i1|m.29810|TR17034|c1_g1_i1|m.24108|TR18583|c0_g2_i1|m.28799|TR20415|c0_g4_i1|m.38456|TR21112|c0_g1_i1|m.41457|TR18811|c0_g1_i1|m.29653|TR3086|c0_g2_i1|m.3083|TR19592|c0_g1_i1|m.33163|TR16987|c0_g1_i1|m.23997|TR14325|c0_g1_i1|m.18163|TR14797|c0_g1_i1|m.19023|TR30117|c0_g1_i1|m.47099|TR19176|c0_g1_i1|m.31299|TR18893|c0_g1_i1|m.30052|TR1332|c0_g1_i1|m.1351|TR2…	http://amigo.geneontology.org/cgi-bin/amigo/term_details?term=GO:0010038
enzyme binding	Gene Ontology	GO:0019899	50	704	0.0710227	0.0319365	TR11238|c0_g1_i1|m.12798|TR27320|c0_g1_i1|m.44858|TR14216|c0_g2_i1|m.17950|TR1091|c0_g1_i1|m.1169|TR19260|c0_g1_i1|m.31650|TR7083|c0_g1_i1|m.7545|TR14680|c0_g1_i1|m.18820|TR18898|c0_g1_i2|m.30073|TR29829|c0_g1_i1|m.46917|TR20101|c0_g1_i1|m.36128|TR13278|c0_g1_i1|m.16198|TR13988|c0_g1_i1|m.17463|TR20101|c7_g1_i1|m.36137|TR19024|c0_g3_i1|m.30629|TR19257|c0_g1_i1|m.31635|TR3335|c0_g3_i1|m.3456|TR156…	http://amigo.geneontology.org/cgi-bin/amigo/term_details?term=GO:0019899
RNA binding	Gene Ontology	GO:0003723	65	928	0.0700431	0.0212808	TR15927|c0_g1_i1|m.21543|TR19018|c1_g1_i1|m.30581|TR7743|c0_g1_i1|m.8444|TR11936|c0_g1_i1|m.13840|TR18665|c0_g1_i2|m.29085|TR9388|c0_g1_i1|m.10352|TR7952|c0_g1_i1|m.8811|TR19862|c0_g1_i1|m.34726|TR16669|c0_g1_i1|m.23235|TR3391|c0_g1_i1|m.3537|TR17192|c0_g1_i1|m.24499|TR2323|c0_g1_i1|m.2077|TR31390|c0_g1_i1|m.47750|TR20415|c0_g4_i1|m.38456|TR8028|c0_g2_i1|m.8957|TR18995|c0_g1_i1|m.30481|TR15501|c0…	http://amigo.geneontology.org/cgi-bin/amigo/term_details?term=GO:0003723
response to radiation	Gene Ontology	GO:0009314	83	1192	0.0696309	0.0120496	TR18377|c1_g1_i1|m.27983|TR8212|c0_g1_i1|m.9242|TR1490|c0_g2_i1|m.1495|TR7924|c0_g1_i1|m.8755|TR20696|c3_g6_i2|m.40907|TR3053|c0_g2_i1|m.3033|TR20534|c0_g2_i1|m.39674|TR13674|c0_g1_i1|m.16839|TR5440|c0_g1_i1|m.5413|TR29086|c0_g1_i1|m.46408|TR9689|c0_g1_i1|m.10591|TR13192|c0_g2_i1|m.16040|TR15982|c0_g1_i1|m.21667|TR4833|c0_g1_i1|m.4887|TR21165|c0_g1_i1|m.41507|TR8566|c0_g2_i1|m.9676|TR17166|c0_g1_…	http://amigo.geneontology.org/cgi-bin/amigo/term_details?term=GO:0009314
cellular catabolic process	Gene Ontology	GO:0044248	113	1644	0.0687348	0.00582691	TR8212|c0_g1_i1|m.9242|TR17847|c0_g1_i1|m.26319|TR13060|c0_g1_i1|m.15841|TR6348|c0_g2_i1|m.6373|TR6552|c0_g1_i1|m.6738|TR14325|c0_g1_i1|m.18163|TR14797|c0_g1_i1|m.19023|TR13037|c0_g1_i2|m.15812|TR12697|c0_g1_i1|m.15174|TR20523|c0_g1_i1|m.39567|TR2941|c0_g1_i1|m.2837|TR14560|c0_g1_i1|m.18619|TR10825|c0_g2_i1|m.12184|TR10982|c0_g2_i1|m.12415|TR7109|c0_g1_i1|m.7595|TR18534|c0_g1_i1|m.28624|TR19123|c…	http://amigo.geneontology.org/cgi-bin/amigo/term_details?term=GO:0044248
single-organism carbohydrate metabolic process	Gene Ontology	GO:0044723	100	1479	0.0676133	0.013162	TR19150|c0_g2_i1|m.31189|TR29086|c0_g1_i1|m.46408|TR18643|c0_g1_i1|m.29007|TR21112|c0_g1_i1|m.41457|TR14325|c0_g1_i1|m.18163|TR14797|c0_g1_i1|m.19023|TR2247|c0_g1_i1|m.1999|TR20523|c0_g1_i1|m.39567|TR19329|c0_g1_i1|m.31915|TR10420|c0_g1_i1|m.11590|TR19259|c3_g1_i1|m.31642|TR20415|c0_g3_i1|m.38455|TR15347|c0_g2_i1|m.20261|TR19799|c1_g1_i1|m.34321|TR12229|c0_g1_i1|m.14349|TR5566|c0_g1_i1|m.5508|TR1…	http://amigo.geneontology.org/cgi-bin/amigo/term_details?term=GO:0044723
response to hormone	Gene Ontology	GO:0009725	159	2354	0.0675446	0.00249255	TR13286|c0_g1_i1|m.16216|TR19257|c0_g1_i1|m.31635|TR15274|c1_g1_i1|m.20057|TR14680|c0_g1_i1|m.18820|TR19150|c0_g2_i1|m.31189|TR15100|c0_g2_i1|m.19702|TR16542|c0_g3_i1|m.22950|TR18643|c0_g1_i1|m.29007|TR21165|c0_g1_i1|m.41507|TR16992|c1_g1_i1|m.24010|TR19040|c0_g1_i1|m.30697|TR19024|c0_g3_i1|m.30629|TR30117|c0_g1_i1|m.47099|TR12609|c0_g1_i1|m.15023|TR14129|c0_g1_i1|m.17787|TR6508|c0_g2_i1|m.6664|T…	http://amigo.geneontology.org/cgi-bin/amigo/term_details?term=GO:0009725
multicellular organismal development	Gene Ontology	GO:0007275	234	3517	0.066534	0.000659021	TR15026|c0_g1_i1|m.19509|TR8212|c0_g1_i1|m.9242|TR13740|c0_g1_i1|m.16961|TR7105|c0_g2_i1|m.7590|TR29086|c0_g1_i1|m.46408|TR14680|c0_g1_i1|m.18820|TR19150|c0_g2_i1|m.31189|TR20538|c0_g1_i1|m.39690|TR16542|c0_g3_i1|m.22950|TR15347|c0_g2_i1|m.20261|TR18643|c0_g1_i1|m.29007|TR21165|c0_g1_i1|m.41507|TR18279|c0_g2_i1|m.27710|TR18440|c2_g1_i1|m.28262|TR20407|c0_g1_i1|m.38314|TR21042|c0_g1_i1|m.41383|TR1…	http://amigo.geneontology.org/cgi-bin/amigo/term_details?term=GO:0007275
single-multicellular organism process	Gene Ontology	GO:0044707	235	3546	0.0662719	0.000777116	TR15026|c0_g1_i1|m.19509|TR8212|c0_g1_i1|m.9242|TR13740|c0_g1_i1|m.16961|TR7105|c0_g2_i1|m.7590|TR29086|c0_g1_i1|m.46408|TR14680|c0_g1_i1|m.18820|TR19150|c0_g2_i1|m.31189|TR20538|c0_g1_i1|m.39690|TR16542|c0_g3_i1|m.22950|TR15347|c0_g2_i1|m.20261|TR18643|c0_g1_i1|m.29007|TR21165|c0_g1_i1|m.41507|TR18279|c0_g2_i1|m.27710|TR18440|c2_g1_i1|m.28262|TR8169|c0_g2_i1|m.9181|TR21042|c0_g1_i1|m.41383|TR193…	http://amigo.geneontology.org/cgi-bin/amigo/term_details?term=GO:0044707
intracellular transport	Gene Ontology	GO:0046907	87	1324	0.06571	0.0338676	TR11936|c0_g1_i1|m.13840|TR7105|c0_g2_i1|m.7590|TR20484|c2_g1_i1|m.39139|TR21165|c0_g1_i1|m.41507|TR13740|c0_g1_i1|m.16961|TR54|c0_g2_i1|m.77|TR14797|c0_g1_i1|m.19023|TR3086|c0_g2_i1|m.3083|TR14242|c0_g1_i1|m.17989|TR10825|c0_g2_i1|m.12184|TR10837|c0_g1_i1|m.12207|TR18534|c0_g1_i1|m.28624|TR20415|c0_g3_i1|m.38455|TR29086|c0_g1_i1|m.46408|TR2947|c0_g2_i1|m.2847|TR13489|c0_g1_i1|m.16565|TR20506|c1_…	http://amigo.geneontology.org/cgi-bin/amigo/term_details?term=GO:0046907
response to organic substance	Gene Ontology	GO:0010033	217	3303	0.0656979	0.001736	TR13286|c0_g1_i1|m.16216|TR19257|c0_g1_i1|m.31635|TR15274|c1_g1_i1|m.20057|TR14680|c0_g1_i1|m.18820|TR19150|c0_g2_i1|m.31189|TR15100|c0_g2_i1|m.19702|TR16542|c0_g3_i1|m.22950|TR18643|c0_g1_i1|m.29007|TR21165|c0_g1_i1|m.41507|TR6012|c0_g1_i1|m.5940|TR13192|c0_g2_i1|m.16040|TR19040|c0_g1_i1|m.30697|TR19024|c0_g3_i1|m.30629|TR14325|c0_g1_i1|m.18163|TR14797|c0_g1_i1|m.19023|TR15199|c0_g1_i1|m.19901|T…	http://amigo.geneontology.org/cgi-bin/amigo/term_details?term=GO:0010033
anatomical structure development	Gene Ontology	GO:0048856	235	3580	0.0656425	0.00121483	TR15026|c0_g1_i1|m.19509|TR8212|c0_g1_i1|m.9242|TR13740|c0_g1_i1|m.16961|TR7105|c0_g2_i1|m.7590|TR29086|c0_g1_i1|m.46408|TR14680|c0_g1_i1|m.18820|TR19150|c0_g2_i1|m.31189|TR20538|c0_g1_i1|m.39690|TR16542|c0_g3_i1|m.22950|TR15347|c0_g2_i1|m.20261|TR18643|c0_g1_i1|m.29007|TR21165|c0_g1_i1|m.41507|TR18440|c2_g1_i1|m.28262|TR7924|c0_g1_i1|m.8755|TR8169|c0_g2_i1|m.9181|TR21042|c0_g1_i1|m.41383|TR19341…	http://amigo.geneontology.org/cgi-bin/amigo/term_details?term=GO:0048856
carbohydrate metabolic process	Gene Ontology	GO:0005975	130	1992	0.065261	0.014673	TR19150|c0_g2_i1|m.31189|TR29086|c0_g1_i1|m.46408|TR19039|c0_g1_i1|m.30691|TR18643|c0_g1_i1|m.29007|TR21112|c0_g1_i1|m.41457|TR19040|c0_g1_i1|m.30697|TR14325|c0_g1_i1|m.18163|TR14797|c0_g1_i1|m.19023|TR18305|c0_g1_i1|m.27775|TR13037|c0_g1_i2|m.15812|TR2247|c0_g1_i1|m.1999|TR20523|c0_g1_i1|m.39567|TR27874|c0_g1_i1|m.45413|TR19329|c0_g1_i1|m.31915|TR10420|c0_g1_i1|m.11590|TR5566|c0_g1_i1|m.5508|TR2…	http://amigo.geneontology.org/cgi-bin/amigo/term_details?term=GO:0005975
cellular response to organic substance	Gene Ontology	GO:0071310	126	1933	0.0651837	0.016509	TR19257|c0_g1_i1|m.31635|TR14680|c0_g1_i1|m.18820|TR19150|c0_g2_i1|m.31189|TR15100|c0_g2_i1|m.19702|TR21165|c0_g1_i1|m.41507|TR6012|c0_g1_i1|m.5940|TR13192|c0_g2_i1|m.16040|TR20407|c0_g1_i1|m.38314|TR30117|c0_g1_i1|m.47099|TR12609|c0_g1_i1|m.15023|TR6508|c0_g2_i1|m.6664|TR2247|c0_g1_i1|m.1999|TR7083|c0_g1_i1|m.7545|TR10825|c0_g2_i1|m.12184|TR16813|c1_g1_i1|m.23623|TR6232|c0_g1_i1|m.6153|TR18534|c…	http://amigo.geneontology.org/cgi-bin/amigo/term_details?term=GO:0071310
response to abiotic stimulus	Gene Ontology	GO:0009628	173	2656	0.0651355	0.00620182	TR13286|c0_g1_i1|m.16216|TR8212|c0_g1_i1|m.9242|TR15274|c1_g1_i1|m.20057|TR19150|c0_g2_i1|m.31189|TR29086|c0_g1_i1|m.46408|TR18748|c0_g1_i1|m.29392|TR21165|c0_g1_i1|m.41507|TR16992|c1_g1_i1|m.24010|TR19040|c0_g1_i1|m.30697|TR21042|c0_g1_i1|m.41383|TR14325|c0_g1_i1|m.18163|TR14970|c0_g1_i1|m.19360|TR20328|c4_g1_i2|m.37637|TR12609|c0_g1_i1|m.15023|TR3086|c0_g2_i1|m.3083|TR18178|c1_g1_i1|m.27357|TR1…	http://amigo.geneontology.org/cgi-bin/amigo/term_details?term=GO:0009628
hormone-mediated signaling pathway	Gene Ontology	GO:0009755	100	1539	0.0649773	0.0312681	TR19257|c0_g1_i1|m.31635|TR14680|c0_g1_i1|m.18820|TR19150|c0_g2_i1|m.31189|TR15100|c0_g2_i1|m.19702|TR21165|c0_g1_i1|m.41507|TR16992|c1_g1_i1|m.24010|TR20407|c0_g1_i1|m.38314|TR30117|c0_g1_i1|m.47099|TR12609|c0_g1_i1|m.15023|TR6508|c0_g2_i1|m.6664|TR2247|c0_g1_i1|m.1999|TR15050|c0_g1_i1|m.19570|TR10825|c0_g2_i1|m.12184|TR6232|c0_g1_i1|m.6153|TR18534|c0_g1_i1|m.28624|TR15347|c0_g2_i1|m.20261|TR160…	http://amigo.geneontology.org/cgi-bin/amigo/term_details?term=GO:0009755
developmental process	Gene Ontology	GO:0032502	261	4026	0.0648286	0.00128389	TR15026|c0_g1_i1|m.19509|TR8212|c0_g1_i1|m.9242|TR13740|c0_g1_i1|m.16961|TR7105|c0_g2_i1|m.7590|TR29086|c0_g1_i1|m.46408|TR19862|c0_g1_i1|m.34726|TR19150|c0_g2_i1|m.31189|TR20538|c0_g1_i1|m.39690|TR16542|c0_g3_i1|m.22950|TR15347|c0_g2_i1|m.20261|TR18643|c0_g1_i1|m.29007|TR21165|c0_g1_i1|m.41507|TR18279|c0_g2_i1|m.27710|TR8034|c0_g1_i1|m.8966|TR16992|c1_g1_i1|m.24010|TR7924|c0_g1_i1|m.8755|TR8169|…	http://amigo.geneontology.org/cgi-bin/amigo/term_details?term=GO:0032502
single-organism developmental process	Gene Ontology	GO:0044767	253	3939	0.0642295	0.00230484	TR15026|c0_g1_i1|m.19509|TR8212|c0_g1_i1|m.9242|TR13740|c0_g1_i1|m.16961|TR7105|c0_g2_i1|m.7590|TR29086|c0_g1_i1|m.46408|TR19862|c0_g1_i1|m.34726|TR19150|c0_g2_i1|m.31189|TR20538|c0_g1_i1|m.39690|TR16542|c0_g3_i1|m.22950|TR15347|c0_g2_i1|m.20261|TR18643|c0_g1_i1|m.29007|TR21165|c0_g1_i1|m.41507|TR18279|c0_g2_i1|m.27710|TR8034|c0_g1_i1|m.8966|TR18440|c2_g1_i1|m.28262|TR7924|c0_g1_i1|m.8755|TR8169|…	http://amigo.geneontology.org/cgi-bin/amigo/term_details?term=GO:0044767
organic substance catabolic process	Gene Ontology	GO:1901575	127	1978	0.0642063	0.0235397	TR8212|c0_g1_i1|m.9242|TR17847|c0_g1_i1|m.26319|TR13060|c0_g1_i1|m.15841|TR6348|c0_g2_i1|m.6373|TR17449|c0_g1_i1|m.25182|TR19040|c0_g1_i1|m.30697|TR6552|c0_g1_i1|m.6738|TR8789|c0_g2_i1|m.9846|TR14325|c0_g1_i1|m.18163|TR14797|c0_g1_i1|m.19023|TR13037|c0_g1_i2|m.15812|TR12697|c0_g1_i1|m.15174|TR20523|c0_g1_i1|m.39567|TR27874|c0_g1_i1|m.45413|TR2941|c0_g1_i1|m.2837|TR14560|c0_g1_i1|m.18619|TR10825|c…	http://amigo.geneontology.org/cgi-bin/amigo/term_details?term=GO:1901575
establishment of localization in cell	Gene Ontology	GO:0051649	94	1468	0.0640327	0.0470607	TR11936|c0_g1_i1|m.13840|TR7105|c0_g2_i1|m.7590|TR20484|c2_g1_i1|m.39139|TR21165|c0_g1_i1|m.41507|TR13740|c0_g1_i1|m.16961|TR17287|c0_g1_i1|m.24751|TR14797|c0_g1_i1|m.19023|TR3086|c0_g2_i1|m.3083|TR14242|c0_g1_i1|m.17989|TR10825|c0_g2_i1|m.12184|TR10837|c0_g1_i1|m.12207|TR18534|c0_g1_i1|m.28624|TR20415|c0_g3_i1|m.38455|TR29086|c0_g1_i1|m.46408|TR2947|c0_g2_i1|m.2847|TR13489|c0_g1_i1|m.16565|TR205…	http://amigo.geneontology.org/cgi-bin/amigo/term_details?term=GO:0051649
response to endogenous stimulus	Gene Ontology	GO:0009719	162	2532	0.063981	0.0135456	TR13286|c0_g1_i1|m.16216|TR19257|c0_g1_i1|m.31635|TR15274|c1_g1_i1|m.20057|TR14680|c0_g1_i1|m.18820|TR19150|c0_g2_i1|m.31189|TR15100|c0_g2_i1|m.19702|TR16542|c0_g3_i1|m.22950|TR18643|c0_g1_i1|m.29007|TR21165|c0_g1_i1|m.41507|TR16992|c1_g1_i1|m.24010|TR19040|c0_g1_i1|m.30697|TR19024|c0_g3_i1|m.30629|TR30117|c0_g1_i1|m.47099|TR12609|c0_g1_i1|m.15023|TR14129|c0_g1_i1|m.17787|TR6508|c0_g2_i1|m.6664|T…	http://amigo.geneontology.org/cgi-bin/amigo/term_details?term=GO:0009719
cellular response to hormone stimulus	Gene Ontology	GO:0032870	101	1579	0.0639645	0.0419682	TR19257|c0_g1_i1|m.31635|TR14680|c0_g1_i1|m.18820|TR19150|c0_g2_i1|m.31189|TR15100|c0_g2_i1|m.19702|TR21165|c0_g1_i1|m.41507|TR16992|c1_g1_i1|m.24010|TR20407|c0_g1_i1|m.38314|TR30117|c0_g1_i1|m.47099|TR12609|c0_g1_i1|m.15023|TR6508|c0_g2_i1|m.6664|TR2247|c0_g1_i1|m.1999|TR15050|c0_g1_i1|m.19570|TR10825|c0_g2_i1|m.12184|TR6232|c0_g1_i1|m.6153|TR18534|c0_g1_i1|m.28624|TR15347|c0_g2_i1|m.20261|TR160…	http://amigo.geneontology.org/cgi-bin/amigo/term_details?term=GO:0032870
cellular response to endogenous stimulus	Gene Ontology	GO:0071495	101	1580	0.0639241	0.0424918	TR19257|c0_g1_i1|m.31635|TR14680|c0_g1_i1|m.18820|TR19150|c0_g2_i1|m.31189|TR15100|c0_g2_i1|m.19702|TR21165|c0_g1_i1|m.41507|TR16992|c1_g1_i1|m.24010|TR20407|c0_g1_i1|m.38314|TR30117|c0_g1_i1|m.47099|TR12609|c0_g1_i1|m.15023|TR6508|c0_g2_i1|m.6664|TR2247|c0_g1_i1|m.1999|TR15050|c0_g1_i1|m.19570|TR10825|c0_g2_i1|m.12184|TR6232|c0_g1_i1|m.6153|TR18534|c0_g1_i1|m.28624|TR15347|c0_g2_i1|m.20261|TR160…	http://amigo.geneontology.org/cgi-bin/amigo/term_details?term=GO:0071495
protein complex	Gene Ontology	GO:0043234	101	1591	0.0634821	0.0485904	TR3388|c0_g1_i1|m.3534|TR7105|c0_g2_i1|m.7590|TR22959|c0_g1_i1|m.43023|TR6348|c0_g2_i1|m.6373|TR17287|c0_g1_i1|m.24751|TR21042|c0_g1_i1|m.41383|TR17028|c0_g1_i1|m.24095|TR14325|c0_g1_i1|m.18163|TR11224|c0_g1_i1|m.12763|TR20523|c0_g1_i1|m.39567|TR14242|c0_g1_i1|m.17989|TR14560|c0_g1_i1|m.18619|TR12310|c0_g2_i1|m.14505|TR20613|c0_g2_i1|m.40324|TR9989|c0_g1_i1|m.10978|TR13192|c0_g2_i1|m.16040|TR1149…	http://amigo.geneontology.org/cgi-bin/amigo/term_details?term=GO:0043234
multicellular organismal process	Gene Ontology	GO:0032501	238	3772	0.0630965	0.00630497	TR15026|c0_g1_i1|m.19509|TR8212|c0_g1_i1|m.9242|TR13740|c0_g1_i1|m.16961|TR7105|c0_g2_i1|m.7590|TR29086|c0_g1_i1|m.46408|TR14680|c0_g1_i1|m.18820|TR19150|c0_g2_i1|m.31189|TR20538|c0_g1_i1|m.39690|TR16542|c0_g3_i1|m.22950|TR15347|c0_g2_i1|m.20261|TR18643|c0_g1_i1|m.29007|TR21165|c0_g1_i1|m.41507|TR18279|c0_g2_i1|m.27710|TR18440|c2_g1_i1|m.28262|TR7924|c0_g1_i1|m.8755|TR8169|c0_g2_i1|m.9181|TR21042…	http://amigo.geneontology.org/cgi-bin/amigo/term_details?term=GO:0032501
response to chemical	Gene Ontology	GO:0042221	267	4250	0.0628235	0.00493564	TR13286|c0_g1_i1|m.16216|TR18015|c0_g1_i1|m.26755|TR20058|c1_g1_i1|m.35871|TR19257|c0_g1_i1|m.31635|TR15274|c1_g1_i1|m.20057|TR14680|c0_g1_i1|m.18820|TR16085|c0_g1_i1|m.21911|TR19150|c0_g2_i1|m.31189|TR15100|c0_g2_i1|m.19702|TR16542|c0_g3_i1|m.22950|TR18748|c0_g1_i1|m.29392|TR18643|c0_g1_i1|m.29007|TR6348|c0_g2_i1|m.6373|TR21112|c0_g1_i1|m.41457|TR6012|c0_g1_i1|m.5940|TR13192|c0_g2_i1|m.16040|TR1…	http://amigo.geneontology.org/cgi-bin/amigo/term_details?term=GO:0042221
protein binding	Gene Ontology	GO:0005515	210	3344	0.062799	0.0113971	TR13286|c0_g1_i1|m.16216|TR24414|c0_g1_i1|m.43852|TR20058|c1_g1_i1|m.35871|TR19257|c0_g1_i1|m.31635|TR7105|c0_g2_i1|m.7590|TR6530|c0_g1_i1|m.6692|TR14680|c0_g1_i1|m.18820|TR29170|c0_g1_i1|m.46486|TR19150|c0_g2_i1|m.31189|TR15100|c0_g2_i1|m.19702|TR22959|c0_g1_i1|m.43023|TR2928|c0_g1_i1|m.2817|TR13192|c0_g2_i1|m.16040|TR19024|c0_g3_i1|m.30629|TR17287|c0_g1_i1|m.24751|TR21042|c0_g1_i1|m.41383|TR767…	http://amigo.geneontology.org/cgi-bin/amigo/term_details?term=GO:0005515
catabolic process	Gene Ontology	GO:0009056	146	2330	0.0626609	0.0311674	TR8212|c0_g1_i1|m.9242|TR17847|c0_g1_i1|m.26319|TR13060|c0_g1_i1|m.15841|TR6348|c0_g2_i1|m.6373|TR17449|c0_g1_i1|m.25182|TR19040|c0_g1_i1|m.30697|TR6552|c0_g1_i1|m.6738|TR8789|c0_g2_i1|m.9846|TR14325|c0_g1_i1|m.18163|TR14797|c0_g1_i1|m.19023|TR13037|c0_g1_i2|m.15812|TR12697|c0_g1_i1|m.15174|TR20523|c0_g1_i1|m.39567|TR27874|c0_g1_i1|m.45413|TR14767|c0_g1_i1|m.18970|TR14560|c0_g1_i1|m.18619|TR10825…	http://amigo.geneontology.org/cgi-bin/amigo/term_details?term=GO:0009056

## Sheet: 7days hydrogen-treated_kegg
#Term	Database	ID	Input number	Background number	% associated genes	P Value	Input	Hyperlink
homogalacturonan biosynthesis	BioCyc	PWY-1061	2	5	0.4	0.0242184	TR6754|c0_g1_i1|m.7044|TR5407|c0_g2_i1|m.5389	http://biocyc.org/ARA/NEW-IMAGE?type=NIL&object=PWY-1061
purine deoxyribonucleosides salvage	BioCyc	PWY-7224	2	7	0.285714	0.0395885	TR6991|c0_g2_i1|m.7335|TR6991|c0_g1_i1|m.7334	http://biocyc.org/ARA/NEW-IMAGE?type=NIL&object=PWY-7224
CMP phosphorylation	BioCyc	PWY-7205	2	8	0.25	0.0483278	TR6991|c0_g2_i1|m.7335|TR6991|c0_g1_i1|m.7334	http://biocyc.org/ARA/NEW-IMAGE?type=NIL&object=PWY-7205
adenosine deoxyribonucleotides de novo biosynthesis I	BioCyc	PWY-7227	2	8	0.25	0.0483278	TR6991|c0_g2_i1|m.7335|TR6991|c0_g1_i1|m.7334	http://biocyc.org/ARA/NEW-IMAGE?type=NIL&object=PWY-7227
adenosine deoxyribonucleotides de novo biosynthesis II	BioCyc	PWY-7220	2	8	0.25	0.0483278	TR6991|c0_g2_i1|m.7335|TR6991|c0_g1_i1|m.7334	http://biocyc.org/ARA/NEW-IMAGE?type=NIL&object=PWY-7220
guanosine deoxyribonucleotides de novo biosynthesis I	BioCyc	PWY-7226	2	8	0.25	0.0483278	TR6991|c0_g2_i1|m.7335|TR6991|c0_g1_i1|m.7334	http://biocyc.org/ARA/NEW-IMAGE?type=NIL&object=PWY-7226
cutin biosynthesis	BioCyc	PWY-321	3	14	0.214286	0.0217768	TR19057|c0_g1_i1|m.30790|TR19933|c0_g1_i1|m.35132|TR22049|c0_g1_i1|m.42305	http://biocyc.org/ARA/NEW-IMAGE?type=NIL&object=PWY-321
sphingolipid biosynthesis (plants)	BioCyc	PWY-5129	3	17	0.176471	0.0337282	TR19588|c0_g1_i1|m.33140|TR6766|c0_g1_i1|m.7054|TR14443|c0_g2_i1|m.18382	http://biocyc.org/ARA/NEW-IMAGE?type=NIL&object=PWY-5129
ethylene biosynthesis I (plants)	BioCyc	ETHYL-PWY	3	17	0.176471	0.0337282	TR28330|c0_g1_i1|m.45818|TR16725|c0_g1_i1|m.23404|TR18392|c0_g1_i1|m.28078	http://biocyc.org/ARA/NEW-IMAGE?type=NIL&object=ETHYL-PWY
pyrimidine ribonucleotides interconversion	BioCyc	PWY-5687	3	17	0.176471	0.0337282	TR6991|c0_g2_i1|m.7335|TR6991|c0_g1_i1|m.7334|TR469|c0_g1_i1|m.516	http://biocyc.org/ARA/NEW-IMAGE?type=NIL&object=PWY-5687
Ether lipid metabolism	KEGG PATHWAY	ath00565	4	26	0.153846	0.0227255	TR29233|c0_g1_i1|m.46527|TR16248|c0_g1_i1|m.22261|TR14432|c0_g1_i1|m.18351|TR20563|c0_g2_i1|m.39907	http://www.genome.jp/kegg-bin/show_pathway?ath00565/ath:AT3G48610%09red/ath:AT3G15730%09red
pyrimidine deoxyribonucleotides biosynthesis from CTP	BioCyc	PWY-7210	3	20	0.15	0.0484302	TR6991|c0_g2_i1|m.7335|TR6991|c0_g1_i1|m.7334|TR469|c0_g1_i1|m.516	http://biocyc.org/ARA/NEW-IMAGE?type=NIL&object=PWY-7210
pyrimidine deoxyribonucleotides de novo biosynthesis III	BioCyc	PWY-6545	3	20	0.15	0.0484302	TR6991|c0_g2_i1|m.7335|TR6991|c0_g1_i1|m.7334|TR469|c0_g1_i1|m.516	http://biocyc.org/ARA/NEW-IMAGE?type=NIL&object=PWY-6545
Fructose and mannose metabolism	KEGG PATHWAY	ath00051	7	52	0.134615	0.00547951	TR12242|c0_g1_i1|m.14376|TR14898|c0_g1_i1|m.19221|TR15867|c0_g2_i1|m.21356|TR22107|c0_g1_i1|m.42359|TR19924|c2_g2_i1|m.35095|TR19924|c1_g1_i1|m.35094|TR30840|c0_g1_i1|m.47500	http://www.genome.jp/kegg-bin/show_pathway?ath00051/ath:AT2G39770%09red/ath:AT3G55440%09red/ath:AT3G51160%09red/ath:AT5G47810%09red/ath:AT1G43670%09red
glycolysis I (from glucose-6P)	BioCyc	GLYCOLYSIS	6	45	0.133333	0.0096563	TR4086|c0_g2_i1|m.4199|TR14898|c0_g1_i1|m.19221|TR30840|c0_g1_i1|m.47500|TR19924|c2_g2_i1|m.35095|TR19924|c1_g1_i1|m.35094|TR22107|c0_g1_i1|m.42359	http://biocyc.org/ARA/NEW-IMAGE?type=NIL&object=GLYCOLYSIS
glycolysis II (from fructose-6P)	BioCyc	PWY-5484	6	46	0.130435	0.010595	TR4086|c0_g2_i1|m.4199|TR14898|c0_g1_i1|m.19221|TR30840|c0_g1_i1|m.47500|TR19924|c2_g2_i1|m.35095|TR19924|c1_g1_i1|m.35094|TR22107|c0_g1_i1|m.42359	http://biocyc.org/ARA/NEW-IMAGE?type=NIL&object=PWY-5484
glycolysis IV (plant cytosol)	BioCyc	PWY-1042	5	45	0.111111	0.0333987	TR19924|c2_g2_i1|m.35095|TR22107|c0_g1_i1|m.42359|TR4086|c0_g2_i1|m.4199|TR30840|c0_g1_i1|m.47500|TR19924|c1_g1_i1|m.35094	http://biocyc.org/ARA/NEW-IMAGE?type=NIL&object=PWY-1042
glycolysis VI (metazoan)	BioCyc	PWY66-400	5	50	0.1	0.0475083	TR19924|c2_g2_i1|m.35095|TR22107|c0_g1_i1|m.42359|TR4086|c0_g2_i1|m.4199|TR30840|c0_g1_i1|m.47500|TR19924|c1_g1_i1|m.35094	http://biocyc.org/ARA/NEW-IMAGE?type=NIL&object=PWY66-400
6-phosphofructokinase complex	Gene Ontology	GO:0005945	3	7	0.428571	0.00300714	TR19924|c2_g2_i1|m.35095|TR30840|c0_g1_i1|m.47500|TR19924|c1_g1_i1|m.35094	http://amigo.geneontology.org/cgi-bin/amigo/term_details?term=GO:0005945
cinnamic acid metabolic process	Gene Ontology	GO:0009803	2	5	0.4	0.0180805	TR18165|c0_g1_i1|m.27331|TR13695|c0_g1_i1|m.16885	http://amigo.geneontology.org/cgi-bin/amigo/term_details?term=GO:0009803
regulation of oxidoreductase activity	Gene Ontology	GO:0051341	2	5	0.4	0.0180805	TR261|c0_g2_i1|m.294|TR27681|c0_g1_i1|m.45220	http://amigo.geneontology.org/cgi-bin/amigo/term_details?term=GO:0051341
ammonia-lyase activity	Gene Ontology	GO:0016841	2	5	0.4	0.0180805	TR18165|c0_g1_i1|m.27331|TR13695|c0_g1_i1|m.16885	http://amigo.geneontology.org/cgi-bin/amigo/term_details?term=GO:0016841
glucose homeostasis	Gene Ontology	GO:0042593	3	8	0.375	0.00404007	TR17628|c0_g2_i1|m.25702|TR4771|c0_g1_i1|m.4822|TR4771|c0_g2_i1|m.4823	http://amigo.geneontology.org/cgi-bin/amigo/term_details?term=GO:0042593
carbohydrate homeostasis	Gene Ontology	GO:0033500	4	12	0.333333	0.00123102	TR17628|c0_g2_i1|m.25702|TR13910|c0_g1_i1|m.17317|TR4771|c0_g1_i1|m.4822|TR4771|c0_g2_i1|m.4823	http://amigo.geneontology.org/cgi-bin/amigo/term_details?term=GO:0033500
maintenance of protein localization in organelle	Gene Ontology	GO:0072595	4	12	0.333333	0.00123102	TR14223|c0_g1_i1|m.17960|TR1366|c0_g1_i1|m.1391|TR16909|c0_g1_i1|m.23805|TR10020|c0_g1_i1|m.11021	http://amigo.geneontology.org/cgi-bin/amigo/term_details?term=GO:0072595
beta-amylase activity	Gene Ontology	GO:0016161	3	9	0.333333	0.00526353	TR20097|c0_g1_i1|m.36099|TR7927|c0_g1_i1|m.8761|TR20097|c2_g1_i1|m.36108	http://amigo.geneontology.org/cgi-bin/amigo/term_details?term=GO:0016161
L-phenylalanine catabolic process	Gene Ontology	GO:0006559	2	6	0.333333	0.0236173	TR18165|c0_g1_i1|m.27331|TR13695|c0_g1_i1|m.16885	http://amigo.geneontology.org/cgi-bin/amigo/term_details?term=GO:0006559
malic enzyme activity	Gene Ontology	GO:0004470	2	6	0.333333	0.0236173	TR6600|c0_g1_i1|m.6798|TR12700|c0_g1_i1|m.15178	http://amigo.geneontology.org/cgi-bin/amigo/term_details?term=GO:0004470
erythrose 4-phosphate/phosphoenolpyruvate family amino acid catabolic process	Gene Ontology	GO:1902222	2	6	0.333333	0.0236173	TR18165|c0_g1_i1|m.27331|TR13695|c0_g1_i1|m.16885	http://amigo.geneontology.org/cgi-bin/amigo/term_details?term=GO:1902222
malate dehydrogenase (decarboxylating) (NAD+) activity	Gene Ontology	GO:0004471	2	6	0.333333	0.0236173	TR6600|c0_g1_i1|m.6798|TR12700|c0_g1_i1|m.15178	http://amigo.geneontology.org/cgi-bin/amigo/term_details?term=GO:0004471
isopentenyl diphosphate biosynthetic process, mevalonate pathway	Gene Ontology	GO:0019287	2	6	0.333333	0.0236173	TR7472|c0_g1_i1|m.8116|TR20288|c0_g1_i1|m.37330	http://amigo.geneontology.org/cgi-bin/amigo/term_details?term=GO:0019287
suberin biosynthetic process	Gene Ontology	GO:0010345	4	13	0.307692	0.00157053	TR19057|c0_g1_i1|m.30790|TR16989|c0_g1_i1|m.23999|TR19933|c0_g1_i1|m.35132|TR27681|c0_g1_i1|m.45220	http://amigo.geneontology.org/cgi-bin/amigo/term_details?term=GO:0010345
fructose 6-phosphate metabolic process	Gene Ontology	GO:0006002	3	10	0.3	0.00668632	TR19924|c2_g2_i1|m.35095|TR30840|c0_g1_i1|m.47500|TR19924|c1_g1_i1|m.35094	http://amigo.geneontology.org/cgi-bin/amigo/term_details?term=GO:0006002
inositol tetrakisphosphate kinase activity	Gene Ontology	GO:0051765	2	7	0.285714	0.0297495	TR10420|c0_g1_i1|m.11590|TR15364|c0_g1_i1|m.20305	http://amigo.geneontology.org/cgi-bin/amigo/term_details?term=GO:0051765
tripeptide transport	Gene Ontology	GO:0042939	2	7	0.285714	0.0297495	TR18804|c0_g1_i1|m.29624|TR6389|c0_g1_i1|m.6433	http://amigo.geneontology.org/cgi-bin/amigo/term_details?term=GO:0042939
ER retention sequence binding	Gene Ontology	GO:0046923	2	7	0.285714	0.0297495	TR16909|c0_g1_i1|m.23805|TR1366|c0_g1_i1|m.1391	http://amigo.geneontology.org/cgi-bin/amigo/term_details?term=GO:0046923
molybdenum ion binding	Gene Ontology	GO:0030151	2	7	0.285714	0.0297495	TR15316|c0_g2_i1|m.20146|TR17138|c0_g1_i1|m.24351	http://amigo.geneontology.org/cgi-bin/amigo/term_details?term=GO:0030151
riboflavin metabolic process	Gene Ontology	GO:0006771	2	7	0.285714	0.0297495	TR3304|c0_g2_i1|m.3406|TR15212|c0_g1_i1|m.19928	http://amigo.geneontology.org/cgi-bin/amigo/term_details?term=GO:0006771
riboflavin biosynthetic process	Gene Ontology	GO:0009231	2	7	0.285714	0.0297495	TR3304|c0_g2_i1|m.3406|TR15212|c0_g1_i1|m.19928	http://amigo.geneontology.org/cgi-bin/amigo/term_details?term=GO:0009231
oligosaccharyl transferase activity	Gene Ontology	GO:0004576	2	7	0.285714	0.0297495	TR862|c0_g1_i1|m.950|TR24280|c0_g1_i1|m.43786	http://amigo.geneontology.org/cgi-bin/amigo/term_details?term=GO:0004576
GDP-dissociation inhibitor activity	Gene Ontology	GO:0005092	2	7	0.285714	0.0297495	TR16224|c0_g2_i1|m.22206|TR16224|c0_g3_i1|m.22207	http://amigo.geneontology.org/cgi-bin/amigo/term_details?term=GO:0005092
red light signaling pathway	Gene Ontology	GO:0010161	2	7	0.285714	0.0297495	TR16739|c1_g1_i1|m.23443|TR4045|c0_g2_i1|m.4153	http://amigo.geneontology.org/cgi-bin/amigo/term_details?term=GO:0010161
6-phosphofructokinase activity	Gene Ontology	GO:0003872	3	11	0.272727	0.00831584	TR19924|c2_g2_i1|m.35095|TR30840|c0_g1_i1|m.47500|TR19924|c1_g1_i1|m.35094	http://amigo.geneontology.org/cgi-bin/amigo/term_details?term=GO:0003872
organic hydroxy compound transport	Gene Ontology	GO:0015850	3	11	0.272727	0.00831584	TR19952|c2_g3_i1|m.35240|TR19952|c1_g1_i1|m.35228|TR14288|c0_g1_i1|m.18095	http://amigo.geneontology.org/cgi-bin/amigo/term_details?term=GO:0015850
single fertilization	Gene Ontology	GO:0007338	3	12	0.25	0.0101582	TR19287|c0_g1_i1|m.31736|TR16190|c0_g1_i1|m.22135|TR20869|c0_g1_i1|m.41228	http://amigo.geneontology.org/cgi-bin/amigo/term_details?term=GO:0007338
phosphofructokinase activity	Gene Ontology	GO:0008443	3	12	0.25	0.0101582	TR19924|c2_g2_i1|m.35095|TR30840|c0_g1_i1|m.47500|TR19924|c1_g1_i1|m.35094	http://amigo.geneontology.org/cgi-bin/amigo/term_details?term=GO:0008443
nuclear envelope organization	Gene Ontology	GO:0006998	2	8	0.25	0.0364351	TR18763|c0_g1_i1|m.29460|TR7968|c0_g1_i1|m.8847	http://amigo.geneontology.org/cgi-bin/amigo/term_details?term=GO:0006998
mitotic cell cycle checkpoint	Gene Ontology	GO:0007093	2	8	0.25	0.0364351	TR20816|c0_g3_i1|m.41181|TR2359|c0_g1_i1|m.2124	http://amigo.geneontology.org/cgi-bin/amigo/term_details?term=GO:0007093
oxidoreductase activity, acting on NAD(P)H, NAD(P) as acceptor	Gene Ontology	GO:0016652	2	8	0.25	0.0364351	TR6600|c0_g1_i1|m.6798|TR12700|c0_g1_i1|m.15178	http://amigo.geneontology.org/cgi-bin/amigo/term_details?term=GO:0016652
protein retention in ER lumen	Gene Ontology	GO:0006621	2	8	0.25	0.0364351	TR16909|c0_g1_i1|m.23805|TR1366|c0_g1_i1|m.1391	http://amigo.geneontology.org/cgi-bin/amigo/term_details?term=GO:0006621
GDP-mannose metabolic process	Gene Ontology	GO:0019673	2	8	0.25	0.0364351	TR12242|c0_g1_i1|m.14376|TR15867|c0_g2_i1|m.21356	http://amigo.geneontology.org/cgi-bin/amigo/term_details?term=GO:0019673
regulation of response to water deprivation	Gene Ontology	GO:2000070	2	8	0.25	0.0364351	TR20515|c2_g2_i1|m.39479|TR17814|c0_g1_i1|m.26239	http://amigo.geneontology.org/cgi-bin/amigo/term_details?term=GO:2000070
peroxiredoxin activity	Gene Ontology	GO:0051920	2	9	0.222222	0.043634	TR18210|c0_g1_i1|m.27474|TR3056|c0_g1_i1|m.3039	http://amigo.geneontology.org/cgi-bin/amigo/term_details?term=GO:0051920
cellular response to red light	Gene Ontology	GO:0071491	2	9	0.222222	0.043634	TR16739|c1_g1_i1|m.23443|TR4045|c0_g2_i1|m.4153	http://amigo.geneontology.org/cgi-bin/amigo/term_details?term=GO:0071491
maintenance of protein localization in endoplasmic reticulum	Gene Ontology	GO:0035437	2	9	0.222222	0.043634	TR16909|c0_g1_i1|m.23805|TR1366|c0_g1_i1|m.1391	http://amigo.geneontology.org/cgi-bin/amigo/term_details?term=GO:0035437
extrinsic component of organelle membrane	Gene Ontology	GO:0031312	2	9	0.222222	0.043634	TR15613|c0_g1_i1|m.20805|TR16679|c0_g1_i1|m.23252	http://amigo.geneontology.org/cgi-bin/amigo/term_details?term=GO:0031312
flavin-containing compound biosynthetic process	Gene Ontology	GO:0042727	2	9	0.222222	0.043634	TR3304|c0_g2_i1|m.3406|TR15212|c0_g1_i1|m.19928	http://amigo.geneontology.org/cgi-bin/amigo/term_details?term=GO:0042727
positive regulation of seed germination	Gene Ontology	GO:0010030	3	14	0.214286	0.0145	TR17628|c0_g2_i1|m.25702|TR4771|c0_g1_i1|m.4822|TR4771|c0_g2_i1|m.4823	http://amigo.geneontology.org/cgi-bin/amigo/term_details?term=GO:0010030
response to ozone	Gene Ontology	GO:0010193	7	33	0.212121	0.000204331	TR12242|c0_g1_i1|m.14376|TR14288|c0_g1_i1|m.18095|TR19269|c0_g1_i1|m.31663|TR19952|c2_g3_i1|m.35240|TR19287|c0_g1_i1|m.31736|TR19952|c1_g1_i1|m.35228|TR80|c0_g1_i1|m.105	http://amigo.geneontology.org/cgi-bin/amigo/term_details?term=GO:0010193
structural constituent of cell wall	Gene Ontology	GO:0005199	6	29	0.206897	0.000652955	TR19480|c2_g1_i1|m.32601|TR11384|c0_g1_i1|m.12999|TR11384|c0_g2_i1|m.13000|TR20389|c0_g1_i1|m.38195|TR29666|c0_g1_i1|m.46827|TR19480|c2_g2_i1|m.32602	http://amigo.geneontology.org/cgi-bin/amigo/term_details?term=GO:0005199
maintenance of protein location in cell	Gene Ontology	GO:0032507	4	20	0.2	0.00590339	TR14223|c0_g1_i1|m.17960|TR1366|c0_g1_i1|m.1391|TR16909|c0_g1_i1|m.23805|TR10020|c0_g1_i1|m.11021	http://amigo.geneontology.org/cgi-bin/amigo/term_details?term=GO:0032507
early endosome	Gene Ontology	GO:0005769	3	15	0.2	0.017006	TR19269|c0_g1_i1|m.31663|TR13545|c0_g1_i1|m.16651|TR11750|c0_g1_i1|m.13504	http://amigo.geneontology.org/cgi-bin/amigo/term_details?term=GO:0005769
maintenance of protein location	Gene Ontology	GO:0045185	4	21	0.190476	0.00685799	TR14223|c0_g1_i1|m.17960|TR1366|c0_g1_i1|m.1391|TR16909|c0_g1_i1|m.23805|TR10020|c0_g1_i1|m.11021	http://amigo.geneontology.org/cgi-bin/amigo/term_details?term=GO:0045185
amylase activity	Gene Ontology	GO:0016160	3	17	0.176471	0.0226973	TR20097|c0_g1_i1|m.36099|TR7927|c0_g1_i1|m.8761|TR20097|c2_g1_i1|m.36108	http://amigo.geneontology.org/cgi-bin/amigo/term_details?term=GO:0016160
starch catabolic process	Gene Ontology	GO:0005983	3	17	0.176471	0.0226973	TR14898|c0_g1_i1|m.19221|TR20097|c2_g1_i1|m.36108|TR20097|c0_g1_i1|m.36099	http://amigo.geneontology.org/cgi-bin/amigo/term_details?term=GO:0005983
GTPase activator activity	Gene Ontology	GO:0005096	3	17	0.176471	0.0226973	TR16224|c0_g2_i1|m.22206|TR8066|c0_g1_i1|m.9029|TR16224|c0_g3_i1|m.22207	http://amigo.geneontology.org/cgi-bin/amigo/term_details?term=GO:0005096
asymmetric cell division	Gene Ontology	GO:0008356	4	23	0.173913	0.00906088	TR14223|c0_g1_i1|m.17960|TR17910|c1_g2_i1|m.26492|TR10020|c0_g1_i1|m.11021|TR7083|c0_g1_i1|m.7545	http://amigo.geneontology.org/cgi-bin/amigo/term_details?term=GO:0008356
cellular response to steroid hormone stimulus	Gene Ontology	GO:0071383	7	42	0.166667	0.000738939	TR6508|c0_g2_i1|m.6664|TR16115|c1_g3_i1|m.21987|TR16115|c1_g2_i1|m.21984|TR19287|c0_g1_i1|m.31736|TR10713|c0_g2_i1|m.12055|TR13278|c0_g1_i1|m.16198|TR15559|c0_g1_i1|m.20695	http://amigo.geneontology.org/cgi-bin/amigo/term_details?term=GO:0071383
brassinosteroid mediated signaling pathway	Gene Ontology	GO:0009742	7	42	0.166667	0.000738939	TR6508|c0_g2_i1|m.6664|TR16115|c1_g3_i1|m.21987|TR16115|c1_g2_i1|m.21984|TR19287|c0_g1_i1|m.31736|TR10713|c0_g2_i1|m.12055|TR13278|c0_g1_i1|m.16198|TR15559|c0_g1_i1|m.20695	http://amigo.geneontology.org/cgi-bin/amigo/term_details?term=GO:0009742
steroid hormone mediated signaling pathway	Gene Ontology	GO:0043401	7	42	0.166667	0.000738939	TR6508|c0_g2_i1|m.6664|TR16115|c1_g3_i1|m.21987|TR16115|c1_g2_i1|m.21984|TR19287|c0_g1_i1|m.31736|TR10713|c0_g2_i1|m.12055|TR13278|c0_g1_i1|m.16198|TR15559|c0_g1_i1|m.20695	http://amigo.geneontology.org/cgi-bin/amigo/term_details?term=GO:0043401
response to steroid hormone	Gene Ontology	GO:0048545	7	42	0.166667	0.000738939	TR6508|c0_g2_i1|m.6664|TR16115|c1_g3_i1|m.21987|TR16115|c1_g2_i1|m.21984|TR19287|c0_g1_i1|m.31736|TR10713|c0_g2_i1|m.12055|TR13278|c0_g1_i1|m.16198|TR15559|c0_g1_i1|m.20695	http://amigo.geneontology.org/cgi-bin/amigo/term_details?term=GO:0048545
maintenance of location in cell	Gene Ontology	GO:0051651	4	24	0.166667	0.0103165	TR14223|c0_g1_i1|m.17960|TR1366|c0_g1_i1|m.1391|TR16909|c0_g1_i1|m.23805|TR10020|c0_g1_i1|m.11021	http://amigo.geneontology.org/cgi-bin/amigo/term_details?term=GO:0051651
positive regulation of abscisic acid-activated signaling pathway	Gene Ontology	GO:0009789	3	19	0.157895	0.0292967	TR1633|c0_g1_i1|m.1604|TR29233|c0_g1_i1|m.46527|TR20563|c0_g2_i1|m.39907	http://amigo.geneontology.org/cgi-bin/amigo/term_details?term=GO:0009789
cellular response to brassinosteroid stimulus	Gene Ontology	GO:0071367	7	45	0.155556	0.00106187	TR6508|c0_g2_i1|m.6664|TR16115|c1_g3_i1|m.21987|TR16115|c1_g2_i1|m.21984|TR19287|c0_g1_i1|m.31736|TR10713|c0_g2_i1|m.12055|TR13278|c0_g1_i1|m.16198|TR15559|c0_g1_i1|m.20695	http://amigo.geneontology.org/cgi-bin/amigo/term_details?term=GO:0071367
leaf vascular tissue pattern formation	Gene Ontology	GO:0010305	4	26	0.153846	0.0131523	TR20218|c0_g1_i1|m.36862|TR3500|c0_g2_i1|m.3695|TR10713|c0_g2_i1|m.12055|TR15818|c0_g2_i1|m.21227	http://amigo.geneontology.org/cgi-bin/amigo/term_details?term=GO:0010305
regulation of auxin mediated signaling pathway	Gene Ontology	GO:0010928	4	26	0.153846	0.0131523	TR20218|c0_g1_i1|m.36862|TR7890|c0_g1_i1|m.8688|TR3500|c0_g2_i1|m.3695|TR17910|c1_g2_i1|m.26492	http://amigo.geneontology.org/cgi-bin/amigo/term_details?term=GO:0010928
carbon-nitrogen lyase activity	Gene Ontology	GO:0016840	4	26	0.153846	0.0131523	TR24974|c0_g1_i1|m.44125|TR18165|c0_g1_i1|m.27331|TR13695|c0_g1_i1|m.16885|TR2919|c0_g2_i1|m.2803	http://amigo.geneontology.org/cgi-bin/amigo/term_details?term=GO:0016840
negative regulation of organelle organization	Gene Ontology	GO:0010639	4	26	0.153846	0.0131523	TR16573|c0_g1_i1|m.23007|TR4775|c0_g1_i1|m.4827|TR2359|c0_g1_i1|m.2124|TR13589|c0_g1_i1|m.16718	http://amigo.geneontology.org/cgi-bin/amigo/term_details?term=GO:0010639
negative regulation of cellular component organization	Gene Ontology	GO:0051129	4	27	0.148148	0.0147385	TR16573|c0_g1_i1|m.23007|TR4775|c0_g1_i1|m.4827|TR2359|c0_g1_i1|m.2124|TR13589|c0_g1_i1|m.16718	http://amigo.geneontology.org/cgi-bin/amigo/term_details?term=GO:0051129
cell wall pectin metabolic process	Gene Ontology	GO:0052546	6	41	0.146341	0.00315185	TR30501|c0_g1_i1|m.47336|TR16989|c0_g1_i1|m.23999|TR20381|c0_g1_i1|m.38116|TR20213|c0_g3_i1|m.36833|TR21844|c0_g1_i1|m.42118|TR18106|c0_g1_i1|m.27116	http://amigo.geneontology.org/cgi-bin/amigo/term_details?term=GO:0052546
regulation of cell size	Gene Ontology	GO:0008361	8	56	0.142857	0.000786226	TR18377|c1_g1_i1|m.27983|TR7083|c0_g1_i1|m.7545|TR18228|c0_g1_i1|m.27511|TR7796|c0_g1_i1|m.8523|TR20816|c0_g3_i1|m.41181|TR7890|c0_g1_i1|m.8688|TR10477|c0_g2_i1|m.11679|TR17910|c1_g2_i1|m.26492	http://amigo.geneontology.org/cgi-bin/amigo/term_details?term=GO:0008361
postreplication repair	Gene Ontology	GO:0006301	5	35	0.142857	0.00753316	TR1633|c0_g1_i1|m.1604|TR14930|c0_g1_i1|m.19288|TR10747|c0_g1_i1|m.12101|TR11044|c0_g1_i1|m.12488|TR14931|c0_g1_i1|m.19290	http://amigo.geneontology.org/cgi-bin/amigo/term_details?term=GO:0006301
GTPase regulator activity	Gene Ontology	GO:0030695	3	21	0.142857	0.0367966	TR16224|c0_g2_i1|m.22206|TR8066|c0_g1_i1|m.9029|TR16224|c0_g3_i1|m.22207	http://amigo.geneontology.org/cgi-bin/amigo/term_details?term=GO:0030695
positive regulation of response to alcohol	Gene Ontology	GO:1901421	3	21	0.142857	0.0367966	TR1633|c0_g1_i1|m.1604|TR29233|c0_g1_i1|m.46527|TR20563|c0_g2_i1|m.39907	http://amigo.geneontology.org/cgi-bin/amigo/term_details?term=GO:1901421
monocarboxylic acid transport	Gene Ontology	GO:0015718	3	22	0.136364	0.0408792	TR19952|c2_g3_i1|m.35240|TR19952|c1_g1_i1|m.35228|TR14288|c0_g1_i1|m.18095	http://amigo.geneontology.org/cgi-bin/amigo/term_details?term=GO:0015718
water-soluble vitamin biosynthetic process	Gene Ontology	GO:0042364	7	55	0.127273	0.00298802	TR12242|c0_g1_i1|m.14376|TR17873|c0_g1_i1|m.26393|TR8671|c0_g1_i1|m.9760|TR15212|c0_g1_i1|m.19928|TR21090|c0_g1_i1|m.41437|TR3304|c0_g2_i1|m.3406|TR19953|c0_g1_i1|m.35241	http://amigo.geneontology.org/cgi-bin/amigo/term_details?term=GO:0042364
vitamin biosynthetic process	Gene Ontology	GO:0009110	8	63	0.126984	0.00156246	TR12242|c0_g1_i1|m.14376|TR17873|c0_g1_i1|m.26393|TR8671|c0_g1_i1|m.9760|TR15212|c0_g1_i1|m.19928|TR21090|c0_g1_i1|m.41437|TR4833|c0_g1_i1|m.4887|TR3304|c0_g2_i1|m.3406|TR19953|c0_g1_i1|m.35241	http://amigo.geneontology.org/cgi-bin/amigo/term_details?term=GO:0009110
polygalacturonate 4-alpha-galacturonosyltransferase activity	Gene Ontology	GO:0047262	3	24	0.125	0.0496944	TR6754|c0_g1_i1|m.7044|TR21844|c0_g1_i1|m.42118|TR5407|c0_g2_i1|m.5389	http://amigo.geneontology.org/cgi-bin/amigo/term_details?term=GO:0047262
water-soluble vitamin metabolic process	Gene Ontology	GO:0006767	7	57	0.122807	0.00357856	TR12242|c0_g1_i1|m.14376|TR17873|c0_g1_i1|m.26393|TR8671|c0_g1_i1|m.9760|TR15212|c0_g1_i1|m.19928|TR21090|c0_g1_i1|m.41437|TR3304|c0_g2_i1|m.3406|TR19953|c0_g1_i1|m.35241	http://amigo.geneontology.org/cgi-bin/amigo/term_details?term=GO:0006767
regulation of abscisic acid-activated signaling pathway	Gene Ontology	GO:0009787	7	57	0.122807	0.00357856	TR28694|c0_g1_i1|m.46098|TR29233|c0_g1_i1|m.46527|TR20563|c0_g2_i1|m.39907|TR17083|c0_g1_i1|m.24210|TR27423|c0_g1_i1|m.44964|TR1633|c0_g1_i1|m.1604|TR19287|c0_g1_i1|m.31736	http://amigo.geneontology.org/cgi-bin/amigo/term_details?term=GO:0009787
glucan catabolic process	Gene Ontology	GO:0009251	5	42	0.119048	0.014716	TR16645|c0_g1_i1|m.23173|TR14898|c0_g1_i1|m.19221|TR19269|c0_g1_i1|m.31663|TR20097|c2_g1_i1|m.36108|TR20097|c0_g1_i1|m.36099	http://amigo.geneontology.org/cgi-bin/amigo/term_details?term=GO:0009251
cellular polysaccharide catabolic process	Gene Ontology	GO:0044247	5	42	0.119048	0.014716	TR16645|c0_g1_i1|m.23173|TR14898|c0_g1_i1|m.19221|TR19269|c0_g1_i1|m.31663|TR20097|c2_g1_i1|m.36108|TR20097|c0_g1_i1|m.36099	http://amigo.geneontology.org/cgi-bin/amigo/term_details?term=GO:0044247
regulation of response to alcohol	Gene Ontology	GO:1901419	7	60	0.116667	0.00462555	TR28694|c0_g1_i1|m.46098|TR29233|c0_g1_i1|m.46527|TR20563|c0_g2_i1|m.39907|TR17083|c0_g1_i1|m.24210|TR27423|c0_g1_i1|m.44964|TR1633|c0_g1_i1|m.1604|TR19287|c0_g1_i1|m.31736	http://amigo.geneontology.org/cgi-bin/amigo/term_details?term=GO:1901419
very long-chain fatty acid metabolic process	Gene Ontology	GO:0000038	6	52	0.115385	0.00892118	TR3056|c0_g1_i1|m.3039|TR19166|c0_g1_i1|m.31269|TR19057|c0_g1_i1|m.30790|TR19933|c0_g1_i1|m.35132|TR18207|c0_g2_i1|m.27468|TR7460|c0_g1_i1|m.8110	http://amigo.geneontology.org/cgi-bin/amigo/term_details?term=GO:0000038
protein maturation	Gene Ontology	GO:0051604	6	52	0.115385	0.00892118	TR18768|c0_g1_i1|m.29496|TR804|c0_g1_i1|m.887|TR2658|c0_g1_i1|m.2486|TR13287|c0_g1_i1|m.16217|TR16763|c0_g2_i1|m.23493|TR6993|c0_g3_i1|m.7340	http://amigo.geneontology.org/cgi-bin/amigo/term_details?term=GO:0051604
negative regulation of abscisic acid-activated signaling pathway	Gene Ontology	GO:0009788	4	35	0.114286	0.0317593	TR28694|c0_g1_i1|m.46098|TR19287|c0_g1_i1|m.31736|TR17083|c0_g1_i1|m.24210|TR27423|c0_g1_i1|m.44964	http://amigo.geneontology.org/cgi-bin/amigo/term_details?term=GO:0009788
transmembrane receptor protein tyrosine kinase signaling pathway	Gene Ontology	GO:0007169	13	116	0.112069	0.000194688	TR19024|c0_g3_i1|m.30629|TR19689|c0_g1_i1|m.33721|TR14434|c0_g1_i1|m.18357|TR18377|c1_g1_i1|m.27983|TR19257|c0_g1_i1|m.31635|TR19260|c0_g1_i1|m.31650|TR7083|c0_g1_i1|m.7545|TR14594|c0_g2_i1|m.18688|TR15124|c0_g1_i1|m.19757|TR13933|c0_g1_i1|m.17353|TR5545|c0_g1_i1|m.5492|TR10477|c0_g2_i1|m.11679|TR19024|c0_g1_i1|m.30618	http://amigo.geneontology.org/cgi-bin/amigo/term_details?term=GO:0007169
enzyme linked receptor protein signaling pathway	Gene Ontology	GO:0007167	13	116	0.112069	0.000194688	TR19024|c0_g3_i1|m.30629|TR19689|c0_g1_i1|m.33721|TR14434|c0_g1_i1|m.18357|TR18377|c1_g1_i1|m.27983|TR19257|c0_g1_i1|m.31635|TR19260|c0_g1_i1|m.31650|TR7083|c0_g1_i1|m.7545|TR14594|c0_g2_i1|m.18688|TR15124|c0_g1_i1|m.19757|TR13933|c0_g1_i1|m.17353|TR5545|c0_g1_i1|m.5492|TR10477|c0_g2_i1|m.11679|TR19024|c0_g1_i1|m.30618	http://amigo.geneontology.org/cgi-bin/amigo/term_details?term=GO:0007167
negative regulation of response to alcohol	Gene Ontology	GO:1901420	4	36	0.111111	0.0344511	TR28694|c0_g1_i1|m.46098|TR19287|c0_g1_i1|m.31736|TR17083|c0_g1_i1|m.24210|TR27423|c0_g1_i1|m.44964	http://amigo.geneontology.org/cgi-bin/amigo/term_details?term=GO:1901420
microtubule polymerization or depolymerization	Gene Ontology	GO:0031109	7	66	0.106061	0.0073915	TR18377|c1_g1_i1|m.27983|TR14434|c0_g1_i1|m.18357|TR12034|c0_g4_i1|m.14035|TR4775|c0_g1_i1|m.4827|TR20474|c0_g1_i1|m.39027|TR15124|c0_g1_i1|m.19757|TR10477|c0_g2_i1|m.11679	http://amigo.geneontology.org/cgi-bin/amigo/term_details?term=GO:0031109
anther development	Gene Ontology	GO:0048653	9	85	0.105882	0.00256867	TR18377|c1_g1_i1|m.27983|TR14434|c0_g1_i1|m.18357|TR30167|c0_g2_i1|m.47129|TR7083|c0_g1_i1|m.7545|TR21847|c0_g1_i1|m.42123|TR15124|c0_g1_i1|m.19757|TR469|c0_g1_i1|m.516|TR20504|c0_g1_i1|m.39361|TR10477|c0_g2_i1|m.11679	http://amigo.geneontology.org/cgi-bin/amigo/term_details?term=GO:0048653
pectin biosynthetic process	Gene Ontology	GO:0045489	4	39	0.102564	0.0432974	TR6754|c0_g1_i1|m.7044|TR21844|c0_g1_i1|m.42118|TR5407|c0_g2_i1|m.5389|TR16989|c0_g1_i1|m.23999	http://amigo.geneontology.org/cgi-bin/amigo/term_details?term=GO:0045489
reactive oxygen species biosynthetic process	Gene Ontology	GO:1903409	7	69	0.101449	0.00916121	TR11279|c0_g1_i1|m.12840|TR15316|c0_g2_i1|m.20146|TR14562|c0_g1_i1|m.18623|TR13910|c0_g1_i1|m.17317|TR17493|c0_g1_i1|m.25341|TR5407|c0_g2_i1|m.5389|TR16805|c0_g2_i1|m.23598	http://amigo.geneontology.org/cgi-bin/amigo/term_details?term=GO:1903409
microtubule nucleation	Gene Ontology	GO:0007020	6	60	0.1	0.0162838	TR18377|c1_g1_i1|m.27983|TR14434|c0_g1_i1|m.18357|TR12034|c0_g4_i1|m.14035|TR20474|c0_g1_i1|m.39027|TR15124|c0_g1_i1|m.19757|TR10477|c0_g2_i1|m.11679	http://amigo.geneontology.org/cgi-bin/amigo/term_details?term=GO:0007020
pollen germination	Gene Ontology	GO:0009846	4	40	0.1	0.0465034	TR16190|c0_g1_i1|m.22135|TR19393|c0_g1_i1|m.32225|TR20869|c0_g1_i1|m.41228|TR6454|c0_g1_i1|m.6556	http://amigo.geneontology.org/cgi-bin/amigo/term_details?term=GO:0009846
endoplasmic reticulum membrane	Gene Ontology	GO:0005789	32	325	0.0984615	1.12382e-07	TR17083|c0_g1_i1|m.24210|TR11430|c0_g1_i1|m.13090|TR21963|c0_g1_i1|m.42228|TR3496|c0_g1_i1|m.3687|TR19256|c0_g1_i1|m.31621|TR2857|c0_g1_i1|m.2712|TR20005|c0_g1_i1|m.35543|TR1366|c0_g1_i1|m.1391|TR7472|c0_g1_i1|m.8116|TR19057|c0_g1_i1|m.30790|TR20428|c0_g1_i1|m.38592|TR27575|c0_g1_i1|m.45114|TR18188|c0_g1_i1|m.27381|TR19256|c0_g2_i1|m.31629|TR19617|c0_g6_i1|m.33328|TR16460|c0_g1_i1|m.22745|TR29752…	http://amigo.geneontology.org/cgi-bin/amigo/term_details?term=GO:0005789
nuclear outer membrane-endoplasmic reticulum membrane network	Gene Ontology	GO:0042175	32	328	0.097561	1.35904e-07	TR17083|c0_g1_i1|m.24210|TR11430|c0_g1_i1|m.13090|TR21963|c0_g1_i1|m.42228|TR3496|c0_g1_i1|m.3687|TR19256|c0_g1_i1|m.31621|TR2857|c0_g1_i1|m.2712|TR20005|c0_g1_i1|m.35543|TR1366|c0_g1_i1|m.1391|TR7472|c0_g1_i1|m.8116|TR19057|c0_g1_i1|m.30790|TR20428|c0_g1_i1|m.38592|TR27575|c0_g1_i1|m.45114|TR18188|c0_g1_i1|m.27381|TR19256|c0_g2_i1|m.31629|TR19617|c0_g6_i1|m.33328|TR16460|c0_g1_i1|m.22745|TR29752…	http://amigo.geneontology.org/cgi-bin/amigo/term_details?term=GO:0042175
microbody part	Gene Ontology	GO:0044438	4	41	0.097561	0.0498377	TR7403|c0_g1_i1|m.8045|TR15055|c1_g1_i1|m.19585|TR29752|c0_g1_i1|m.46871|TR14960|c0_g1_i1|m.19344	http://amigo.geneontology.org/cgi-bin/amigo/term_details?term=GO:0044438
peroxisomal part	Gene Ontology	GO:0044439	4	41	0.097561	0.0498377	TR7403|c0_g1_i1|m.8045|TR15055|c1_g1_i1|m.19585|TR29752|c0_g1_i1|m.46871|TR14960|c0_g1_i1|m.19344	http://amigo.geneontology.org/cgi-bin/amigo/term_details?term=GO:0044439
microtubule polymerization	Gene Ontology	GO:0046785	6	62	0.0967742	0.0186314	TR18377|c1_g1_i1|m.27983|TR14434|c0_g1_i1|m.18357|TR12034|c0_g4_i1|m.14035|TR20474|c0_g1_i1|m.39027|TR15124|c0_g1_i1|m.19757|TR10477|c0_g2_i1|m.11679	http://amigo.geneontology.org/cgi-bin/amigo/term_details?term=GO:0046785
cellulose metabolic process	Gene Ontology	GO:0030243	15	157	0.0955414	0.000323807	TR30501|c0_g1_i1|m.47336|TR16645|c0_g1_i1|m.23173|TR12729|c0_g1_i1|m.15235|TR19260|c0_g1_i1|m.31650|TR20213|c0_g3_i1|m.36833|TR19269|c0_g1_i1|m.31663|TR7908|c0_g1_i1|m.8719|TR4775|c0_g1_i1|m.4827|TR12242|c0_g1_i1|m.14376|TR6272|c0_g1_i1|m.6237|TR19960|c0_g2_i1|m.35297|TR19287|c0_g1_i1|m.31736|TR1366|c0_g1_i1|m.1391|TR18106|c0_g1_i1|m.27116|TR80|c0_g1_i1|m.105	http://amigo.geneontology.org/cgi-bin/amigo/term_details?term=GO:0030243
response to brassinosteroid	Gene Ontology	GO:0009741	11	117	0.0940171	0.00216793	TR626|c0_g1_i1|m.707|TR20504|c0_g1_i1|m.39361|TR15130|c0_g1_i2|m.19765|TR6508|c0_g2_i1|m.6664|TR16115|c1_g3_i1|m.21987|TR16115|c1_g2_i1|m.21984|TR15559|c0_g1_i1|m.20695|TR19287|c0_g1_i1|m.31736|TR10713|c0_g2_i1|m.12055|TR2729|c0_g1_i1|m.2571|TR13278|c0_g1_i1|m.16198	http://amigo.geneontology.org/cgi-bin/amigo/term_details?term=GO:0009741
pigment accumulation in response to UV light	Gene Ontology	GO:0043478	10	107	0.0934579	0.00351297	TR18377|c1_g1_i1|m.27983|TR14434|c0_g1_i1|m.18357|TR30167|c0_g2_i1|m.47129|TR19269|c0_g1_i1|m.31663|TR4775|c0_g1_i1|m.4827|TR7796|c0_g1_i1|m.8523|TR15124|c0_g1_i1|m.19757|TR7890|c0_g1_i1|m.8688|TR10477|c0_g2_i1|m.11679|TR17910|c1_g2_i1|m.26492	http://amigo.geneontology.org/cgi-bin/amigo/term_details?term=GO:0043478
pigment accumulation	Gene Ontology	GO:0043476	10	107	0.0934579	0.00351297	TR18377|c1_g1_i1|m.27983|TR14434|c0_g1_i1|m.18357|TR30167|c0_g2_i1|m.47129|TR19269|c0_g1_i1|m.31663|TR4775|c0_g1_i1|m.4827|TR7796|c0_g1_i1|m.8523|TR15124|c0_g1_i1|m.19757|TR7890|c0_g1_i1|m.8688|TR10477|c0_g2_i1|m.11679|TR17910|c1_g2_i1|m.26492	http://amigo.geneontology.org/cgi-bin/amigo/term_details?term=GO:0043476
pigment accumulation in tissues in response to UV light	Gene Ontology	GO:0043479	10	107	0.0934579	0.00351297	TR18377|c1_g1_i1|m.27983|TR14434|c0_g1_i1|m.18357|TR30167|c0_g2_i1|m.47129|TR19269|c0_g1_i1|m.31663|TR4775|c0_g1_i1|m.4827|TR7796|c0_g1_i1|m.8523|TR15124|c0_g1_i1|m.19757|TR7890|c0_g1_i1|m.8688|TR10477|c0_g2_i1|m.11679|TR17910|c1_g2_i1|m.26492	http://amigo.geneontology.org/cgi-bin/amigo/term_details?term=GO:0043479
pigment accumulation in tissues	Gene Ontology	GO:0043480	10	107	0.0934579	0.00351297	TR18377|c1_g1_i1|m.27983|TR14434|c0_g1_i1|m.18357|TR30167|c0_g2_i1|m.47129|TR19269|c0_g1_i1|m.31663|TR4775|c0_g1_i1|m.4827|TR7796|c0_g1_i1|m.8523|TR15124|c0_g1_i1|m.19757|TR7890|c0_g1_i1|m.8688|TR10477|c0_g2_i1|m.11679|TR17910|c1_g2_i1|m.26492	http://amigo.geneontology.org/cgi-bin/amigo/term_details?term=GO:0043480
pigmentation	Gene Ontology	GO:0043473	10	107	0.0934579	0.00351297	TR18377|c1_g1_i1|m.27983|TR14434|c0_g1_i1|m.18357|TR30167|c0_g2_i1|m.47129|TR19269|c0_g1_i1|m.31663|TR4775|c0_g1_i1|m.4827|TR7796|c0_g1_i1|m.8523|TR15124|c0_g1_i1|m.19757|TR7890|c0_g1_i1|m.8688|TR10477|c0_g2_i1|m.11679|TR17910|c1_g2_i1|m.26492	http://amigo.geneontology.org/cgi-bin/amigo/term_details?term=GO:0043473
anthocyanin accumulation in tissues in response to UV light	Gene Ontology	GO:0043481	10	107	0.0934579	0.00351297	TR18377|c1_g1_i1|m.27983|TR14434|c0_g1_i1|m.18357|TR30167|c0_g2_i1|m.47129|TR19269|c0_g1_i1|m.31663|TR4775|c0_g1_i1|m.4827|TR7796|c0_g1_i1|m.8523|TR15124|c0_g1_i1|m.19757|TR7890|c0_g1_i1|m.8688|TR10477|c0_g2_i1|m.11679|TR17910|c1_g2_i1|m.26492	http://amigo.geneontology.org/cgi-bin/amigo/term_details?term=GO:0043481
acetyl-CoA metabolic process	Gene Ontology	GO:0006084	8	86	0.0930233	0.00879066	TR30167|c0_g2_i1|m.47129|TR7472|c0_g1_i1|m.8116|TR20288|c0_g1_i1|m.37330|TR19960|c0_g2_i1|m.35297|TR6461|c0_g1_i1|m.6572|TR22600|c0_g1_i1|m.42750|TR20005|c0_g1_i1|m.35543|TR1366|c0_g1_i1|m.1391	http://amigo.geneontology.org/cgi-bin/amigo/term_details?term=GO:0006084
beta-glucan metabolic process	Gene Ontology	GO:0051273	15	162	0.0925926	0.000439179	TR30501|c0_g1_i1|m.47336|TR16645|c0_g1_i1|m.23173|TR12729|c0_g1_i1|m.15235|TR19260|c0_g1_i1|m.31650|TR20213|c0_g3_i1|m.36833|TR19269|c0_g1_i1|m.31663|TR7908|c0_g1_i1|m.8719|TR4775|c0_g1_i1|m.4827|TR12242|c0_g1_i1|m.14376|TR6272|c0_g1_i1|m.6237|TR19960|c0_g2_i1|m.35297|TR19287|c0_g1_i1|m.31736|TR1366|c0_g1_i1|m.1391|TR18106|c0_g1_i1|m.27116|TR80|c0_g1_i1|m.105	http://amigo.geneontology.org/cgi-bin/amigo/term_details?term=GO:0051273
hydrogen peroxide biosynthetic process	Gene Ontology	GO:0050665	6	65	0.0923077	0.0225698	TR11279|c0_g1_i1|m.12840|TR14562|c0_g1_i1|m.18623|TR13910|c0_g1_i1|m.17317|TR17493|c0_g1_i1|m.25341|TR5407|c0_g2_i1|m.5389|TR16805|c0_g2_i1|m.23598	http://amigo.geneontology.org/cgi-bin/amigo/term_details?term=GO:0050665
membrane region	Gene Ontology	GO:0098589	32	348	0.091954	4.54453e-07	TR17083|c0_g1_i1|m.24210|TR11430|c0_g1_i1|m.13090|TR21963|c0_g1_i1|m.42228|TR3496|c0_g1_i1|m.3687|TR19256|c0_g1_i1|m.31621|TR2857|c0_g1_i1|m.2712|TR20005|c0_g1_i1|m.35543|TR1366|c0_g1_i1|m.1391|TR7472|c0_g1_i1|m.8116|TR19057|c0_g1_i1|m.30790|TR20428|c0_g1_i1|m.38592|TR27575|c0_g1_i1|m.45114|TR18188|c0_g1_i1|m.27381|TR19256|c0_g2_i1|m.31629|TR19617|c0_g6_i1|m.33328|TR16460|c0_g1_i1|m.22745|TR29752…	http://amigo.geneontology.org/cgi-bin/amigo/term_details?term=GO:0098589
endoplasmic reticulum part	Gene Ontology	GO:0044432	34	374	0.0909091	2.59494e-07	TR17083|c0_g1_i1|m.24210|TR19617|c0_g6_i1|m.33328|TR11430|c0_g1_i1|m.13090|TR21963|c0_g1_i1|m.42228|TR3496|c0_g1_i1|m.3687|TR19256|c0_g1_i1|m.31621|TR2857|c0_g1_i1|m.2712|TR20005|c0_g1_i1|m.35543|TR1366|c0_g1_i1|m.1391|TR7472|c0_g1_i1|m.8116|TR19057|c0_g1_i1|m.30790|TR20428|c0_g1_i1|m.38592|TR27575|c0_g1_i1|m.45114|TR18188|c0_g1_i1|m.27381|TR19256|c0_g2_i1|m.31629|TR28330|c0_g1_i1|m.45818|TR5502|…	http://amigo.geneontology.org/cgi-bin/amigo/term_details?term=GO:0044432
protein desumoylation	Gene Ontology	GO:0016926	6	66	0.0909091	0.0239977	TR11279|c0_g1_i1|m.12840|TR14562|c0_g1_i1|m.18623|TR13910|c0_g1_i1|m.17317|TR17493|c0_g1_i1|m.25341|TR5407|c0_g2_i1|m.5389|TR16805|c0_g2_i1|m.23598	http://amigo.geneontology.org/cgi-bin/amigo/term_details?term=GO:0016926
cellular carbohydrate catabolic process	Gene Ontology	GO:0044275	5	55	0.0909091	0.0378562	TR16645|c0_g1_i1|m.23173|TR14898|c0_g1_i1|m.19221|TR19269|c0_g1_i1|m.31663|TR20097|c2_g1_i1|m.36108|TR20097|c0_g1_i1|m.36099	http://amigo.geneontology.org/cgi-bin/amigo/term_details?term=GO:0044275
regulation of protein localization	Gene Ontology	GO:0032880	5	56	0.0892857	0.0402252	TR24865|c0_g1_i1|m.44068|TR19269|c0_g1_i1|m.31663|TR16909|c0_g1_i1|m.23805|TR1366|c0_g1_i1|m.1391|TR24971|c0_g1_i1|m.44123	http://amigo.geneontology.org/cgi-bin/amigo/term_details?term=GO:0032880
multidimensional cell growth	Gene Ontology	GO:0009825	9	101	0.0891089	0.00724889	TR18377|c1_g1_i1|m.27983|TR14434|c0_g1_i1|m.18357|TR30167|c0_g2_i1|m.47129|TR19269|c0_g1_i1|m.31663|TR4775|c0_g1_i1|m.4827|TR7796|c0_g1_i1|m.8523|TR15124|c0_g1_i1|m.19757|TR10477|c0_g2_i1|m.11679|TR17910|c1_g2_i1|m.26492	http://amigo.geneontology.org/cgi-bin/amigo/term_details?term=GO:0009825
root hair elongation	Gene Ontology	GO:0048767	16	182	0.0879121	0.000488575	TR18377|c1_g1_i1|m.27983|TR29233|c0_g1_i1|m.46527|TR14434|c0_g1_i1|m.18357|TR30167|c0_g2_i1|m.47129|TR20563|c0_g2_i1|m.39907|TR24971|c0_g1_i1|m.44123|TR19269|c0_g1_i1|m.31663|TR4775|c0_g1_i1|m.4827|TR7796|c0_g1_i1|m.8523|TR11817|c0_g1_i1|m.13634|TR15124|c0_g1_i1|m.19757|TR6272|c0_g1_i1|m.6237|TR24865|c0_g1_i1|m.44068|TR19287|c0_g1_i1|m.31736|TR10477|c0_g2_i1|m.11679|TR17910|c1_g2_i1|m.26492	http://amigo.geneontology.org/cgi-bin/amigo/term_details?term=GO:0048767
cation:sugar symporter activity	Gene Ontology	GO:0005402	8	91	0.0879121	0.0118259	TR17628|c1_g1_i1|m.25703|TR4771|c0_g2_i1|m.4823|TR4771|c0_g1_i1|m.4822|TR11568|c0_g1_i1|m.13277|TR16879|c0_g1_i1|m.23744|TR17628|c0_g2_i1|m.25702|TR3025|c0_g1_i1|m.2977|TR3060|c0_g1_i1|m.3040	http://amigo.geneontology.org/cgi-bin/amigo/term_details?term=GO:0005402
sugar:proton symporter activity	Gene Ontology	GO:0005351	8	91	0.0879121	0.0118259	TR17628|c1_g1_i1|m.25703|TR4771|c0_g2_i1|m.4823|TR4771|c0_g1_i1|m.4822|TR11568|c0_g1_i1|m.13277|TR16879|c0_g1_i1|m.23744|TR17628|c0_g2_i1|m.25702|TR3025|c0_g1_i1|m.2977|TR3060|c0_g1_i1|m.3040	http://amigo.geneontology.org/cgi-bin/amigo/term_details?term=GO:0005351
carbohydrate transport	Gene Ontology	GO:0008643	10	115	0.0869565	0.00560514	TR17628|c1_g1_i1|m.25703|TR4833|c0_g1_i1|m.4887|TR4771|c0_g2_i1|m.4823|TR7908|c0_g1_i1|m.8719|TR4771|c0_g1_i1|m.4822|TR12179|c0_g1_i2|m.14252|TR16879|c0_g1_i1|m.23744|TR17628|c0_g2_i1|m.25702|TR3025|c0_g1_i1|m.2977|TR3060|c0_g1_i1|m.3040	http://amigo.geneontology.org/cgi-bin/amigo/term_details?term=GO:0008643
solute:proton symporter activity	Gene Ontology	GO:0015295	8	92	0.0869565	0.0125151	TR17628|c1_g1_i1|m.25703|TR4771|c0_g2_i1|m.4823|TR4771|c0_g1_i1|m.4822|TR11568|c0_g1_i1|m.13277|TR16879|c0_g1_i1|m.23744|TR17628|c0_g2_i1|m.25702|TR3025|c0_g1_i1|m.2977|TR3060|c0_g1_i1|m.3040	http://amigo.geneontology.org/cgi-bin/amigo/term_details?term=GO:0015295
Ras protein signal transduction	Gene Ontology	GO:0007265	5	58	0.0862069	0.0452274	TR4972|c0_g1_i1|m.4985|TR7056|c0_g1_i1|m.7486|TR2857|c0_g1_i1|m.2712|TR19617|c0_g6_i1|m.33328|TR18188|c0_g1_i1|m.27381	http://amigo.geneontology.org/cgi-bin/amigo/term_details?term=GO:0007265
Rab protein signal transduction	Gene Ontology	GO:0032482	5	58	0.0862069	0.0452274	TR4972|c0_g1_i1|m.4985|TR7056|c0_g1_i1|m.7486|TR2857|c0_g1_i1|m.2712|TR19617|c0_g6_i1|m.33328|TR18188|c0_g1_i1|m.27381	http://amigo.geneontology.org/cgi-bin/amigo/term_details?term=GO:0032482
acyl-CoA metabolic process	Gene Ontology	GO:0006637	8	93	0.0860215	0.0132334	TR30167|c0_g2_i1|m.47129|TR7472|c0_g1_i1|m.8116|TR20288|c0_g1_i1|m.37330|TR19960|c0_g2_i1|m.35297|TR6461|c0_g1_i1|m.6572|TR22600|c0_g1_i1|m.42750|TR20005|c0_g1_i1|m.35543|TR1366|c0_g1_i1|m.1391	http://amigo.geneontology.org/cgi-bin/amigo/term_details?term=GO:0006637
thioester metabolic process	Gene Ontology	GO:0035383	8	93	0.0860215	0.0132334	TR30167|c0_g2_i1|m.47129|TR7472|c0_g1_i1|m.8116|TR20288|c0_g1_i1|m.37330|TR19960|c0_g2_i1|m.35297|TR6461|c0_g1_i1|m.6572|TR22600|c0_g1_i1|m.42750|TR20005|c0_g1_i1|m.35543|TR1366|c0_g1_i1|m.1391	http://amigo.geneontology.org/cgi-bin/amigo/term_details?term=GO:0035383
glucose catabolic process	Gene Ontology	GO:0006007	8	94	0.0851064	0.0139813	TR12242|c0_g1_i1|m.14376|TR19329|c0_g1_i1|m.31915|TR24971|c0_g1_i1|m.44123|TR15867|c0_g2_i1|m.21356|TR11828|c0_g2_i1|m.13664|TR19287|c0_g1_i1|m.31736|TR24865|c0_g1_i1|m.44068|TR80|c0_g1_i1|m.105	http://amigo.geneontology.org/cgi-bin/amigo/term_details?term=GO:0006007
trans-Golgi network	Gene Ontology	GO:0005802	20	237	0.0843882	0.000173276	TR4384|c0_g1_i1|m.4474|TR21844|c0_g1_i1|m.42118|TR14384|c0_g1_i1|m.18279|TR21425|c0_g1_i1|m.41753|TR11750|c0_g1_i1|m.13504|TR19269|c0_g1_i1|m.31663|TR18374|c0_g1_i1|m.27979|TR11173|c0_g1_i1|m.12686|TR13060|c0_g1_i1|m.15841|TR24517|c0_g1_i1|m.43895|TR7514|c0_g1_i1|m.8153|TR13385|c0_g1_i1|m.16375|TR16685|c0_g1_i1|m.23292|TR5407|c0_g2_i1|m.5389|TR29276|c0_g1_i1|m.46556|TR19256|c0_g1_i1|m.31621|TR497…	http://amigo.geneontology.org/cgi-bin/amigo/term_details?term=GO:0005802
Golgi organization	Gene Ontology	GO:0007030	15	178	0.0842697	0.00107198	TR14956|c0_g1_i1|m.19337|TR28365|c0_g1_i1|m.45841|TR7472|c0_g1_i1|m.8116|TR16460|c0_g1_i1|m.22745|TR11750|c0_g1_i1|m.13504|TR19269|c0_g1_i1|m.31663|TR20288|c0_g1_i1|m.37330|TR29233|c0_g1_i1|m.46527|TR17606|c0_g1_i2|m.25652|TR19960|c0_g2_i1|m.35297|TR6272|c0_g1_i1|m.6237|TR19287|c0_g1_i1|m.31736|TR262|c0_g1_i1|m.295|TR22107|c0_g1_i1|m.42359|TR20563|c0_g2_i1|m.39907	http://amigo.geneontology.org/cgi-bin/amigo/term_details?term=GO:0007030
negative regulation of cellular protein metabolic process	Gene Ontology	GO:0032269	6	72	0.0833333	0.0338366	TR27964|c0_g1_i1|m.45493|TR16573|c0_g1_i1|m.23007|TR20213|c0_g3_i1|m.36833|TR2155|c0_g1_i1|m.1936|TR29943|c0_g1_i1|m.46994|TR2359|c0_g1_i1|m.2124	http://amigo.geneontology.org/cgi-bin/amigo/term_details?term=GO:0032269
negative regulation of protein metabolic process	Gene Ontology	GO:0051248	6	73	0.0821918	0.0356953	TR27964|c0_g1_i1|m.45493|TR16573|c0_g1_i1|m.23007|TR20213|c0_g3_i1|m.36833|TR2155|c0_g1_i1|m.1936|TR29943|c0_g1_i1|m.46994|TR2359|c0_g1_i1|m.2124	http://amigo.geneontology.org/cgi-bin/amigo/term_details?term=GO:0051248
cell surface receptor signaling pathway	Gene Ontology	GO:0007166	14	171	0.0818713	0.00198267	TR19024|c0_g3_i1|m.30629|TR19689|c0_g1_i1|m.33721|TR14434|c0_g1_i1|m.18357|TR5545|c0_g1_i1|m.5492|TR18377|c1_g1_i1|m.27983|TR19257|c0_g1_i1|m.31635|TR19260|c0_g1_i1|m.31650|TR7083|c0_g1_i1|m.7545|TR14594|c0_g2_i1|m.18688|TR15124|c0_g1_i1|m.19757|TR13933|c0_g1_i1|m.17353|TR9134|c0_g1_i1|m.10130|TR10477|c0_g2_i1|m.11679|TR19024|c0_g1_i1|m.30618	http://amigo.geneontology.org/cgi-bin/amigo/term_details?term=GO:0007166
regulation of cell growth	Gene Ontology	GO:0001558	9	110	0.0818182	0.0118309	TR18768|c0_g1_i1|m.29496|TR14520|c0_g1_i1|m.18535|TR6508|c0_g2_i1|m.6664|TR16115|c1_g3_i1|m.21987|TR16115|c1_g2_i1|m.21984|TR15559|c0_g1_i1|m.20695|TR2779|c0_g2_i1|m.2628|TR19287|c0_g1_i1|m.31736|TR11128|c0_g1_i1|m.12608	http://amigo.geneontology.org/cgi-bin/amigo/term_details?term=GO:0001558
endomembrane system organization	Gene Ontology	GO:0010256	17	208	0.0817308	0.000712495	TR14956|c0_g1_i1|m.19337|TR28365|c0_g1_i1|m.45841|TR7472|c0_g1_i1|m.8116|TR16460|c0_g1_i1|m.22745|TR11750|c0_g1_i1|m.13504|TR19269|c0_g1_i1|m.31663|TR7968|c0_g1_i1|m.8847|TR20288|c0_g1_i1|m.37330|TR29233|c0_g1_i1|m.46527|TR18763|c0_g1_i1|m.29460|TR17606|c0_g1_i2|m.25652|TR19960|c0_g2_i1|m.35297|TR6272|c0_g1_i1|m.6237|TR19287|c0_g1_i1|m.31736|TR262|c0_g1_i1|m.295|TR22107|c0_g1_i1|m.42359|TR20563|c…	http://amigo.geneontology.org/cgi-bin/amigo/term_details?term=GO:0010256
hexose catabolic process	Gene Ontology	GO:0019320	8	98	0.0816327	0.0172824	TR12242|c0_g1_i1|m.14376|TR19329|c0_g1_i1|m.31915|TR24971|c0_g1_i1|m.44123|TR15867|c0_g2_i1|m.21356|TR11828|c0_g2_i1|m.13664|TR19287|c0_g1_i1|m.31736|TR24865|c0_g1_i1|m.44068|TR80|c0_g1_i1|m.105	http://amigo.geneontology.org/cgi-bin/amigo/term_details?term=GO:0019320
root hair cell development	Gene Ontology	GO:0080147	16	200	0.08	0.0012368	TR18377|c1_g1_i1|m.27983|TR29233|c0_g1_i1|m.46527|TR14434|c0_g1_i1|m.18357|TR30167|c0_g2_i1|m.47129|TR20563|c0_g2_i1|m.39907|TR24971|c0_g1_i1|m.44123|TR19269|c0_g1_i1|m.31663|TR4775|c0_g1_i1|m.4827|TR7796|c0_g1_i1|m.8523|TR11817|c0_g1_i1|m.13634|TR15124|c0_g1_i1|m.19757|TR6272|c0_g1_i1|m.6237|TR24865|c0_g1_i1|m.44068|TR19287|c0_g1_i1|m.31736|TR10477|c0_g2_i1|m.11679|TR17910|c1_g2_i1|m.26492	http://amigo.geneontology.org/cgi-bin/amigo/term_details?term=GO:0080147
vitamin metabolic process	Gene Ontology	GO:0006766	8	100	0.08	0.0191275	TR12242|c0_g1_i1|m.14376|TR17873|c0_g1_i1|m.26393|TR8671|c0_g1_i1|m.9760|TR15212|c0_g1_i1|m.19928|TR21090|c0_g1_i1|m.41437|TR4833|c0_g1_i1|m.4887|TR3304|c0_g2_i1|m.3406|TR19953|c0_g1_i1|m.35241	http://amigo.geneontology.org/cgi-bin/amigo/term_details?term=GO:0006766
monosaccharide catabolic process	Gene Ontology	GO:0046365	8	101	0.0792079	0.0201008	TR12242|c0_g1_i1|m.14376|TR19329|c0_g1_i1|m.31915|TR24971|c0_g1_i1|m.44123|TR15867|c0_g2_i1|m.21356|TR11828|c0_g2_i1|m.13664|TR19287|c0_g1_i1|m.31736|TR24865|c0_g1_i1|m.44068|TR80|c0_g1_i1|m.105	http://amigo.geneontology.org/cgi-bin/amigo/term_details?term=GO:0046365
gluconeogenesis	Gene Ontology	GO:0006094	12	152	0.0789474	0.00523534	TR12242|c0_g1_i1|m.14376|TR29233|c0_g1_i1|m.46527|TR20563|c0_g2_i1|m.39907|TR24971|c0_g1_i1|m.44123|TR16380|c0_g1_i1|m.22530|TR17903|c0_g1_i1|m.26480|TR15055|c1_g1_i1|m.19585|TR11817|c0_g1_i1|m.13634|TR12700|c0_g1_i1|m.15178|TR261|c0_g2_i1|m.294|TR24865|c0_g1_i1|m.44068|TR22107|c0_g1_i1|m.42359	http://amigo.geneontology.org/cgi-bin/amigo/term_details?term=GO:0006094
hexose biosynthetic process	Gene Ontology	GO:0019319	12	155	0.0774194	0.00603097	TR12242|c0_g1_i1|m.14376|TR29233|c0_g1_i1|m.46527|TR20563|c0_g2_i1|m.39907|TR24971|c0_g1_i1|m.44123|TR16380|c0_g1_i1|m.22530|TR17903|c0_g1_i1|m.26480|TR15055|c1_g1_i1|m.19585|TR11817|c0_g1_i1|m.13634|TR12700|c0_g1_i1|m.15178|TR261|c0_g2_i1|m.294|TR24865|c0_g1_i1|m.44068|TR22107|c0_g1_i1|m.42359	http://amigo.geneontology.org/cgi-bin/amigo/term_details?term=GO:0019319
stamen development	Gene Ontology	GO:0048443	13	169	0.0769231	0.00459845	TR18377|c1_g1_i1|m.27983|TR14434|c0_g1_i1|m.18357|TR30167|c0_g2_i1|m.47129|TR19260|c0_g1_i1|m.31650|TR20504|c0_g1_i1|m.39361|TR21847|c0_g1_i1|m.42123|TR15124|c0_g1_i1|m.19757|TR469|c0_g1_i1|m.516|TR7783|c0_g1_i1|m.8500|TR7083|c0_g1_i1|m.7545|TR7890|c0_g1_i1|m.8688|TR5545|c0_g1_i1|m.5492|TR10477|c0_g2_i1|m.11679	http://amigo.geneontology.org/cgi-bin/amigo/term_details?term=GO:0048443
androecium development	Gene Ontology	GO:0048466	13	169	0.0769231	0.00459845	TR18377|c1_g1_i1|m.27983|TR14434|c0_g1_i1|m.18357|TR30167|c0_g2_i1|m.47129|TR19260|c0_g1_i1|m.31650|TR20504|c0_g1_i1|m.39361|TR21847|c0_g1_i1|m.42123|TR15124|c0_g1_i1|m.19757|TR469|c0_g1_i1|m.516|TR7783|c0_g1_i1|m.8500|TR7083|c0_g1_i1|m.7545|TR7890|c0_g1_i1|m.8688|TR5545|c0_g1_i1|m.5492|TR10477|c0_g2_i1|m.11679	http://amigo.geneontology.org/cgi-bin/amigo/term_details?term=GO:0048466
cellulose biosynthetic process	Gene Ontology	GO:0030244	7	91	0.0769231	0.0325567	TR12242|c0_g1_i1|m.14376|TR12729|c0_g1_i1|m.15235|TR19260|c0_g1_i1|m.31650|TR19269|c0_g1_i1|m.31663|TR19287|c0_g1_i1|m.31736|TR1366|c0_g1_i1|m.1391|TR80|c0_g1_i1|m.105	http://amigo.geneontology.org/cgi-bin/amigo/term_details?term=GO:0030244
solute:cation symporter activity	Gene Ontology	GO:0015294	9	118	0.0762712	0.0174668	TR17628|c1_g1_i1|m.25703|TR4771|c0_g2_i1|m.4823|TR4771|c0_g1_i1|m.4822|TR11568|c0_g1_i1|m.13277|TR16879|c0_g1_i1|m.23744|TR17628|c0_g2_i1|m.25702|TR3025|c0_g1_i1|m.2977|TR3060|c0_g1_i1|m.3040|TR17910|c1_g2_i1|m.26492	http://amigo.geneontology.org/cgi-bin/amigo/term_details?term=GO:0015294
regulation of unidimensional cell growth	Gene Ontology	GO:0051510	7	92	0.076087	0.0341341	TR18768|c0_g1_i1|m.29496|TR14520|c0_g1_i1|m.18535|TR6508|c0_g2_i1|m.6664|TR16115|c1_g3_i1|m.21987|TR15559|c0_g1_i1|m.20695|TR2779|c0_g2_i1|m.2628|TR16115|c1_g2_i1|m.21984	http://amigo.geneontology.org/cgi-bin/amigo/term_details?term=GO:0051510
aspartic-type endopeptidase activity	Gene Ontology	GO:0004190	6	79	0.0759494	0.0482146	TR19984|c1_g2_i1|m.35434|TR17493|c0_g1_i1|m.25341|TR19393|c0_g1_i1|m.32225|TR19984|c1_g1_i1|m.35433|TR27800|c0_g1_i1|m.45348|TR19984|c1_g3_i1|m.35438	http://amigo.geneontology.org/cgi-bin/amigo/term_details?term=GO:0004190
aspartic-type peptidase activity	Gene Ontology	GO:0070001	6	79	0.0759494	0.0482146	TR19984|c1_g2_i1|m.35434|TR17493|c0_g1_i1|m.25341|TR19393|c0_g1_i1|m.32225|TR19984|c1_g1_i1|m.35433|TR27800|c0_g1_i1|m.45348|TR19984|c1_g3_i1|m.35438	http://amigo.geneontology.org/cgi-bin/amigo/term_details?term=GO:0070001
monosaccharide biosynthetic process	Gene Ontology	GO:0046364	13	172	0.0755814	0.00526638	TR12242|c0_g1_i1|m.14376|TR29233|c0_g1_i1|m.46527|TR20563|c0_g2_i1|m.39907|TR24971|c0_g1_i1|m.44123|TR16380|c0_g1_i1|m.22530|TR17903|c0_g1_i1|m.26480|TR15055|c1_g1_i1|m.19585|TR11817|c0_g1_i1|m.13634|TR12700|c0_g1_i1|m.15178|TR261|c0_g2_i1|m.294|TR24865|c0_g1_i1|m.44068|TR22107|c0_g1_i1|m.42359|TR17873|c0_g1_i1|m.26393	http://amigo.geneontology.org/cgi-bin/amigo/term_details?term=GO:0046364
sterol metabolic process	Gene Ontology	GO:0016125	13	173	0.0751445	0.00550551	TR30501|c0_g1_i1|m.47336|TR6461|c0_g1_i1|m.6572|TR7472|c0_g1_i1|m.8116|TR29752|c0_g1_i1|m.46871|TR1366|c0_g1_i1|m.1391|TR20288|c0_g1_i1|m.37330|TR30167|c0_g2_i1|m.47129|TR19960|c0_g2_i1|m.35297|TR6766|c0_g1_i1|m.7054|TR13246|c0_g1_i1|m.16162|TR20005|c0_g1_i1|m.35543|TR27584|c0_g1_i1|m.45122|TR21310|c0_g1_i1|m.41647	http://amigo.geneontology.org/cgi-bin/amigo/term_details?term=GO:0016125
proteasome core complex assembly	Gene Ontology	GO:0080129	9	120	0.075	0.0191379	TR14956|c0_g1_i1|m.19337|TR11489|c1_g1_i1|m.13171|TR17763|c0_g1_i1|m.26090|TR18768|c0_g1_i1|m.29496|TR17606|c0_g1_i2|m.25652|TR8379|c0_g1_i1|m.9496|TR17903|c0_g1_i1|m.26480|TR22107|c0_g1_i1|m.42359|TR6703|c0_g1_i1|m.6971	http://amigo.geneontology.org/cgi-bin/amigo/term_details?term=GO:0080129
water transport	Gene Ontology	GO:0006833	10	135	0.0740741	0.0150709	TR14956|c0_g1_i1|m.19337|TR29233|c0_g1_i1|m.46527|TR19738|c0_g1_i1|m.33933|TR17606|c0_g1_i2|m.25652|TR19269|c0_g1_i1|m.31663|TR6272|c0_g1_i1|m.6237|TR7653|c0_g2_i1|m.8286|TR19287|c0_g1_i1|m.31736|TR22107|c0_g1_i1|m.42359|TR20563|c0_g2_i1|m.39907	http://amigo.geneontology.org/cgi-bin/amigo/term_details?term=GO:0006833
fluid transport	Gene Ontology	GO:0042044	10	135	0.0740741	0.0150709	TR14956|c0_g1_i1|m.19337|TR29233|c0_g1_i1|m.46527|TR19738|c0_g1_i1|m.33933|TR17606|c0_g1_i2|m.25652|TR19269|c0_g1_i1|m.31663|TR6272|c0_g1_i1|m.6237|TR7653|c0_g2_i1|m.8286|TR19287|c0_g1_i1|m.31736|TR22107|c0_g1_i1|m.42359|TR20563|c0_g2_i1|m.39907	http://amigo.geneontology.org/cgi-bin/amigo/term_details?term=GO:0042044
regulation of meristem growth	Gene Ontology	GO:0010075	12	164	0.0731707	0.00900283	TR18377|c1_g1_i1|m.27983|TR14434|c0_g1_i1|m.18357|TR30167|c0_g2_i1|m.47129|TR19260|c0_g1_i1|m.31650|TR19142|c0_g1_i1|m.31159|TR7083|c0_g1_i1|m.7545|TR18859|c0_g2_i1|m.29894|TR14594|c0_g2_i1|m.18688|TR15124|c0_g1_i1|m.19757|TR2729|c0_g1_i1|m.2571|TR10477|c0_g2_i1|m.11679|TR17910|c1_g2_i1|m.26492	http://amigo.geneontology.org/cgi-bin/amigo/term_details?term=GO:0010075
beta-glucan biosynthetic process	Gene Ontology	GO:0051274	7	96	0.0729167	0.0409471	TR12242|c0_g1_i1|m.14376|TR12729|c0_g1_i1|m.15235|TR19260|c0_g1_i1|m.31650|TR19269|c0_g1_i1|m.31663|TR19287|c0_g1_i1|m.31736|TR1366|c0_g1_i1|m.1391|TR80|c0_g1_i1|m.105	http://amigo.geneontology.org/cgi-bin/amigo/term_details?term=GO:0051274
regulation of developmental growth	Gene Ontology	GO:0048638	19	265	0.0716981	0.00153291	TR18377|c1_g1_i1|m.27983|TR18768|c0_g1_i1|m.29496|TR14434|c0_g1_i1|m.18357|TR30167|c0_g2_i1|m.47129|TR19260|c0_g1_i1|m.31650|TR19142|c0_g1_i1|m.31159|TR7083|c0_g1_i1|m.7545|TR18859|c0_g2_i1|m.29894|TR14594|c0_g2_i1|m.18688|TR15124|c0_g1_i1|m.19757|TR16115|c1_g2_i1|m.21984|TR15559|c0_g1_i1|m.20695|TR2779|c0_g2_i1|m.2628|TR6508|c0_g2_i1|m.6664|TR16115|c1_g3_i1|m.21987|TR2729|c0_g1_i1|m.2571|TR10477…	http://amigo.geneontology.org/cgi-bin/amigo/term_details?term=GO:0048638
cell tip growth	Gene Ontology	GO:0009932	23	322	0.0714286	0.000555066	TR16224|c0_g2_i1|m.22206|TR19269|c0_g1_i1|m.31663|TR22706|c0_g1_i1|m.42831|TR12936|c0_g1_i1|m.15601|TR29934|c0_g1_i1|m.46986|TR2857|c0_g1_i1|m.2712|TR14434|c0_g1_i1|m.18357|TR13060|c0_g1_i1|m.15841|TR1007|c0_g1_i1|m.1096|TR15124|c0_g1_i1|m.19757|TR18188|c0_g1_i1|m.27381|TR17910|c1_g2_i1|m.26492|TR18377|c1_g1_i1|m.27983|TR19617|c0_g6_i1|m.33328|TR30167|c0_g2_i1|m.47129|TR15913|c0_g1_i1|m.21504|TR2…	http://amigo.geneontology.org/cgi-bin/amigo/term_details?term=GO:0009932
response to UV	Gene Ontology	GO:0009411	17	238	0.0714286	0.00272258	TR18377|c1_g1_i1|m.27983|TR18165|c0_g1_i1|m.27331|TR14434|c0_g1_i1|m.18357|TR30167|c0_g2_i1|m.47129|TR19269|c0_g1_i1|m.31663|TR4775|c0_g1_i1|m.4827|TR15124|c0_g1_i1|m.19757|TR17293|c0_g1_i1|m.24763|TR16679|c0_g1_i1|m.23252|TR27281|c0_g1_i1|m.44811|TR2359|c0_g1_i1|m.2124|TR7796|c0_g1_i1|m.8523|TR12027|c0_g1_i1|m.14018|TR7890|c0_g1_i1|m.8688|TR17910|c1_g2_i1|m.26492|TR10477|c0_g2_i1|m.11679|TR15613…	http://amigo.geneontology.org/cgi-bin/amigo/term_details?term=GO:0009411
sterol biosynthetic process	Gene Ontology	GO:0016126	12	168	0.0714286	0.0106427	TR30501|c0_g1_i1|m.47336|TR6461|c0_g1_i1|m.6572|TR7472|c0_g1_i1|m.8116|TR29752|c0_g1_i1|m.46871|TR1366|c0_g1_i1|m.1391|TR20288|c0_g1_i1|m.37330|TR30167|c0_g2_i1|m.47129|TR19960|c0_g2_i1|m.35297|TR6766|c0_g1_i1|m.7054|TR20005|c0_g1_i1|m.35543|TR27584|c0_g1_i1|m.45122|TR21310|c0_g1_i1|m.41647	http://amigo.geneontology.org/cgi-bin/amigo/term_details?term=GO:0016126
sugar transmembrane transporter activity	Gene Ontology	GO:0051119	8	112	0.0714286	0.0332171	TR17628|c1_g1_i1|m.25703|TR4771|c0_g2_i1|m.4823|TR4771|c0_g1_i1|m.4822|TR11568|c0_g1_i1|m.13277|TR16879|c0_g1_i1|m.23744|TR17628|c0_g2_i1|m.25702|TR3025|c0_g1_i1|m.2977|TR3060|c0_g1_i1|m.3040	http://amigo.geneontology.org/cgi-bin/amigo/term_details?term=GO:0051119
N-terminal protein myristoylation	Gene Ontology	GO:0006499	8	112	0.0714286	0.0332171	TR19617|c0_g6_i1|m.33328|TR11135|c0_g1_i1|m.12622|TR6659|c0_g2_i1|m.6904|TR19393|c0_g1_i1|m.32225|TR13278|c0_g1_i1|m.16198|TR2857|c0_g1_i1|m.2712|TR6054|c0_g1_i1|m.5978|TR18188|c0_g1_i1|m.27381	http://amigo.geneontology.org/cgi-bin/amigo/term_details?term=GO:0006499
N-terminal protein lipidation	Gene Ontology	GO:0006498	8	112	0.0714286	0.0332171	TR19617|c0_g6_i1|m.33328|TR11135|c0_g1_i1|m.12622|TR6659|c0_g2_i1|m.6904|TR19393|c0_g1_i1|m.32225|TR13278|c0_g1_i1|m.16198|TR2857|c0_g1_i1|m.2712|TR6054|c0_g1_i1|m.5978|TR18188|c0_g1_i1|m.27381	http://amigo.geneontology.org/cgi-bin/amigo/term_details?term=GO:0006498
protein myristoylation	Gene Ontology	GO:0018377	8	112	0.0714286	0.0332171	TR19617|c0_g6_i1|m.33328|TR11135|c0_g1_i1|m.12622|TR6659|c0_g2_i1|m.6904|TR19393|c0_g1_i1|m.32225|TR13278|c0_g1_i1|m.16198|TR2857|c0_g1_i1|m.2712|TR6054|c0_g1_i1|m.5978|TR18188|c0_g1_i1|m.27381	http://amigo.geneontology.org/cgi-bin/amigo/term_details?term=GO:0018377
developmental growth involved in morphogenesis	Gene Ontology	GO:0060560	40	564	0.070922	8.11221e-06	TR18768|c0_g1_i1|m.29496|TR16224|c0_g2_i1|m.22206|TR19269|c0_g1_i1|m.31663|TR22706|c0_g1_i1|m.42831|TR12936|c0_g1_i1|m.15601|TR13060|c0_g1_i1|m.15841|TR29934|c0_g1_i1|m.46986|TR2779|c0_g2_i1|m.2628|TR2857|c0_g1_i1|m.2712|TR24865|c0_g1_i1|m.44068|TR20563|c0_g2_i1|m.39907|TR29233|c0_g1_i1|m.46527|TR14434|c0_g1_i1|m.18357|TR11750|c0_g1_i1|m.13504|TR15124|c0_g1_i1|m.19757|TR1007|c0_g1_i1|m.1096|TR242…	http://amigo.geneontology.org/cgi-bin/amigo/term_details?term=GO:0060560
cell growth	Gene Ontology	GO:0016049	48	681	0.0704846	1.29048e-06	TR18768|c0_g1_i1|m.29496|TR13675|c0_g1_i1|m.16840|TR16224|c0_g2_i1|m.22206|TR19269|c0_g1_i1|m.31663|TR22706|c0_g1_i1|m.42831|TR12936|c0_g1_i1|m.15601|TR13060|c0_g1_i1|m.15841|TR29934|c0_g1_i1|m.46986|TR19960|c0_g2_i1|m.35297|TR2779|c0_g2_i1|m.2628|TR2857|c0_g1_i1|m.2712|TR24865|c0_g1_i1|m.44068|TR14520|c0_g1_i1|m.18535|TR20563|c0_g2_i1|m.39907|TR14956|c0_g1_i1|m.19337|TR29233|c0_g1_i1|m.46527|TR1…	http://amigo.geneontology.org/cgi-bin/amigo/term_details?term=GO:0016049
unidimensional cell growth	Gene Ontology	GO:0009826	33	469	0.0703625	5.44696e-05	TR18768|c0_g1_i1|m.29496|TR16224|c0_g2_i1|m.22206|TR19269|c0_g1_i1|m.31663|TR22706|c0_g1_i1|m.42831|TR12936|c0_g1_i1|m.15601|TR13060|c0_g1_i1|m.15841|TR29934|c0_g1_i1|m.46986|TR2779|c0_g2_i1|m.2628|TR2857|c0_g1_i1|m.2712|TR14434|c0_g1_i1|m.18357|TR11750|c0_g1_i1|m.13504|TR15124|c0_g1_i1|m.19757|TR1007|c0_g1_i1|m.1096|TR2425|c0_g1_i1|m.2205|TR6508|c0_g2_i1|m.6664|TR16115|c1_g2_i1|m.21984|TR14520|c…	http://amigo.geneontology.org/cgi-bin/amigo/term_details?term=GO:0009826
single-organism carbohydrate catabolic process	Gene Ontology	GO:0044724	22	313	0.0702875	0.000877994	TR4086|c0_g2_i1|m.4199|TR19269|c0_g1_i1|m.31663|TR18088|c0_g1_i1|m.27038|TR24865|c0_g1_i1|m.44068|TR19924|c1_g1_i1|m.35094|TR14956|c0_g1_i1|m.19337|TR24971|c0_g1_i1|m.44123|TR22107|c0_g1_i1|m.42359|TR11828|c0_g2_i1|m.13664|TR19924|c2_g2_i1|m.35095|TR80|c0_g1_i1|m.105|TR19329|c0_g1_i1|m.31915|TR20563|c0_g2_i1|m.39907|TR29233|c0_g1_i1|m.46527|TR15867|c0_g2_i1|m.21356|TR15055|c1_g1_i1|m.19585|TR261|…	http://amigo.geneontology.org/cgi-bin/amigo/term_details?term=GO:0044724
glycolytic process	Gene Ontology	GO:0006096	15	214	0.0700935	0.00547906	TR14956|c0_g1_i1|m.19337|TR29233|c0_g1_i1|m.46527|TR4086|c0_g2_i1|m.4199|TR20563|c0_g2_i1|m.39907|TR17606|c0_g1_i2|m.25652|TR19269|c0_g1_i1|m.31663|TR17903|c0_g1_i1|m.26480|TR19924|c1_g1_i1|m.35094|TR18088|c0_g1_i1|m.27038|TR22107|c0_g1_i1|m.42359|TR261|c0_g2_i1|m.294|TR19287|c0_g1_i1|m.31736|TR19924|c2_g2_i1|m.35095|TR15055|c1_g1_i1|m.19585|TR30840|c0_g1_i1|m.47500	http://amigo.geneontology.org/cgi-bin/amigo/term_details?term=GO:0006096
regulation of cellular component size	Gene Ontology	GO:0032535	11	158	0.0696203	0.016544	TR18377|c1_g1_i1|m.27983|TR7083|c0_g1_i1|m.7545|TR18859|c0_g2_i1|m.29894|TR18228|c0_g1_i1|m.27511|TR7796|c0_g1_i1|m.8523|TR13589|c0_g1_i1|m.16718|TR20816|c0_g3_i1|m.41181|TR7890|c0_g1_i1|m.8688|TR10477|c0_g2_i1|m.11679|TR11128|c0_g1_i1|m.12608|TR17910|c1_g2_i1|m.26492	http://amigo.geneontology.org/cgi-bin/amigo/term_details?term=GO:0032535
regulation of anatomical structure size	Gene Ontology	GO:0090066	11	158	0.0696203	0.016544	TR18377|c1_g1_i1|m.27983|TR7083|c0_g1_i1|m.7545|TR18859|c0_g2_i1|m.29894|TR18228|c0_g1_i1|m.27511|TR7796|c0_g1_i1|m.8523|TR13589|c0_g1_i1|m.16718|TR20816|c0_g3_i1|m.41181|TR7890|c0_g1_i1|m.8688|TR10477|c0_g2_i1|m.11679|TR11128|c0_g1_i1|m.12608|TR17910|c1_g2_i1|m.26492	http://amigo.geneontology.org/cgi-bin/amigo/term_details?term=GO:0090066
ER to Golgi vesicle-mediated transport	Gene Ontology	GO:0006888	8	115	0.0695652	0.0376145	TR19617|c0_g6_i1|m.33328|TR11135|c0_g1_i1|m.12622|TR2658|c0_g1_i1|m.2486|TR6054|c0_g1_i1|m.5978|TR2857|c0_g1_i1|m.2712|TR4972|c0_g1_i1|m.4985|TR6659|c0_g2_i1|m.6904|TR18188|c0_g1_i1|m.27381	http://amigo.geneontology.org/cgi-bin/amigo/term_details?term=GO:0006888
regulation of signal transduction	Gene Ontology	GO:0009966	13	187	0.0695187	0.00985578	TR28694|c0_g1_i1|m.46098|TR29233|c0_g1_i1|m.46527|TR20563|c0_g2_i1|m.39907|TR17083|c0_g1_i1|m.24210|TR20218|c0_g1_i1|m.36862|TR2155|c0_g1_i1|m.1936|TR3500|c0_g2_i1|m.3695|TR27423|c0_g1_i1|m.44964|TR1633|c0_g1_i1|m.1604|TR19287|c0_g1_i1|m.31736|TR10713|c0_g2_i1|m.12055|TR7890|c0_g1_i1|m.8688|TR17910|c1_g2_i1|m.26492	http://amigo.geneontology.org/cgi-bin/amigo/term_details?term=GO:0009966
meristem growth	Gene Ontology	GO:0035266	12	173	0.0693642	0.013006	TR18377|c1_g1_i1|m.27983|TR14434|c0_g1_i1|m.18357|TR30167|c0_g2_i1|m.47129|TR19260|c0_g1_i1|m.31650|TR19142|c0_g1_i1|m.31159|TR7083|c0_g1_i1|m.7545|TR18859|c0_g2_i1|m.29894|TR14594|c0_g2_i1|m.18688|TR15124|c0_g1_i1|m.19757|TR2729|c0_g1_i1|m.2571|TR10477|c0_g2_i1|m.11679|TR17910|c1_g2_i1|m.26492	http://amigo.geneontology.org/cgi-bin/amigo/term_details?term=GO:0035266
pectin metabolic process	Gene Ontology	GO:0045488	11	160	0.06875	0.0178955	TR30501|c0_g1_i1|m.47336|TR16989|c0_g1_i1|m.23999|TR20381|c0_g1_i1|m.38116|TR20213|c0_g3_i1|m.36833|TR7653|c0_g2_i1|m.8286|TR4336|c0_g1_i1|m.4418|TR17293|c0_g1_i1|m.24763|TR6754|c0_g1_i1|m.7044|TR21844|c0_g1_i1|m.42118|TR5407|c0_g2_i1|m.5389|TR18106|c0_g1_i1|m.27116	http://amigo.geneontology.org/cgi-bin/amigo/term_details?term=GO:0045488
galacturonan metabolic process	Gene Ontology	GO:0010393	11	160	0.06875	0.0178955	TR30501|c0_g1_i1|m.47336|TR16989|c0_g1_i1|m.23999|TR20381|c0_g1_i1|m.38116|TR20213|c0_g3_i1|m.36833|TR7653|c0_g2_i1|m.8286|TR4336|c0_g1_i1|m.4418|TR17293|c0_g1_i1|m.24763|TR6754|c0_g1_i1|m.7044|TR21844|c0_g1_i1|m.42118|TR5407|c0_g2_i1|m.5389|TR18106|c0_g1_i1|m.27116	http://amigo.geneontology.org/cgi-bin/amigo/term_details?term=GO:0010393
symporter activity	Gene Ontology	GO:0015293	11	161	0.068323	0.0186012	TR17628|c1_g1_i1|m.25703|TR11135|c0_g1_i1|m.12622|TR4771|c0_g2_i1|m.4823|TR4771|c0_g1_i1|m.4822|TR11568|c0_g1_i1|m.13277|TR16879|c0_g1_i1|m.23744|TR17628|c0_g2_i1|m.25702|TR3025|c0_g1_i1|m.2977|TR3060|c0_g1_i1|m.3040|TR21310|c0_g1_i1|m.41647|TR17910|c1_g2_i1|m.26492	http://amigo.geneontology.org/cgi-bin/amigo/term_details?term=GO:0015293
oxidoreductase activity, acting on the CH-OH group of donors, NAD or NADP as acceptor	Gene Ontology	GO:0016616	12	176	0.0681818	0.0146047	TR7472|c0_g1_i1|m.8116|TR17873|c0_g1_i1|m.26393|TR19326|c0_g1_i1|m.31904|TR29752|c0_g1_i1|m.46871|TR19599|c0_g2_i1|m.33219|TR20381|c0_g1_i1|m.38116|TR20288|c0_g1_i1|m.37330|TR15212|c0_g1_i1|m.19928|TR16679|c0_g1_i1|m.23252|TR12700|c0_g1_i1|m.15178|TR6600|c0_g1_i1|m.6798|TR15613|c0_g1_i1|m.20805	http://amigo.geneontology.org/cgi-bin/amigo/term_details?term=GO:0016616
regulation of signaling	Gene Ontology	GO:0023051	13	191	0.0680628	0.0114942	TR28694|c0_g1_i1|m.46098|TR29233|c0_g1_i1|m.46527|TR20563|c0_g2_i1|m.39907|TR17083|c0_g1_i1|m.24210|TR20218|c0_g1_i1|m.36862|TR2155|c0_g1_i1|m.1936|TR3500|c0_g2_i1|m.3695|TR27423|c0_g1_i1|m.44964|TR1633|c0_g1_i1|m.1604|TR19287|c0_g1_i1|m.31736|TR10713|c0_g2_i1|m.12055|TR7890|c0_g1_i1|m.8688|TR17910|c1_g2_i1|m.26492	http://amigo.geneontology.org/cgi-bin/amigo/term_details?term=GO:0023051
seed germination	Gene Ontology	GO:0009845	15	222	0.0675676	0.00743255	TR6878|c0_g1_i1|m.7202|TR29233|c0_g1_i1|m.46527|TR24971|c0_g1_i1|m.44123|TR804|c0_g1_i1|m.887|TR2658|c0_g1_i1|m.2486|TR4771|c0_g2_i1|m.4823|TR19142|c0_g1_i1|m.31159|TR18859|c0_g2_i1|m.29894|TR4771|c0_g1_i1|m.4822|TR20563|c0_g2_i1|m.39907|TR6454|c0_g1_i1|m.6556|TR15982|c0_g1_i1|m.21667|TR24865|c0_g1_i1|m.44068|TR17628|c0_g2_i1|m.25702|TR13265|c0_g1_i1|m.16182	http://amigo.geneontology.org/cgi-bin/amigo/term_details?term=GO:0009845
carbohydrate catabolic process	Gene Ontology	GO:0016052	32	474	0.0675105	0.000141752	TR4086|c0_g2_i1|m.4199|TR7083|c0_g1_i1|m.7545|TR19269|c0_g1_i1|m.31663|TR4336|c0_g1_i1|m.4418|TR17293|c0_g1_i1|m.24763|TR18088|c0_g1_i1|m.27038|TR24865|c0_g1_i1|m.44068|TR19924|c1_g1_i1|m.35094|TR14956|c0_g1_i1|m.19337|TR29233|c0_g1_i1|m.46527|TR20097|c0_g1_i1|m.36099|TR30840|c0_g1_i1|m.47500|TR11828|c0_g2_i1|m.13664|TR14898|c0_g1_i1|m.19221|TR19924|c2_g2_i1|m.35095|TR80|c0_g1_i1|m.105|TR19329|c0…	http://amigo.geneontology.org/cgi-bin/amigo/term_details?term=GO:0016052
glucose metabolic process	Gene Ontology	GO:0006006	17	252	0.0674603	0.00465889	TR12242|c0_g1_i1|m.14376|TR19329|c0_g1_i1|m.31915|TR24971|c0_g1_i1|m.44123|TR20563|c0_g2_i1|m.39907|TR11817|c0_g1_i1|m.13634|TR16380|c0_g1_i1|m.22530|TR15867|c0_g2_i1|m.21356|TR29233|c0_g1_i1|m.46527|TR17903|c0_g1_i1|m.26480|TR15055|c1_g1_i1|m.19585|TR11828|c0_g2_i1|m.13664|TR12700|c0_g1_i1|m.15178|TR24865|c0_g1_i1|m.44068|TR261|c0_g2_i1|m.294|TR19287|c0_g1_i1|m.31736|TR22107|c0_g1_i1|m.42359|TR8…	http://amigo.geneontology.org/cgi-bin/amigo/term_details?term=GO:0006006
N-terminal protein amino acid modification	Gene Ontology	GO:0031365	9	134	0.0671642	0.034194	TR19617|c0_g6_i1|m.33328|TR11135|c0_g1_i1|m.12622|TR6659|c0_g2_i1|m.6904|TR19393|c0_g1_i1|m.32225|TR2425|c0_g1_i1|m.2205|TR13278|c0_g1_i1|m.16198|TR2857|c0_g1_i1|m.2712|TR6054|c0_g1_i1|m.5978|TR18188|c0_g1_i1|m.27381	http://amigo.geneontology.org/cgi-bin/amigo/term_details?term=GO:0031365
regulation of cell communication	Gene Ontology	GO:0010646	13	194	0.0670103	0.0128555	TR28694|c0_g1_i1|m.46098|TR29233|c0_g1_i1|m.46527|TR20563|c0_g2_i1|m.39907|TR17083|c0_g1_i1|m.24210|TR20218|c0_g1_i1|m.36862|TR2155|c0_g1_i1|m.1936|TR3500|c0_g2_i1|m.3695|TR27423|c0_g1_i1|m.44964|TR1633|c0_g1_i1|m.1604|TR19287|c0_g1_i1|m.31736|TR10713|c0_g2_i1|m.12055|TR7890|c0_g1_i1|m.8688|TR17910|c1_g2_i1|m.26492	http://amigo.geneontology.org/cgi-bin/amigo/term_details?term=GO:0010646
photomorphogenesis	Gene Ontology	GO:0009640	15	224	0.0669643	0.00799875	TR7890|c0_g1_i1|m.8688|TR804|c0_g1_i1|m.887|TR2658|c0_g1_i1|m.2486|TR20515|c2_g2_i1|m.39479|TR18859|c0_g2_i1|m.29894|TR11215|c0_g1_i1|m.12738|TR17731|c0_g5_i1|m.26007|TR22600|c0_g1_i1|m.42750|TR2425|c0_g1_i1|m.2205|TR6766|c0_g1_i1|m.7054|TR2779|c0_g2_i1|m.2628|TR12027|c0_g1_i1|m.14018|TR19071|c0_g1_i1|m.30836|TR10325|c0_g1_i1|m.11461|TR15982|c0_g1_i1|m.21667	http://amigo.geneontology.org/cgi-bin/amigo/term_details?term=GO:0009640
cellular component morphogenesis	Gene Ontology	GO:0032989	48	720	0.0666667	5.25556e-06	TR18768|c0_g1_i1|m.29496|TR13675|c0_g1_i1|m.16840|TR19256|c0_g1_i1|m.31621|TR16224|c0_g2_i1|m.22206|TR18859|c0_g2_i1|m.29894|TR22706|c0_g1_i1|m.42831|TR12936|c0_g1_i1|m.15601|TR13060|c0_g1_i1|m.15841|TR20816|c0_g3_i1|m.41181|TR29934|c0_g1_i1|m.46986|TR2779|c0_g2_i1|m.2628|TR13545|c0_g1_i1|m.16651|TR2857|c0_g1_i1|m.2712|TR14520|c0_g1_i1|m.18535|TR14956|c0_g1_i1|m.19337|TR17606|c0_g1_i2|m.25652|TR1…	http://amigo.geneontology.org/cgi-bin/amigo/term_details?term=GO:0032989
Golgi apparatus part	Gene Ontology	GO:0044431	32	481	0.0665281	0.000181203	TR7740|c0_g1_i1|m.8439|TR21425|c0_g1_i1|m.41753|TR18493|c0_g1_i1|m.28477|TR19269|c0_g1_i1|m.31663|TR20142|c0_g1_i1|m.36382|TR11430|c0_g1_i1|m.13090|TR15191|c0_g1_i1|m.19877|TR5407|c0_g2_i1|m.5389|TR19256|c0_g1_i1|m.31621|TR2857|c0_g1_i1|m.2712|TR1366|c0_g1_i1|m.1391|TR14384|c0_g1_i1|m.18279|TR11750|c0_g1_i1|m.13504|TR13060|c0_g1_i1|m.15841|TR24517|c0_g1_i1|m.43895|TR16685|c0_g1_i1|m.23292|TR27575…	http://amigo.geneontology.org/cgi-bin/amigo/term_details?term=GO:0044431
endosome	Gene Ontology	GO:0005768	24	362	0.0662983	0.00112238	TR21425|c0_g1_i1|m.41753|TR19269|c0_g1_i1|m.31663|TR29276|c0_g1_i1|m.46556|TR5407|c0_g2_i1|m.5389|TR19256|c0_g1_i1|m.31621|TR13545|c0_g1_i1|m.16651|TR19736|c0_g2_i1|m.33914|TR7056|c0_g1_i1|m.7486|TR14384|c0_g1_i1|m.18279|TR11750|c0_g1_i1|m.13504|TR13060|c0_g1_i1|m.15841|TR24517|c0_g1_i1|m.43895|TR16685|c0_g1_i1|m.23292|TR18178|c1_g1_i1|m.27357|TR27575|c0_g1_i1|m.45114|TR10965|c0_g1_i1|m.12387|TR1…	http://amigo.geneontology.org/cgi-bin/amigo/term_details?term=GO:0005768
cell morphogenesis	Gene Ontology	GO:0000902	44	665	0.0661654	1.4884e-05	TR18768|c0_g1_i1|m.29496|TR13675|c0_g1_i1|m.16840|TR16224|c0_g2_i1|m.22206|TR18859|c0_g2_i1|m.29894|TR22706|c0_g1_i1|m.42831|TR12936|c0_g1_i1|m.15601|TR13060|c0_g1_i1|m.15841|TR20816|c0_g3_i1|m.41181|TR29934|c0_g1_i1|m.46986|TR2779|c0_g2_i1|m.2628|TR13545|c0_g1_i1|m.16651|TR2857|c0_g1_i1|m.2712|TR14520|c0_g1_i1|m.18535|TR14956|c0_g1_i1|m.19337|TR17606|c0_g1_i2|m.25652|TR14434|c0_g1_i1|m.18357|TR1…	http://amigo.geneontology.org/cgi-bin/amigo/term_details?term=GO:0000902
regulation of growth	Gene Ontology	GO:0040008	23	349	0.0659026	0.00150877	TR18768|c0_g1_i1|m.29496|TR19260|c0_g1_i1|m.31650|TR19142|c0_g1_i1|m.31159|TR7083|c0_g1_i1|m.7545|TR18859|c0_g2_i1|m.29894|TR14594|c0_g2_i1|m.18688|TR2779|c0_g2_i1|m.2628|TR14434|c0_g1_i1|m.18357|TR2425|c0_g1_i1|m.2205|TR15124|c0_g1_i1|m.19757|TR6508|c0_g2_i1|m.6664|TR16115|c1_g2_i1|m.21984|TR14520|c0_g1_i1|m.18535|TR17910|c1_g2_i1|m.26492|TR18377|c1_g1_i1|m.27983|TR30167|c0_g2_i1|m.47129|TR20515…	http://amigo.geneontology.org/cgi-bin/amigo/term_details?term=GO:0040008
polysaccharide catabolic process	Gene Ontology	GO:0000272	11	168	0.0654762	0.0241306	TR16645|c0_g1_i1|m.23173|TR7083|c0_g1_i1|m.7545|TR19269|c0_g1_i1|m.31663|TR7927|c0_g1_i1|m.8761|TR4336|c0_g1_i1|m.4418|TR17293|c0_g1_i1|m.24763|TR20097|c0_g1_i1|m.36099|TR20213|c0_g3_i1|m.36833|TR14898|c0_g1_i1|m.19221|TR20097|c2_g1_i1|m.36108|TR7653|c0_g2_i1|m.8286	http://amigo.geneontology.org/cgi-bin/amigo/term_details?term=GO:0000272
protein localization to nucleus	Gene Ontology	GO:0034504	10	153	0.0653595	0.0308851	TR20907|c0_g1_i1|m.41257|TR10325|c0_g1_i1|m.11461|TR7968|c0_g1_i1|m.8847|TR10020|c0_g1_i1|m.11021|TR18763|c0_g1_i1|m.29460|TR11817|c0_g1_i1|m.13634|TR14223|c0_g1_i1|m.17960|TR20341|c0_g2_i1|m.37747|TR18106|c0_g1_i1|m.27116|TR8066|c0_g1_i1|m.9029	http://amigo.geneontology.org/cgi-bin/amigo/term_details?term=GO:0034504
steroid metabolic process	Gene Ontology	GO:0008202	16	246	0.0650407	0.00810432	TR30501|c0_g1_i1|m.47336|TR16725|c0_g1_i1|m.23404|TR6461|c0_g1_i1|m.6572|TR7472|c0_g1_i1|m.8116|TR18392|c0_g1_i1|m.28078|TR29752|c0_g1_i1|m.46871|TR1366|c0_g1_i1|m.1391|TR20288|c0_g1_i1|m.37330|TR30319|c0_g1_i1|m.47229|TR30167|c0_g2_i1|m.47129|TR19960|c0_g2_i1|m.35297|TR6766|c0_g1_i1|m.7054|TR13246|c0_g1_i1|m.16162|TR20005|c0_g1_i1|m.35543|TR27584|c0_g1_i1|m.45122|TR21310|c0_g1_i1|m.41647	http://amigo.geneontology.org/cgi-bin/amigo/term_details?term=GO:0008202
root hair cell differentiation	Gene Ontology	GO:0048765	20	308	0.0649351	0.00343147	TR18377|c1_g1_i1|m.27983|TR29233|c0_g1_i1|m.46527|TR14434|c0_g1_i1|m.18357|TR30167|c0_g2_i1|m.47129|TR20210|c0_g1_i1|m.36817|TR20563|c0_g2_i1|m.39907|TR24971|c0_g1_i1|m.44123|TR19269|c0_g1_i1|m.31663|TR4775|c0_g1_i1|m.4827|TR7796|c0_g1_i1|m.8523|TR11817|c0_g1_i1|m.13634|TR15124|c0_g1_i1|m.19757|TR6272|c0_g1_i1|m.6237|TR24865|c0_g1_i1|m.44068|TR19287|c0_g1_i1|m.31736|TR7890|c0_g1_i1|m.8688|TR10477…	http://amigo.geneontology.org/cgi-bin/amigo/term_details?term=GO:0048765
trichoblast maturation	Gene Ontology	GO:0048764	20	308	0.0649351	0.00343147	TR18377|c1_g1_i1|m.27983|TR29233|c0_g1_i1|m.46527|TR14434|c0_g1_i1|m.18357|TR30167|c0_g2_i1|m.47129|TR20210|c0_g1_i1|m.36817|TR20563|c0_g2_i1|m.39907|TR24971|c0_g1_i1|m.44123|TR19269|c0_g1_i1|m.31663|TR4775|c0_g1_i1|m.4827|TR7796|c0_g1_i1|m.8523|TR11817|c0_g1_i1|m.13634|TR15124|c0_g1_i1|m.19757|TR6272|c0_g1_i1|m.6237|TR24865|c0_g1_i1|m.44068|TR19287|c0_g1_i1|m.31736|TR7890|c0_g1_i1|m.8688|TR10477…	http://amigo.geneontology.org/cgi-bin/amigo/term_details?term=GO:0048764
developmental cell growth	Gene Ontology	GO:0048588	27	416	0.0649038	0.000776348	TR1007|c0_g1_i1|m.1096|TR19269|c0_g1_i1|m.31663|TR22706|c0_g1_i1|m.42831|TR12936|c0_g1_i1|m.15601|TR29934|c0_g1_i1|m.46986|TR2857|c0_g1_i1|m.2712|TR24865|c0_g1_i1|m.44068|TR20563|c0_g2_i1|m.39907|TR29233|c0_g1_i1|m.46527|TR14434|c0_g1_i1|m.18357|TR15124|c0_g1_i1|m.19757|TR18188|c0_g1_i1|m.27381|TR17910|c1_g2_i1|m.26492|TR18377|c1_g1_i1|m.27983|TR19617|c0_g6_i1|m.33328|TR30167|c0_g2_i1|m.47129|TR1…	http://amigo.geneontology.org/cgi-bin/amigo/term_details?term=GO:0048588
cell maturation	Gene Ontology	GO:0048469	20	309	0.0647249	0.00354965	TR18377|c1_g1_i1|m.27983|TR29233|c0_g1_i1|m.46527|TR14434|c0_g1_i1|m.18357|TR30167|c0_g2_i1|m.47129|TR20210|c0_g1_i1|m.36817|TR20563|c0_g2_i1|m.39907|TR24971|c0_g1_i1|m.44123|TR19269|c0_g1_i1|m.31663|TR4775|c0_g1_i1|m.4827|TR7796|c0_g1_i1|m.8523|TR11817|c0_g1_i1|m.13634|TR15124|c0_g1_i1|m.19757|TR6272|c0_g1_i1|m.6237|TR24865|c0_g1_i1|m.44068|TR19287|c0_g1_i1|m.31736|TR7890|c0_g1_i1|m.8688|TR10477…	http://amigo.geneontology.org/cgi-bin/amigo/term_details?term=GO:0048469
endoplasmic reticulum	Gene Ontology	GO:0005783	50	773	0.0646831	7.32593e-06	TR17083|c0_g1_i1|m.24210|TR7815|c0_g1_i1|m.8557|TR20672|c0_g1_i2|m.40718|TR11430|c0_g1_i1|m.13090|TR21963|c0_g1_i1|m.42228|TR3496|c0_g1_i1|m.3687|TR19256|c0_g1_i1|m.31621|TR2857|c0_g1_i1|m.2712|TR20005|c0_g1_i1|m.35543|TR1366|c0_g1_i1|m.1391|TR14956|c0_g1_i1|m.19337|TR11489|c1_g1_i1|m.13171|TR7261|c0_g1_i1|m.7856|TR7472|c0_g1_i1|m.8116|TR19057|c0_g1_i1|m.30790|TR18763|c0_g1_i1|m.29460|TR11403|c2_…	http://amigo.geneontology.org/cgi-bin/amigo/term_details?term=GO:0005783
response to fructose	Gene Ontology	GO:0009750	9	140	0.0642857	0.0426268	TR19738|c0_g1_i1|m.33933|TR14898|c0_g1_i1|m.19221|TR19269|c0_g1_i1|m.31663|TR22459|c0_g1_i1|m.42636|TR11828|c0_g2_i1|m.13664|TR6272|c0_g1_i1|m.6237|TR15007|c0_g2_i1|m.19481|TR15470|c1_g1_i1|m.20501|TR7653|c0_g2_i1|m.8286	http://amigo.geneontology.org/cgi-bin/amigo/term_details?term=GO:0009750
seedling development	Gene Ontology	GO:0090351	15	234	0.0641026	0.011364	TR6878|c0_g1_i1|m.7202|TR29233|c0_g1_i1|m.46527|TR24971|c0_g1_i1|m.44123|TR804|c0_g1_i1|m.887|TR2658|c0_g1_i1|m.2486|TR4771|c0_g2_i1|m.4823|TR19142|c0_g1_i1|m.31159|TR18859|c0_g2_i1|m.29894|TR4771|c0_g1_i1|m.4822|TR20563|c0_g2_i1|m.39907|TR6454|c0_g1_i1|m.6556|TR15982|c0_g1_i1|m.21667|TR24865|c0_g1_i1|m.44068|TR17628|c0_g2_i1|m.25702|TR13265|c0_g1_i1|m.16182	http://amigo.geneontology.org/cgi-bin/amigo/term_details?term=GO:0090351
response to misfolded protein	Gene Ontology	GO:0051788	11	172	0.0639535	0.027781	TR14956|c0_g1_i1|m.19337|TR11489|c1_g1_i1|m.13171|TR17763|c0_g1_i1|m.26090|TR18768|c0_g1_i1|m.29496|TR17606|c0_g1_i2|m.25652|TR14520|c0_g1_i1|m.18535|TR8379|c0_g1_i1|m.9496|TR17903|c0_g1_i1|m.26480|TR2779|c0_g2_i1|m.2628|TR22107|c0_g1_i1|m.42359|TR6703|c0_g1_i1|m.6971	http://amigo.geneontology.org/cgi-bin/amigo/term_details?term=GO:0051788
hexose metabolic process	Gene Ontology	GO:0019318	18	282	0.0638298	0.00622655	TR12242|c0_g1_i1|m.14376|TR19329|c0_g1_i1|m.31915|TR24971|c0_g1_i1|m.44123|TR20563|c0_g2_i1|m.39907|TR11817|c0_g1_i1|m.13634|TR16380|c0_g1_i1|m.22530|TR15867|c0_g2_i1|m.21356|TR29233|c0_g1_i1|m.46527|TR17903|c0_g1_i1|m.26480|TR15055|c1_g1_i1|m.19585|TR11828|c0_g2_i1|m.13664|TR12700|c0_g1_i1|m.15178|TR24865|c0_g1_i1|m.44068|TR261|c0_g2_i1|m.294|TR19287|c0_g1_i1|m.31736|TR80|c0_g1_i1|m.105|TR22107|…	http://amigo.geneontology.org/cgi-bin/amigo/term_details?term=GO:0019318
developmental maturation	Gene Ontology	GO:0021700	21	330	0.0636364	0.00344503	TR18377|c1_g1_i1|m.27983|TR29233|c0_g1_i1|m.46527|TR4584|c0_g2_i1|m.4640|TR30167|c0_g2_i1|m.47129|TR20210|c0_g1_i1|m.36817|TR20563|c0_g2_i1|m.39907|TR24971|c0_g1_i1|m.44123|TR19269|c0_g1_i1|m.31663|TR4775|c0_g1_i1|m.4827|TR14434|c0_g1_i1|m.18357|TR7796|c0_g1_i1|m.8523|TR11817|c0_g1_i1|m.13634|TR15124|c0_g1_i1|m.19757|TR6272|c0_g1_i1|m.6237|TR24865|c0_g1_i1|m.44068|TR19287|c0_g1_i1|m.31736|TR7890|…	http://amigo.geneontology.org/cgi-bin/amigo/term_details?term=GO:0021700
protein acylation	Gene Ontology	GO:0043543	10	158	0.0632911	0.0368192	TR19617|c0_g6_i1|m.33328|TR11135|c0_g1_i1|m.12622|TR16573|c0_g1_i1|m.23007|TR6659|c0_g2_i1|m.6904|TR19393|c0_g1_i1|m.32225|TR2425|c0_g1_i1|m.2205|TR13278|c0_g1_i1|m.16198|TR2857|c0_g1_i1|m.2712|TR6054|c0_g1_i1|m.5978|TR18188|c0_g1_i1|m.27381	http://amigo.geneontology.org/cgi-bin/amigo/term_details?term=GO:0043543
cytoskeleton organization	Gene Ontology	GO:0007010	29	460	0.0630435	0.000781871	TR27320|c0_g1_i1|m.44858|TR19260|c0_g1_i1|m.31650|TR16380|c0_g1_i1|m.22530|TR19269|c0_g1_i1|m.31663|TR12034|c0_g4_i1|m.14035|TR3325|c0_g2_i1|m.3436|TR24865|c0_g1_i1|m.44068|TR24971|c0_g1_i1|m.44123|TR14434|c0_g1_i1|m.18357|TR14483|c0_g2_i1|m.18479|TR16224|c0_g2_i1|m.22206|TR15124|c0_g1_i1|m.19757|TR18859|c0_g2_i1|m.29894|TR18377|c1_g1_i1|m.27983|TR21623|c0_g1_i1|m.41913|TR15913|c0_g1_i1|m.21504|T…	http://amigo.geneontology.org/cgi-bin/amigo/term_details?term=GO:0007010
root epidermal cell differentiation	Gene Ontology	GO:0010053	22	349	0.0630372	0.00312124	TR16224|c0_g2_i1|m.22206|TR19269|c0_g1_i1|m.31663|TR24865|c0_g1_i1|m.44068|TR29233|c0_g1_i1|m.46527|TR14434|c0_g1_i1|m.18357|TR15124|c0_g1_i1|m.19757|TR18859|c0_g2_i1|m.29894|TR17910|c1_g2_i1|m.26492|TR18377|c1_g1_i1|m.27983|TR30167|c0_g2_i1|m.47129|TR20210|c0_g1_i1|m.36817|TR20563|c0_g2_i1|m.39907|TR24971|c0_g1_i1|m.44123|TR4775|c0_g1_i1|m.4827|TR7796|c0_g1_i1|m.8523|TR11817|c0_g1_i1|m.13634|TR1…	http://amigo.geneontology.org/cgi-bin/amigo/term_details?term=GO:0010053
organic acid transport	Gene Ontology	GO:0015849	19	302	0.0629139	0.00581819	TR17516|c0_g1_i1|m.25399|TR31781|c0_g1_i1|m.47929|TR4584|c0_g2_i1|m.4640|TR19994|c0_g1_i1|m.35487|TR11135|c0_g1_i1|m.12622|TR2658|c0_g1_i1|m.2486|TR14288|c0_g1_i1|m.18095|TR20515|c2_g2_i1|m.39479|TR6659|c0_g2_i1|m.6904|TR4336|c0_g1_i1|m.4418|TR14508|c0_g1_i1|m.18526|TR19603|c0_g1_i1|m.33236|TR5823|c0_g1_i1|m.5769|TR625|c0_g2_i1|m.706|TR19952|c2_g3_i1|m.35240|TR19952|c1_g1_i1|m.35228|TR6054|c0_g1_…	http://amigo.geneontology.org/cgi-bin/amigo/term_details?term=GO:0015849
carboxylic acid transport	Gene Ontology	GO:0046942	19	302	0.0629139	0.00581819	TR17516|c0_g1_i1|m.25399|TR31781|c0_g1_i1|m.47929|TR4584|c0_g2_i1|m.4640|TR19994|c0_g1_i1|m.35487|TR11135|c0_g1_i1|m.12622|TR2658|c0_g1_i1|m.2486|TR14288|c0_g1_i1|m.18095|TR20515|c2_g2_i1|m.39479|TR6659|c0_g2_i1|m.6904|TR4336|c0_g1_i1|m.4418|TR14508|c0_g1_i1|m.18526|TR19603|c0_g1_i1|m.33236|TR5823|c0_g1_i1|m.5769|TR625|c0_g2_i1|m.706|TR19952|c2_g3_i1|m.35240|TR19952|c1_g1_i1|m.35228|TR6054|c0_g1_…	http://amigo.geneontology.org/cgi-bin/amigo/term_details?term=GO:0046942
proteasome assembly	Gene Ontology	GO:0043248	11	175	0.0628571	0.0307676	TR14956|c0_g1_i1|m.19337|TR11489|c1_g1_i1|m.13171|TR17763|c0_g1_i1|m.26090|TR18768|c0_g1_i1|m.29496|TR17606|c0_g1_i2|m.25652|TR14520|c0_g1_i1|m.18535|TR8379|c0_g1_i1|m.9496|TR17903|c0_g1_i1|m.26480|TR2779|c0_g2_i1|m.2628|TR22107|c0_g1_i1|m.42359|TR6703|c0_g1_i1|m.6971	http://amigo.geneontology.org/cgi-bin/amigo/term_details?term=GO:0043248
hyperosmotic response	Gene Ontology	GO:0006972	15	239	0.0627615	0.0134176	TR14956|c0_g1_i1|m.19337|TR29233|c0_g1_i1|m.46527|TR20563|c0_g2_i1|m.39907|TR14288|c0_g1_i1|m.18095|TR17606|c0_g1_i2|m.25652|TR19269|c0_g1_i1|m.31663|TR11173|c0_g1_i1|m.12686|TR13910|c0_g1_i1|m.17317|TR18804|c0_g1_i1|m.29624|TR27423|c0_g1_i1|m.44964|TR19952|c2_g3_i1|m.35240|TR19287|c0_g1_i1|m.31736|TR10713|c0_g2_i1|m.12055|TR19952|c1_g1_i1|m.35228|TR22107|c0_g1_i1|m.42359	http://amigo.geneontology.org/cgi-bin/amigo/term_details?term=GO:0006972
microtubule cytoskeleton organization	Gene Ontology	GO:0000226	14	224	0.0625	0.0170084	TR18377|c1_g1_i1|m.27983|TR27320|c0_g1_i1|m.44858|TR14434|c0_g1_i1|m.18357|TR14483|c0_g2_i1|m.18479|TR19260|c0_g1_i1|m.31650|TR12034|c0_g4_i1|m.14035|TR19269|c0_g1_i1|m.31663|TR4775|c0_g1_i1|m.4827|TR3325|c0_g2_i1|m.3436|TR20474|c0_g1_i1|m.39027|TR15124|c0_g1_i1|m.19757|TR12383|c0_g1_i1|m.14613|TR2729|c0_g1_i1|m.2571|TR10477|c0_g2_i1|m.11679	http://amigo.geneontology.org/cgi-bin/amigo/term_details?term=GO:0000226
steroid biosynthetic process	Gene Ontology	GO:0006694	14	224	0.0625	0.0170084	TR30501|c0_g1_i1|m.47336|TR16725|c0_g1_i1|m.23404|TR6461|c0_g1_i1|m.6572|TR7472|c0_g1_i1|m.8116|TR18392|c0_g1_i1|m.28078|TR29752|c0_g1_i1|m.46871|TR1366|c0_g1_i1|m.1391|TR20288|c0_g1_i1|m.37330|TR30167|c0_g2_i1|m.47129|TR19960|c0_g2_i1|m.35297|TR6766|c0_g1_i1|m.7054|TR20005|c0_g1_i1|m.35543|TR27584|c0_g1_i1|m.45122|TR21310|c0_g1_i1|m.41647	http://amigo.geneontology.org/cgi-bin/amigo/term_details?term=GO:0006694
protein polymerization	Gene Ontology	GO:0051258	11	176	0.0625	0.0318121	TR18377|c1_g1_i1|m.27983|TR14434|c0_g1_i1|m.18357|TR18859|c0_g2_i1|m.29894|TR12034|c0_g4_i1|m.14035|TR13589|c0_g1_i1|m.16718|TR20474|c0_g1_i1|m.39027|TR15124|c0_g1_i1|m.19757|TR7890|c0_g1_i1|m.8688|TR18526|c0_g1_i1|m.28597|TR10477|c0_g2_i1|m.11679|TR11128|c0_g1_i1|m.12608	http://amigo.geneontology.org/cgi-bin/amigo/term_details?term=GO:0051258
developmental growth	Gene Ontology	GO:0048589	47	755	0.0622517	3.26928e-05	TR18768|c0_g1_i1|m.29496|TR19260|c0_g1_i1|m.31650|TR16224|c0_g2_i1|m.22206|TR7083|c0_g1_i1|m.7545|TR18859|c0_g2_i1|m.29894|TR22706|c0_g1_i1|m.42831|TR12936|c0_g1_i1|m.15601|TR14594|c0_g2_i1|m.18688|TR13060|c0_g1_i1|m.15841|TR29934|c0_g1_i1|m.46986|TR2779|c0_g2_i1|m.2628|TR2857|c0_g1_i1|m.2712|TR24865|c0_g1_i1|m.44068|TR14520|c0_g1_i1|m.18535|TR20563|c0_g2_i1|m.39907|TR29233|c0_g1_i1|m.46527|TR144…	http://amigo.geneontology.org/cgi-bin/amigo/term_details?term=GO:0048589
actin cytoskeleton organization	Gene Ontology	GO:0030036	10	162	0.0617284	0.0421017	TR21623|c0_g1_i1|m.41913|TR15913|c0_g1_i1|m.21504|TR16380|c0_g1_i1|m.22530|TR18859|c0_g2_i1|m.29894|TR13589|c0_g1_i1|m.16718|TR16224|c0_g2_i1|m.22206|TR16224|c0_g3_i1|m.22207|TR2745|c0_g2_i1|m.2587|TR7890|c0_g1_i1|m.8688|TR11128|c0_g1_i1|m.12608	http://amigo.geneontology.org/cgi-bin/amigo/term_details?term=GO:0030036
plant epidermal cell differentiation	Gene Ontology	GO:0090627	22	358	0.0614525	0.00413717	TR16224|c0_g2_i1|m.22206|TR19269|c0_g1_i1|m.31663|TR24865|c0_g1_i1|m.44068|TR29233|c0_g1_i1|m.46527|TR14434|c0_g1_i1|m.18357|TR15124|c0_g1_i1|m.19757|TR18859|c0_g2_i1|m.29894|TR17910|c1_g2_i1|m.26492|TR18377|c1_g1_i1|m.27983|TR30167|c0_g2_i1|m.47129|TR20210|c0_g1_i1|m.36817|TR20563|c0_g2_i1|m.39907|TR24971|c0_g1_i1|m.44123|TR4775|c0_g1_i1|m.4827|TR7796|c0_g1_i1|m.8523|TR11817|c0_g1_i1|m.13634|TR1…	http://amigo.geneontology.org/cgi-bin/amigo/term_details?term=GO:0090627
amino acid transport	Gene Ontology	GO:0006865	16	262	0.0610687	0.0136736	TR17516|c0_g1_i1|m.25399|TR31781|c0_g1_i1|m.47929|TR4584|c0_g2_i1|m.4640|TR19994|c0_g1_i1|m.35487|TR11135|c0_g1_i1|m.12622|TR2658|c0_g1_i1|m.2486|TR20515|c2_g2_i1|m.39479|TR6659|c0_g2_i1|m.6904|TR4336|c0_g1_i1|m.4418|TR14508|c0_g1_i1|m.18526|TR19603|c0_g1_i1|m.33236|TR5823|c0_g1_i1|m.5769|TR625|c0_g2_i1|m.706|TR6054|c0_g1_i1|m.5978|TR21310|c0_g1_i1|m.41647|TR80|c0_g1_i1|m.105	http://amigo.geneontology.org/cgi-bin/amigo/term_details?term=GO:0006865
monocarboxylic acid catabolic process	Gene Ontology	GO:0072329	13	214	0.0607477	0.0253276	TR18165|c0_g1_i1|m.27331|TR6602|c0_g1_i1|m.6800|TR3306|c0_g2_i1|m.3409|TR22504|c0_g1_i1|m.42676|TR10122|c1_g1_i1|m.11161|TR17903|c0_g1_i1|m.26480|TR13060|c0_g1_i1|m.15841|TR15659|c0_g2_i1|m.20887|TR7403|c0_g1_i1|m.8045|TR3270|c0_g1_i1|m.3360|TR2745|c0_g2_i1|m.2587|TR179|c0_g2_i1|m.211|TR3349|c0_g1_i1|m.3478	http://amigo.geneontology.org/cgi-bin/amigo/term_details?term=GO:0072329
regulation of anatomical structure morphogenesis	Gene Ontology	GO:0022603	10	165	0.0606061	0.0463869	TR18768|c0_g1_i1|m.29496|TR14434|c0_g1_i1|m.18357|TR18493|c0_g1_i1|m.28477|TR14520|c0_g1_i1|m.18535|TR6508|c0_g2_i1|m.6664|TR15124|c0_g1_i1|m.19757|TR16115|c1_g2_i1|m.21984|TR15559|c0_g1_i1|m.20695|TR2779|c0_g2_i1|m.2628|TR16115|c1_g3_i1|m.21987	http://amigo.geneontology.org/cgi-bin/amigo/term_details?term=GO:0022603
fatty acid metabolic process	Gene Ontology	GO:0006631	28	463	0.0604752	0.00168843	TR12316|c0_g1_i1|m.14517|TR13060|c0_g1_i1|m.15841|TR19960|c0_g2_i1|m.35297|TR3056|c0_g1_i1|m.3039|TR4833|c0_g1_i1|m.4887|TR18207|c0_g2_i1|m.27468|TR20005|c0_g1_i1|m.35543|TR29233|c0_g1_i1|m.46527|TR19166|c0_g1_i1|m.31269|TR19057|c0_g1_i1|m.30790|TR22504|c0_g1_i1|m.42676|TR10122|c1_g1_i1|m.11161|TR5885|c0_g1_i1|m.5821|TR7403|c0_g1_i1|m.8045|TR6602|c0_g1_i1|m.6800|TR7460|c0_g1_i1|m.8110|TR3349|c0_g…	http://amigo.geneontology.org/cgi-bin/amigo/term_details?term=GO:0006631
regulation of meristem development	Gene Ontology	GO:0048509	13	217	0.0599078	0.027778	TR18377|c1_g1_i1|m.27983|TR14434|c0_g1_i1|m.18357|TR30167|c0_g2_i1|m.47129|TR19260|c0_g1_i1|m.31650|TR19142|c0_g1_i1|m.31159|TR7083|c0_g1_i1|m.7545|TR18859|c0_g2_i1|m.29894|TR14594|c0_g2_i1|m.18688|TR20474|c0_g1_i1|m.39027|TR15124|c0_g1_i1|m.19757|TR2729|c0_g1_i1|m.2571|TR10477|c0_g2_i1|m.11679|TR17910|c1_g2_i1|m.26492	http://amigo.geneontology.org/cgi-bin/amigo/term_details?term=GO:0048509
organic anion transport	Gene Ontology	GO:0015711	20	335	0.0597015	0.00803322	TR17516|c0_g1_i1|m.25399|TR31781|c0_g1_i1|m.47929|TR4584|c0_g2_i1|m.4640|TR19994|c0_g1_i1|m.35487|TR11135|c0_g1_i1|m.12622|TR2658|c0_g1_i1|m.2486|TR14288|c0_g1_i1|m.18095|TR20515|c2_g2_i1|m.39479|TR6659|c0_g2_i1|m.6904|TR4336|c0_g1_i1|m.4418|TR6389|c0_g1_i1|m.6433|TR14508|c0_g1_i1|m.18526|TR19603|c0_g1_i1|m.33236|TR5823|c0_g1_i1|m.5769|TR625|c0_g2_i1|m.706|TR19952|c2_g3_i1|m.35240|TR19952|c1_g1_i…	http://amigo.geneontology.org/cgi-bin/amigo/term_details?term=GO:0015711
Golgi vesicle transport	Gene Ontology	GO:0048193	19	319	0.0595611	0.00979902	TR14956|c0_g1_i1|m.19337|TR28365|c0_g1_i1|m.45841|TR19617|c0_g6_i1|m.33328|TR11135|c0_g1_i1|m.12622|TR2658|c0_g1_i1|m.2486|TR13675|c0_g1_i1|m.16840|TR6659|c0_g2_i1|m.6904|TR19269|c0_g1_i1|m.31663|TR20142|c0_g1_i1|m.36382|TR13060|c0_g1_i1|m.15841|TR2857|c0_g1_i1|m.2712|TR15191|c0_g1_i1|m.19877|TR26564|c0_g1_i1|m.44636|TR4972|c0_g1_i1|m.4985|TR19287|c0_g1_i1|m.31736|TR17606|c0_g1_i2|m.25652|TR1366|…	http://amigo.geneontology.org/cgi-bin/amigo/term_details?term=GO:0048193
oxidoreductase activity, acting on CH-OH group of donors	Gene Ontology	GO:0016614	12	202	0.0594059	0.0353145	TR7472|c0_g1_i1|m.8116|TR17873|c0_g1_i1|m.26393|TR19326|c0_g1_i1|m.31904|TR29752|c0_g1_i1|m.46871|TR19599|c0_g2_i1|m.33219|TR20381|c0_g1_i1|m.38116|TR20288|c0_g1_i1|m.37330|TR15212|c0_g1_i1|m.19928|TR16679|c0_g1_i1|m.23252|TR12700|c0_g1_i1|m.15178|TR6600|c0_g1_i1|m.6798|TR15613|c0_g1_i1|m.20805	http://amigo.geneontology.org/cgi-bin/amigo/term_details?term=GO:0016614
secondary active transmembrane transporter activity	Gene Ontology	GO:0015291	18	304	0.0592105	0.0123188	TR17628|c1_g1_i1|m.25703|TR11135|c0_g1_i1|m.12622|TR4771|c0_g2_i1|m.4823|TR18493|c0_g1_i1|m.28477|TR10122|c1_g1_i1|m.11161|TR27496|c0_g1_i1|m.45029|TR4771|c0_g1_i1|m.4822|TR21847|c0_g1_i1|m.42123|TR13149|c0_g1_i1|m.15965|TR18178|c1_g1_i1|m.27357|TR11568|c0_g1_i1|m.13277|TR16879|c0_g1_i1|m.23744|TR17628|c0_g2_i1|m.25702|TR3025|c0_g1_i1|m.2977|TR19736|c0_g2_i1|m.33914|TR3060|c0_g1_i1|m.3040|TR21310…	http://amigo.geneontology.org/cgi-bin/amigo/term_details?term=GO:0015291
trichoblast differentiation	Gene Ontology	GO:0010054	20	338	0.0591716	0.00876193	TR18377|c1_g1_i1|m.27983|TR29233|c0_g1_i1|m.46527|TR14434|c0_g1_i1|m.18357|TR30167|c0_g2_i1|m.47129|TR20210|c0_g1_i1|m.36817|TR20563|c0_g2_i1|m.39907|TR24971|c0_g1_i1|m.44123|TR19269|c0_g1_i1|m.31663|TR4775|c0_g1_i1|m.4827|TR7796|c0_g1_i1|m.8523|TR11817|c0_g1_i1|m.13634|TR15124|c0_g1_i1|m.19757|TR6272|c0_g1_i1|m.6237|TR24865|c0_g1_i1|m.44068|TR19287|c0_g1_i1|m.31736|TR7890|c0_g1_i1|m.8688|TR10477…	http://amigo.geneontology.org/cgi-bin/amigo/term_details?term=GO:0010054
growth	Gene Ontology	GO:0040007	56	949	0.0590095	2.56766e-05	TR18768|c0_g1_i1|m.29496|TR13675|c0_g1_i1|m.16840|TR19260|c0_g1_i1|m.31650|TR16224|c0_g2_i1|m.22206|TR7083|c0_g1_i1|m.7545|TR19269|c0_g1_i1|m.31663|TR22706|c0_g1_i1|m.42831|TR12936|c0_g1_i1|m.15601|TR14594|c0_g2_i1|m.18688|TR13060|c0_g1_i1|m.15841|TR29934|c0_g1_i1|m.46986|TR19960|c0_g2_i1|m.35297|TR2779|c0_g2_i1|m.2628|TR15124|c0_g1_i1|m.19757|TR2857|c0_g1_i1|m.2712|TR24865|c0_g1_i1|m.44068|TR145…	http://amigo.geneontology.org/cgi-bin/amigo/term_details?term=GO:0040007
plant-type cell wall biogenesis	Gene Ontology	GO:0009832	11	187	0.0588235	0.0450012	TR18377|c1_g1_i1|m.27983|TR30167|c0_g2_i1|m.47129|TR16989|c0_g1_i1|m.23999|TR7083|c0_g1_i1|m.7545|TR19269|c0_g1_i1|m.31663|TR7908|c0_g1_i1|m.8719|TR4775|c0_g1_i1|m.4827|TR21844|c0_g1_i1|m.42118|TR19960|c0_g2_i1|m.35297|TR6272|c0_g1_i1|m.6237|TR10477|c0_g2_i1|m.11679	http://amigo.geneontology.org/cgi-bin/amigo/term_details?term=GO:0009832
fatty acid biosynthetic process	Gene Ontology	GO:0006633	12	205	0.0585366	0.038615	TR7460|c0_g1_i1|m.8110|TR19166|c0_g1_i1|m.31269|TR19057|c0_g1_i1|m.30790|TR19933|c0_g1_i1|m.35132|TR5885|c0_g1_i1|m.5821|TR12700|c0_g1_i1|m.15178|TR30167|c0_g2_i1|m.47129|TR19960|c0_g2_i1|m.35297|TR6766|c0_g1_i1|m.7054|TR4833|c0_g1_i1|m.4887|TR20005|c0_g1_i1|m.35543|TR12202|c0_g1_i1|m.14313	http://amigo.geneontology.org/cgi-bin/amigo/term_details?term=GO:0006633
protein modification by small protein removal	Gene Ontology	GO:0070646	12	206	0.0582524	0.0397617	TR804|c0_g1_i1|m.887|TR14562|c0_g1_i1|m.18623|TR11215|c0_g1_i1|m.12738|TR13910|c0_g1_i1|m.17317|TR10325|c0_g1_i1|m.11461|TR11279|c0_g1_i1|m.12840|TR17493|c0_g1_i1|m.25341|TR15982|c0_g1_i1|m.21667|TR2779|c0_g2_i1|m.2628|TR5407|c0_g2_i1|m.5389|TR19071|c0_g1_i1|m.30836|TR16805|c0_g2_i1|m.23598	http://amigo.geneontology.org/cgi-bin/amigo/term_details?term=GO:0070646
response to reactive oxygen species	Gene Ontology	GO:0000302	18	310	0.0580645	0.0146111	TR18768|c0_g1_i1|m.29496|TR12242|c0_g1_i1|m.14376|TR5502|c0_g2_i1|m.5453|TR11002|c0_g2_i1|m.12442|TR14288|c0_g1_i1|m.18095|TR30346|c0_g1_i1|m.47248|TR9950|c0_g1_i1|m.10926|TR19269|c0_g1_i1|m.31663|TR20008|c0_g1_i2|m.35549|TR14084|c0_g2_i1|m.17678|TR21963|c0_g1_i1|m.42228|TR21623|c0_g1_i1|m.41913|TR19952|c2_g3_i1|m.35240|TR261|c0_g2_i1|m.294|TR20308|c1_g4_i1|m.37511|TR19287|c0_g1_i1|m.31736|TR1995…	http://amigo.geneontology.org/cgi-bin/amigo/term_details?term=GO:0000302
bounding membrane of organelle	Gene Ontology	GO:0098588	76	1312	0.0579268	2.07769e-06	TR11430|c0_g1_i1|m.13090|TR19393|c0_g1_i1|m.32225|TR7740|c0_g1_i1|m.8439|TR13060|c0_g1_i1|m.15841|TR17083|c0_g1_i1|m.24210|TR16679|c0_g1_i1|m.23252|TR7815|c0_g1_i1|m.8557|TR21366|c0_g1_i1|m.41706|TR19617|c0_g6_i1|m.33328|TR27496|c0_g1_i1|m.45029|TR14594|c0_g2_i1|m.18688|TR21963|c0_g1_i1|m.42228|TR3496|c0_g1_i1|m.3687|TR17229|c0_g1_i1|m.24607|TR21321|c0_g1_i1|m.41665|TR19256|c0_g1_i1|m.31621|TR135…	http://amigo.geneontology.org/cgi-bin/amigo/term_details?term=GO:0098588
transmembrane receptor protein serine/threonine kinase activity	Gene Ontology	GO:0004675	30	523	0.0573614	0.00250309	TR27320|c0_g1_i1|m.44858|TR19257|c0_g1_i1|m.31635|TR19260|c0_g1_i1|m.31650|TR20028|c1_g1_i1|m.35690|TR7083|c0_g1_i1|m.7545|TR14680|c0_g1_i1|m.18820|TR14594|c0_g2_i1|m.18688|TR19471|c0_g1_i1|m.32573|TR19471|c1_g1_i1|m.32575|TR19024|c0_g3_i1|m.30629|TR14434|c0_g1_i1|m.18357|TR17653|c0_g1_i1|m.25765|TR15124|c0_g1_i1|m.19757|TR6508|c0_g2_i1|m.6664|TR19689|c0_g1_i1|m.33721|TR16115|c1_g3_i1|m.21987|TR1…	http://amigo.geneontology.org/cgi-bin/amigo/term_details?term=GO:0004675
plant-type cell wall	Gene Ontology	GO:0009505	16	279	0.0573477	0.0224641	TR30501|c0_g1_i1|m.47336|TR19984|c1_g1_i1|m.35433|TR19480|c2_g1_i1|m.32601|TR15966|c0_g1_i1|m.21627|TR19032|c2_g1_i1|m.30671|TR20213|c0_g3_i1|m.36833|TR11384|c0_g1_i1|m.12999|TR12034|c0_g4_i1|m.14035|TR4336|c0_g1_i1|m.4418|TR29666|c0_g1_i1|m.46827|TR19480|c2_g2_i1|m.32602|TR17293|c0_g1_i1|m.24763|TR15684|c0_g1_i1|m.20938|TR10674|c0_g1_i1|m.11983|TR20389|c0_g1_i1|m.38195|TR11384|c0_g2_i1|m.13000	http://amigo.geneontology.org/cgi-bin/amigo/term_details?term=GO:0009505
transmembrane receptor protein kinase activity	Gene Ontology	GO:0019199	30	525	0.0571429	0.00263778	TR27320|c0_g1_i1|m.44858|TR19257|c0_g1_i1|m.31635|TR19260|c0_g1_i1|m.31650|TR20028|c1_g1_i1|m.35690|TR7083|c0_g1_i1|m.7545|TR14680|c0_g1_i1|m.18820|TR14594|c0_g2_i1|m.18688|TR19471|c0_g1_i1|m.32573|TR19471|c1_g1_i1|m.32575|TR19024|c0_g3_i1|m.30629|TR14434|c0_g1_i1|m.18357|TR17653|c0_g1_i1|m.25765|TR15124|c0_g1_i1|m.19757|TR6508|c0_g2_i1|m.6664|TR19689|c0_g1_i1|m.33721|TR16115|c1_g3_i1|m.21987|TR1…	http://amigo.geneontology.org/cgi-bin/amigo/term_details?term=GO:0019199
cellular response to alcohol	Gene Ontology	GO:0097306	21	368	0.0570652	0.0105971	TR28694|c0_g1_i1|m.46098|TR29233|c0_g1_i1|m.46527|TR20563|c0_g2_i1|m.39907|TR13392|c0_g1_i1|m.16380|TR9877|c0_g1_i1|m.10833|TR2155|c0_g1_i1|m.1936|TR13910|c0_g1_i1|m.17317|TR6508|c0_g2_i1|m.6664|TR14288|c0_g1_i1|m.18095|TR16115|c1_g3_i1|m.21987|TR30319|c0_g1_i1|m.47229|TR1633|c0_g1_i1|m.1604|TR16115|c1_g2_i1|m.21984|TR15559|c0_g1_i1|m.20695|TR27423|c0_g1_i1|m.44964|TR19952|c2_g3_i1|m.35240|TR1928…	http://amigo.geneontology.org/cgi-bin/amigo/term_details?term=GO:0097306
peptide receptor activity	Gene Ontology	GO:0001653	30	526	0.0570342	0.00270742	TR27320|c0_g1_i1|m.44858|TR19257|c0_g1_i1|m.31635|TR19260|c0_g1_i1|m.31650|TR20028|c1_g1_i1|m.35690|TR7083|c0_g1_i1|m.7545|TR14680|c0_g1_i1|m.18820|TR14594|c0_g2_i1|m.18688|TR19471|c0_g1_i1|m.32573|TR19471|c1_g1_i1|m.32575|TR19024|c0_g3_i1|m.30629|TR14434|c0_g1_i1|m.18357|TR17653|c0_g1_i1|m.25765|TR15124|c0_g1_i1|m.19757|TR6508|c0_g2_i1|m.6664|TR19689|c0_g1_i1|m.33721|TR16115|c1_g3_i1|m.21987|TR1…	http://amigo.geneontology.org/cgi-bin/amigo/term_details?term=GO:0001653
anion transmembrane transport	Gene Ontology	GO:0098656	13	232	0.0560345	0.042671	TR10918|c0_g1_i2|m.12333|TR31781|c0_g1_i1|m.47929|TR19994|c0_g1_i1|m.35487|TR11135|c0_g1_i1|m.12622|TR17763|c0_g1_i1|m.26090|TR20504|c0_g1_i1|m.39361|TR7908|c0_g1_i1|m.8719|TR15454|c0_g2_i1|m.20483|TR19851|c1_g1_i1|m.34675|TR29035|c0_g1_i1|m.46372|TR20210|c0_g1_i1|m.36817|TR3248|c0_g1_i1|m.3325|TR80|c0_g1_i1|m.105	http://amigo.geneontology.org/cgi-bin/amigo/term_details?term=GO:0098656
root morphogenesis	Gene Ontology	GO:0010015	24	435	0.0551724	0.00964485	TR16224|c0_g2_i1|m.22206|TR7083|c0_g1_i1|m.7545|TR19269|c0_g1_i1|m.31663|TR24865|c0_g1_i1|m.44068|TR29233|c0_g1_i1|m.46527|TR14434|c0_g1_i1|m.18357|TR15124|c0_g1_i1|m.19757|TR18859|c0_g2_i1|m.29894|TR17910|c1_g2_i1|m.26492|TR18377|c1_g1_i1|m.27983|TR30167|c0_g2_i1|m.47129|TR20210|c0_g1_i1|m.36817|TR20563|c0_g2_i1|m.39907|TR24971|c0_g1_i1|m.44123|TR4775|c0_g1_i1|m.4827|TR7796|c0_g1_i1|m.8523|TR118…	http://amigo.geneontology.org/cgi-bin/amigo/term_details?term=GO:0010015
Golgi membrane	Gene Ontology	GO:0000139	16	291	0.0549828	0.0308627	TR6754|c0_g1_i1|m.7044|TR7740|c0_g1_i1|m.8439|TR11685|c0_g1_i1|m.13435|TR19617|c0_g6_i1|m.33328|TR11173|c0_g1_i1|m.12686|TR13060|c0_g1_i1|m.15841|TR29276|c0_g1_i1|m.46556|TR12179|c0_g1_i2|m.14252|TR16685|c0_g1_i1|m.23292|TR2857|c0_g1_i1|m.2712|TR21844|c0_g1_i1|m.42118|TR5407|c0_g2_i1|m.5389|TR11430|c0_g1_i1|m.13090|TR4972|c0_g1_i1|m.4985|TR1366|c0_g1_i1|m.1391|TR18188|c0_g1_i1|m.27381	http://amigo.geneontology.org/cgi-bin/amigo/term_details?term=GO:0000139
response to salt stress	Gene Ontology	GO:0009651	41	748	0.0548128	0.00108715	TR19071|c0_g1_i1|m.30836|TR19269|c0_g1_i1|m.31663|TR13910|c0_g1_i1|m.17317|TR11430|c0_g1_i1|m.13090|TR24974|c0_g1_i1|m.44125|TR18804|c0_g1_i1|m.29624|TR17229|c0_g1_i1|m.24607|TR20563|c0_g2_i1|m.39907|TR14956|c0_g1_i1|m.19337|TR29233|c0_g1_i1|m.46527|TR7472|c0_g1_i1|m.8116|TR18178|c1_g1_i1|m.27357|TR1633|c0_g1_i1|m.1604|TR19960|c0_g2_i1|m.35297|TR19952|c2_g3_i1|m.35240|TR10713|c0_g2_i1|m.12055|TR2…	http://amigo.geneontology.org/cgi-bin/amigo/term_details?term=GO:0009651
ubiquitin-like protein ligase binding	Gene Ontology	GO:0044389	31	566	0.0547703	0.00407919	TR27320|c0_g1_i1|m.44858|TR19257|c0_g1_i1|m.31635|TR19260|c0_g1_i1|m.31650|TR20028|c1_g1_i1|m.35690|TR7083|c0_g1_i1|m.7545|TR14680|c0_g1_i1|m.18820|TR14594|c0_g2_i1|m.18688|TR19471|c0_g1_i1|m.32573|TR19471|c1_g1_i1|m.32575|TR19024|c0_g3_i1|m.30629|TR14434|c0_g1_i1|m.18357|TR17653|c0_g1_i1|m.25765|TR15124|c0_g1_i1|m.19757|TR6508|c0_g2_i1|m.6664|TR19689|c0_g1_i1|m.33721|TR16115|c1_g3_i1|m.21987|TR1…	http://amigo.geneontology.org/cgi-bin/amigo/term_details?term=GO:0044389
ubiquitin protein ligase binding	Gene Ontology	GO:0031625	31	566	0.0547703	0.00407919	TR27320|c0_g1_i1|m.44858|TR19257|c0_g1_i1|m.31635|TR19260|c0_g1_i1|m.31650|TR20028|c1_g1_i1|m.35690|TR7083|c0_g1_i1|m.7545|TR14680|c0_g1_i1|m.18820|TR14594|c0_g2_i1|m.18688|TR19471|c0_g1_i1|m.32573|TR19471|c1_g1_i1|m.32575|TR19024|c0_g3_i1|m.30629|TR14434|c0_g1_i1|m.18357|TR17653|c0_g1_i1|m.25765|TR15124|c0_g1_i1|m.19757|TR6508|c0_g2_i1|m.6664|TR19689|c0_g1_i1|m.33721|TR16115|c1_g3_i1|m.21987|TR1…	http://amigo.geneontology.org/cgi-bin/amigo/term_details?term=GO:0031625
proteasomal protein catabolic process	Gene Ontology	GO:0010498	15	276	0.0543478	0.0386951	TR28330|c0_g1_i1|m.45818|TR18768|c0_g1_i1|m.29496|TR24971|c0_g1_i1|m.44123|TR16380|c0_g1_i1|m.22530|TR14520|c0_g1_i1|m.18535|TR12242|c0_g1_i1|m.14376|TR17903|c0_g1_i1|m.26480|TR15652|c0_g1_i1|m.20870|TR11817|c0_g1_i1|m.13634|TR12700|c0_g1_i1|m.15178|TR2359|c0_g1_i1|m.2124|TR2779|c0_g2_i1|m.2628|TR24865|c0_g1_i1|m.44068|TR28694|c0_g1_i1|m.46098|TR22107|c0_g1_i1|m.42359	http://amigo.geneontology.org/cgi-bin/amigo/term_details?term=GO:0010498
response to light stimulus	Gene Ontology	GO:0009416	61	1131	0.0539346	0.000126726	TR18768|c0_g1_i1|m.29496|TR13991|c0_g1_i1|m.17466|TR11002|c0_g2_i1|m.12442|TR2658|c0_g1_i1|m.2486|TR19269|c0_g1_i1|m.31663|TR13951|c0_g1_i1|m.17400|TR17293|c0_g1_i1|m.24763|TR14084|c0_g2_i1|m.17678|TR21963|c0_g1_i1|m.42228|TR19960|c0_g2_i1|m.35297|TR15982|c0_g1_i1|m.21667|TR2779|c0_g2_i1|m.2628|TR4833|c0_g1_i1|m.4887|TR24865|c0_g1_i1|m.44068|TR17731|c0_g5_i1|m.26007|TR14484|c0_g1_i1|m.18482|TR249…	http://amigo.geneontology.org/cgi-bin/amigo/term_details?term=GO:0009416
receptor activity	Gene Ontology	GO:0004872	33	613	0.0538336	0.00400068	TR27320|c0_g1_i1|m.44858|TR19257|c0_g1_i1|m.31635|TR19260|c0_g1_i1|m.31650|TR20028|c1_g1_i1|m.35690|TR7083|c0_g1_i1|m.7545|TR14680|c0_g1_i1|m.18820|TR14594|c0_g2_i1|m.18688|TR19471|c0_g1_i1|m.32573|TR19471|c1_g1_i1|m.32575|TR1366|c0_g1_i1|m.1391|TR19024|c0_g3_i1|m.30629|TR14434|c0_g1_i1|m.18357|TR16909|c0_g1_i1|m.23805|TR28751|c0_g1_i1|m.46147|TR17653|c0_g1_i1|m.25765|TR15124|c0_g1_i1|m.19757|TR6…	http://amigo.geneontology.org/cgi-bin/amigo/term_details?term=GO:0004872
transmembrane signaling receptor activity	Gene Ontology	GO:0004888	30	558	0.0537634	0.00592633	TR27320|c0_g1_i1|m.44858|TR19257|c0_g1_i1|m.31635|TR19260|c0_g1_i1|m.31650|TR20028|c1_g1_i1|m.35690|TR7083|c0_g1_i1|m.7545|TR14680|c0_g1_i1|m.18820|TR14594|c0_g2_i1|m.18688|TR19471|c0_g1_i1|m.32573|TR19471|c1_g1_i1|m.32575|TR19024|c0_g3_i1|m.30629|TR14434|c0_g1_i1|m.18357|TR17653|c0_g1_i1|m.25765|TR15124|c0_g1_i1|m.19757|TR6508|c0_g2_i1|m.6664|TR19689|c0_g1_i1|m.33721|TR16115|c1_g3_i1|m.21987|TR1…	http://amigo.geneontology.org/cgi-bin/amigo/term_details?term=GO:0004888
glucan metabolic process	Gene Ontology	GO:0044042	23	430	0.0534884	0.0151934	TR10134|c0_g1_i1|m.11185|TR19260|c0_g1_i1|m.31650|TR14898|c0_g1_i1|m.19221|TR19269|c0_g1_i1|m.31663|TR19960|c0_g2_i1|m.35297|TR14123|c0_g1_i1|m.17777|TR1366|c0_g1_i1|m.1391|TR18106|c0_g1_i1|m.27116|TR16645|c0_g1_i1|m.23173|TR20097|c0_g1_i1|m.36099|TR7083|c0_g1_i1|m.7545|TR19953|c0_g1_i1|m.35241|TR80|c0_g1_i1|m.105|TR30501|c0_g1_i1|m.47336|TR4775|c0_g1_i1|m.4827|TR20097|c2_g1_i1|m.36108|TR12242|c0…	http://amigo.geneontology.org/cgi-bin/amigo/term_details?term=GO:0044042
cellular glucan metabolic process	Gene Ontology	GO:0006073	23	430	0.0534884	0.0151934	TR10134|c0_g1_i1|m.11185|TR19260|c0_g1_i1|m.31650|TR14898|c0_g1_i1|m.19221|TR19269|c0_g1_i1|m.31663|TR19960|c0_g2_i1|m.35297|TR14123|c0_g1_i1|m.17777|TR1366|c0_g1_i1|m.1391|TR18106|c0_g1_i1|m.27116|TR16645|c0_g1_i1|m.23173|TR20097|c0_g1_i1|m.36099|TR7083|c0_g1_i1|m.7545|TR19953|c0_g1_i1|m.35241|TR80|c0_g1_i1|m.105|TR30501|c0_g1_i1|m.47336|TR4775|c0_g1_i1|m.4827|TR20097|c2_g1_i1|m.36108|TR12242|c0…	http://amigo.geneontology.org/cgi-bin/amigo/term_details?term=GO:0006073
vacuole	Gene Ontology	GO:0005773	52	974	0.0533881	0.000467343	TR9779|c0_g1_i1|m.10690|TR7740|c0_g1_i1|m.8439|TR31490|c0_g2_i1|m.47804|TR13068|c0_g1_i1|m.15851|TR15966|c0_g1_i1|m.21627|TR7815|c0_g1_i1|m.8557|TR19617|c0_g6_i1|m.33328|TR27496|c0_g1_i1|m.45029|TR14594|c0_g2_i1|m.18688|TR19240|c0_g1_i1|m.31548|TR17229|c0_g1_i1|m.24607|TR21321|c0_g1_i1|m.41665|TR19256|c0_g1_i1|m.31621|TR3248|c0_g1_i1|m.3325|TR17763|c0_g1_i1|m.26090|TR28365|c0_g1_i1|m.45841|TR2923…	http://amigo.geneontology.org/cgi-bin/amigo/term_details?term=GO:0005773
protein catabolic process	Gene Ontology	GO:0030163	30	562	0.0533808	0.00649332	TR18768|c0_g1_i1|m.29496|TR28694|c0_g1_i1|m.46098|TR17763|c0_g1_i1|m.26090|TR16380|c0_g1_i1|m.22530|TR14520|c0_g1_i1|m.18535|TR4554|c0_g1_i1|m.4609|TR15652|c0_g1_i1|m.20870|TR2779|c0_g2_i1|m.2628|TR24865|c0_g1_i1|m.44068|TR14123|c0_g1_i1|m.17777|TR14956|c0_g1_i1|m.19337|TR11489|c1_g1_i1|m.13171|TR8379|c0_g1_i1|m.9496|TR22504|c0_g1_i1|m.42676|TR11465|c0_g1_i1|m.13137|TR1633|c0_g1_i1|m.1604|TR28330…	http://amigo.geneontology.org/cgi-bin/amigo/term_details?term=GO:0030163
polysaccharide metabolic process	Gene Ontology	GO:0005976	43	806	0.0533499	0.00136943	TR18377|c1_g1_i1|m.27983|TR17493|c0_g1_i1|m.25341|TR16989|c0_g1_i1|m.23999|TR19260|c0_g1_i1|m.31650|TR14898|c0_g1_i1|m.19221|TR19269|c0_g1_i1|m.31663|TR4336|c0_g1_i1|m.4418|TR17293|c0_g1_i1|m.24763|TR19960|c0_g2_i1|m.35297|TR2779|c0_g2_i1|m.2628|TR14123|c0_g1_i1|m.17777|TR1366|c0_g1_i1|m.1391|TR18106|c0_g1_i1|m.27116|TR10134|c0_g1_i1|m.11185|TR16645|c0_g1_i1|m.23173|TR14434|c0_g1_i1|m.18357|TR203…	http://amigo.geneontology.org/cgi-bin/amigo/term_details?term=GO:0005976
pattern specification process	Gene Ontology	GO:0007389	18	338	0.0532544	0.0299923	TR18377|c1_g1_i1|m.27983|TR19260|c0_g1_i1|m.31650|TR19142|c0_g1_i1|m.31159|TR14223|c0_g1_i1|m.17960|TR18859|c0_g2_i1|m.29894|TR10020|c0_g1_i1|m.11021|TR7796|c0_g1_i1|m.8523|TR3500|c0_g2_i1|m.3695|TR20218|c0_g1_i1|m.36862|TR15818|c0_g2_i1|m.21227|TR12535|c0_g2_i1|m.14883|TR7083|c0_g1_i1|m.7545|TR10713|c0_g2_i1|m.12055|TR17910|c1_g2_i1|m.26492|TR10477|c0_g2_i1|m.11679|TR14680|c0_g1_i1|m.18820|TR111…	http://amigo.geneontology.org/cgi-bin/amigo/term_details?term=GO:0007389
signaling receptor activity	Gene Ontology	GO:0038023	31	584	0.0530822	0.00618277	TR27320|c0_g1_i1|m.44858|TR19257|c0_g1_i1|m.31635|TR19260|c0_g1_i1|m.31650|TR20028|c1_g1_i1|m.35690|TR7083|c0_g1_i1|m.7545|TR14680|c0_g1_i1|m.18820|TR14594|c0_g2_i1|m.18688|TR19471|c0_g1_i1|m.32573|TR19471|c1_g1_i1|m.32575|TR19024|c0_g3_i1|m.30629|TR14434|c0_g1_i1|m.18357|TR28751|c0_g1_i1|m.46147|TR17653|c0_g1_i1|m.25765|TR15124|c0_g1_i1|m.19757|TR6508|c0_g2_i1|m.6664|TR19689|c0_g1_i1|m.33721|TR1…	http://amigo.geneontology.org/cgi-bin/amigo/term_details?term=GO:0038023
proteolysis involved in cellular protein catabolic process	Gene Ontology	GO:0051603	27	513	0.0526316	0.011053	TR18768|c0_g1_i1|m.29496|TR28694|c0_g1_i1|m.46098|TR17763|c0_g1_i1|m.26090|TR16380|c0_g1_i1|m.22530|TR14520|c0_g1_i1|m.18535|TR4554|c0_g1_i1|m.4609|TR15652|c0_g1_i1|m.20870|TR2779|c0_g2_i1|m.2628|TR24865|c0_g1_i1|m.44068|TR14956|c0_g1_i1|m.19337|TR11489|c1_g1_i1|m.13171|TR8379|c0_g1_i1|m.9496|TR22504|c0_g1_i1|m.42676|TR11465|c0_g1_i1|m.13137|TR1633|c0_g1_i1|m.1604|TR28330|c0_g1_i1|m.45818|TR11938…	http://amigo.geneontology.org/cgi-bin/amigo/term_details?term=GO:0051603
response to osmotic stress	Gene Ontology	GO:0006970	42	800	0.0525	0.00203453	TR19071|c0_g1_i1|m.30836|TR20288|c0_g1_i1|m.37330|TR19269|c0_g1_i1|m.31663|TR13910|c0_g1_i1|m.17317|TR11430|c0_g1_i1|m.13090|TR24974|c0_g1_i1|m.44125|TR18804|c0_g1_i1|m.29624|TR17229|c0_g1_i1|m.24607|TR20563|c0_g2_i1|m.39907|TR14956|c0_g1_i1|m.19337|TR29233|c0_g1_i1|m.46527|TR7472|c0_g1_i1|m.8116|TR18178|c1_g1_i1|m.27357|TR1633|c0_g1_i1|m.1604|TR19960|c0_g2_i1|m.35297|TR19952|c2_g3_i1|m.35240|TR1…	http://amigo.geneontology.org/cgi-bin/amigo/term_details?term=GO:0006970
endomembrane system	Gene Ontology	GO:0012505	95	1815	0.0523416	6.94101e-06	TR19269|c0_g1_i1|m.31663|TR29276|c0_g1_i1|m.46556|TR7261|c0_g1_i1|m.7856|TR7056|c0_g1_i1|m.7486|TR17083|c0_g1_i1|m.24210|TR11750|c0_g1_i1|m.13504|TR890|c0_g1_i1|m.988|TR4771|c0_g1_i1|m.4822|TR24517|c0_g1_i1|m.43895|TR31490|c0_g2_i1|m.47804|TR18178|c1_g1_i1|m.27357|TR27575|c0_g1_i1|m.45114|TR18188|c0_g1_i1|m.27381|TR19256|c0_g2_i1|m.31629|TR31468|c0_g1_i1|m.47792|TR7514|c0_g1_i1|m.8153|TR21844|c0_…	http://amigo.geneontology.org/cgi-bin/amigo/term_details?term=GO:0012505
external encapsulating structure organization	Gene Ontology	GO:0045229	46	880	0.0522727	0.00140778	TR18377|c1_g1_i1|m.27983|TR16989|c0_g1_i1|m.23999|TR7083|c0_g1_i1|m.7545|TR18859|c0_g2_i1|m.29894|TR11384|c0_g1_i1|m.12999|TR22706|c0_g1_i1|m.42831|TR12936|c0_g1_i1|m.15601|TR4336|c0_g1_i1|m.4418|TR19240|c0_g1_i1|m.31548|TR29934|c0_g1_i1|m.46986|TR20389|c0_g1_i1|m.38195|TR19256|c0_g1_i1|m.31621|TR4833|c0_g1_i1|m.4887|TR18106|c0_g1_i1|m.27116|TR16645|c0_g1_i1|m.23173|TR14434|c0_g1_i1|m.18357|TR190…	http://amigo.geneontology.org/cgi-bin/amigo/term_details?term=GO:0045229
vacuolar membrane	Gene Ontology	GO:0005774	30	574	0.0522648	0.00847097	TR7740|c0_g1_i1|m.8439|TR17763|c0_g1_i1|m.26090|TR7815|c0_g1_i1|m.8557|TR27496|c0_g1_i1|m.45029|TR14594|c0_g2_i1|m.18688|TR17229|c0_g1_i1|m.24607|TR21321|c0_g1_i1|m.41665|TR19256|c0_g1_i1|m.31621|TR3248|c0_g1_i1|m.3325|TR28365|c0_g1_i1|m.45841|TR4771|c0_g2_i1|m.4823|TR8379|c0_g1_i1|m.9496|TR4771|c0_g1_i1|m.4822|TR3233|c0_g1_i1|m.3297|TR11828|c0_g2_i1|m.13664|TR18178|c1_g1_i1|m.27357|TR20228|c3_g3…	http://amigo.geneontology.org/cgi-bin/amigo/term_details?term=GO:0005774
vacuolar part	Gene Ontology	GO:0044437	30	575	0.0521739	0.00865602	TR7740|c0_g1_i1|m.8439|TR17763|c0_g1_i1|m.26090|TR7815|c0_g1_i1|m.8557|TR27496|c0_g1_i1|m.45029|TR14594|c0_g2_i1|m.18688|TR17229|c0_g1_i1|m.24607|TR21321|c0_g1_i1|m.41665|TR19256|c0_g1_i1|m.31621|TR3248|c0_g1_i1|m.3325|TR28365|c0_g1_i1|m.45841|TR4771|c0_g2_i1|m.4823|TR8379|c0_g1_i1|m.9496|TR4771|c0_g1_i1|m.4822|TR3233|c0_g1_i1|m.3297|TR11828|c0_g2_i1|m.13664|TR18178|c1_g1_i1|m.27357|TR20228|c3_g3…	http://amigo.geneontology.org/cgi-bin/amigo/term_details?term=GO:0044437
cellular protein catabolic process	Gene Ontology	GO:0044257	28	540	0.0518519	0.0116868	TR18768|c0_g1_i1|m.29496|TR28694|c0_g1_i1|m.46098|TR17763|c0_g1_i1|m.26090|TR16380|c0_g1_i1|m.22530|TR14520|c0_g1_i1|m.18535|TR4554|c0_g1_i1|m.4609|TR15652|c0_g1_i1|m.20870|TR2779|c0_g2_i1|m.2628|TR24865|c0_g1_i1|m.44068|TR14123|c0_g1_i1|m.17777|TR14956|c0_g1_i1|m.19337|TR11489|c1_g1_i1|m.13171|TR8379|c0_g1_i1|m.9496|TR22504|c0_g1_i1|m.42676|TR11465|c0_g1_i1|m.13137|TR1633|c0_g1_i1|m.1604|TR28330…	http://amigo.geneontology.org/cgi-bin/amigo/term_details?term=GO:0044257
abscisic acid-activated signaling pathway	Gene Ontology	GO:0009738	16	310	0.0516129	0.0485709	TR28694|c0_g1_i1|m.46098|TR29233|c0_g1_i1|m.46527|TR20563|c0_g2_i1|m.39907|TR13392|c0_g1_i1|m.16380|TR9877|c0_g1_i1|m.10833|TR2155|c0_g1_i1|m.1936|TR13910|c0_g1_i1|m.17317|TR1633|c0_g1_i1|m.1604|TR30319|c0_g1_i1|m.47229|TR14288|c0_g1_i1|m.18095|TR27423|c0_g1_i1|m.44964|TR19952|c2_g3_i1|m.35240|TR19287|c0_g1_i1|m.31736|TR10713|c0_g2_i1|m.12055|TR19952|c1_g1_i1|m.35228|TR17083|c0_g1_i1|m.24210	http://amigo.geneontology.org/cgi-bin/amigo/term_details?term=GO:0009738
active transmembrane transporter activity	Gene Ontology	GO:0022804	26	505	0.0514851	0.0158044	TR11135|c0_g1_i1|m.12622|TR18493|c0_g1_i1|m.28477|TR27496|c0_g1_i1|m.45029|TR4771|c0_g1_i1|m.4822|TR19736|c0_g2_i1|m.33914|TR21310|c0_g1_i1|m.41647|TR13149|c0_g1_i1|m.15965|TR4771|c0_g2_i1|m.4823|TR9950|c0_g1_i1|m.10926|TR10122|c1_g1_i1|m.11161|TR21847|c0_g1_i1|m.42123|TR18178|c1_g1_i1|m.27357|TR19952|c2_g3_i1|m.35240|TR3060|c0_g1_i1|m.3040|TR17910|c1_g2_i1|m.26492|TR19978|c0_g1_i2|m.35409|TR1822…	http://amigo.geneontology.org/cgi-bin/amigo/term_details?term=GO:0022804
macromolecule catabolic process	Gene Ontology	GO:0009057	46	896	0.0513393	0.00195754	TR18768|c0_g1_i1|m.29496|TR28694|c0_g1_i1|m.46098|TR17763|c0_g1_i1|m.26090|TR16380|c0_g1_i1|m.22530|TR7083|c0_g1_i1|m.7545|TR19269|c0_g1_i1|m.31663|TR4336|c0_g1_i1|m.4418|TR17293|c0_g1_i1|m.24763|TR4554|c0_g1_i1|m.4609|TR15652|c0_g1_i1|m.20870|TR2779|c0_g2_i1|m.2628|TR24865|c0_g1_i1|m.44068|TR14123|c0_g1_i1|m.17777|TR14484|c0_g1_i1|m.18482|TR14956|c0_g1_i1|m.19337|TR11489|c1_g1_i1|m.13171|TR20097…	http://amigo.geneontology.org/cgi-bin/amigo/term_details?term=GO:0009057
response to radiation	Gene Ontology	GO:0009314	61	1192	0.0511745	0.00045517	TR18768|c0_g1_i1|m.29496|TR13991|c0_g1_i1|m.17466|TR11002|c0_g2_i1|m.12442|TR2658|c0_g1_i1|m.2486|TR19269|c0_g1_i1|m.31663|TR13951|c0_g1_i1|m.17400|TR17293|c0_g1_i1|m.24763|TR14084|c0_g2_i1|m.17678|TR21963|c0_g1_i1|m.42228|TR19960|c0_g2_i1|m.35297|TR15982|c0_g1_i1|m.21667|TR2779|c0_g2_i1|m.2628|TR4833|c0_g1_i1|m.4887|TR24865|c0_g1_i1|m.44068|TR17731|c0_g5_i1|m.26007|TR14484|c0_g1_i1|m.18482|TR249…	http://amigo.geneontology.org/cgi-bin/amigo/term_details?term=GO:0009314
[truncated: 77 more rows]

## Sheet: 21days hydrogen-treated_kegg
#Term	Database	ID	Input number	Background number	% associated genes	P Value	Input	Hyperlink
[truncated: 163 more rows]

## Sheet: 36days hydrogen-treated_kegg
#Term	Database	ID	Input number	Background number	% associated genes	P Value	Input	Hyperlink
[truncated: 330 more rows]
