# Supplementary material for: Transcriptome Analysis of mRNA and miRNA in Somatic Embryos of Larix leptolepis Subjected to Hydrogen Treatment
Source: Int J Mol Sci. 2016 Nov 22;17(11):1951. doi: 10.3390/ijms17111951 (PMC5133945; doi:10.3390/ijms17111951)
Supplement: Supplementary file 1 [file ijms-17-01951-s001.zip › ijms-155406-Supplementary Materials/ESM_ijms-155406-supple-table S7.xlsx]

## Sheet: 12hours_treated GO depleted
category	over_represented_P value	under_represented_P value	numDEInCat	numInCat	go_term
GO:0034641	0.999999	2.33195e-06	7	1769	BP cellular nitrogen compound metabolic process
GO:1901360	0.999999	2.35606e-06	8	1874	BP organic cyclic compound metabolic process
GO:0046483	0.999999	3.47134e-06	7	1746	BP heterocycle metabolic process
GO:0006807	0.999999	4.58916e-06	10	2025	BP nitrogen compound metabolic process
GO:0006139	0.999998	7.0687e-06	6	1587	BP nucleobase-containing compound metabolic process
GO:0006725	0.999998	9.15009e-06	8	1784	BP cellular aromatic compound metabolic process
GO:0044249	0.999996	1.43415e-05	7	1638	BP cellular biosynthetic process
GO:0009058	0.999994	1.822e-05	11	1976	BP biosynthetic process
GO:0032991	0.999984	6.39634e-05	6	1358	CC macromolecular complex
GO:1901576	0.999977	7.00723e-05	10	1804	BP organic substance biosynthetic process
GO:0009059	0.999982	0.000105721	3	1053	BP macromolecule biosynthetic process
GO:0090304	0.999954	0.000172408	6	1361	BP nucleic acid metabolic process
GO:0034645	0.999954	0.000251536	3	982	BP cellular macromolecule biosynthetic process
GO:0016070	0.999936	0.000344028	3	960	BP RNA metabolic process
GO:1901362	0.999828	0.000853161	3	856	BP organic cyclic compound biosynthetic process
GO:0044237	0.99948	0.00088399	49	4411	BP cellular metabolic process
GO:0044424	0.999313	0.00120903	38	4233	CC intracellular part
GO:0018130	0.9998	0.0012398	2	727	BP heterocycle biosynthetic process
GO:0044271	0.999792	0.00128501	2	717	BP cellular nitrogen compound biosynthetic process
GO:0044281	0.999634	0.00146248	4	883	BP small molecule metabolic process
GO:0003723	0.999847	0.00153292	1	555	MF RNA binding
GO:0034654	0.99982	0.00177443	1	590	BP nucleobase-containing compound biosynthetic process
GO:0044711	0.999347	0.00248612	4	837	BP single-organism biosynthetic process
GO:0043234	0.998986	0.00334613	5	916	CC protein complex
GO:0019438	0.999041	0.00407417	3	752	BP aromatic compound biosynthetic process
GO:0019637	1	0.00449106	0	338	BP organophosphate metabolic process
GO:0033036	1	0.00571249	0	304	BP macromolecule localization
GO:0044260	0.996319	0.00610009	35	3142	BP cellular macromolecule metabolic process
GO:0045184	1	0.00616562	0	295	BP establishment of protein localization
GO:0008104	1	0.0064083	0	294	BP protein localization
GO:0044763	0.996031	0.00670331	31	2909	BP single-organism cellular process
GO:0015031	1	0.00702711	0	286	BP protein transport
GO:0006520	1	0.00761575	0	277	BP cellular amino acid metabolic process
GO:0008324	1	0.0077158	0	289	MF cation transmembrane transporter activity
GO:0030529	0.998999	0.00806871	1	440	CC ribonucleoprotein complex
GO:1901564	0.997565	0.00821069	4	716	BP organonitrogen compound metabolic process
GO:0032774	0.998947	0.00842309	1	482	BP RNA biosynthetic process
GO:0022890	1	0.0126567	0	260	MF inorganic cation transmembrane transporter activity
GO:0044444	0.992905	0.0130332	18	2357	CC cytoplasmic part
GO:0003676	0.992106	0.013509	24	2147	MF nucleic acid binding
GO:0065008	1	0.0147628	0	315	BP regulation of biological quality
GO:0044422	0.992232	0.0161721	11	1547	CC organelle part
GO:0044446	0.991688	0.0172093	11	1535	CC intracellular organelle part
GO:0097659	0.997533	0.0175635	1	433	none
GO:0006351	0.997492	0.0178101	1	431	BP transcription, DNA-templated
GO:0022892	0.995799	0.0186981	2	472	MF substrate-specific transporter activity
GO:1901566	0.99733	0.0188198	1	336	BP organonitrogen compound biosynthetic process
GO:0005488	0.985427	0.0199597	130	8374	MF binding
GO:0055086	1	0.0221664	0	235	BP nucleobase-containing small molecule metabolic process
GO:0006974	1	0.0254979	0	224	BP cellular response to DNA damage stimulus
GO:0051649	0.995678	0.0283253	1	301	BP establishment of localization in cell
GO:0044464	0.980038	0.0284927	53	4908	CC cell part
GO:0022891	0.992983	0.0291442	2	432	MF substrate-specific transmembrane transporter activity
GO:0034660	1	0.0303096	0	204	BP ncRNA metabolic process
GO:0006281	1	0.0327215	0	206	BP DNA repair
GO:0009987	0.973949	0.0353937	77	5652	BP cellular process
GO:0006886	1	0.0365502	0	168	BP intracellular protein transport
GO:0003735	0.993961	0.0374584	1	323	MF structural constituent of ribosome
GO:0006753	1	0.0399024	0	205	BP nucleoside phosphate metabolic process
GO:0006812	0.993296	0.0409044	1	274	BP cation transport
GO:0006412	0.993278	0.0409552	1	317	BP translation
GO:0009117	1	0.0444897	0	198	BP nucleotide metabolic process
GO:0006082	0.981672	0.0491755	4	567	BP organic acid metabolic process
GO:0043436	0.981402	0.0498056	4	566	BP oxoacid metabolic process

## Sheet: 12hours_treat GO enriched
category	over_represented_P value	under_represented_P value	numDEInCat	numInCat	go_term
GO:0004553	4.07e-05	0.999989	17	352	MF hydrolase activity, hydrolyzing O-glycosyl compounds
GO:0000272	5.63e-05	0.999994	7	89	BP polysaccharide catabolic process
GO:0008234	5.66e-05	0.999994	7	60	MF cysteine-type peptidase activity
GO:0046906	6.26e-05	0.999983	16	349	MF tetrapyrrole binding
GO:0071555	6.85e-05	0.999989	9	153	BP cell wall organization
GO:0016705	7.18e-05	0.999981	15	312	MF oxidoreductase activity, acting on paired donors, with incorporation or reduction of molecular oxygen
GO:0016798	7.5e-05	0.999978	17	367	MF hydrolase activity, acting on glycosyl bonds
GO:0045229	9.8e-05	0.999984	9	161	BP external encapsulating structure organization
GO:0071554	0.000101577	0.999983	9	159	BP cell wall organization or biogenesis
GO:0005618	0.000164796	0.999964	11	252	CC cell wall
GO:0030312	0.000164796	0.999964	11	252	CC external encapsulating structure
GO:0020037	0.000172608	0.999951	15	341	MF heme binding
GO:0016787	0.000254369	0.99986	60	2363	MF hydrolase activity
GO:0004601	0.000333158	0.999951	7	87	MF peroxidase activity
GO:0016684	0.000384181	0.999943	7	89	MF oxidoreductase activity, acting on peroxide as acceptor
GO:0008150	0.000596265	0.999635	182	9336	BP biological_process
GO:0030599	0.000646231	0.999934	5	45	MF pectinesterase activity
GO:0042545	0.000682634	0.999929	5	48	BP cell wall modification
GO:0008810	0.000934966	0.99999	2	6	MF cellulase activity
GO:0030245	0.00148782	0.999979	2	7	BP cellulose catabolic process
GO:0051275	0.00148782	0.999979	2	7	BP beta-glucan catabolic process
GO:0016209	0.00159145	0.999694	7	107	MF antioxidant activity
GO:0042973	0.0017848	0.999905	3	28	MF glucan endo-1,3-beta-D-glucosidase activity
GO:0010207	0.00198082	0.999969	2	6	BP photosystem II assembly
GO:0042744	0.00228621	0.999868	3	27	BP hydrogen peroxide catabolic process
GO:0008171	0.00248172	0.999752	4	36	MF O-methyltransferase activity
GO:0042743	0.00262633	0.99984	3	28	BP hydrogen peroxide metabolic process
GO:0006979	0.00285023	0.999481	6	102	BP response to oxidative stress
GO:0004779	0.00305127	0.999953	2	4	MF sulfate adenylyltransferase activity
GO:0004781	0.00305127	0.999953	2	4	MF sulfate adenylyltransferase (ATP) activity
GO:0003824	0.00318376	0.997848	139	6956	MF catalytic activity
GO:0005975	0.00318413	0.99851	23	756	BP carbohydrate metabolic process
GO:0004843	0.00353423	0.999926	2	6	MF ubiquitin-specific protease activity
GO:0004197	0.0035574	0.999767	3	19	MF cysteine-type endopeptidase activity
GO:0008422	0.00443756	0.999669	3	35	MF beta-glucosidase activity
GO:0019783	0.00452745	0.999886	2	7	MF small conjugating protein-specific protease activity
GO:0070011	0.00496772	0.998004	15	450	MF peptidase activity, acting on L-amino acid peptides
GO:0005576	0.0050109	0.998306	11	433	CC extracellular region
GO:0005615	0.00599448	0.999202	4	83	CC extracellular space
GO:0008233	0.00629082	0.997404	15	463	MF peptidase activity
GO:0009251	0.00640833	0.999779	2	14	BP glucan catabolic process
GO:0044247	0.00640833	0.999779	2	14	BP cellular polysaccharide catabolic process
GO:0016052	0.00675613	0.998299	7	156	BP carbohydrate catabolic process
GO:0052689	0.00689785	0.998487	6	119	MF carboxylic ester hydrolase activity
GO:0009057	0.00707678	0.997646	10	297	BP macromolecule catabolic process
GO:0045330	0.00799359	0.999691	2	14	MF aspartyl esterase activity
GO:0044275	0.010657	0.999511	2	17	BP cellular carbohydrate catabolic process
GO:0005976	0.0140213	0.995512	8	235	BP polysaccharide metabolic process
GO:0009624	0.0141182	0.999242	2	19	BP response to nematode
GO:0042972	0.0146411	1	1	1	MF licheninase activity
GO:0004190	0.0148941	0.996125	6	163	MF aspartic-type endopeptidase activity
GO:0070001	0.0148941	0.996125	6	163	MF aspartic-type peptidase activity
GO:0072593	0.0154124	0.998164	3	47	BP reactive oxygen species metabolic process
GO:0046912	0.0157388	0.999215	2	8	MF transferase activity, transferring acyl groups, acyl groups converted into alkyl on transfer
GO:0015926	0.0161468	0.998041	3	48	MF glucosidase activity
GO:0008429	0.0191142	1	1	1	MF phosphatidylethanolamine binding
GO:0045490	0.0199078	0.9987	2	23	BP pectin catabolic process
GO:0009522	0.0202645	0.998714	2	15	CC photosystem I
GO:0003846	0.0203266	1	1	1	MF 2-acylglycerol O-acyltransferase activity
GO:0004622	0.0203266	1	1	1	MF lysophospholipase activity
GO:0008168	0.021249	0.991657	10	267	MF methyltransferase activity
GO:0008762	0.0228109	0.996882	3	38	MF UDP-N-acetylmuramate dehydrogenase activity
GO:0016714	0.0230606	1	1	1	MF oxidoreductase activity, acting on paired donors, with incorporation or reduction of molecular oxygen, reduced pteridine as one donor, and incorporation of one atom of oxygen
GO:0004474	0.0242647	1	1	1	MF malate synthase activity
GO:0030775	0.024363	0.99985	1	2	MF glucuronoxylan 4-O-methyltransferase activity
GO:0045300	0.0258593	0.999831	1	2	MF acyl-[acyl-carrier-protein] desaturase activity
GO:0010117	0.0273684	0.999811	1	2	BP photoprotection
GO:0070141	0.0273684	0.999811	1	2	BP response to UV-A
GO:0071484	0.0273684	0.999811	1	2	BP cellular response to light intensity
GO:0071486	0.0273684	0.999811	1	2	BP cellular response to high light intensity
GO:0071490	0.0273684	0.999811	1	2	BP cellular response to far red light
GO:0071492	0.0273684	0.999811	1	2	BP cellular response to UV-A
GO:0031326	0.0276082	0.984957	20	775	BP regulation of cellular biosynthetic process
GO:0004175	0.0280805	0.988442	10	328	MF endopeptidase activity
GO:0005506	0.0285919	0.988831	9	303	MF iron ion binding
GO:0016741	0.0293254	0.987866	10	279	MF transferase activity, transferring one-carbon groups
GO:0019953	0.0294701	0.99978	1	2	BP sexual reproduction
GO:0009889	0.0304774	0.983215	20	786	BP regulation of biosynthetic process
GO:0006820	0.0324266	0.99131	5	106	BP anion transport
GO:0034644	0.0327982	0.999638	1	3	BP cellular response to UV
GO:0006508	0.0347318	0.983924	12	352	BP proteolysis
GO:0010229	0.0359007	0.999673	1	2	BP inflorescence development
GO:0031323	0.0361648	0.979404	21	883	BP regulation of cellular metabolic process
GO:0009664	0.0361803	0.996722	2	26	BP plant-type cell wall organization
GO:0010393	0.0367608	0.996604	2	32	BP galacturonan metabolic process
GO:0045488	0.0367608	0.996604	2	32	BP pectin metabolic process
GO:0008843	0.0369588	0.999653	1	2	MF endochitinase activity
GO:0055114	0.0383682	0.976962	25	896	BP oxidation-reduction process
GO:0070566	0.0386694	0.996482	2	17	MF adenylyltransferase activity
GO:0008061	0.0392898	0.996269	2	27	MF chitin binding
GO:0010380	0.0394041	0.99941	1	4	BP regulation of chlorophyll biosynthetic process
GO:1901463	0.0394041	0.99941	1	4	BP regulation of tetrapyrrole biosynthetic process
GO:0042277	0.041076	0.996022	2	25	MF peptide binding
GO:0015706	0.0415364	0.999301	1	5	BP nitrate transport
GO:0043295	0.0427069	0.999261	1	5	MF glutathione binding
GO:1900750	0.0427069	0.999261	1	5	MF oligopeptide binding
GO:0048767	0.0429111	0.999531	1	2	BP root hair elongation
GO:0048572	0.0452117	0.999307	1	3	BP short-day photoperiodism
GO:0048575	0.0452117	0.999307	1	3	BP short-day photoperiodism, flowering
GO:0051171	0.0452459	0.974351	19	770	BP regulation of nitrogen compound metabolic process
GO:0043457	0.047073	0.999063	1	6	BP regulation of cellular respiration
GO:0004568	0.0490419	0.994724	2	29	MF chitinase activity
GO:0006030	0.0490419	0.994724	2	29	BP chitin metabolic process
GO:0006032	0.0490419	0.994724	2	29	BP chitin catabolic process
GO:0046348	0.0490419	0.994724	2	29	BP amino sugar catabolic process
GO:1901071	0.0490419	0.994724	2	29	BP glucosamine-containing compound metabolic process
GO:1901072	0.0490419	0.994724	2	29	BP glucosamine-containing compound catabolic process
GO:0044248	0.0491397	0.977741	10	416	BP cellular catabolic process
GO:0000003	0.0491443	0.999018	1	5	BP reproduction
GO:0004857	0.0491577	0.990799	3	58	MF enzyme inhibitor activity
GO:0033218	0.0496682	0.994639	2	27	MF amide binding

## Sheet: 48hours_treated GO depleted
category	over_represented_P value	under_represented_P value	numDEInCat	numInCat	go_term
GO:0044260	0.999829	0.000237301	159	3142	BP cellular macromolecule metabolic process
GO:0006996	0.999918	0.000326738	5	321	BP organelle organization
GO:0017111	0.999825	0.000348666	26	637	MF nucleoside-triphosphatase activity
GO:0016462	0.999819	0.000355233	27	657	MF pyrophosphatase activity
GO:0003774	1	0.000398509	0	103	MF motor activity
GO:0006928	1	0.000403655	0	124	BP cellular component movement
GO:0090304	0.999516	0.000775949	54	1361	BP nucleic acid metabolic process
GO:0051603	0.999907	0.000990438	1	140	BP proteolysis involved in cellular protein catabolic process
GO:0044877	0.999492	0.00137926	9	277	none
GO:0032403	0.99985	0.00153876	1	102	MF protein complex binding
GO:0034641	0.99893	0.00156606	78	1769	BP cellular nitrogen compound metabolic process
GO:0043632	0.999826	0.00173433	1	133	BP modification-dependent macromolecule catabolic process
GO:0019941	0.999805	0.00192818	1	129	BP modification-dependent protein catabolic process
GO:0006511	0.999799	0.00197412	1	128	BP ubiquitin-dependent protein catabolic process
GO:0034660	0.999493	0.00198086	4	204	BP ncRNA metabolic process
GO:0007017	0.999666	0.00199188	2	150	BP microtubule-based process
GO:0007018	1	0.00213126	0	74	BP microtubule-based movement
GO:0003777	1	0.00220603	0	73	MF microtubule motor activity
GO:0016818	0.998683	0.00228215	32	676	MF hydrolase activity, acting on acid anhydrides, in phosphorus-containing anhydrides
GO:0016817	0.998616	0.00237612	33	688	MF hydrolase activity, acting on acid anhydrides
GO:0043170	0.998029	0.00254662	189	3478	BP macromolecule metabolic process
GO:0034470	0.999709	0.00274906	1	123	BP ncRNA processing
GO:0032553	0.99773	0.00302254	136	2413	MF ribonucleotide binding
GO:0006139	0.997238	0.00397775	71	1587	BP nucleobase-containing compound metabolic process
GO:0043168	0.99679	0.00417103	157	2763	MF anion binding
GO:0032555	0.996192	0.00499948	136	2378	MF purine ribonucleotide binding
GO:0016614	0.998272	0.00504786	6	242	MF oxidoreductase activity, acting on CH-OH group of donors
GO:0001882	0.996115	0.00509809	136	2377	MF nucleoside binding
GO:0032549	0.995988	0.00526031	136	2374	MF ribonucleoside binding
GO:0006281	0.998322	0.00532551	5	206	BP DNA repair
GO:0046483	0.996036	0.00554168	80	1746	BP heterocycle metabolic process
GO:0001883	0.995766	0.00554328	136	2367	MF purine nucleoside binding
GO:0032550	0.995766	0.00554328	136	2367	MF purine ribonucleoside binding
GO:0043228	0.997243	0.00559292	15	512	CC non-membrane-bounded organelle
GO:0043232	0.997243	0.00559292	15	512	CC intracellular non-membrane-bounded organelle
GO:0008017	0.99929	0.00613585	1	75	MF microtubule binding
GO:0015631	0.99929	0.00613585	1	75	MF tubulin binding
GO:0004386	0.998499	0.00616492	3	144	MF helicase activity
GO:0035639	0.995234	0.00622809	134	2315	MF purine ribonucleoside triphosphate binding
GO:1901360	0.995436	0.00627778	87	1874	BP organic cyclic compound metabolic process
GO:0006725	0.995234	0.0065989	82	1784	BP cellular aromatic compound metabolic process
GO:0030529	0.996749	0.00682	13	440	CC ribonucleoprotein complex
GO:0008092	0.998573	0.00738095	2	99	MF cytoskeletal protein binding
GO:0006974	0.997183	0.00790218	6	224	BP cellular response to DNA damage stimulus
GO:0006457	0.998995	0.0082158	1	100	BP protein folding
GO:0016779	0.996252	0.0102263	6	243	MF nucleotidyltransferase activity
GO:0006259	0.994402	0.0108591	15	447	BP DNA metabolic process
GO:0044430	0.997704	0.0110645	2	166	CC cytoskeletal part
GO:0000166	0.990059	0.0125008	161	2730	MF nucleotide binding
GO:1901265	0.990059	0.0125008	161	2730	MF nucleoside phosphate binding
GO:0032559	0.989778	0.0131615	124	2121	MF adenyl ribonucleotide binding
GO:0097367	0.98958	0.0132157	144	2477	MF carbohydrate derivative binding
GO:0016070	0.99077	0.0139196	40	960	BP RNA metabolic process
GO:0016616	0.994569	0.0143547	6	209	MF oxidoreductase activity, acting on the CH-OH group of donors, NAD or NADP as acceptor
GO:0003678	0.997913	0.015624	1	67	MF DNA helicase activity
GO:0044427	0.996581	0.0156689	2	172	CC chromosomal part
GO:0016072	1	0.0156926	0	65	BP rRNA metabolic process
GO:0005524	0.987368	0.0161831	122	2058	MF ATP binding
GO:0017076	0.987084	0.016297	142	2399	MF purine nucleotide binding
GO:0006364	1	0.0184954	0	61	BP rRNA processing
GO:0051641	1	0.0191303	0	75	BP cellular localization
GO:0044265	0.993623	0.0195216	4	177	BP cellular macromolecule catabolic process
GO:0070727	1	0.0198	0	74	BP cellular macromolecule localization
GO:1902589	0.993485	0.019851	4	199	BP single-organism organelle organization
GO:0036459	1	0.0200704	0	49	MF ubiquitinyl hydrolase activity
GO:0003676	0.982981	0.0215652	123	2147	MF nucleic acid binding
GO:0036094	0.981959	0.0222138	168	2817	MF small molecule binding
GO:1903047	1	0.0237176	0	86	BP mitotic cell cycle process
GO:0019538	0.980584	0.0246357	116	1946	BP protein metabolic process
GO:0005488	0.977533	0.0262799	553	8374	MF binding
GO:1902580	1	0.0280875	0	66	BP single-organism cellular localization
GO:0034613	1	0.0290168	0	65	BP cellular protein localization
GO:0044267	0.976284	0.0306456	90	1566	BP cellular protein metabolic process
GO:0003899	0.995365	0.0307881	1	59	MF DNA-directed RNA polymerase activity
GO:0005515	0.970987	0.0351632	173	2339	MF protein binding
GO:0006399	0.987383	0.0358074	4	137	BP tRNA metabolic process
GO:0046486	0.994134	0.0370199	1	85	BP glycerolipid metabolic process
GO:0008238	1	0.0375753	0	58	MF exopeptidase activity
GO:0050660	0.987374	0.0403907	4	121	MF flavin adenine dinucleotide binding
GO:0033365	1	0.0416614	0	56	BP protein localization to organelle
GO:0030554	0.964885	0.0431744	130	2137	MF adenyl nucleotide binding
GO:1902494	0.978018	0.0442134	9	239	CC catalytic complex
GO:0072594	1	0.0443036	0	54	BP establishment of protein localization to organelle
GO:0032991	0.965747	0.0449881	67	1358	CC macromolecular complex
GO:0009451	0.991789	0.0487269	1	98	BP RNA modification

## Sheet: 48hours_treated GO enriched
category	over_represented_P value	under_represented_P value	numDEInCat	numInCat	go_term
GO:0070469	4.063e-14	1	19	35	CC respiratory chain
GO:0009505	1.10604e-13	1	21	75	CC plant-type cell wall
GO:0005576	3.65453e-13	1	52	433	CC extracellular region
GO:0005618	3.95045e-13	1	40	252	CC cell wall
GO:0030312	3.95045e-13	1	40	252	CC external encapsulating structure
GO:0031966	5.94439e-13	1	28	102	CC mitochondrial membrane
GO:0016210	2.41933e-12	1	12	25	MF naringenin-chalcone synthase activity
GO:0048046	3.07008e-12	1	29	162	CC apoplast
GO:0022900	7.55859e-12	1	21	56	BP electron transport chain
GO:0008137	9.15793e-11	1	16	33	MF NADH dehydrogenase (ubiquinone) activity
GO:0050136	9.15793e-11	1	16	33	MF NADH dehydrogenase (quinone) activity
GO:0003954	1.34332e-10	1	16	34	MF NADH dehydrogenase activity
GO:0005743	1.71833e-10	1	22	79	CC mitochondrial inner membrane
GO:0016655	2.83885e-10	1	16	36	MF oxidoreductase activity, acting on NAD(P)H, quinone or similar compound as acceptor
GO:0019866	3.6086e-10	1	23	92	CC organelle inner membrane
GO:0031090	4.06922e-10	1	56	512	CC organelle membrane
GO:0009812	4.73885e-10	1	18	80	BP flavonoid metabolic process
GO:0009813	4.73885e-10	1	18	80	BP flavonoid biosynthetic process
GO:0031224	1.23833e-09	1	144	1616	CC intrinsic component of membrane
GO:0044425	3.23042e-09	1	163	1850	CC membrane part
GO:0022904	4.20934e-09	1	15	38	BP respiratory electron transport chain
GO:0044429	6.07488e-09	1	31	172	CC mitochondrial part
GO:0046658	1.31568e-08	1	12	32	CC anchored component of plasma membrane
GO:0031225	4.21011e-08	1	14	48	CC anchored component of membrane
GO:0042773	7.77692e-08	1	9	15	BP ATP synthesis coupled electron transport
GO:0005615	9.62276e-08	1	15	83	CC extracellular space
GO:0016651	1.36383e-07	1	17	59	MF oxidoreductase activity, acting on NAD(P)H
GO:0031226	1.6345e-07	1	12	41	CC intrinsic component of plasma membrane
GO:0005575	1.81161e-07	1	425	6356	CC cellular_component
GO:0006091	2.72772e-07	1	27	142	BP generation of precursor metabolites and energy
GO:0050896	6.54751e-07	1	99	1304	BP response to stimulus
GO:0016021	8.40321e-07	1	130	1568	CC integral component of membrane
GO:0006952	1.36822e-06	1	36	388	BP defense response
GO:0044421	1.69673e-06	1	20	165	CC extracellular region part
GO:0046906	2.2523e-06	0.999999	41	349	MF tetrapyrrole binding
GO:0045735	2.37889e-06	1	8	21	MF nutrient reservoir activity
GO:0019755	2.55072e-06	1	6	10	BP one-carbon compound transport
GO:0009055	3.25899e-06	0.999999	25	132	MF electron carrier activity
GO:0020037	3.36389e-06	0.999999	40	341	MF heme binding
GO:0005773	3.6447e-06	0.999999	18	122	CC vacuole
GO:0009607	6.89319e-06	0.999998	27	272	BP response to biotic stimulus
GO:0008061	1.11923e-05	0.999999	8	27	MF chitin binding
GO:0044464	1.18519e-05	0.999992	312	4908	CC cell part
GO:0000272	1.87992e-05	0.999996	14	89	BP polysaccharide catabolic process
GO:0004568	2.57469e-05	0.999997	8	29	MF chitinase activity
GO:0006030	2.57469e-05	0.999997	8	29	BP chitin metabolic process
GO:0006032	2.57469e-05	0.999997	8	29	BP chitin catabolic process
GO:0046348	2.57469e-05	0.999997	8	29	BP amino sugar catabolic process
GO:1901071	2.57469e-05	0.999997	8	29	BP glucosamine-containing compound metabolic process
GO:1901072	2.57469e-05	0.999997	8	29	BP glucosamine-containing compound catabolic process
GO:0043207	3.26746e-05	0.999989	23	235	BP response to external biotic stimulus
GO:0051704	4.30019e-05	0.999984	26	287	BP multi-organism process
GO:0006040	4.61109e-05	0.999995	8	31	BP amino sugar metabolic process
GO:0004129	4.9911e-05	0.999995	8	23	MF cytochrome-c oxidase activity
GO:0015002	4.9911e-05	0.999995	8	23	MF heme-copper terminal oxidase activity
GO:0016675	4.9911e-05	0.999995	8	23	MF oxidoreductase activity, acting on a heme group of donors
GO:0016676	4.9911e-05	0.999995	8	23	MF oxidoreductase activity, acting on a heme group of donors, oxygen as acceptor
GO:0033993	5.05021e-05	0.999988	14	101	BP response to lipid
GO:0005179	6.64026e-05	0.999999	4	5	MF hormone activity
GO:0006026	8.97794e-05	0.999988	8	36	BP aminoglycan catabolic process
GO:0006950	0.00010589	0.999939	72	963	BP response to stress
GO:0006022	0.000106929	0.999983	9	41	BP aminoglycan metabolic process
GO:0044444	0.000109899	0.999925	147	2357	CC cytoplasmic part
GO:0009705	0.000132816	0.999981	8	39	CC plant-type vacuole membrane
GO:0009725	0.000136581	0.99995	23	197	BP response to hormone
GO:0042807	0.000164038	0.999995	4	7	CC central vacuole
GO:0002376	0.000176706	0.999953	14	113	BP immune system process
GO:0051707	0.000185106	0.999934	21	230	BP response to other organism
GO:0016020	0.000199224	0.999866	128	1749	CC membrane
GO:0004553	0.000236385	0.999885	39	352	MF hydrolase activity, hydrolyzing O-glycosyl compounds
GO:0005774	0.000248016	0.999928	15	136	CC vacuolar membrane
GO:0015837	0.000285093	1	3	3	BP amine transport
GO:0015843	0.000285093	1	3	3	BP methylammonium transport
GO:0009539	0.000305109	1	3	3	CC photosystem II reaction center
GO:0016798	0.000311206	0.999845	40	367	MF hydrolase activity, acting on glycosyl bonds
GO:0000322	0.000365321	0.999985	4	8	CC storage vacuole
GO:0000326	0.000365321	0.999985	4	8	CC protein storage vacuole
GO:0016998	0.000416551	0.999942	7	29	BP cell wall macromolecule catabolic process
GO:0043467	0.00047144	0.999976	4	11	BP regulation of generation of precursor metabolites and energy
GO:0071554	0.000513188	0.999825	17	159	BP cell wall organization or biogenesis
GO:0005372	0.000528477	0.999973	4	10	MF water transmembrane transporter activity
GO:0015250	0.000528477	0.999973	4	10	MF water channel activity
GO:0007568	0.000531609	0.999881	10	65	BP aging
GO:0044437	0.000541588	0.999829	15	146	CC vacuolar part
GO:0043457	0.000585231	0.999986	3	6	BP regulation of cellular respiration
GO:0009664	0.000619092	0.999924	6	26	BP plant-type cell wall organization
GO:0071555	0.000782034	0.999733	16	153	BP cell wall organization
GO:0009605	0.000811478	0.999643	25	321	BP response to external stimulus
GO:0000325	0.000842704	0.999921	5	16	CC plant-type vacuole
GO:0005199	0.000890677	0.999975	3	6	MF structural constituent of cell wall
GO:0015696	0.00098844	0.999947	4	8	BP ammonium transport
GO:0009719	0.00103981	0.999555	23	238	BP response to endogenous stimulus
GO:0044459	0.00106726	0.999677	13	93	CC plasma membrane part
GO:0006833	0.00110011	0.999926	4	12	BP water transport
GO:0042044	0.00110011	0.999926	4	12	BP fluid transport
GO:0048544	0.00120321	0.999763	8	40	BP recognition of pollen
GO:0097305	0.00127832	0.999648	11	93	BP response to alcohol
GO:0045229	0.00128426	0.999539	16	161	BP external encapsulating structure organization
GO:0006955	0.00131842	0.999663	10	81	BP immune response
GO:0015078	0.00138216	0.999513	16	100	MF hydrogen ion transmembrane transporter activity
GO:0010033	0.00145185	0.999324	26	302	BP response to organic substance
GO:0010325	0.00159747	1	2	2	BP raffinose family oligosaccharide biosynthetic process
GO:0015695	0.00159936	0.999954	3	5	BP organic cation transport
GO:0080170	0.00161113	0.999945	3	6	BP hydrogen peroxide transmembrane transport
GO:0016052	0.00169592	0.999336	18	156	BP carbohydrate catabolic process
GO:0015077	0.00178216	0.999245	21	166	MF monovalent inorganic cation transmembrane transporter activity
GO:0008037	0.00183012	0.999609	8	45	BP cell recognition
GO:0009737	0.00213322	0.999468	9	68	BP response to abscisic acid
GO:0071669	0.0021607	0.999653	6	31	BP plant-type cell wall organization or biogenesis
GO:0009615	0.00222507	0.999565	7	44	BP response to virus
GO:0015840	0.00232927	0.999899	3	7	BP urea transport
GO:0071918	0.00232927	0.999899	3	7	BP urea transmembrane transport
GO:0019722	0.00240876	0.999793	4	13	BP calcium-mediated signaling
GO:0019932	0.00240876	0.999793	4	13	BP second-messenger-mediated signaling
GO:0009127	0.00244245	0.999469	8	35	BP purine nucleoside monophosphate biosynthetic process
GO:0009168	0.00244245	0.999469	8	35	BP purine ribonucleoside monophosphate biosynthetic process
GO:0010260	0.00249864	0.99943	8	53	BP organ senescence
GO:0008519	0.00252865	0.999792	4	11	MF ammonium transmembrane transporter activity
GO:0015101	0.00252865	0.999792	4	11	MF organic cation transmembrane transporter activity
GO:0030054	0.00259366	0.998929	18	232	CC cell junction
GO:0007267	0.00260797	0.999763	4	15	BP cell-cell signaling
GO:0023052	0.00260797	0.999763	4	15	BP signaling
GO:0044700	0.00260797	0.999763	4	15	BP single organism signaling
GO:0043647	0.00270034	0.999782	4	10	BP inositol phosphate metabolic process
GO:0006754	0.00302352	0.999406	7	29	BP ATP biosynthetic process
GO:0015204	0.00320883	0.999834	3	8	MF urea transmembrane transporter activity
GO:0009962	0.00325467	0.999841	3	7	BP regulation of flavonoid biosynthetic process
GO:0001906	0.00359853	0.999797	3	9	BP cell killing
GO:0031640	0.00359853	0.999797	3	9	BP killing of cells of other organism
GO:0044364	0.00359853	0.999797	3	9	BP disruption of cells of other organism
GO:0031337	0.00374522	1	2	2	BP positive regulation of sulfur amino acid metabolic process
GO:0008843	0.00379044	1	2	2	MF endochitinase activity
GO:0010229	0.00391005	1	2	2	BP inflorescence development
GO:0047216	0.00437292	0.999942	2	3	MF inositol 3-alpha-galactosyltransferase activity
GO:0009156	0.00437523	0.998937	8	39	BP ribonucleoside monophosphate biosynthetic process
GO:0042887	0.00458198	0.999718	3	9	MF amide transmembrane transporter activity
GO:0009755	0.00465644	0.998153	15	163	BP hormone-mediated signaling pathway
GO:0009692	0.00470615	0.99972	3	8	BP ethylene metabolic process
GO:0009693	0.00470615	0.99972	3	8	BP ethylene biosynthetic process
GO:0043449	0.00470615	0.99972	3	8	BP cellular alkene metabolic process
GO:0043450	0.00470615	0.99972	3	8	BP alkene biosynthetic process
GO:1900674	0.00470615	0.99972	3	8	BP olefin biosynthetic process
GO:0097272	0.0052898	0.999891	2	4	BP ammonia homeostasis
GO:0097275	0.0052898	0.999891	2	4	BP cellular ammonia homeostasis
GO:0008150	0.0054244	0.995558	645	9336	BP biological_process
GO:0042221	0.00550283	0.996946	32	459	BP response to chemical
GO:0009124	0.0055395	0.998595	8	40	BP nucleoside monophosphate biosynthetic process
GO:0016747	0.00602851	0.997257	19	182	MF transferase activity, transferring acyl groups other than amino-acyl groups
GO:0009873	0.00651037	0.998423	7	55	BP ethylene-activated signaling pathway
GO:0010150	0.00677369	0.99836	7	49	BP leaf senescence
GO:0009404	0.00698432	0.999115	4	20	BP toxin metabolic process
GO:0009506	0.00713126	0.99692	16	214	CC plasmodesma
GO:0017004	0.0072068	0.998879	5	16	BP cytochrome complex assembly
GO:0035250	0.00731767	0.999822	2	4	MF UDP-galactosyltransferase activity
GO:0005506	0.00745206	0.996069	26	303	MF iron ion binding
GO:0030002	0.00768977	0.999778	2	5	BP cellular anion homeostasis
GO:0030320	0.00768977	0.999778	2	5	BP cellular monovalent inorganic anion homeostasis
GO:0072501	0.00768977	0.999778	2	5	BP cellular divalent inorganic anion homeostasis
GO:0019209	0.00791621	0.999857	2	3	MF kinase activator activity
GO:0030295	0.00791621	0.999857	2	3	MF protein kinase activator activity
GO:1900673	0.00804595	0.999371	3	10	BP olefin metabolic process
GO:0031335	0.00823609	0.999848	2	3	BP regulation of sulfur amino acid metabolic process
GO:0005911	0.00864648	0.996183	16	221	CC cell-cell junction
GO:0004190	0.00876834	0.996266	15	163	MF aspartic-type endopeptidase activity
GO:0070001	0.00876834	0.996266	15	163	MF aspartic-type peptidase activity
GO:0044036	0.00881598	0.997746	7	52	BP cell wall macromolecule metabolic process
GO:0009145	0.00886197	0.997813	7	35	BP purine nucleoside triphosphate biosynthetic process
GO:0009206	0.00886197	0.997813	7	35	BP purine ribonucleoside triphosphate biosynthetic process
GO:0000287	0.0088985	0.996846	11	83	MF magnesium ion binding
GO:0016705	0.00923594	0.994979	27	312	MF oxidoreductase activity, acting on paired donors, with incorporation or reduction of molecular oxygen
GO:0047987	0.00925053	0.999746	2	4	MF hydroperoxide dehydratase activity
GO:0009620	0.00952239	0.997499	7	63	BP response to fungus
GO:0045087	0.0096251	0.997177	8	77	BP innate immune response
GO:0055114	0.00971196	0.993111	81	896	BP oxidation-reduction process
GO:0047325	0.00975435	0.999352	3	6	MF inositol tetrakisphosphate 1-kinase activity
GO:0051765	0.00975435	0.999352	3	6	MF inositol tetrakisphosphate kinase activity
GO:0052725	0.00975435	0.999352	3	6	MF inositol-1,3,4-trisphosphate 6-kinase activity
GO:0052726	0.00975435	0.999352	3	6	MF inositol-1,3,4-trisphosphate 5-kinase activity
GO:0009814	0.00990034	0.998119	5	36	BP defense response, incompatible interaction
GO:0048468	0.0100348	0.999109	3	12	BP cell development
GO:0009767	0.0101095	0.999252	3	7	BP photosynthetic electron transport chain
GO:0035821	0.0102804	0.998514	4	23	BP modification of morphology or physiology of other organism
GO:0005794	0.0104698	0.995947	12	126	CC Golgi apparatus
GO:0044424	0.0105396	0.991414	252	4233	CC intracellular part
GO:0072505	0.0107236	0.999599	2	6	BP divalent inorganic anion homeostasis
GO:0032496	0.0109843	0.999669	2	4	BP response to lipopolysaccharide
GO:0009201	0.0110791	0.997118	7	38	BP ribonucleoside triphosphate biosynthetic process
GO:0016713	0.0114342	0.999648	2	4	MF oxidoreductase activity, acting on paired donors, with incorporation or reduction of molecular oxygen, reduced iron-sulfur protein as one donor, and incorporation of one atom of oxygen
GO:0018685	0.0114342	0.999648	2	4	MF alkane 1-monooxygenase activity
GO:1901700	0.0116556	0.99416	20	291	BP response to oxygen-containing compound
GO:0010224	0.0122269	0.998141	4	23	BP response to UV-B
GO:0042973	0.0125888	0.998028	4	28	MF glucan endo-1,3-beta-D-glucosidase activity
GO:0008285	0.0126961	0.998732	3	14	BP negative regulation of cell proliferation
GO:0010232	0.0127472	0.999519	2	5	BP vascular transport
GO:0010233	0.0127472	0.999519	2	5	BP phloem transport
GO:0009526	0.0127681	0.996445	7	65	CC plastid envelope
GO:0009941	0.0127681	0.996445	7	65	CC chloroplast envelope
GO:0009251	0.0128614	0.99871	3	14	BP glucan catabolic process
GO:0044247	0.0128614	0.99871	3	14	BP cellular polysaccharide catabolic process
GO:0008810	0.0133505	0.99944	2	6	MF cellulase activity
GO:0007154	0.0135023	0.996209	7	62	BP cell communication
GO:0051924	0.0136764	0.999465	2	5	BP regulation of calcium ion transport
GO:0009142	0.0138612	0.996203	7	41	BP nucleoside triphosphate biosynthetic process
GO:0055083	0.013969	0.999367	2	7	BP monovalent inorganic anion homeostasis
GO:0033240	0.0140856	0.99944	2	5	BP positive regulation of cellular amine metabolic process
GO:0045764	0.0140856	0.99944	2	5	BP positive regulation of cellular amino acid metabolic process
GO:0036442	0.0140962	0.997839	4	18	MF hydrogen-exporting ATPase activity
GO:0098588	0.0144376	0.992016	25	365	CC bounding membrane of organelle
GO:0032957	0.0145074	0.998691	3	8	BP inositol trisphosphate metabolic process
GO:0048367	0.0145902	0.99763	4	26	BP shoot system development
GO:0031540	0.0149779	0.999468	2	4	BP regulation of anthocyanin biosynthetic process
GO:0031967	0.0149989	0.995225	8	83	CC organelle envelope
GO:0031975	0.0149989	0.995225	8	83	CC envelope
GO:0051766	0.015032	0.998706	3	7	MF inositol trisphosphate kinase activity
GO:0044703	0.0154428	0.999443	2	4	BP multi-organism reproductive process
GO:0051049	0.0156361	0.997372	4	30	BP regulation of transport
GO:0016836	0.0159942	0.994947	8	58	MF hydro-lyase activity
GO:0030127	0.0161906	0.998213	4	7	CC COPII vesicle coat
GO:0015926	0.0165813	0.995739	6	48	MF glucosidase activity
GO:0042451	0.0166209	0.99476	8	51	BP purine nucleoside biosynthetic process
GO:0046129	0.0166209	0.99476	8	51	BP purine ribonucleoside biosynthetic process
GO:0009700	0.016903	0.99926	2	5	BP indole phytoalexin biosynthetic process
GO:0010120	0.016903	0.99926	2	5	BP camalexin biosynthetic process
GO:0046217	0.016903	0.99926	2	5	BP indole phytoalexin metabolic process
GO:0052314	0.016903	0.99926	2	5	BP phytoalexin metabolic process
GO:0052315	0.016903	0.99926	2	5	BP phytoalexin biosynthetic process
GO:0052317	0.016903	0.99926	2	5	BP camalexin metabolic process
GO:0022857	0.017168	0.988404	53	577	MF transmembrane transporter activity
GO:0098542	0.017484	0.992384	13	180	BP defense response to other organism
GO:0004708	0.0183564	0.99916	2	5	MF MAP kinase kinase activity
GO:0055081	0.0183682	0.999002	2	8	BP anion homeostasis
GO:0019751	0.0190261	0.995842	5	28	BP polyol metabolic process
GO:0043227	0.0195181	0.984621	139	2443	CC membrane-bounded organelle
GO:0002237	0.01961	0.998991	2	6	BP response to molecule of bacterial origin
GO:0030003	0.0201238	0.996414	4	25	BP cellular cation homeostasis
GO:0009611	0.0203896	0.994491	6	51	BP response to wounding
GO:0006814	0.0205707	0.999381	2	3	BP sodium ion transport
GO:1901565	0.0206463	0.991194	12	139	BP organonitrogen compound catabolic process
GO:0030245	0.0207066	0.998844	2	7	BP cellulose catabolic process
GO:0051275	0.0207066	0.998844	2	7	BP beta-glucan catabolic process
GO:0015980	0.0215798	0.996151	4	21	BP energy derivation by oxidation of organic compounds
GO:0006873	0.0216191	0.996047	4	26	BP cellular ion homeostasis
GO:0055082	0.0216191	0.996047	4	26	BP cellular chemical homeostasis
GO:0009152	0.0219175	0.992696	8	54	BP purine ribonucleotide biosynthetic process
GO:0009403	0.0219927	0.998797	2	6	BP toxin biosynthetic process
GO:0045261	0.022164	0.9974	3	11	CC proton-transporting ATP synthase complex, catalytic core F(1)
GO:0009126	0.0223196	0.991338	10	87	BP purine nucleoside monophosphate metabolic process
GO:0009167	0.0223196	0.991338	10	87	BP purine ribonucleoside monophosphate metabolic process
GO:0022890	0.0228305	0.986938	25	260	MF inorganic cation transmembrane transporter activity
GO:0000187	0.0231113	0.998701	2	6	BP activation of MAPK activity
GO:0043405	0.0231113	0.998701	2	6	BP regulation of MAP kinase activity
GO:0043406	0.0231113	0.998701	2	6	BP positive regulation of MAP kinase activity
GO:0071902	0.0231113	0.998701	2	6	BP positive regulation of protein serine/threonine kinase activity
GO:0010091	0.0235306	0.997033	3	14	BP trichome branching
GO:0044275	0.0236828	0.996918	3	17	BP cellular carbohydrate catabolic process
GO:0015985	0.0239769	0.994569	5	23	BP energy coupled proton transport, down electrochemical gradient
GO:0015986	0.0239769	0.994569	5	23	BP ATP synthesis coupled proton transport
GO:0015672	0.0246671	0.988215	15	126	BP monovalent inorganic cation transport
GO:0001101	0.0248774	0.988258	14	197	BP response to acid chemical
GO:0006521	0.0251283	0.998443	2	7	BP regulation of cellular amino acid metabolic process
GO:0033238	0.0251283	0.998443	2	7	BP regulation of cellular amine metabolic process
GO:0043231	0.0252613	0.979934	137	2415	CC intracellular membrane-bounded organelle
GO:0009060	0.0272873	0.996405	3	13	BP aerobic respiration
GO:0045333	0.0272873	0.996405	3	13	BP cellular respiration
GO:0006012	0.0276008	0.998292	2	6	BP galactose metabolic process
GO:0031537	0.0278321	0.99827	2	6	BP regulation of anthocyanin metabolic process
GO:0030151	0.0281123	0.99658	3	9	MF molybdenum ion binding
GO:0010959	0.0284083	0.99805	2	8	BP regulation of metal ion transport
GO:0043269	0.0285702	0.995925	3	20	BP regulation of ion transport
GO:0022891	0.0287713	0.981349	37	432	MF substrate-specific transmembrane transporter activity
GO:0003700	0.0288426	0.982097	31	341	MF sequence-specific DNA binding transcription factor activity
GO:0007249	0.0290052	1	1	1	BP I-kappaB kinase/NF-kappaB signaling
GO:0043124	0.0290052	1	1	1	BP negative regulation of I-kappaB kinase/NF-kappaB signaling
GO:0044767	0.0291969	0.981575	32	576	BP single-organism developmental process
GO:0009161	0.0294618	0.988011	10	91	BP ribonucleoside monophosphate metabolic process
GO:0016835	0.0305136	0.988228	9	78	MF carbon-oxygen lyase activity
GO:0001071	0.0305873	0.980918	31	343	MF nucleic acid binding transcription factor activity
GO:0046034	0.0307839	0.988084	9	81	BP ATP metabolic process
GO:0006164	0.0308013	0.989009	8	57	BP purine nucleotide biosynthetic process
GO:0035556	0.0310158	0.982659	21	226	BP intracellular signal transduction
GO:0090567	0.0312414	0.995413	3	19	BP reproductive shoot system development
GO:0032502	0.0313253	0.979825	34	627	BP developmental process
GO:0048731	0.0315612	0.993342	4	36	BP system development
GO:0080147	0.0319663	0.997744	2	7	BP root hair cell development
GO:0009624	0.0327317	0.995106	3	19	BP response to nematode
GO:0042886	0.0327677	0.995071	3	20	BP amide transport
GO:0045156	0.0327863	0.998723	2	3	MF electron transporter, transferring electrons within the cyclic electron transport pathway of photosynthesis activity
GO:0009260	0.0328644	0.9881	8	59	BP ribonucleotide biosynthetic process
GO:0046390	0.0328644	0.9881	8	59	BP ribose phosphate biosynthetic process
GO:0009123	0.0332322	0.986197	10	92	BP nucleoside monophosphate metabolic process
GO:0030784	0.0334274	1	1	1	MF 3'-hydroxy-N-methyl-(S)-coclaurine 4'-O-methyltransferase activity
GO:0051607	0.033958	0.992834	4	27	BP defense response to virus
GO:0019605	0.0341614	0.997626	2	6	BP butyrate metabolic process
GO:0047760	0.0341614	0.997626	2	6	MF butyrate-CoA ligase activity
GO:0008422	0.0347768	0.992453	4	35	MF beta-glucosidase activity
GO:0009312	0.0348345	0.989673	6	34	BP oligosaccharide biosynthetic process
GO:0006308	0.0351445	0.99467	3	17	BP DNA catabolic process
GO:0009163	0.0363718	0.986567	8	59	BP nucleoside biosynthetic process
GO:0042455	0.0363718	0.986567	8	59	BP ribonucleoside biosynthetic process
GO:0009651	0.0369362	0.987146	7	76	BP response to salt stress
GO:0005975	0.03737	0.972841	61	756	BP carbohydrate metabolic process
GO:0004315	0.0374494	0.997809	2	4	MF 3-oxoacyl-[acyl-carrier-protein] synthase activity
GO:0052575	0.0381131	1	1	1	BP carbohydrate localization
GO:0052576	0.0381131	1	1	1	BP carbohydrate storage
GO:0051176	0.0390236	0.996729	2	9	BP positive regulation of sulfur metabolic process
GO:0003994	0.0394361	1	1	1	MF aconitate hydratase activity
GO:0006102	0.0394361	1	1	1	BP isocitrate metabolic process
GO:0016592	0.039578	0.989237	5	37	CC mediator complex
GO:0046961	0.0405561	0.993756	3	13	MF proton-transporting ATPase activity, rotational mechanism
GO:0008324	0.0406965	0.9751	26	289	MF cation transmembrane transporter activity
GO:0009772	0.0412569	0.997451	2	4	BP photosynthetic electron transport in photosystem II
GO:0019207	0.0417571	0.993339	3	15	MF kinase regulator activity
GO:0019887	0.0417571	0.993339	3	15	MF protein kinase regulator activity
GO:0009835	0.0419523	0.996341	2	9	BP fruit ripening
GO:0009409	0.0429304	0.98452	7	83	BP response to cold
GO:0048608	0.0429447	0.990002	4	37	BP reproductive structure development
GO:0022414	0.0437049	0.977099	15	248	BP reproductive process
GO:0005976	0.0440412	0.975121	19	235	BP polysaccharide metabolic process
GO:0032147	0.0441792	0.995953	2	10	BP activation of protein kinase activity
GO:0005852	0.0450391	0.993384	3	9	CC eukaryotic translation initiation factor 3 complex
GO:0008289	0.0454231	0.977055	14	123	MF lipid binding
GO:0006066	0.0455454	0.983439	7	74	BP alcohol metabolic process
GO:0046459	0.0456814	0.996076	2	7	BP short-chain fatty acid metabolic process
GO:0001076	0.0463745	0.989543	4	20	MF RNA polymerase II transcription factor binding transcription factor activity
GO:0001104	0.0463745	0.989543	4	20	MF RNA polymerase II transcription cofactor activity
GO:0005215	0.0466198	0.965853	59	702	MF transporter activity
GO:1901659	0.0468882	0.981703	8	64	BP glycosyl compound biosynthetic process
GO:0030004	0.0469723	0.995639	2	9	BP cellular monovalent inorganic cation homeostasis
GO:0016878	0.0470967	0.995736	2	8	MF acid-thiol ligase activity
GO:0006167	0.0475768	1	1	1	BP AMP biosynthetic process
GO:0044208	0.0475768	1	1	1	BP 'de novo' AMP biosynthetic process
GO:0046033	0.0475768	1	1	1	BP AMP metabolic process
GO:0042762	0.0480448	0.995391	2	10	BP regulation of sulfur metabolic process
GO:0065007	0.0480835	0.961311	121	1834	BP biological regulation
GO:0072522	0.048321	0.981046	8	63	BP purine-containing compound biosynthetic process
GO:0019842	0.0483829	0.986025	5	40	MF vitamin binding
GO:0022892	0.0489543	0.966704	38	472	MF substrate-specific transporter activity
GO:0000295	0.0492037	0.997586	2	3	MF adenine nucleotide transmembrane transporter activity
GO:0005347	0.0492037	0.997586	2	3	MF ATP transmembrane transporter activity
GO:0005471	0.0492037	0.997586	2	3	MF ATP:ADP antiporter activity
GO:0015217	0.0492037	0.997586	2	3	MF ADP transmembrane transporter activity
GO:0002252	0.0493324	0.988138	4	31	BP immune effector process
GO:0032088	0.0497516	0.999366	1	2	BP negative regulation of NF-kappaB transcription factor activity

## Sheet: 7days_treat GO depleted
category	over_represented_P value	under_represented_P value	numDEInCat	numInCat	go_term
GO:0006725	0.999988	2.63776e-05	24	1784	BP cellular aromatic compound metabolic process
GO:0090304	0.999986	3.78697e-05	15	1361	BP nucleic acid metabolic process
GO:1901360	0.999981	4.04006e-05	27	1874	BP organic cyclic compound metabolic process
GO:0006139	0.999974	6.01497e-05	21	1587	BP nucleobase-containing compound metabolic process
GO:0034641	0.999947	0.000110718	26	1769	BP cellular nitrogen compound metabolic process
GO:0046483	0.999911	0.000182416	26	1746	BP heterocycle metabolic process
GO:0006807	0.999875	0.000236092	33	2025	BP nitrogen compound metabolic process
GO:0003676	0.999815	0.000324202	43	2147	MF nucleic acid binding
GO:0005634	0.9997	0.00069149	15	1257	CC nucleus
GO:0009059	0.999697	0.000754747	12	1053	BP macromolecule biosynthetic process
GO:1901576	0.99957	0.000802421	29	1804	BP organic substance biosynthetic process
GO:0044249	0.999271	0.0013669	26	1638	BP cellular biosynthetic process
GO:0016817	0.999361	0.00163183	10	688	MF hydrolase activity, acting on acid anhydrides
GO:0019438	0.999317	0.00188888	8	752	BP aromatic compound biosynthetic process
GO:0016818	0.99911	0.00222334	10	676	MF hydrolase activity, acting on acid anhydrides, in phosphorus-containing anhydrides
GO:0034645	0.999043	0.00222659	12	982	BP cellular macromolecule biosynthetic process
GO:0017111	0.999108	0.00231897	9	637	MF nucleoside-triphosphatase activity
GO:0043227	0.998619	0.00237369	33	2443	CC membrane-bounded organelle
GO:0006259	0.999407	0.00262666	3	447	BP DNA metabolic process
GO:0043231	0.998427	0.00268901	33	2415	CC intracellular membrane-bounded organelle
GO:0009058	0.998077	0.00318379	37	1976	BP biosynthetic process
GO:0016462	0.998393	0.00385993	10	657	MF pyrophosphatase activity
GO:0051716	0.99909	0.0048344	2	380	BP cellular response to stimulus
GO:0016070	0.997732	0.00486684	13	960	BP RNA metabolic process
GO:0044271	0.997359	0.00634033	9	717	BP cellular nitrogen compound biosynthetic process
GO:0016567	1	0.00640761	0	192	BP protein ubiquitination
GO:0005488	0.995075	0.00642296	251	8374	MF binding
GO:0043226	0.995785	0.00651677	44	2816	CC organelle
GO:0034654	0.997578	0.00682509	6	590	BP nucleobase-containing compound biosynthetic process
GO:0043229	0.99532	0.00720188	44	2791	CC intracellular organelle
GO:0006974	0.999009	0.0080061	1	224	BP cellular response to DNA damage stimulus
GO:0004386	1	0.00822358	0	144	MF helicase activity
GO:0032774	0.99751	0.00833727	4	482	BP RNA biosynthetic process
GO:0050896	0.995561	0.0087245	15	1304	BP response to stimulus
GO:0016887	0.997326	0.0102174	3	312	MF ATPase activity
GO:0033554	0.99784	0.0104179	2	324	BP cellular response to stress
GO:0080090	0.994684	0.010547	14	852	BP regulation of primary metabolic process
GO:1901362	0.994384	0.0113326	13	856	BP organic cyclic compound biosynthetic process
GO:0006281	0.998474	0.0116494	1	206	BP DNA repair
GO:0018130	0.99374	0.0135635	10	727	BP heterocycle biosynthetic process
GO:0044237	0.989292	0.0141649	110	4411	BP cellular metabolic process
GO:0031323	0.991668	0.0157116	15	883	BP regulation of cellular metabolic process
GO:0009889	0.989131	0.0204721	14	786	BP regulation of biosynthetic process
GO:0044260	0.984766	0.0206353	76	3142	BP cellular macromolecule metabolic process
GO:0003677	0.986965	0.0217591	22	1057	MF DNA binding
GO:0031326	0.98791	0.0225886	14	775	BP regulation of cellular biosynthetic process
GO:0051171	0.986828	0.0244462	14	770	BP regulation of nitrogen compound metabolic process
GO:0097659	0.991687	0.0244886	4	433	none
GO:0006351	0.991554	0.0248364	4	431	BP transcription, DNA-templated
GO:0010556	0.98561	0.0265239	14	755	BP regulation of macromolecule biosynthetic process
GO:2000112	0.985166	0.0272758	14	751	BP regulation of cellular macromolecule biosynthetic process
GO:0019219	0.985046	0.0274792	14	750	BP regulation of nucleobase-containing compound metabolic process
GO:0060255	0.984229	0.0279126	16	872	BP regulation of macromolecule metabolic process
GO:0051252	0.981667	0.0331403	14	732	BP regulation of RNA metabolic process
GO:2001141	0.980885	0.034436	14	727	BP regulation of RNA biosynthetic process
GO:0006355	0.980799	0.0345782	14	726	BP regulation of transcription, DNA-templated
GO:1903506	0.980799	0.0345782	14	726	none
GO:0044238	0.972266	0.034999	128	4734	BP primary metabolic process
GO:0019222	0.977962	0.0365719	19	1001	BP regulation of metabolic process
GO:0003774	1	0.0379375	0	103	MF motor activity
GO:0044248	0.985581	0.0397562	4	416	BP cellular catabolic process
GO:0006928	1	0.040834	0	124	BP cellular component movement
GO:0042623	0.993157	0.0416123	1	180	MF ATPase activity, coupled
GO:0044265	0.992614	0.0443374	1	177	BP cellular macromolecule catabolic process
GO:0009755	1	0.0453148	0	163	BP hormone-mediated signaling pathway
GO:0016779	0.98752	0.0476065	2	243	MF nucleotidyltransferase activity
GO:0006644	1	0.0490704	0	104	BP phospholipid metabolic process

## Sheet: 7days_treat GO enriched
category	over_represented_P value	under_represented_P value	numDEInCat	numInCat	go_term
GO:0005199	1.94706e-09	1	5	6	MF structural constituent of cell wall
GO:0016021	4.75371e-05	0.999974	67	1568	CC integral component of membrane
GO:0031224	0.000103484	0.999942	67	1616	CC intrinsic component of membrane
GO:0071555	0.000155351	0.999966	11	153	BP cell wall organization
GO:0045229	0.0002263	0.999948	11	161	BP external encapsulating structure organization
GO:0071554	0.000257228	0.999941	11	159	BP cell wall organization or biogenesis
GO:0005048	0.000470019	0.999994	3	4	MF signal sequence binding
GO:0006621	0.000470019	0.999994	3	4	BP protein retention in ER lumen
GO:0046923	0.000470019	0.999994	3	4	MF ER retention sequence binding
GO:0097272	0.000603586	0.999996	2	4	BP ammonia homeostasis
GO:0097275	0.000603586	0.999996	2	4	BP cellular ammonia homeostasis
GO:0030002	0.000882979	0.999992	2	5	BP cellular anion homeostasis
GO:0030320	0.000882979	0.999992	2	5	BP cellular monovalent inorganic anion homeostasis
GO:0072501	0.000882979	0.999992	2	5	BP cellular divalent inorganic anion homeostasis
GO:0044425	0.00101446	0.999365	72	1850	CC membrane part
GO:0072505	0.00124055	0.999985	2	6	BP divalent inorganic anion homeostasis
GO:0035437	0.00133914	0.999949	3	8	BP maintenance of protein localization in endoplasmic reticulum
GO:0072595	0.00153717	0.999936	3	9	BP maintenance of protein localization in organelle
GO:0055083	0.00162874	0.999976	2	7	BP monovalent inorganic anion homeostasis
GO:0016925	0.00169282	0.999978	2	5	BP protein sumoylation
GO:0030599	0.00174114	0.999723	6	45	MF pectinesterase activity
GO:0042545	0.00181015	0.999708	6	48	BP cell wall modification
GO:0055081	0.00216438	0.999961	2	8	BP anion homeostasis
GO:0042277	0.00216703	0.999797	4	25	MF peptide binding
GO:0003880	0.00240447	1	2	2	MF protein C-terminal carboxyl O-methyltransferase activity
GO:0004671	0.00240447	1	2	2	MF protein C-terminal S-isoprenylcysteine carboxyl O-methyltransferase activity
GO:0006481	0.00240447	1	2	2	BP C-terminal protein methylation
GO:0016052	0.0024329	0.99926	11	156	BP carbohydrate catabolic process
GO:0046939	0.00253117	0.999874	3	9	BP nucleotide phosphorylation
GO:0030151	0.00273652	0.99986	3	9	MF molybdenum ion binding
GO:0032507	0.00286807	0.999836	3	13	BP maintenance of protein location in cell
GO:0051651	0.00286807	0.999836	3	13	BP maintenance of location in cell
GO:0051924	0.00311264	0.999944	2	5	BP regulation of calcium ion transport
GO:0005575	0.00319647	0.997617	192	6356	CC cellular_component
GO:0033218	0.00322692	0.99966	4	27	MF amide binding
GO:0003872	0.00349094	0.999656	4	15	MF 6-phosphofructokinase activity
GO:0005215	0.00363908	0.997971	36	702	MF transporter activity
GO:0016776	0.00414517	0.999739	3	11	MF phosphotransferase activity, phosphate group as acceptor
GO:0045185	0.00433481	0.999697	3	18	BP maintenance of protein location
GO:0008443	0.00476831	0.99948	4	16	MF phosphofructokinase activity
GO:0000272	0.00516865	0.998936	6	89	BP polysaccharide catabolic process
GO:0080147	0.00540059	0.999851	2	7	BP root hair cell development
GO:0010959	0.00559789	0.999837	2	8	BP regulation of metal ion transport
GO:0006091	0.00561692	0.998096	11	142	BP generation of precursor metabolites and energy
GO:0004420	0.00673999	0.999803	2	6	MF hydroxymethylglutaryl-CoA reductase (NADPH) activity
GO:0031966	0.00674029	0.998126	8	102	CC mitochondrial membrane
GO:0030004	0.00685673	0.999772	2	9	BP cellular monovalent inorganic cation homeostasis
GO:0019200	0.00886892	0.99879	4	21	MF carbohydrate kinase activity
GO:0016020	0.00993281	0.99336	59	1749	CC membrane
GO:0030619	0.010537	1	1	1	MF U1 snRNA binding
GO:0071004	0.010537	1	1	1	CC U2-type prespliceosome
GO:0071010	0.010537	1	1	1	CC prespliceosome
GO:0019236	0.0110936	0.999665	2	4	BP response to pheromone
GO:0016310	0.0111642	0.993161	39	706	BP phosphorylation
GO:0051235	0.0118611	0.998758	3	26	BP maintenance of location
GO:0016161	0.0119193	0.998804	3	17	MF beta-amylase activity
GO:0052736	0.0119946	0.999622	2	4	MF beta-glucanase activity
GO:0052861	0.0119946	0.999622	2	4	MF glucan endo-1,3-beta-glucanase activity, C-3 substituted reducing group
GO:0052862	0.0119946	0.999622	2	4	MF glucan endo-1,4-beta-glucanase activity, C-3 substituted reducing group
GO:0016301	0.0121245	0.99215	48	1112	MF kinase activity
GO:0051179	0.0127397	0.991384	59	1330	BP localization
GO:0048468	0.0128888	0.999372	2	12	BP cell development
GO:0007264	0.01301	0.995613	9	111	BP small GTPase mediated signal transduction
GO:0052575	0.0130217	1	1	1	BP carbohydrate localization
GO:0052576	0.0130217	1	1	1	BP carbohydrate storage
GO:0019205	0.013119	0.998661	3	15	MF nucleobase-containing compound kinase activity
GO:0018410	0.014323	0.999427	2	5	BP C-terminal protein amino acid modification
GO:0055085	0.014377	0.991716	29	507	BP transmembrane transport
GO:0004185	0.0157949	0.997323	4	33	MF serine-type carboxypeptidase activity
GO:0045330	0.016626	0.999055	2	14	MF aspartyl esterase activity
GO:0055067	0.0171248	0.999021	2	13	BP monovalent inorganic cation homeostasis
GO:0031090	0.017715	0.991062	18	512	CC organelle membrane
GO:1902578	0.0182922	0.988135	43	924	BP single-organism localization
GO:0017077	0.0186521	0.999912	1	2	MF oxidative phosphorylation uncoupler activity
GO:0005743	0.0188704	0.994897	6	79	CC mitochondrial inner membrane
GO:0004180	0.020026	0.996333	4	36	MF carboxypeptidase activity
GO:0005618	0.0207012	0.991858	10	252	CC cell wall
GO:0030312	0.0207012	0.991858	10	252	CC external encapsulating structure
GO:0043687	0.021007	0.998742	2	9	BP post-translational protein modification
GO:0004550	0.0210827	0.998874	2	6	MF nucleoside diphosphate kinase activity
GO:0006165	0.0210827	0.998874	2	6	BP nucleoside diphosphate phosphorylation
GO:0006183	0.0210827	0.998874	2	6	BP GTP biosynthetic process
GO:0006228	0.0210827	0.998874	2	6	BP UTP biosynthetic process
GO:0046051	0.0210827	0.998874	2	6	BP UTP metabolic process
GO:0004470	0.0237638	0.998573	2	7	MF malic enzyme activity
GO:0004471	0.0237638	0.998573	2	7	MF malate dehydrogenase (decarboxylating) (NAD+) activity
GO:0005092	0.0241301	0.99854	2	7	MF GDP-dissociation inhibitor activity
GO:0005094	0.0241301	0.99854	2	7	MF Rho GDP-dissociation inhibitor activity
GO:0006810	0.0247632	0.982765	56	1272	BP transport
GO:0043244	0.0257145	0.998284	2	9	BP regulation of protein complex disassembly
GO:0010325	0.0274487	0.999809	1	2	BP raffinose family oligosaccharide biosynthetic process
GO:0000786	0.0275433	0.992919	5	93	CC nucleosome
GO:1990104	0.0275433	0.992919	5	93	CC DNA bending complex
GO:0006241	0.028128	0.99803	2	9	BP CTP biosynthetic process
GO:0009208	0.028128	0.99803	2	9	BP pyrimidine ribonucleoside triphosphate metabolic process
GO:0009209	0.028128	0.99803	2	9	BP pyrimidine ribonucleoside triphosphate biosynthetic process
GO:0046036	0.028128	0.99803	2	9	BP CTP metabolic process
GO:0051234	0.0285815	0.979932	56	1294	BP establishment of localization
GO:0030122	0.0292644	1	1	1	CC AP-2 adaptor complex
GO:0032993	0.0293916	0.992313	5	94	CC protein-DNA complex
GO:0009148	0.0298128	0.9978	2	10	BP pyrimidine nucleoside triphosphate biosynthetic process
GO:0000395	0.03028	0.999691	1	3	BP mRNA 5'-splice site recognition
GO:0019866	0.0312281	0.990486	6	92	CC organelle inner membrane
GO:0043269	0.0312594	0.997423	2	20	BP regulation of ion transport
GO:1901070	0.0320354	0.997739	2	7	BP guanosine-containing compound biosynthetic process
GO:0016684	0.0320448	0.990188	6	89	MF oxidoreductase activity, acting on peroxide as acceptor
GO:0051998	0.0325785	0.99768	2	7	MF protein carboxyl O-methyltransferase activity
GO:0016160	0.0331199	0.994938	3	23	MF amylase activity
GO:0009439	0.0342426	1	1	1	BP cyanate metabolic process
GO:0016615	0.0343237	0.997322	2	9	MF malate dehydrogenase activity
GO:0016209	0.034496	0.988064	7	107	MF antioxidant activity
GO:0010340	0.0348611	0.997329	2	8	MF carboxyl-O-methyltransferase activity
GO:0070008	0.0349175	0.992334	4	43	MF serine-type exopeptidase activity
GO:0008643	0.0352526	0.994406	3	27	BP carbohydrate transport
GO:0016651	0.0364854	0.990056	5	59	MF oxidoreductase activity, acting on NAD(P)H
GO:0016840	0.036564	0.994241	3	21	MF carbon-nitrogen lyase activity
GO:0006722	0.0376258	1	1	1	BP triterpenoid metabolic process
GO:0016104	0.0376258	1	1	1	BP triterpenoid biosynthetic process
GO:0042282	0.0376258	1	1	1	MF hydroxymethylglutaryl-CoA reductase activity
GO:0044724	0.037852	0.988066	6	68	BP single-organism carbohydrate catabolic process
GO:0006314	0.0382456	1	1	1	BP intron homing
GO:0045490	0.0382813	0.996442	2	23	BP pectin catabolic process
GO:0016852	0.0395186	1	1	1	MF sirohydrochlorin cobaltochelatase activity
GO:0044815	0.0396201	0.988767	5	101	CC DNA packaging complex
GO:0003991	0.040044	0.999592	1	2	MF acetylglutamate kinase activity
GO:0047216	0.0405776	0.999442	1	3	MF inositol 3-alpha-galactosyltransferase activity
GO:0008614	0.0409982	0.999572	1	2	BP pyridoxine metabolic process
GO:0008615	0.0409982	0.999572	1	2	BP pyridoxine biosynthetic process
GO:0042816	0.0409982	0.999572	1	2	BP vitamin B6 metabolic process
GO:0042819	0.0409982	0.999572	1	2	BP vitamin B6 biosynthetic process
GO:0007029	0.0412842	1	1	1	BP endoplasmic reticulum organization
GO:0071458	0.0412842	1	1	1	CC integral component of cytoplasmic side of endoplasmic reticulum membrane
GO:0071786	0.0412842	1	1	1	BP endoplasmic reticulum tubular network organization
GO:0001070	0.041455	0.999562	1	2	MF RNA binding transcription factor activity
GO:0001072	0.041455	0.999562	1	2	MF RNA binding transcription antitermination factor activity
GO:0031554	0.041455	0.999562	1	2	BP regulation of DNA-templated transcription, termination
GO:0031555	0.041455	0.999562	1	2	BP transcriptional attenuation
GO:0031564	0.041455	0.999562	1	2	BP transcription antitermination
GO:1901264	0.0424802	0.996084	2	12	BP carbohydrate derivative transport
GO:0005354	0.0434115	1	1	1	MF galactose transmembrane transporter activity
GO:0015146	0.0434115	1	1	1	MF pentose transmembrane transporter activity
GO:0015148	0.0434115	1	1	1	MF D-xylose transmembrane transporter activity
GO:0015168	0.0434115	1	1	1	MF glycerol transmembrane transporter activity
GO:0015575	0.0434115	1	1	1	MF mannitol transmembrane transporter activity
GO:0015576	0.0434115	1	1	1	MF sorbitol transmembrane transporter activity
GO:0015591	0.0434115	1	1	1	MF D-ribose transmembrane transporter activity
GO:0015750	0.0434115	1	1	1	BP pentose transport
GO:0015752	0.0434115	1	1	1	BP D-ribose transport
GO:0015753	0.0434115	1	1	1	BP D-xylose transport
GO:0015757	0.0434115	1	1	1	BP galactose transport
GO:0015793	0.0434115	1	1	1	BP glycerol transport
GO:0015795	0.0434115	1	1	1	BP sorbitol transport
GO:0015797	0.0434115	1	1	1	BP mannitol transport
GO:0035299	0.043797	0.999511	1	2	MF inositol pentakisphosphate 2-kinase activity
GO:0019867	0.0445763	0.992244	3	27	CC outer membrane
GO:0005622	0.044578	0.975639	17	290	CC intracellular
GO:0000270	0.0456566	1	1	1	BP peptidoglycan metabolic process
GO:0009254	0.0456566	1	1	1	BP peptidoglycan turnover
GO:0009147	0.0456715	0.995619	2	12	BP pyrimidine nucleoside triphosphate metabolic process
GO:0044765	0.0490509	0.966329	40	903	BP single-organism transport
GO:0035250	0.0491089	0.999079	1	4	MF UDP-galactosyltransferase activity

## Sheet: 21days_treat GO depleted
category	over_represented_P value	under_represented_P value	numDEInCat	numInCat	go_term
GO:0044267	0.999846	0.000507903	7	1566	BP cellular protein metabolic process
GO:0044260	0.999751	0.000546689	20	3142	BP cellular macromolecule metabolic process
GO:0044237	0.999597	0.00076525	33	4411	BP cellular metabolic process
GO:0043412	0.999695	0.00111675	5	1249	BP macromolecule modification
GO:0006464	0.999349	0.0022458	5	1153	BP cellular protein modification process
GO:0036211	0.999349	0.0022458	5	1153	BP protein modification process
GO:0016740	0.998224	0.00360612	18	2631	MF transferase activity
GO:0019538	0.998142	0.00412627	13	1946	BP protein metabolic process
GO:0036094	0.997605	0.0046507	20	2817	MF small molecule binding
GO:0016772	0.99786	0.00581189	7	1400	MF transferase activity, transferring phosphorus-containing groups
GO:0005524	0.997258	0.00592843	13	2058	MF ATP binding
GO:0030554	0.996366	0.00754209	14	2137	MF adenyl nucleotide binding
GO:0035639	0.996191	0.00760019	16	2315	MF purine ribonucleoside triphosphate binding
GO:0000166	0.995916	0.00767387	20	2730	MF nucleotide binding
GO:1901265	0.995916	0.00767387	20	2730	MF nucleoside phosphate binding
GO:0032559	0.995975	0.00829528	14	2121	MF adenyl ribonucleotide binding
GO:0032553	0.995741	0.008305	17	2413	MF ribonucleotide binding
GO:0009987	0.994342	0.00885582	51	5652	BP cellular process
GO:0017076	0.995384	0.00895194	17	2399	MF purine nucleotide binding
GO:0032555	0.994701	0.0101822	17	2378	MF purine ribonucleotide binding
GO:0001882	0.994644	0.0102839	17	2377	MF nucleoside binding
GO:0032549	0.994563	0.0104279	17	2374	MF ribonucleoside binding
GO:0001883	0.994422	0.0106801	17	2367	MF purine nucleoside binding
GO:0032550	0.994422	0.0106801	17	2367	MF purine ribonucleoside binding
GO:0071704	0.992423	0.0118274	46	5085	BP organic substance metabolic process
GO:0043170	0.990861	0.0151403	29	3478	BP macromolecule metabolic process
GO:0043168	0.988813	0.0192763	22	2763	MF anion binding
GO:0032991	0.991131	0.0202819	8	1358	CC macromolecular complex
GO:0016773	0.991905	0.0206106	6	1095	MF phosphotransferase activity, alcohol group as acceptor
GO:0097367	0.98833	0.0206744	19	2477	MF carbohydrate derivative binding
GO:1901576	0.987435	0.0247219	12	1804	BP organic substance biosynthetic process
GO:0019222	0.990626	0.0251332	5	1001	BP regulation of metabolic process
GO:0009058	0.986386	0.0255815	14	1976	BP biosynthetic process
GO:0006793	0.986356	0.031236	7	1066	BP phosphorus metabolic process
GO:0006796	0.986309	0.0313318	7	1065	BP phosphate-containing compound metabolic process
GO:0044249	0.981612	0.0357884	11	1638	BP cellular biosynthetic process
GO:0016301	0.980723	0.0425214	7	1112	MF kinase activity
GO:0050794	0.977614	0.0427711	11	1590	BP regulation of cellular process
GO:0044238	0.968119	0.0458323	46	4734	BP primary metabolic process
GO:0006468	0.981692	0.0493088	4	660	BP protein phosphorylation

## Sheet: 21days_treat GO enriched
category	over_represented_P value	under_represented_P value	numDEInCat	numInCat	go_term
GO:0009607	0.000110759	0.999979	10	272	BP response to biotic stimulus
GO:0020037	0.000136277	0.999966	13	341	MF heme binding
GO:0046906	0.000167829	0.999957	13	349	MF tetrapyrrole binding
GO:0016491	0.000381416	0.999829	31	1338	MF oxidoreductase activity
GO:0005615	0.000401673	0.999962	5	83	CC extracellular space
GO:0006952	0.000521824	0.999869	11	388	BP defense response
GO:0004553	0.00076494	0.999785	12	352	MF hydrolase activity, hydrolyzing O-glycosyl compounds
GO:0015926	0.000799297	0.99994	4	48	MF glucosidase activity
GO:0005199	0.000970777	0.99999	2	6	MF structural constituent of cell wall
GO:0005773	0.00102583	0.999847	6	122	CC vacuole
GO:0042973	0.00108194	0.999952	3	28	MF glucan endo-1,3-beta-D-glucosidase activity
GO:0005576	0.00111422	0.999692	11	433	CC extracellular region
GO:0016798	0.00116201	0.999657	12	367	MF hydrolase activity, acting on glycosyl bonds
GO:0042744	0.001449	0.999929	3	27	BP hydrogen peroxide catabolic process
GO:0042743	0.00166707	0.999914	3	28	BP hydrogen peroxide metabolic process
GO:0005743	0.00217764	0.999701	5	79	CC mitochondrial inner membrane
GO:0001906	0.00236605	0.999955	2	9	BP cell killing
GO:0031640	0.00236605	0.999955	2	9	BP killing of cells of other organism
GO:0044364	0.00236605	0.999955	2	9	BP disruption of cells of other organism
GO:0008422	0.00258596	0.999841	3	35	MF beta-glucosidase activity
GO:0051704	0.00294882	0.999277	8	287	BP multi-organism process
GO:0016705	0.00309772	0.999089	10	312	MF oxidoreductase activity, acting on paired donors, with incorporation or reduction of molecular oxygen
GO:0051707	0.00312617	0.999315	7	230	BP response to other organism
GO:0004601	0.00336749	0.999487	5	87	MF peroxidase activity
GO:0043207	0.00355887	0.999202	7	235	BP response to external biotic stimulus
GO:0016684	0.00371128	0.999422	5	89	MF oxidoreductase activity, acting on peroxide as acceptor
GO:0019866	0.00379777	0.999405	5	92	CC organelle inner membrane
GO:0045330	0.00571329	0.999815	2	14	MF aspartyl esterase activity
GO:0031966	0.00676132	0.998781	5	102	CC mitochondrial membrane
GO:0000272	0.00794682	0.998855	4	89	BP polysaccharide catabolic process
GO:0005618	0.00904969	0.997585	7	252	CC cell wall
GO:0030312	0.00904969	0.997585	7	252	CC external encapsulating structure
GO:0072593	0.00911314	0.999108	3	47	BP reactive oxygen species metabolic process
GO:0044421	0.00911654	0.998217	5	165	CC extracellular region part
GO:0016209	0.00971431	0.998087	5	107	MF antioxidant activity
GO:0070469	0.00994457	0.999009	3	35	CC respiratory chain
GO:0008762	0.0102652	0.998961	3	38	MF UDP-N-acetylmuramate dehydrogenase activity
GO:0009617	0.0117599	0.998092	4	112	BP response to bacterium
GO:0042972	0.0122683	1	1	1	MF licheninase activity
GO:0071555	0.0136839	0.997047	5	153	BP cell wall organization
GO:0035821	0.0136989	0.999267	2	23	BP modification of morphology or physiology of other organism
GO:0006950	0.0143823	0.993149	17	963	BP response to stress
GO:0005507	0.0143906	0.997538	4	85	MF copper ion binding
GO:0045490	0.0147372	0.999181	2	23	BP pectin catabolic process
GO:0008429	0.0147974	1	1	1	MF phosphatidylethanolamine binding
GO:0050896	0.014912	0.992299	21	1304	BP response to stimulus
GO:0051118	0.0162427	1	1	1	MF glucan endo-1,3-alpha-glucosidase activity
GO:0071554	0.0164242	0.996288	5	159	BP cell wall organization or biogenesis
GO:0045229	0.0165073	0.996264	5	161	BP external encapsulating structure organization
GO:0098542	0.0167853	0.996178	5	180	BP defense response to other organism
GO:0016602	0.0169141	0.999928	1	2	CC CCAAT-binding factor complex
GO:0005506	0.0181379	0.99393	8	303	MF iron ion binding
GO:0048509	0.0183167	0.998855	2	24	BP regulation of meristem development
GO:0009735	0.0184366	0.99885	2	22	BP response to cytokinin
GO:0044429	0.0185826	0.99494	6	172	CC mitochondrial part
GO:0006221	0.0191263	0.998817	2	16	BP pyrimidine nucleotide biosynthetic process
GO:0009605	0.0196788	0.993876	7	321	BP response to external stimulus
GO:0015822	0.0205816	0.999894	1	2	BP ornithine transport
GO:0080027	0.0211856	0.999887	1	2	BP response to herbivore
GO:0008081	0.022861	0.998402	2	22	MF phosphoric diester hydrolase activity
GO:0003955	0.0245766	0.999798	1	3	MF NAD(P)H dehydrogenase (quinone) activity
GO:0006979	0.0245841	0.995043	4	102	BP response to oxidative stress
GO:0006220	0.0245865	0.998242	2	18	BP pyrimidine nucleotide metabolic process
GO:0008061	0.0274367	0.997858	2	27	MF chitin binding
GO:0010393	0.0276602	0.997812	2	32	BP galacturonan metabolic process
GO:0045488	0.0276602	0.997812	2	32	BP pectin metabolic process
GO:0008843	0.0280537	0.999802	1	2	MF endochitinase activity
GO:0010229	0.0283974	0.999797	1	2	BP inflorescence development
GO:0016160	0.0294922	0.99763	2	23	MF amylase activity
GO:0016651	0.0354258	0.994181	3	59	MF oxidoreductase activity, acting on NAD(P)H
GO:0048572	0.0354972	0.999576	1	3	BP short-day photoperiodism
GO:0048575	0.0354972	0.999576	1	3	BP short-day photoperiodism, flowering
GO:0005746	0.0381521	0.999509	1	3	CC mitochondrial respiratory chain
GO:0005509	0.0398756	0.987047	6	200	MF calcium ion binding
GO:0005664	0.040325	0.999383	1	4	CC nuclear origin of replication recognition complex
GO:0010232	0.0411132	0.999316	1	5	BP vascular transport
GO:0010233	0.0411132	0.999316	1	5	BP phloem transport
GO:0019433	0.0412545	0.999354	1	4	BP triglyceride catabolic process
GO:0004630	0.0415366	0.999253	1	7	MF phospholipase D activity
GO:0070290	0.0415366	0.999253	1	7	MF N-acylphosphatidylethanolamine-specific phospholipase D activity
GO:0055114	0.0423656	0.976328	19	896	BP oxidation-reduction process
GO:0009817	0.0425707	0.999312	1	4	BP defense response to fungus, incompatible interaction
GO:0003883	0.042792	0.999381	1	3	MF CTP synthase activity
GO:0042742	0.0466697	0.991349	3	103	BP defense response to bacterium
GO:0006270	0.0485575	0.999043	1	5	BP DNA replication initiation
GO:0012511	0.0494058	0.99907	1	4	CC monolayer-surrounded lipid storage body

## Sheet: 36days_treat GO depleted
category	over_represented_P value	under_represented_P value	numDEInCat	numInCat	go_term
GO:0043168	0.998818	0.00192872	46	2763	MF anion binding
GO:0006508	0.999515	0.00276162	2	352	BP proteolysis
GO:0043170	0.998042	0.00299603	60	3478	BP macromolecule metabolic process
GO:0017076	0.997565	0.00395724	40	2399	MF purine nucleotide binding
GO:0044260	0.997314	0.00413929	53	3142	BP cellular macromolecule metabolic process
GO:0032555	0.997018	0.00480272	40	2378	MF purine ribonucleotide binding
GO:0001882	0.996994	0.00483891	40	2377	MF nucleoside binding
GO:0032549	0.996922	0.00494987	40	2374	MF ribonucleoside binding
GO:0001883	0.996823	0.00510174	40	2367	MF purine nucleoside binding
GO:0032550	0.996823	0.00510174	40	2367	MF purine ribonucleoside binding
GO:0008152	0.996056	0.00541209	133	6438	BP metabolic process
GO:0032553	0.996445	0.00565386	41	2413	MF ribonucleotide binding
GO:0044238	0.995973	0.00569296	91	4734	BP primary metabolic process
GO:0097367	0.996063	0.00620535	42	2477	MF carbohydrate derivative binding
GO:0035639	0.995164	0.00761678	40	2315	MF purine ribonucleoside triphosphate binding
GO:0016787	0.994774	0.00819953	40	2363	MF hydrolase activity
GO:0030554	0.994345	0.00900825	36	2137	MF adenyl nucleotide binding
GO:0032559	0.9936	0.0101317	36	2121	MF adenyl ribonucleotide binding
GO:0003824	0.991245	0.0116304	149	6956	MF catalytic activity
GO:0016772	0.993306	0.0118186	21	1400	MF transferase activity, transferring phosphorus-containing groups
GO:0044237	0.990857	0.0126499	83	4411	BP cellular metabolic process
GO:0071704	0.990685	0.0126548	100	5085	BP organic substance metabolic process
GO:0004672	0.992783	0.0143387	13	964	MF protein kinase activity
GO:0005524	0.989788	0.0157791	36	2058	MF ATP binding
GO:0036094	0.988597	0.0165416	52	2817	MF small molecule binding
GO:0000166	0.985611	0.0206959	51	2730	MF nucleotide binding
GO:1901265	0.985611	0.0206959	51	2730	MF nucleoside phosphate binding
GO:0019538	0.984136	0.0238241	37	1946	BP protein metabolic process
GO:0003674	0.982184	0.0252631	307	12560	MF molecular_function
GO:0006468	0.985847	0.0279466	11	660	BP protein phosphorylation
GO:0009987	0.977315	0.029466	114	5652	BP cellular process
GO:0043412	0.981101	0.0308639	22	1249	BP macromolecule modification
GO:0051603	1	0.0314231	0	140	BP proteolysis involved in cellular protein catabolic process
GO:0046483	0.978831	0.0329586	27	1746	BP heterocycle metabolic process
GO:0034660	0.993981	0.0373983	1	204	BP ncRNA metabolic process
GO:0008150	0.968975	0.0393064	211	9336	BP biological_process
GO:0043632	1	0.0417923	0	133	BP modification-dependent macromolecule catabolic process
GO:0016773	0.974763	0.0420483	18	1095	MF phosphotransferase activity, alcohol group as acceptor
GO:0019941	1	0.0435656	0	129	BP modification-dependent protein catabolic process
GO:0006511	1	0.0439684	0	128	BP ubiquitin-dependent protein catabolic process

## Sheet: 36days_treat GO enriched
category	over_represented_P value	under_represented_P value	numDEInCat	numInCat	go_term
GO:0009409	0.000196821	0.999974	7	83	BP response to cold
GO:0048046	0.000506848	0.999894	9	162	CC apoplast
GO:0009611	0.00118359	0.999861	5	51	BP response to wounding
GO:0005575	0.00176417	0.998757	158	6356	CC cellular_component
GO:0009266	0.00252151	0.99947	7	122	BP response to temperature stimulus
GO:0000152	0.00262286	0.999639	5	36	CC nuclear ubiquitin ligase complex
GO:0005680	0.00262286	0.999639	5	36	CC anaphase-promoting complex
GO:0046658	0.00272271	0.999722	4	32	CC anchored component of plasma membrane
GO:0005618	0.0028423	0.99911	11	252	CC cell wall
GO:0030312	0.0028423	0.99911	11	252	CC external encapsulating structure
GO:0010207	0.00355314	0.999925	2	6	BP photosystem II assembly
GO:0005576	0.00356565	0.99866	14	433	CC extracellular region
GO:0003697	0.00414465	0.999527	4	30	MF single-stranded DNA binding
GO:0004497	0.00419831	0.999032	7	129	MF monooxygenase activity
GO:0033993	0.00426041	0.999155	6	101	BP response to lipid
GO:0009737	0.0047476	0.999218	5	68	BP response to abscisic acid
GO:0031226	0.00535461	0.999328	4	41	CC intrinsic component of plasma membrane
GO:0020037	0.0058793	0.997587	15	341	MF heme binding
GO:0031967	0.00638295	0.998864	5	83	CC organelle envelope
GO:0031975	0.00638295	0.998864	5	83	CC envelope
GO:0046906	0.00702695	0.997057	15	349	MF tetrapyrrole binding
GO:0043623	0.0076624	0.99859	5	63	BP cellular protein complex assembly
GO:0006091	0.00858428	0.997279	9	142	BP generation of precursor metabolites and energy
GO:0046165	0.00909343	0.99914	3	25	BP alcohol biosynthetic process
GO:0045277	0.0100725	0.999602	2	8	CC respiratory chain complex IV
GO:0017004	0.0103006	0.999031	3	16	BP cytochrome complex assembly
GO:0031225	0.0121112	0.99806	4	48	CC anchored component of membrane
GO:0022904	0.012616	0.997982	4	38	BP respiratory electron transport chain
GO:0097305	0.013662	0.997064	5	93	BP response to alcohol
GO:0044429	0.013854	0.995234	9	172	CC mitochondrial part
GO:0051783	0.0138987	0.999297	2	12	BP regulation of nuclear division
GO:0019755	0.0143459	0.999284	2	10	BP one-carbon compound transport
GO:0000380	0.0152824	1	1	1	BP alternative mRNA splicing, via spliceosome
GO:0044464	0.0169146	0.987409	112	4908	CC cell part
GO:0009505	0.0169335	0.996954	4	75	CC plant-type cell wall
GO:0016020	0.0171273	0.988712	48	1749	CC membrane
GO:0004129	0.0171944	0.997956	3	23	MF cytochrome-c oxidase activity
GO:0015002	0.0171944	0.997956	3	23	MF heme-copper terminal oxidase activity
GO:0016675	0.0171944	0.997956	3	23	MF oxidoreductase activity, acting on a heme group of donors
GO:0016676	0.0171944	0.997956	3	23	MF oxidoreductase activity, acting on a heme group of donors, oxygen as acceptor
GO:0044455	0.0181412	0.996744	4	43	CC mitochondrial membrane part
GO:0009628	0.0191306	0.991821	12	408	BP response to abiotic stimulus
GO:0004332	0.019318	0.998924	2	8	MF fructose-bisphosphate aldolase activity
GO:0051704	0.0210765	0.99216	9	287	BP multi-organism process
GO:0071705	0.0220246	0.993784	6	109	BP nitrogen compound transport
GO:0006570	0.0223102	0.998549	2	12	BP tyrosine metabolic process
GO:0015203	0.0223414	0.999874	1	2	MF polyamine transmembrane transporter activity
GO:0015846	0.0223414	0.999874	1	2	BP polyamine transport
GO:1902047	0.0223414	0.999874	1	2	BP polyamine transmembrane transport
GO:0009060	0.0224436	0.998519	2	13	BP aerobic respiration
GO:0045333	0.0224436	0.998519	2	13	BP cellular respiration
GO:0003868	0.0240585	0.999854	1	2	MF 4-hydroxyphenylpyruvate dioxygenase activity
GO:0048480	0.0249761	1	1	1	BP stigma development
GO:0052694	0.0249761	1	1	1	MF jasmonoyl-isoleucine-12-hydroxylase activity
GO:0009939	0.0259095	0.99983	1	2	BP positive regulation of gibberellic acid mediated signaling pathway
GO:0005730	0.0261385	0.993367	5	101	CC nucleolus
GO:0001101	0.0265017	0.991223	7	197	BP response to acid chemical
GO:0005743	0.0267522	0.993217	5	79	CC mitochondrial inner membrane
GO:0043647	0.0280878	0.997994	2	10	BP inositol phosphate metabolic process
GO:0010325	0.0284826	0.999795	1	2	BP raffinose family oligosaccharide biosynthetic process
GO:0044428	0.0288796	0.986039	14	407	CC nuclear part
GO:0006461	0.0299479	0.989875	7	151	BP protein complex assembly
GO:0006096	0.0301433	0.992184	5	62	BP glycolytic process
GO:0003864	0.0302849	1	1	1	MF 3-methyl-2-oxobutanoate hydroxymethyltransferase activity
GO:0006955	0.03094	0.993306	4	81	BP immune response
GO:0005882	0.0313639	0.997672	2	9	CC intermediate filament
GO:0019239	0.0314587	0.997469	2	15	MF deaminase activity
GO:0031461	0.0319608	0.991521	5	76	CC cullin-RING ubiquitin ligase complex
GO:2001070	0.0323562	0.997431	2	12	MF starch binding
GO:0031306	0.0324785	0.999733	1	2	CC intrinsic component of mitochondrial outer membrane
GO:0031307	0.0324785	0.999733	1	2	CC integral component of mitochondrial outer membrane
GO:0010501	0.0328008	0.999637	1	3	BP RNA secondary structure unwinding
GO:0010264	0.0340168	0.999706	1	2	BP myo-inositol hexakisphosphate biosynthetic process
GO:0032958	0.0340168	0.999706	1	2	BP inositol phosphate biosynthetic process
GO:0033517	0.0340168	0.999706	1	2	BP myo-inositol hexakisphosphate metabolic process
GO:0015934	0.0351937	0.994257	3	46	CC large ribosomal subunit
GO:0008080	0.0356084	0.992118	4	46	MF N-acetyltransferase activity
GO:0009821	0.0362194	0.999557	1	3	BP alkaloid biosynthetic process
GO:0009694	0.0367106	0.996701	2	20	BP jasmonic acid metabolic process
GO:0008535	0.0388402	0.999616	1	2	BP respiratory chain complex IV assembly
GO:0006090	0.0389101	0.98916	5	69	BP pyruvate metabolic process
GO:0008757	0.0393868	0.988925	5	83	MF S-adenosylmethionine-dependent methyltransferase activity
GO:0004358	0.0395891	1	1	1	MF glutamate N-acetyltransferase activity
GO:0006066	0.0396755	0.990748	4	74	BP alcohol metabolic process
GO:0044724	0.0402463	0.988691	5	68	BP single-organism carbohydrate catabolic process
GO:0009682	0.0408424	0.999435	1	3	BP induced systemic resistance
GO:0006302	0.0412288	0.996089	2	18	BP double-strand break repair
GO:0009642	0.0413102	0.996002	2	23	BP response to light intensity
GO:0009607	0.0413266	0.983742	8	272	BP response to biotic stimulus
GO:0007346	0.0414102	0.996062	2	18	BP regulation of mitotic cell cycle
GO:0009645	0.0414296	0.999419	1	3	BP response to low light intensity stimulus
GO:0010244	0.0414296	0.999419	1	3	BP response to low fluence blue light stimulus by blue low-fluence system
GO:0019866	0.0415294	0.988121	5	92	CC organelle inner membrane
GO:0000234	0.0416395	1	1	1	MF phosphoethanolamine N-methyltransferase activity
GO:0000042	0.0420968	1	1	1	BP protein targeting to Golgi
GO:0000301	0.0420968	1	1	1	BP retrograde transport, vesicle recycling within Golgi
GO:0072600	0.0420968	1	1	1	BP establishment of protein localization to Golgi
GO:0045836	0.0423244	0.999393	1	3	BP positive regulation of meiosis
GO:0051446	0.0423244	0.999393	1	3	BP positive regulation of meiotic cell cycle
GO:0051785	0.0423244	0.999393	1	3	BP positive regulation of nuclear division
GO:0004353	0.0426978	0.999535	1	2	MF glutamate dehydrogenase [NAD(P)+] activity
GO:0000151	0.0427294	0.987732	5	80	CC ubiquitin ligase complex
GO:0031567	0.0427498	0.999534	1	2	BP cell size control checkpoint
GO:0051707	0.0430107	0.984209	7	230	BP response to other organism
GO:0009978	0.0434855	0.999518	1	2	MF allene oxide synthase activity
GO:0022900	0.0438225	0.989554	4	56	BP electron transport chain
GO:0016052	0.0439525	0.983881	7	156	BP carbohydrate catabolic process
GO:0005506	0.0443319	0.979404	11	303	MF iron ion binding
GO:0042126	0.0444147	0.999248	1	4	BP nitrate metabolic process
GO:0042128	0.0444147	0.999248	1	4	BP nitrate assimilation
GO:2001057	0.0444147	0.999248	1	4	BP reactive nitrogen species metabolic process
GO:0051028	0.0445505	0.995552	2	20	BP mRNA transport
GO:1901617	0.0446136	0.992013	3	46	BP organic hydroxy compound biosynthetic process
GO:0004022	0.0447892	0.999235	1	4	MF alcohol dehydrogenase (NAD) activity
GO:0006887	0.0448069	0.992139	3	30	BP exocytosis
GO:0009055	0.0467107	0.9827	7	132	MF electron carrier activity
GO:0016410	0.0467433	0.988679	4	50	MF N-acyltransferase activity
GO:0043207	0.0475552	0.982156	7	235	BP response to external biotic stimulus
GO:0070069	0.0481879	0.995109	2	15	CC cytochrome complex
GO:0009719	0.0487074	0.980241	8	238	BP response to endogenous stimulus
