# Supplementary material for: Transcriptome Analysis of mRNA and miRNA in Somatic Embryos of Larix leptolepis Subjected to Hydrogen Treatment
Source: Int J Mol Sci. 2016 Nov 22;17(11):1951. doi: 10.3390/ijms17111951 (PMC5133945; doi:10.3390/ijms17111951)
Supplement: Supplementary file 1 [file ijms-17-01951-s001.zip › ijms-155406-Supplementary Materials/ESM_ijms-155406-supple-table S8.xlsx]

## Sheet: miRNAs
ID	known or novel miRNA	mature miRNA seq	star miRNA seq	precursor miRNA seq	species
MA_100926_7857	miR398	CGUGUUCCCAGGUCGCCUCAG	GGGGUGACCUUGGAACAC	GGGGUGACCUUGGAACACAUUCACAGUACUCAUGAUGAGAUCUAGAGAUGAGAUUCAUGUGGACGUGUUCCCAGGUCGCCUCAG	ahy;aly;aqc;ath;atr;bol;bra;cme;csi;ghr;gma;gra;lus;mtr;osa;ptc;rco;ssl;stu;tcc;vvi;pta
MA_103973_4748	miR166a;miR166b	UCGGACCAGGCUUCAUUCCCC	GGAAUGUUGUCUGGCUCGACU	GGAAUGUUGUCUGGCUCGACUUCAUCCGGAUUUGGGUUCCAAUGUUCGGAUGCCGUCGGACCAGGCUUCAUUCCCC	aly;aqc;ata;ath;atr;bdi;bna;cme;cpa;crt;csi;ctr;dpr;ghr;gma;hbr;hpa;hpe;hvu;lus;mdm;mes;mtr;nta;osa;ppe;ppt;ptc;pvu;rco;sbi;sly;smo;ssl;ssp;stu;tcc;vvi;zma;pab;pta
MA_10432994_8546	miR950	UCACGUCUGGGCCGCGAUGGUU	AUCUGCCCCAGACGAGAAGAGC	UCACGUCUGGGCCGCGAUGGUUUGUUUUACAAAUAAACCAUCUGCCCCAGACGAGAAGAGC	pab
MA_10435792_7354	miR166a;miR166b	UCGGACCAGGCUUCAUUCCCC	GGAAUGUUGUCUGGCUCGAGG	GGAAUGUUGUCUGGCUCGAGGCCAUCCUGAAAAUAGUCCCCCCGCCCCUUGGGGGUUUUCGGAUGCCGUCGGACCAGGCUUCAUUCCCC	aly;aqc;ata;ath;atr;bdi;bna;cme;cpa;crt;csi;ctr;dpr;ghr;gma;hbr;hpa;hpe;hvu;lus;mdm;mes;mtr;nta;osa;ppe;ppt;ptc;pvu;rco;sbi;sly;smo;ssl;ssp;stu;tcc;vvi;zma;pab;pta
MA_10435792_7356	miR166a;miR166b	UCGGACCAGGCUUCAUUCCCC	GGAAUGUUGUCUGGCUCGAGG	GGAAUGUUGUCUGGCUCGAGGUCAUUCAGAUUUGAAGAUGAUUCUUCGAGCUGAGUGACGUCGGACCAGGCUUCAUUCCCC	aly;aqc;ata;ath;atr;bdi;bna;cme;cpa;crt;csi;ctr;dpr;ghr;gma;hbr;hpa;hpe;hvu;lus;mdm;mes;mtr;nta;osa;ppe;ppt;ptc;pvu;rco;sbi;sly;smo;ssl;ssp;stu;tcc;vvi;zma;pab;pta
MA_10961_13189	miR160a;miR160b	UGCCUGGCUCCCUGUAUGCCA	GCUUACAAGGAGCCAAGCAUA	UGCCUGGCUCCCUGUAUGCCACAUACAAGGCCCAGUCAUAUGUUGAUUGGCUUCAUAGGUGGCUUACAAGGAGCCAAGCAUA	aau;ahy;aly;aqc;ata;ath;atr;bdi;bna;bra;cca;cme;cpa;dpr;far;gma;han;lus;mdm;mes;mtr;nta;osa;ppe;ppt;ptc;rco;sbi;sly;smo;stu;tae;tcc;ttu;vun;vvi;zma;pab
MA_130420_14025	miR159;miR159a;miR159b;miR159c;miR319	UUGGAUUGAAGGGAGCUCC	GGUUCUUCUUCUUCCUUUU	UUGGAUUGAAGGGAGCUCCCUCUUGAGGAGGAGCUUUUUUAGACUGAUGCACUCCCUUGGGGUUCUUCUUCUUCCUUUU	aau;ahy;aly;amg;aqc;ath;atr;bdi;bna;bra;cca;cme;cpa;csi;ctr;far;gma;hbr;htu;hvu;lus;mdm;mes;mtr;nta;osa;ppe;ppt;ptc;pvu;rco;sbi;sly;smo;sof;ssp;stu;tae;tcc;vun;vvi;zma;pde;pta
MA_138737_24341	miR950	UCACAUCUGGGCCACGAUGGUU	CCAUGGUGCCCCAGAUGAGAAG	UCACAUCUGGGCCACGAUGGUUUAUCUUUCUUCGUUUAUUUAUCAUAAACCAUGGUGCCCCAGAUGAGAAG	pab
MA_17259_3646	miR951	UGUUCUUGACGUCUGGACCACG	CGGUCCAGUCGUCAAGAACACC	UGUUCUUGACGUCUGGACCACGUGGUUUACUUUAAGAUUUGCAGUAAUAACCCAUCAACUACCGCGGUCCAGUCGUCAAGAACACC	pab
MA_175803_22280	miR1311	CGCACUGGCAUAACUCUGACC	UCAGAGUUUUGCCAGUUCCGCC	CGCACUGGCAUAACUCUGACCAUAGUUUAUGGUCAGAGUUUUGCCAGUUCCGCC	pab;pde;pta
MA_180436_15354	miR396;miR396a;miR396b;miR396c	UUCCACAGCUUUCUUGAACUU	GUUCAAGAAAACUGUGGGAAA	UUCCACAGCUUUCUUGAACUUUACGUGUACGGGACGAGGAGAUUCUGAUUUCUACGUCUGCGAUUAAAGUUCAAGAAAACUGUGGGAAA	aau;aly;ama;amg;aqc;ata;ath;atr;bcy;bdi;bgy;bra;cca;ccl;cme;cpa;csi;dpr;ghr;gma;hbr;lja;lus;mdm;mes;mtr;nta;osa;ppe;ptc;rco;sbi;sly;sof;ssl;ssp;stu;tcc;vvi;zmapab;pde;pta
MA_190508_26899	miR950	UCUGGGCCACGAUGGUU	CACAUCGUGGCUGUAAUC	UCUGGGCCACGAUGGUUAAGAAACACAUCGUGGCUGUAAUC	pab;pde
MA_3202_11935	miR390	AAGCUCAGGAGGGAUAGCGCC	AGCUAUUUUGCGGCAUGA	AGCUAUUUUGCGGCAUGAUGGAAUUAUAAAGCUCAGGAGGGAUAGCGCC	aly;ata;ath;atr;bdi;bna;bra;cca;cme;cpa;csi;ghr;gma;hex;lja;lus;mdm;mtr;nta;osa;ppe;ppt;ptc;rco;sbi;sly;stu;tcc;vvi;zma;pde;pta
MA_3202_11936	miR390	AAGCUCAGGAGGGAUAGCGCC	CGCUAUCCAUCCUGGGCUUCA	AAGCUCAGGAGGGAUAGCGCCCGCUGCAAGACACGCCCGUAUCUCAAGUGGCGCUAUCCAUCCUGGGCUUCA	aly;ata;ath;atr;bdi;bna;bra;cca;cme;cpa;csi;ghr;gma;hex;lja;lus;mdm;mtr;nta;osa;ppe;ppt;ptc;rco;sbi;sly;stu;tcc;vvi;zma;pde;pta
MA_407998_27976	miR1314	UCGGCCUCGAAUGUUAGGAGAA	CUUCAACAUUAGAGGCCA	CUUCAACAUUAGAGGCCAAAAUAGAAUCAGAUUCUUUUUCGGCCUCGAAUGUUAGGAGAA	pde;pta
MA_42952_13514	miR166a;miR166b	CCGGACCAGGCUUCAUUCCCC	GGACUGUUGUCUGGCUCGAGG	GGACUGUUGUCUGGCUCGAGGUCAUUCAGAUUCAUAUACUAAUUGAUUAUCAGACUGAGUGAUGCCGGACCAGGCUUCAUUCCCC	aly;aqc;ata;ath;atr;bdi;bna;cme;cpa;crt;csi;ctr;dpr;ghr;gma;hbr;hpa;hpe;hvu;lus;mdm;mes;mtr;nta;osa;ppe;ppt;ptc;pvu;rco;sbi;sly;smo;ssl;ssp;stu;tcc;vvi;zma;pab;pta
MA_42952_13516	miR166;miR166a;miR166b;miR166c	UCGGACCAGGCUUCAUU	UGCUAUCUGGCUCGAGG	UGCUAUCUGGCUCGAGGUCGCCUUCCUUCGUCGUCGGACCAGGCUUCAUU	aly;aqc;ata;ath;atr;bdi;bna;cme;cpa;crt;csi;ctr;dpr;far;ghr;gma;hbr;hpa;hpe;hvu;lus;mdm;mes;mtr;nta;osa;ppe;ppt;ptc;pvu;rco;sbi;sly;smo;ssl;ssp;stu;tcc;vvi;zma;cln;pab;pde;pta
MA_47140_21322	miR162	UCGAUAAGCCUCUGCAUCCAG	GGAUGCAAAGGGUUUACCGACC	GGAUGCAAAGGGUUUACCGACCAUGGCCACGGGCCGCUUUGUCUCGGUCGAUAAGCCUCUGCAUCCAG	aau;aly;ath;bdi;bna;bra;cme;cpa;csi;ghr;gma;hpe;htu;lus;mdm;mes;mtr;nta;osa;ppe;ptc;rco;sbi;sly;stu;tcc;vun;vvi;cln;pde
MA_52831_13176	miR166;miR166c	CCGGACCAGGCUUCAUCCCCU	CGGAUGCAGCCUGGUUCGAUG	CGGAUGCAGCCUGGUUCGAUGCUUAAACAGUGUAUAUAGUUUUGUUUGAGUGCCGGACCAGGCUUCAUCCCCU	ath;bna;crt;csi;far;lus;osa;cln;pta
MA_5903755_42030	miR396;miR396a;miR396b;miR396c	UUCCACAGCUUUCUUGAACUA	CUCAAGAAAGCUGUGGGAAA	UUCCACAGCUUUCUUGAACUAAGAGUCGAUCGGAUCCGGUCAGUUCAGAGCUCAAGAAAGCUGUGGGAAA	aau;aly;ama;amg;aqc;ata;ath;atr;bcy;bdi;bgy;bra;cca;ccl;cme;cpa;csi;dpr;ghr;gma;hbr;lja;lus;mdm;mes;mtr;nta;osa;ppe;ptc;rco;sbi;sly;sof;ssl;ssp;stu;tcc;vvi;zma;pab;pta
MA_75889_20536	miR482b	UUCCCUAUUCCUCCCAUUCCUA	GGAUUGGGAGGAUAGGAGAAGG	GGAUUGGGAGGAUAGGAGAAGGCUGUUUGCUUAAUUAUCAGUUGAAACCUGAUUAGUCUUCCCUAUUCCUCCCAUUCCUA	ata;gma;osa;vun;zma;pab
MA_7815_6663	miR3707;miR946;miR946a;miR946b	UUUGUCUGGUUAAUUCC	AAAGGAUAAGGG	AAAGGAUAAGGGUCCUCCUUUCUCAUGCCAUGAAAGGUAGGCAUGUUUGUCUGGUUAAUUCC	ata;ath;ppe;stu;pab;pde;pta
MA_811474_28156	miR950	UAACAUCUGGGCCACGAUGGUU	AACCAUGGUGCCCCAGAUGAU	UAACAUCUGGGCCACGAUGGUUUAUUGUUCAUCGUGUAUUUAUCAUAAACCAUGGUGCCCCAGAUGAU	pab
MA_84717_18748	miR950	UCACGUCAGGGCCACGAUGGUU	CCAUGGUGGCUCGGACGAGAAG	UCACGUCAGGGCCACGAUGGUUUAUAGGUCUCAGUAAACCAUGGUGGCUCGGACGAGAAG	pab
MA_8666257_35237	miR482d	UUUCCUACUCCUCCCAAGCCCA	GGCUUGCGAGGAUGGGAAAAA	GGCUUGCGAGGAUGGGAAAAACGCAUACGGUGUUCCUUCACCGAUUUAUAGUCUUUCCUACUCCUCCCAAGCCCA	pab
MA_945007_26032	miR3704a	UUUUCCCCACUCCACCGAGACC	UCUCGGAGAGCAGGGAAAAAC	UCUCGGAGAGCAGGGAAAAACCAGGCAGUAACUCAUGAUCCCAUGUGAUUUAUGAACUGUUACAGUUUUCCCCACUCCACCGAGACC	pde
MA_101556_10714	miR408;miR408a;miR408b;miR408d	UGCACUGCCUCUUCCCUGGCU	ACAGGGAAGAGUUAGGGCAUG	ACAGGGAAGAGUUAGGGCAUGGGAAUUGCACAGGCAGAAACGUCUGCUUCUGCCAUUCUCAUGCACUGCCUCUUCCCUGGCU	cca;mdm;nta;ppt;smo;stu
MA_102488_11501	miR156;miR156a;miR156aa;miR156ab;miR156ac;miR156ad;miR156b;miR156c;miR156d;miR156e;miR156f;miR156g;miR156h;miR156i;miR156j;miR156k;miR156l;miR156m;miR156n;miR156o;miR156p;miR156q;miR156r;miR156s;miR156t;miR156u;miR156v;miR156w;miR156x;miR156y;miR156z;miR157a;miR157b;miR157c;miR157d	UGACAGAAGAGAGUGAGCAC	UGCUCACGUCUCUUUCUGUCAG	UGACAGAAGAGAGUGAGCACACAUAGCAGGAGCUCAUGAGACUAUGAGUUCAGCCAUGCGUGCUCACGUCUCUUUCUGUCAG	ahy;aly;ama;aqc;ata;ath;atr;bcy;bdi;bgy;bna;bol;bra;cca;cme;cpa;csi;ctr;dpr;far;ghr;gma;gra;han;har;hci;hpa;htu;hvu;lus;mdm;mes;mtr;nta;osa;ppe;ppt;ptc;rco;sbi;sly;smo;sof;ssl;stu;tae;tcc;vun;vvi;zma
MA_103350_6302	miR8786a;miR8786b	GCCAUGAUCCACUGAGA	AUAGUGGUGUGGCAG	AUAGUGGUGUGGCAGUAUGCCAUGAUCCACUGAGA	gra
MA_10426798_17777	miR7492l;miR7492m	GAGAGCGUUCUGACGGA	UGUUAUGUUCUAUA	UGUUAUGUUCUAUAAGGCCCGAGAGCGUUCUGACGGA	gra
MA_10432105_13085	miR535	UGACAACGAGAGAGAGCACGCU	CAUCAGUUCUCUUGUUGUCACC	UGACAACGAGAGAGAGCACGCUCGUGGAAAUUCAUGGACAUUCAUGUACAAUAUAGGCAUCAGUUCUCUUGUUGUCACC	aqc
MA_10433397_7580	miR482a;miR482b;miR482c;miR482d;miR482e	UCUUCCCUAAACCUCCCAAACC	UAUGGGAGGAAUGGGCA	UAUGGGAGGAAUGGGCAAAGCUCACUGCUCAGAGCUCAAGGAAUGAGUUGUUUGAGUCUUCCCUAAACCUCCCAAACC	aqc;gma;pgi;ppe
MA_1131_3887	miR156;miR156a;miR156ad;miR156b;miR156c;miR156d;miR156e;miR156f;miR156g;miR156h;miR156i;miR156j;miR156k;miR156l;miR156m;miR156n;miR156o;miR156q;miR156s;miR156u;miR156v;miR156w;miR156x;miR156y	UGACAGAAGAGAGUGGGCAC	GCCCAUAUCUCUUUCUGUCAGC	UGACAGAAGAGAGUGGGCACACAUAGCCCCUAGCAUUUCUUGUGUGGGGGGCGCUGCGUGCCCAUAUCUCUUUCUGUCAGC	ahy;aly;ama;ata;ath;atr;bdi;bna;bra;cca;cme;cpa;csi;ctr;dpr;far;ghr;gma;han;har;hci;hpa;htu;hvu;lus;mdm;mes;mtr;nta;osa;ppe;ppt;ptc;rco;sbi;sly;smo;sof;ssl;stu;tae;tcc;vun;vvi;zma
MA_1173_7470	miR167;miR167a;miR167b;miR167c;miR167d;miR167e;miR167f;miR167g;miR167h;miR167i;miR167j;miR167k	UGAAGCUGCCAGCAUGAUCUG	GAUCAUGUGGUAGCUUCAGC	UGAAGCUGCCAGCAUGAUCUGGUGCGGUGGUUUUUGAAAUUUAAACCACCAGAUCAUGUGGUAGCUUCAGC	ahy;aly;aqc;ata;ath;atr;bdi;bna;bra;cca;ccl;cme;cpa;csi;ctr;dpr;ghr;gma;gso;lja;lus;mdm;mes;mtr;nta;osa;ppe;ptc;rco;sbi;sly;sof;ssp;stu;tae;tcc;vvi;zma
MA_119585_19652	miR171a;miR171b;miR171c;miR171d;miR171e;miR171f;miR171i;miR171m;miR171n;miR171o;miR171q	UUGAGCCGUGCCAAUAUCGCA	AGAUAUUGGAGCGGUUCAACC	AGAUAUUGGAGCGGUUCAACCAGACAACAUUAUUAAAAAGAAUGUAAUUUUGUUGUUCGUUUGAGCCGUGCCAAUAUCGCA	aly;ata;ath;atr;bna;bol;bra;cme;gma;lus;mdm;mes;mtr;ppt;ptc;rco;sly;smo;ssl;stu;tae;zma
MA_125535_24568	miR384;miR394;miR394a;miR394b;miR394c;miR394d;miR394e;miR394f;miR394g	CUGGCAUUCUGUCCACCUCC	AGGCGGACUAUUUGCCAAGCAA	CUGGCAUUCUGUCCACCUCCAUAUGCUCUGCCAGAAUCACACUCGCAGCUUUUAUGGAGGCGGACUAUUUGCCAAGCAA	ahy;aly;ata;ath;atr;bdi;bna;cca;cme;cpa;csi;ghr;gma;lus;mdm;mes;nta;osa;ppe;ptc;sbi;sly;ssl;stu;tcc;vvi;zma
MA_1304376_43039	miR2916	GGGGCUCGAAGACGAUC	CUCUAAGGACUCCGGCAG	GGGGCUCGAAGACGAUCAGAUACCAUCCUAGUCUCAACCAUAAAUGAUGUCGACCAGCGAUUGGUGGAUGUUUCUCUAAGGACUCCGGCAG	peu
MA_182381_17082	miR1511	CAGGGCUCUGAUACCAUG	CGGGUAGGUGGGUAGGCCCUGGU	CGGGUAGGUGGGUAGGCCCUGGUCCAAGUUUUUAAACCAGGGCUCUGAUACCAUG	gma
MA_20433_1072	miR156;miR156a;miR156ad;miR156b;miR156c;miR156d;miR156e;miR156f;miR156g;miR156h;miR156i;miR156j;miR156k;miR156l;miR156m;miR156n;miR156o;miR156q;miR156s;miR156u;miR156v;miR156w;miR156x;miR156y	UGACAGAAGAGAGUGGGCAC	GCCCACCAUCUCUUUCAGUCAGC	UGACAGAAGAGAGUGGGCACAGAUAGCCCUAACAUUGCUUGUGUGUGGAGCGAUGCGUGCCCACCAUCUCUUUCAGUCAGC	ahy;aly;ama;ata;ath;atr;bdi;bna;bra;cca;cme;cpa;csi;ctr;dpr;far;ghr;gma;han;har;hci;hpa;htu;hvu;lus;mdm;mes;mtr;nta;osa;ppe;ppt;ptc;rco;sbi;sly;smo;sof;ssl;stu;tae;tcc;vun;vvi;zma
MA_23556_10743	miR393;miR393a;miR393b;miR393c;miR393d;miR393e;miR393f;miR393g	UCCAAAGGGAUUGCAUUGAUUC	AUCAUGCACUCUCUUUG	UCCAAAGGGAUUGCAUUGAUUCAUCGCAAAAAUAGCAGGAGCUGGAUGAUGAAUCAUGCACUCUCUUUG	aly;ath;atr;cpa;gma;htu;mes;stu;tcc;zma
MA_25668_21317	miR5293	CAGAGGAAUAGAAAGCA	CUUCUUCCUCUCAC	CUUCUUCCUCUCACAAGAUUAUAUUUGUCUAGAAUCAAUUAACAUCUUAGUAUCCAGAGGAAUAGAAAGCA	mtr
MA_4768123_35462	miR5714	UUGUUUGAUGUCGUAGA	GCGACUGUAAACAAUUC	GCGACUGUAAACAAUUCUUUGUUUGAUGUCGUAGA	bra
MA_5210_12262	miR2119	UGCGAGAGGUACGGGGU	CCCUACAUCUCCAUU	UGCGAGAGGUACGGGGUUUGAUACCCUACAUCUCCAUU	gma;pvu
MA_588365_30702	miR384;miR394;miR394a;miR394b;miR394c;miR394d;miR394e;miR394f;miR394g	CUGGCAUUCUGUCCACCUCC	AGGCGGGCGAUAUGCCAAGCA	CUGGCAUUCUGUCCACCUCCAUAUACAUUCUCUGCCACAAUCACCAUCUGCAGAUUAUAUGGAGGCGGGCGAUAUGCCAAGCA	ahy;aly;ata;ath;atr;bdi;bna;cca;cme;cpa;csi;ghr;gma;lus;mdm;mes;nta;osa;ppe;ptc;sbi;sly;ssl;stu;tcc;vvi;zma
MA_749522_27727	miR536;miR536a;miR536b;miR536d;miR536e	UCGUGCCAAGCUGUGUGCAUC	UGCACACUGCCUGGCACGAUU	UGCACACUGCCUGGCACGAUUCGAACCCCCGACGACUCGUGCCAAGCUGUGUGCAUC	ppt;smo
MA_75539_20810	miR535	UGACAACGAGAGAGAGCACGCU	CGUGCUCUCCCUCGGAGUCACG	UGACAACGAGAGAGAGCACGCUUGUCAACGCGCGUGUAUAGACACGUUCGUAUACAUGCGUGCUCUCCCUCGGAGUCACG	aqc
MA_76927_19198	miR171a;miR171b;miR171c;miR171d;miR171e;miR171f;miR171g;miR171i;miR171k;miR171l;miR171m;miR171n;miR171o;miR171q	UUGAGCCGCGCCAAUAUCACU	AGAUAUUGGGGCGGUUCAAUC	AGAUAUUGGGGCGGUUCAAUCCCAUGACGCAAUUACAGUGCAGGUGUAAUGCGAUCUCGGAUUGAGCCGCGCCAAUAUCACU	aly;ata;ath;atr;bna;bol;bra;cme;gma;lja;lus;mdm;mes;mtr;nta;osa;ppe;ppt;ptc;rco;sly;smo;ssl;stu;tae;vvi;zma
MA_886658_29853	miR535	UGACAACGAGAGAGAGC	UCUCUGCUUGUAGUCAGC	UGACAACGAGAGAGAGCACGCCUGUAUUCUCUUAUAUGAAUUUUGCAUAUGUGGGCGUCCAUGCGUGCUCUCUGCUUGUAGUCAGC	aqc;atr;cpa;csi;mdm;mes;osa;ppe;ppt;rco;tcc;vvi;pab
MA_9158534_32236	miR5293	UGGAUGAUGGAAGAACC	UUCUUCCUUCCCCUUCU	UUCUUCCUUCCCCUUCUCUGUGCAACUCAUUUCAAUCAAUUGGAUGAUGGAAGAACC	mtr
MA_8539612_32723	llemiR-1	UCAAGUGUUUCUGGACUCACC	UGAGUCCAGACACACUUUGGC	UGAGUCCAGACACACUUUGGCUGCAUCCUGUGUGUCUUGAAGGUAGUCACGUCUUGUAGCUCAAGUGUUUCUGGACUCACC	lle
MA_1007189_31962	novel	GUUCAUUGGAUGAUGGAA	UAAUUAUUCAUGGGACUU	GUUCAUUGGAUGAUGGAAUGGGCUUGGCCUGUUGUGGCCUUGAUCAGCUAAUUAUUCAUGGGACUU
MA_10074432_34554	novel	UCUAAGGAUGUGCUGGUU	UCAUAUAGGACAUCCAAACGAU	UCAUAUAGGACAUCCAAACGAUUUCUAAGGAUGUGCUGGUU
MA_100832_7971	novel	AUAGUCUCUUUGAUGGU	UAUCAAGGGUUGAGCCU	UAUCAAGGGUUGAGCCUGGGUUUACUCCAUGUGACCCUAAUAUAGUCUCUUUGAUGGU
MA_10099790_39948	novel	AGAAAAGUCGUUCGGUG	CUAUGAACGAUCAAAGGGG	AGAAAAGUCGUUCGGUGUAACCACUAUGAACGAUCAAAGGGG
MA_10114_10681	novel	UCAGGUGAUUGUGGGUUCC	GAUACACAAUGCAAAUCUGACA	GAUACACAAUGCAAAUCUGACAUAAGGGGGUUGAAUUUCACAACUCCUAUGUCAGGUGAUUGUGGGUUCC
MA_10148035_40528	novel	GCAUUGCGAUGGUCCCU	UGCUGACGCAAUGUGAUU	GCAUUGCGAUGGUCCCUACGUAUGCUGACGCAAUGUGAUU
MA_10148535_42135	novel	GAUAUCUCGGCUCUUGU	GAAUGUAGCGAAAUGCA	GAUAUCUCGGCUCUUGUCACGAUGACGAAUGUAGCGAAAUGCA
MA_101956_1593	novel	GAGGUGUAGAAUAAGUG	GUUGAAUCUAGAGUUG	GUUGAAUCUAGAGUUGAGUGUGGUGAGAGUCAAAAAUAGUGUUGACUCGAGAUCACAUUUGGAGGUGUAGAAUAAGUG
MA_102331_14629	novel	UAGAUUGGGAGCUCUUUC	AAGAUGCAUAUCUAGGUUGUC	UAGAUUGGGAGCUCUUUCCAAUAGUGCCAUGUGAAGAUGCAUAUCUAGGUUGUC
MA_10248616_31320	novel	UAGUACUGGGAUGGGUG	CCCGAGAAGUCCUAGUAUUUUA	UAGUACUGGGAUGGGUGACCACCCGAGAAGUCCUAGUAUUUUA
MA_102607_16329	novel	UUAUCGGGUAAAGCAAA	UGCUUUACCUGAUAAAU	UUAUCGGGUAAAGCAAAUUGCCCCCAAUGCUUCUAAUCAUUUGCUUUACCUGAUAAAU
MA_10286645_32656	novel	AAUGAUUAAUAGGGACU	CCUAUUAUGUUGGCCUU	CCUAUUAUGUUGGCCUUCGAGAAAAGUUUAAUGAUUAAUAGGGACU
MA_10292869_33628	novel	UUGGUUAGAGCAUUGGUC	UAUCCCGCUCCAUCAUCU	UAUCCCGCUCCAUCAUCUCUCUUUUCUUCCACAAUGGAAGGUUGCAUGGGUUGGUUAGAGCAUUGGUC
MA_102951_19530	novel	UGAAGACUGAUAUGUUGAUGC	AUCUCAGGUGAGACCUUCUUCGGC	AUCUCAGGUGAGACCUUCUUCGGCCUUGGUUGAAGACUGAUAUGUUGAUGC
MA_10339386_8889	novel	GAGAGGUACGGGGAUCG	UACCCCGCAUCUCCACU	GAGAGGUACGGGGAUCGAUACCCCGCAUCUCCACU
MA_103422_15052	novel	GAUGGUCCCUGCGGAUG	CCUGCGGAUGCUAACAC	CCUGCGGAUGCUAACACAAUGUGAUUUAUAAACAAAUCAUUGUGAUGGUCCCUGCGGAUG
MA_10378255_36883	novel	CACUUGGAGUCCUGGAGU	UCUAGCCAUCCAAGGCUC	CACUUGGAGUCCUGGAGUCCUAGAUCUAGCCAUCCAAGGCUC
MA_10380541_5424	novel	GCUUCACGUACGGUUCUGA	AGACCUGUAUGAGGCGG	AGACCUGUAUGAGGCGGAAGCUUCACGUACGGUUCUGA
MA_103849_12240	novel	ACUCGAGAACAUGAAGU	UCCAUAGUUCUUAGGUUC	ACUCGAGAACAUGAAGUUUCCAUAGUUCUUAGGUUC
MA_10426348_22475	novel	UUCGAUGUUGAAUUUUGGC	CAAAACUCAACAUCGAAAU	CAAAACUCAACAUCGAAAUUUUGUAAACAAACACCGUUUCUUAGUCCUCUGCACUAGUUUAACAAGAUUUCGAUGUUGAAUUUUGGC
MA_10427405_227	novel	UUUCUUGAUUCUAUGGG	CAUGGAUCAUGGGAAAGU	UUUCUUGAUUCUAUGGGGGCGAGCCCUGUAAUCACGAUUUACCCCACUCACCAUCCAUGGAUCAUGGGAAAGU
MA_10427485_8045	novel	CAUACGGUACGAUCGACG	UCGUACCGUACGACGUU	UCGUACCGUACGACGUUUCUCGAAAGGGAAACGCCAUACGGUACGAUCGACG
MA_10428436_15219	novel	CUCCGCAGUUAAGCGCGCU	UGGGCUUGAUUGUGGAAAA	UGGGCUUGAUUGUGGAAAAAACUCCGCAGUUAAGCGCGCU
MA_10429402_6104	novel	UUGACAUGGUAGAACACUGGAA	CCUGUGUAUAUCAUAUCAAGA	CCUGUGUAUAUCAUAUCAAGAUUCUGUUCUACCGGGUCAUUACCCCUGAGGUAAUACAGGCUCUUGACAUGGUAGAACACUGGAA
MA_10429804_1042	novel	ACAAUUAUUCUGACUUGU	AAGUCCGAGACCACCUAC	ACAAUUAUUCUGACUUGUGAUUGAUAGGAGAAUUGUUAGACUAUAAGUCCCUAGACAAUCACAAAGUCCGAGACCACCUAC
MA_10431220_1032	novel	AAGGUCCCAAGGGUUCGGUUG	ACCAUGCCCUGGGAAAGUCU	ACCAUGCCCUGGGAAAGUCUUUAUGAAGUGGGAUGAGUGGAAAUAGAGAAAGGUCCCAAGGGUUCGGUUG
MA_10432205_7464	novel	CAGGAUUUGUAGAUUUGGUAG	AUUCCAGUAUUUUACAAAGU	AUUCCAGUAUUUUACAAAGUCAUGCCACAUACGGUAUCAGGAUUUGUAGAUUUGGUAG
MA_10432709_25847	novel	AGCUGCUUAGGGCUGAAGGUG	UAUUCAGUAGGGUGCAGUUAC	AGCUGCUUAGGGCUGAAGGUGAUUGUUUGAAAAUCAUAUUCAGUAGGGUGCAGUUAC
MA_10433644_5533	novel	UGGUAUCAGAGCUCUUCU	UUGAACUUUGUUCAUG	UUGAACUUUGUUCAUGAGUGGGAUUUCCCACAUCAUUGGUAUCAGAGCUCUUCU
MA_10433715_2464	novel	AACUGCUGGUUCAUGGAUUCU	UGUACAUGACACAGGAGUUGG	AACUGCUGGUUCAUGGAUUCUAUUACAUUGUCACGUUGCUGGAGCUAUUUUUCGUGGCAAGAUAAUGGUGUACAUGACACAGGAGUUGG
MA_10433985_8636	novel	ACGUCUCUCGGUCAAAACCUU	UGGUGCUGGAGUCGUAUCGUG	ACGUCUCUCGGUCAAAACCUUUGAUUUCUGCAACUUCAAAUAGAGCAUUCCUCCAUUUUUCAAUGGUGCUGGAGUCGUAUCGUG
MA_10434003_2473	novel	CUAGAGUAGUACUGGGA	CAUUAGAAUUUUGAAGU	CAUUAGAAUUUUGAAGUUAAGCACGCUCAGACUAGAGUAGUACUGGGA
MA_10434800_26919	novel	CACCAUCUUUCGGAUCU	GUCCAAGGGCCGUGCUGAU	CACCAUCUUUCGGAUCUUAGUGGUCCAAGGGCCGUGCUGAU
MA_10435728_7932	novel	UCUUAUGGCCAUAUCCCUGUC	ACAGGCUAUGUCUAAGAAUAU	UCUUAUGGCCAUAUCCCUGUCCUCUCCAAUGAAAUAACAGGCUAUGUCUAAGAAUAU
MA_10436275_7981	novel	AGGCCAUGGAAGUUUGAGGCA	UGGCAAAUAUCUAAUGUGCUUAA	AGGCCAUGGAAGUUUGAGGCAAUGGCAAAUAUCUAAUGUGCUUAA
MA_1044870_28295	novel	UGAUUUGGGUGCUGUAAGAAUCCC	GUUAUCUUGGAGCUACUCACUCAGA	UGAUUUGGGUGCUGUAAGAAUCCCUCUUUUUAACAUGAUUUAACAAUGAGUGUUAUCUUGGAGCUACUCACUCAGA
MA_105155_10576	novel	CAUUAGGGCAUAUGUUUUU	GGACAUUGCAUGUGAU	GGACAUUGCAUGUGAUGACAUUAGGGCAUAUGUUUUU
MA_1061068_37017	novel	ACCUAUUGUGUUGGCCUC	GGAUCAAUAGUGGUCU	GGAUCAAUAGUGGUCUUUGCCUUGACAAGCAAAGACCUAUUGUGUUGGCCUC
MA_11004_2293	novel	AUCCCUCUAUCCCCACC	UGAGGGUAGAGGGAUUA	AUCCCUCUAUCCCCACCCCAUCCUCAUAUGACGGGAUUAUUAGAGUAAAACAUAAUAUGAGGGUGAGGGUAGAGGGAUUA
MA_1111171_33820	novel	CGGUAAUUCCAGCUCCA	GUAGUUGGAUCUUGGGU	CGGUAAUUCCAGCUCCAAUAUUGUAUAUUUAAGUUGUUGUAGUUAAAAAUAUUGUAGUUGGAUCUUGGGU
MA_112405_24871	novel	UUGAAUGAUGACUUGUAUG	UACAAGUCAUUCAAAC	UUGAAUGAUGACUUGUAUGCUACAAGUCAUUCAAAC
MA_113136_22822	novel	CUCUGUGAUGUCAAAUU	UUUGGGUCGCUGUGAGUG	CUCUGUGAUGUCAAAUUUCUUCUUAAGGCUUGAUUUCAAAUGGCUUAGAAGUUUGGGUCGCUGUGAGUG
MA_1145681_28191	novel	GAGGUGUAGAAUAGGUG	CUUAUUUUAAUGUU	CUUAUUUUAAUGUUAAAAAUAUUAGGAGGUGUAGAAUAGGUG
MA_11561_10929	novel	AGCGGAGGAAAAGAAAC	ACCUUUUCCUGCGCUGG	ACCUUUUCCUGCGCUGGGAAAGAAACAGACGUUUUCCAGCGGAGGAAAAGAAAC
MA_115738_10604	novel	UUUGAGAUCUAGGGUUUUGGA	UUAGGCAUUGAUCUCAAGUG	UUAGGCAUUGAUCUCAAGUGUUGGUGAGAUAUAAUCUCAACUAUUGAUCACUUUUGAGAUCUAGGGUUUUGGA
MA_11587_1958	novel	UAACGUCUGGCCCACGAUGGUU	CACAUCGUAGGCGGGAUGGGAAG	UAACGUCUGGCCCACGAUGGUUGAUAAACACAUCGUAGGCGGGAUGGGAAG
MA_1161878_30608	novel	GCUUGGGCUAGAGUAGU	UAUUUUACAUGCCUAUGGAA	GCUUGGGCUAGAGUAGUCCUGGGAUGGGUGACUACCUAGGAAGUCCUACUAUUUUACAUGCCUAUGGAA
MA_1168899_37313	novel	GGGUCGUAAAGGUCGGUC	CCUUCCCUUCCGUCCCG	GGGUCGUAAAGGUCGGUCAGCCUACUCGGUGUGCACCUUCCCUUCCGUCCCG
MA_117905_16855	novel	AUCAAAUAAAAUCUGGAAGUG	GCUCUUGAUGUGAGACAUUGAUGU	GCUCUUGAUGUGAGACAUUGAUGUUCUCUACAGAAGGUGGAGUAGAGUCAUCAAAUAAAAUCUGGAAGUG
MA_12028_169	novel	UAUGCUCUGAAUACAUU	UCUAUUUUCUGUGAC	UCUAUUUUCUGUGACUGAAUAGUCAUUUUUGACUAAUUGUUAUGCUCUGAAUACAUU
MA_121504_18444	novel	UUCUUGAUAUGGUAGAACACUGGAA	CCUGUGUGUAUCAUAUUAAGAUCU	CCUGUGUGUAUCAUAUUAAGAUCUUGUUCUACUGGGCCAUUACGGCUGAGGUAAUACGUUUUCUUGAUAUGGUAGAACACUGGAA
MA_12301_3845	novel	UUCUUUAGAUCUGAAAACUGA	UGUGGAUCUAAAGAUGUG	UGUGGAUCUAAAGAUGUGUAUGCUGUAGAAUGUUUAGGCAGUUUCUUUAGAUCUGAAAACUGA
MA_12306_7547	novel	UUUUACAGCUAUAUCUUUUCC	GAAAGUUAUAGCUGUAAUAGU	GAAAGUUAUAGCUGUAAUAGUUAACUUGUUUAGAAAACAACAAGAGCACUUUUACAGCUAUAUCUUUUCC
MA_123592_21867	novel	UAUGGGCACAAUUUCAGGC	GUGUGGUGCUACAUGUU	GUGUGGUGCUACAUGUUUGGUAUUGUUUAUUUGAUGCUAUAUAUUAUAUGGGCACAAUUUCAGGC
MA_125829_18275	novel	UAGAUGUGCUAGAAAAGAGAG	CAUUUUUCAAUGGACGUGAUUG	CAUUUUUCAAUGGACGUGAUUGGAACGCAGUUACAAAUACUGUGGGAGAGUCUAAUAUAGAUGUGCUAGAAAAGAGAG
MA_1285879_43465	novel	CUUGGACAUGGGUUAGU	GAAUCCUUGUAUCAAGGG	CUUGGACAUGGGUUAGUCCAUCCUAAGAGAUGGGGAAUCCUUGUAUCAAGGG
MA_128665_21455	novel	GGGGAUGUAGCUCACAUG	AGUGAGCAACCCCCGU	AGUGAGCAACCCCCGUCACAACUUGGGGAUGUAGCUCACAUG
MA_128793_23063	novel	GACAGUUUGGCCGAGUG	UCUAAGGCGCCAGAUUUAGGCUCU	GACAGUUUGGCCGAGUGGUCUAAGGCGCCAGAUUUAGGCUCU
MA_128838_19713	novel	AGACUGCCAGUGAUAUG	GUGUGCUGCACUCACAAA	GUGUGCUGCACUCACAAAAGACUGCCAGUGAUAUG
MA_129978_20848	novel	AGGCCAUGGAAGUUUGAGG	UCUUAGGGGGUCUAUGG	UCUUAGGGGGUCUAUGGUCGUUUAGGCCAUGGAAGUUUGAGG
MA_131684_21667	novel	CUGCAAAUCUGGGUUUCCCCU	GGGAAGCCCAUGUCUGUAGAU	GGGAAGCCCAUGUCUGUAGAUUUCAAUUCUAUGGCCAGUAGCCCAAGUAUUGAACUGAAUUGAAUUCUGCAAAUCUGGGUUUCCCCU
MA_13321_462	novel	UCGGCCUCGGAUGUUAGGAGAAC	ACUCCUACAUCCCGCCCCCCAAG	UCGGCCUCGGAUGUUAGGAGAACAGAGCUUCCUCACUCCUACAUCCCGCCCCCCAAG
MA_1336053_42400	novel	CCGGAUCCCAUCAGAACU	UAGUAUUGGGAUGGGUG	CCGGAUCCCAUCAGAACUCCGUAGUUAAGCACGCUUGUGCUAGAGUAGUAUUGGGAUGGGUG
MA_13409_14525	novel	UGGUUUGUAUUCCCUGAGCA	CUCAGUGAUGAUAUAUUACCAAU	CUCAGUGAUGAUAUAUUACCAAUUAUUUUGUUGGUUUGUAUUCCCUGAGCA
MA_13504_3665	novel	UUAUUGUAAGCUCUUAAG	UGUGAGCUUACAAUAAUC	UUAUUGUAAGCUCUUAAGGACUGGCCUGCAAUGUGAGCUUACAAUAAUC
MA_135470_9724	novel	UUGGUGUUCUUUGGAUGUU	UGUUGGAUUUUGGCAGG	UGUUGGAUUUUGGCAGGGUGUUGUUGGUCUAGGAUUAUUCUCCUUUAGAUUCACAUGUGGUUGGUGUUCUUUGGAUGUU
MA_136180_22594	novel	CCAUCGCGGACAGACGACACG	UGACGUCUGGUCCACGAUGGUU	UGACGUCUGGUCCACGAUGGUUUAUUUACCAUGUAUCAAUAAACCAUCGCGGACAGACGACACG
MA_13638_3678	novel	AGCGGGGUAGAGUAAUUGGUCGACU	AUCCUGCCCUCGCCUCC	AGCGGGGUAGAGUAAUUGGUCGACUCGUCAGGCCUUAUUAUUAUUAUGGGGCCUGAAAACUUCGGGUUCGAAUCCUGCCCUCGCCUCC
MA_137623_24241	novel	AUGGCUCUGAUGGGUCCUUCGGGA	UUGACAGGAUAUGCAGAGCCCGGA	UUGACAGGAUAUGCAGAGCCCGGAAUGCUAAUGGCUCUGAUGGGUCCUUCGGGA
MA_137893_24457	novel	AUUGGUUUGGUGGACUUCC	AAAUCCAUAGUUGAUUCCAAUGG	AAAUCCAUAGUUGAUUCCAAUGGUUGGGUGGUCAAUUACUCCUCAAUAAUUGGUUUGGUGGACUUCC
MA_138034_23715	novel	UAUGCUUCUCAAGGACUUGAU	CCUUAUCCUAUGAGAAAUAUGUU	CCUUAUCCUAUGAGAAAUAUGUUAGUGGCCUCAUAAUUUUUUUUAUCAUUAAGUAUGCUUCUCAAGGACUUGAU
MA_13826_5055	novel	GGAUACGGCUUGGAAACG	UUUCCAAGCCAUUUCCA	GGAUACGGCUUGGAAACGACAUUGAAACGUUUCCAAGCCAUUUCCA
MA_139174_21250	novel	UGGUGAGGACAUUGGACU	UCCAAUAACCCGAGUUC	UGGUGAGGACAUUGGACUUUGAAUCCAAUAACCCGAGUUC
MA_13984_4785	novel	UAUGGUAGGAUACUGUGAUG	UUAUUGUCAAAUAACCUUUUU	UUAUUGUCAAAUAACCUUUUUGAUGUGACAAAGCACAUUAAAAGAAAAUAUGGUAGGAUACUGUGAUG
MA_14099_6964	novel	UUUUCCCGGCUCCGCCCAUUCC	AGUGGGCGGAACGGGCAAAACU	AGUGGGCGGAACGGGCAAAACUCAGUCAGUUCGUUCAUUCGUUAGUGAACCCAUCCAAUCUGAUCGGGUUUUCCCGGCUCCGCCCAUUCC
MA_14353_11404	novel	UCCGUUGUAGUCUAGUUGG	AAUUCCUGACAACGGAAG	UCCGUUGUAGUCUAGUUGGUUAGUUUCAUUGUCUGCUCUCACCCGAGAGACCCGGGUUCAAUUCCUGACAACGGAAG
MA_152091_13509	novel	GCCUACUAGAGAACUGGAUGAUU	UUCAGUUCCGUUGGAGGCA	GCCUACUAGAGAACUGGAUGAUUCGUGAAUGGUUUUCGUUCAGUUCCGUUGGAGGCA
MA_152834_3570	novel	AAUGUCUAGGAAUAUCUGCUU	UCCAUCCCAUAUUCUUAUGGC	UCCAUCCCAUAUUCUUAUGGCAGUGUCCAUGUCUUCUCCUAUAAAAAAACAAACAAUGUCUAGGAAUAUCUGCUU
MA_155935_13901	novel	UGAGAACUUUGAAGACU	UCUUCCCAGUGACAUA	UGAGAACUUUGAAGACUAUGGGGGCACUCUCCUUGGUGCCUAAUGUCUUCCCAGUGACAUA
MA_156101_21566	novel	UAGAAUGAGUGGGAGCCA	UAUCCAGCUCAUAAUGAG	UAUCCAGCUCAUAAUGAGUUGUAACCAAUUUAGAAUGAGUGGGAGCCA
MA_156628_7498	novel	GAGCUUGACUCUAGUCC	AAGAAUUAGCAGGG	AAGAAUUAGCAGGGAAAGAAGACCCUAUUGAGCUUGACUCUAGUCC
MA_157730_8434	novel	UCAUCUAGAACUAGUAAGACU	UCUGCUUGUUCCACAUGAUCU	UCUGCUUGUUCCACAUGAUCUACAUCAUCUAGAACUAGUAAGACU
MA_159335_11489	novel	UGGGAUCGAGAGCUCCA	GAAAGCUCUCGAUCUAUCA	GAAAGCUCUCGAUCUAUCACUGUGAUAAUGGGAUCGAGAGCUCCA
MA_16121_13692	novel	UCCCCGCAUCUCCACCU	GAGGUACGGGGAUCGAU	GAGGUACGGGGAUCGAUUCCCCGCAUCUCCACCU
MA_161279_16541	novel	CCAGGUCUGUGAUGCCA	GCCACUGAGACAUAAGGAA	CCAGGUCUGUGAUGCCAUUGCCAAAGUGAACGUAGGUGUUCUAAGACAAGUGGCCACUGAGACAUAAGGAA
MA_16233_8995	novel	GCUAGAGUAGUACUGGGA	CCAUUAUAACUCCAUAGUUA	CCAUUAUAACUCCAUAGUUAAGUGCGCUUUGGCUAGAGUAGUACUGGGA
MA_163640_8871	novel	GUGGAGGUGCCGGAGUGGUC	CCUCCUCCAAUCACCUCUGUGU	CCUCCUCCAAUCACCUCUGUGUGGAAGAUGUUCUUUGAUGGAGCUUCCUCCAGUAUAGGUGGAGGUGCCGGAGUGGUC
MA_163819_17323	novel	UGUAAUUGACUAUGCCUAGAU	UAAGGGAAUGAAGGAAAUUAU	UAAGGGAAUGAAGGAAAUUAUCUAAUAUGUAAUUGACUAUGCCUAGAU
MA_164191_14549	novel	UUCUGGGCCGCACGCGC	GCCUGGGCUAGAUCU	GCCUGGGCUAGAUCUUCAACAAUGUUGUAGUUCUGGGCCGCACGCGC
MA_164785_10119	novel	UCUUGGAUUUAUGAAAG	GUCAUUGUCCGACAGU	GUCAUUGUCCGACAGUUGGAGCCAAUUGUUGACCAAAAUUUGGUCAUCUAUAUUUUCCCACUCUUGGAUUUAUGAAAG
MA_166298_22659	novel	AGAGUAGUACUGGGAUG	UCCUAGUAUUUUACAUG	AGAGUAGUACUGGGAUGAGUGACCGCCCGAGAAGUCCUAGUAUUUUACAUG
MA_167474_22779	novel	AUAUCGUACUAAUUUGC	CAGGGAUUGGUGCGACA	AUAUCGUACUAAUUUGCAUUUCGGGAAUUCAGGGAUUGGUGCGACA
MA_170279_7179	novel	AGUAGUACUGGGAUGGG	CGAAAAGUCCUAGUAUUUUACA	AGUAGUACUGGGAUGGGCAACCGCCCGAAAAGUCCUAGUAUUUUACA
MA_170758_16641	novel	GGUUAAGGAAGUUGGUGACCUG	AGUCUCCAAAAAUUCAUAAGACCAU	AGUCUCCAAAAAUUCAUAAGACCAUGUAUGAGGGCUGACACCUUCCCAGUUCUAUAAGGUUAAGGAAGUUGGUGACCUG
MA_170758_16642	novel	GGUUAAGGAAGUUGGUGACCUG	GGGAAACCAACGACUGAAGCCUC	GGUUAAGGAAGUUGGUGACCUGAUGAUGGGGAAACCAACGACUGAAGCCUC
MA_175789_9275	novel	CUAUUGAGGGUUUUGAGCAAU	UAUAAAAAGAAAGCCUCAGUUCCA	UAUAAAAAGAAAGCCUCAGUUCCAUUGCAUGUUUGAGGCUUAAUGCCAAUGUAGCAAGGUAUCUAUUGAGGGUUUUGAGCAAU
MA_175993_15617	novel	AGAUCCAUUGGAGGGCG	CCCUCAAAUGCAUCCGG	CCCUCAAAUGCAUCCGGGAAGACACAGACUUGUCAGAUCCAUUGGAGGGCG
MA_179779_22247	novel	CUCUCAUUGAAAGCACCA	GUGUUCCUCACCAAGCC	CUCUCAUUGAAAGCACCACUCCCUCUUACCAAGGAAGGUGUUCCUCACCAAGCC
MA_180988_20861	novel	UUGGUUAGAGCAUGUGG	AUAUUUCUCAUGGCUUCUGCU	AUAUUUCUCAUGGCUUCUGCUGAGAGUUUGGGUAAGUGCAUUGGCUAGAGUAACUCGGUUGGUUAGAGCAUGUGG
MA_18358_1017	novel	CCUACAGGCCUGUAGGC	CUACAGGCCUGUAGGAU	CUACAGGCCUGUAGGAUGGCAGCCUCAACCUACAAGCCUAUAGGUUGAGAUGUCAUCCUACAGGCCUGUAGGC
MA_18480_839	novel	UGGAUGAGUACUGGUAUCUUU	AGAUACUAGUACUCAUCCACA	UGGAUGAGUACUGGUAUCUUUUUUGUGAAAGUACUAUUCACAAGAAGAGAUACUAGUACUCAUCCACA
MA_18480_840	novel	UGGAUGAGUACUGGUAUCUUU	AGAUAUCAAUAUUGAUUUAUA	AGAUAUCAAUAUUGAUUUAUAAGGAAAUAAAGGAUUUAGUUGUGGAUGAGUACUGGUAUCUUU
MA_185559_5578	novel	UUUUACUGCUAUAUCUUUUCC	AAAAGAUAUAGCAGUCAAAGU	AAAAGAUAUAGCAGUCAAAGUUCUCUCAUUGUUCUCCAAACAAGUGAACUUUUACUGCUAUAUCUUUUCC
MA_185559_5580	novel	UUUUACUGCUAUAUCUUUUCC	AAAAGAUAUAGCAGUCAAAGU	AAAAGAUAUAGCAGUCAAAGUGCUCUCAUUGUCCUCCAAGCAAGUGAACUUUUACUGCUAUAUCUUUUCC
MA_18595_3427	novel	UUAUAGUUUCUUUGAUG	CCAAAGUCUCGUGAACC	CCAAAGUCUCGUGAACCAUGUUUUCCUUCCUUUUCUCCAUGAUUUUUUUAUAGUUUCUUUGAUG
MA_18986_1036	novel	UGGAAUCGAGAGCUCCA	GCAGACUCUCGAUCUACCAUG	GCAGACUCUCGAUCUACCAUGUUGACAAUGGAAUCGAGAGCUCCA
MA_190881_26422	novel	UUGUUGUGUAUCUCUGUUUU	AAUGGAGAUAUCGGUAACA	AAUGGAGAUAUCGGUAACACCCCUUUUUGCAGGGUGGUUGUUGUGUAUCUCUGUUUU
MA_193425_28351	novel	AAUGACUCUCGGCAACA	UGUGUGUGUGUGUGUGUG	AAUGACUCUCGGCAACAGAUAUCUCAACUCUUCUCACGAUGUGUGUGUGUGUGUGUGUGUGUG
MA_19623_7848	novel	UGAAUGUGGUUGCUGCAACAA	AAUUGUUGGGAUUCAGA	UGAAUGUGGUUGCUGCAACAAUGACUGUUGUUGCAAUUGUUGGGAUUCAGA
MA_199812_27791	novel	UGAGCUCUUGGAAGUGUA	CACCUCUAGUGCUCAUG	CACCUCUAGUGCUCAUGUAUGUCUAAGCUAUGUGAGCUCUUGGAAGUGUA
MA_20354_1344	novel	UUGAGAGGUGUAGAAUA	UCCAACACCUAACUCAGAU	UUGAGAGGUGUAGAAUAGAGAAGAGCACAUCCAACACCUAACUCAGAU
MA_2074_3813	novel	AUGUAGGUAAGGGAAAUCU	AGUAGACCCUUAUGAAUGG	AGUAGACCCUUAUGAAUGGACUUGUGGUUUUAUACGACAGUUAAGGCCACUCAUGUAGGUAAGGGAAAUCU
MA_20774_17089	novel	CGAUCGUAGCAAUUUUUAGGU	UGAGCAGGAUUACAAGAUAUG	CGAUCGUAGCAAUUUUUAGGUCAUCCAGAUUCAUCAGUAUCUGUGAUUGCCUGAGCAGGAUUACAAGAUAUG
MA_209645_25150	novel	GUUGUUACUUUGAAAAA	UGGUAGAGUUACAAUUU	UGGUAGAGUUACAAUUUUUUAUUAUUGAAAUUAUAGUGAGGAGUUGUUACUUUGAAAAA
MA_209856_27304	novel	GUCGACUGUGCAGAUCGUA	CAGUUCGUACAGUCCACGU	CAGUUCGUACAGUCCACGUGGCAUGUCGACUGUGCAGAUCGUA
MA_209_5114	novel	GCUAGAGUAGUACUGGGA	CCAGACAGUCCUAGUGU	GCUAGAGUAGUACUGGGAUGGGCGACCGCCCAGACAGUCCUAGUGU
MA_21616_23985	novel	GCUAGAGUAGUACUGGGA	CUAGUAUUUUACAUGCCU	GCUAGAGUAGUACUGGGAUGAAGACUGCCUGGGAAUUCCUAGUAUUUUACAUGCCU
MA_22017_10039	novel	UCGUCGGUCGUACUGUAUGGC	CGGAAAUCGGUACGAUACGGCCAGG	CGGAAAUCGGUACGAUACGGCCAGGAAACGUCGUCGGUCGUACUGUAUGGC
MA_22017_10040	novel	UCGUCGGUCGUACUGUAUGGC	UAUACGGUACUGCCAGCGGCG	UCGUCGGUCGUACUGUAUGGCGUUUCUCGAUUUGGAAACGCUAUACGGUACUGCCAGCGGCG
MA_22265_5752	novel	CUGUUUCUGAUUUGCCGAGAUCGC	GAUCUAAAAGAGCAAUCCGAAAACAAAU	CUGUUUCUGAUUUGCCGAGAUCGCACAGGGCGUAGGGCAAAGAGCAUACGCAGAUCUAAAAGAGCAAUCCGAAAACAAAU
MA_2282_4902	novel	UAAUGCUUCACCCUCAAUGCC	CAGUGAGGGUGAAUCAUUACA	UAAUGCUUCACCCUCAAUGCCCAAUUUUAAUUACAUCAAUUUCACUGCUGCGCAGAUUGGGCAGUGAGGGUGAAUCAUUACA
MA_23245_14308	novel	AAAGAACUCUUCAAUAGAAAG	GGGGAUUGUAGGCUUGGGUGG	GGGGAUUGUAGGCUUGGGUGGAGUGGGGAAGACCACGCUAGCCAAAGAACUCUUCAAUAGAAAG
MA_2344_7643	novel	AUCUUUGUUGGAUAUGGUGAUGGU	CAUCAGCGUUCUAAAUUAGAUAC	CAUCAGCGUUCUAAAUUAGAUACAAAAUAAAAGAGGAUUAUCUUUGUUGGAUAUGGUGAUGGU
MA_238514_29918	novel	UCGAAUCCUGCCUCUCC	GGGGAGGGUAUUGGAAG	GGGGAGGGUAUUGGAAGGGAAUGCGGAGGGUUCUGUAAAUCUGUUCGAAUCCUGCCUCUCC
MA_23900_15284	novel	UGCGAGAGGUACGGGGUUC	CGGUAGAGCGCUCGCUUU	CGGUAGAGCGCUCGCUUUGCAUGCGAGAGGUACGGGGUUC
MA_24077_17787	novel	GGGGUUGUAGCUCACGUG	GAGAGGUACGGGGUUCG	GGGGUUGUAGCUCACGUGGUAGAGCUCUUGCUUUGCAUGUGAGAGGUACGGGGUUCG
MA_2435_8185	novel	GAGUUGUAUGAAUUUAUUGAUGUG	AUGGAAGGUAUUUUCUCAAACA	GAGUUGUAUGAAUUUAUUGAUGUGUUUCAUUUAAAUGGAGAAAGAUUCUCUAUUAAAGAUGCAUGGAAGGUAUUUUCUCAAACA
MA_2472094_41055	novel	UCGUGAGAAGCUCCCUG	AGAGAUUAUGGGAUGACU	UCGUGAGAAGCUCCCUGAAUGGGAGAGAUUAUGGGAUGACU
MA_2472094_41056	novel	UCGUGAGAAGCUCCCUG	UGGGAGAGAUUAUGGGA	UCGUGAGAAGCUCCCUGAAUGGGAGAGAUUAUGGGA
MA_2518465_40205	novel	GAGGAAGGAGAAUUCGUG	UGAUCUCCAUCAUAGA	UGAUCUCCAUCAUAGAUCUUAAUUCCUCCCAGAGUUAAGAAGAAUAGAGGAAGGAGAAUUCGUG
MA_271119_33009	novel	UGAGCUCUUCUCAUGGUGAAG	AUGAGGAUGAGCUCAUC	AUGAGGAUGAGCUCAUCCACUCAAAAACAAAGUUCUGGAUGAGCUCUUCUCAUGGUGAAG
MA_27253_12947	novel	UGUAGGUAAGGGAAGUCGGCA	ACGAAUCCGUAACUUCU	UGUAGGUAAGGGAAGUCGGCAAAACGAAUCCGUAACUUCU
MA_273337_31577	novel	CCUGGGCUCAGACACCU	GUGGAGCCUGGGUU	CCUGGGCUCAGACACCUAACUCUUCCCCUUCGUCUCCAGAGAUGUUAGCUAAUAAUUUGGUGGAGCCUGGGUU
MA_27607_14410	novel	AAGGAGUGUGUAACAAC	UGUUGAACACUUUGAGG	UGUUGAACACUUUGAGGAAGGAGGCUCUGCAAGGAAUGCAUUGAGCAGGCACAAGGAGUGUGUAACAAC
MA_280158_29425	novel	UACCUGGUCUUCUGUGAAUCC	GUUUCAACUGCCGAUCA	GUUUCAACUGCCGAUCAGCAUUGUAAGUAAGAAUAGAUGGGUUUCUGGUAAUGAUCUUACAUACCUGGUCUUCUGUGAAUCC
MA_282903_31610	novel	UGGUUUGCUUUCCCUCCGCAAU	UGCGAGGCAAAGCAAACCGUG	UGCGAGGCAAAGCAAACCGUGCUCCUGUUGAAAAAUUCAACUAUCAAGCUUUCAGUAACAGUAUGGUUUGCUUUCCCUCCGCAAU
MA_28708_22715	novel	ACCUAAACUGCUCAAACACUG	AGUGUUUGAGCAGUUUAUGUU	ACCUAAACUGCUCAAACACUGCAGUCUUGCUAAAACAUUGCAUGUCAAGAUUGCAGUGUUUGAGCAGUUUAUGUU
MA_28708_22717	novel	UAAACUGCUCAAACACUG	UGUUUGAGCAGUUUAGGUUUC	UAAACUGCUCAAACACUGCAAUCUUGACAUGCAAUGUUUUAGCAAGACUGCAGUGUUUGAGCAGUUUAGGUUUC
MA_2897093_38995	novel	AAUAGUCGAUGCUCCUCUCGA	GGGAGGCAAGAUUGUUUC	GGGAGGCAAGAUUGUUUCAAUAGAUGUUGAAAUAGUCGAUGCUCCUCUCGA
MA_298053_29474	novel	CCGAUCCACAGUCAUGAUUGU	CAAUCAUGACUGUGAUCU	CAAUCAUGACUGUGAUCUCUUCGCUUAAGUGUUUCAGUCAUCCGAUCCACAGUCAUGAUUGU
MA_300871_25963	novel	UCCUGAGGUCGAGAGUUCG	AGAGUUCGAGCCUCUUUCAC	AGAGUUCGAGCCUCUUUCACCCCAUUAUACAUUUUUAUUGAGGAAUCCUGAGGUCGAGAGUUCG
MA_30446_18930	novel	AAUGGUUGAUGCGGGAGCUGG	UGCUGCCGACUCAACCGUCCG	UGCUGCCGACUCAACCGUCCGGCUCUUCUAUGAAGGAAAUCAACGCCAUAGGCUAGCCGAAUGGUUGAUGCGGGAGCUGG
MA_31348_15133	novel	GCUAGAGUAGUACUGGGA	CCAUUAGAACUCUGCAG	CCAUUAGAACUCUGCAGUUAAGCAAGCUCGGGCUAGAGUAGUACUGGGA
MA_317881_28084	novel	UCCAGUCUAAGAACAACCUGGUGUG	CAUUAGGUUCACAUGUCUCCUGGAAA	UCCAGUCUAAGAACAACCUGGUGUGGUGUAUUAUGCAUUAGGUUCACAUGUCUCCUGGAAA
MA_3184_11932	novel	CAUGUUCCCAGGUCGCCCCGG	GGGCUCACCUUGGAACAUAUU	GGGCUCACCUUGGAACAUAUUCACCAUCACAUUAACAAACAUAUUUCUCUGUGAGAUGGGAUGAUGGACAUGUUCCCAGGUCGCCCCGG
MA_32424_17331	novel	UGGAUGGAAUGACAGCG	UUGAAAAUCUAUUCUUU	UGGAUGGAAUGACAGCGGAGGGCCCCUCAUAGUUGAAAAUCUAUUCUUU
MA_32544_23523	novel	GCAUGUUGAAGGAACUCAGCA	UUCUGUUGCAUUCAACAUUUGU	UUCUGUUGCAUUCAACAUUUGUUCAUCGACCUGAGUUAGCCAAUCUUGAGCGUGCAUGUUGAAGGAACUCAGCA
MA_3268_8985	novel	AAUGAUUAAUAGGGACU	CCUAUUAUGUUGGCCUU	CCUAUUAUGUUGGCCUUUGAGAAUGGGUCAAUGAUUAAUAGGGACU
MA_328156_28524	novel	UGCUGCCGACUCAUCCGUCCG	AAUGGUUGAUGCGGGAGCUGG	UGCUGCCGACUCAUCCGUCCGGCUCUUCUAUAAAGGAAAUCAACGCCAUAGGCUAGCCGAAUGGUUGAUGCGGGAGCUGG
MA_328444_33773	novel	UUGCUUGAGUAACUUGAACACA	UGUCAAAUUAUUCAAGCAAUU	UGUCAAAUUAUUCAAGCAAUUUACAGCAAUGCUAAAUCGGCGCUGUACAUUGCUUGAGUAACUUGAACACA
MA_33230_4622	novel	UCAGACUCGGCAAAGACUCGGCUG	UCCGGAGAUUUUGACUGGGUUUGACC	UCCGGAGAUUUUGACUGGGUUUGACCAAAAAUGCUGGUAAUUACCAAAGUUCUCACACUCAGACUCGGCAAAGACUCGGCUG
MA_337003_29736	novel	AAUUGAUGCUCAGAAAUCCUG	GGAUUUCUGAGCAUUAAUUGC	GGAUUUCUGAGCAUUAAUUGCGGAGGAAAACAAAUGCACAGGAUCUGUUUCCCUCCGCAAUUGAUGCUCAGAAAUCCUG
MA_3400039_41391	novel	AGGUGAGCUCAACGAUAACAG	UGGAUGAUCAUUGAAGC	UGGAUGAUCAUUGAAGCUUGUAAUUGGAAUAGAGAAGGUGAGCUCAACGAUAACAG
MA_3599_8627	novel	AGGCCAUAGAAGUUUGAGGC	UUGGGAUUUUUUUAUGGCCUUG	AGGCCAUAGAAGUUUGAGGCUUUACUGUUUGGGAUUUUUUUAUGGCCUUG
MA_3599_8629	novel	AGGCCAUGGAAGUUUGAGGC	UUGGGAUUUUUUUAUGGCCUUG	AGGCCAUGGAAGUUUGAGGCUUUACUGUUUGGGAUUUUUUUAUGGCCUUG
MA_364869_28482	novel	UGCGAGAGGUACGGGGUUC	UACCCCGCAUCUCCAUG	UGCGAGAGGUACGGGGUUCGAUACCCCGCAUCUCCAUG
MA_36518_17792	novel	CUGUGUUGGAGUUUAGAAACGU	GUUUCUAAACUCCAACACAGUU	CUGUGUUGGAGUUUAGAAACGUCCCAACGUUUCUAAACUCCAACACAGUU
MA_36666_5650	novel	GUUGUAUGAAUUUAUUGAUGUGUU	AUGGAAGGUAUUUUCUCAAACA	GUUGUAUGAAUUUAUUGAUGUGUUUCAUUUAAAUGGAGAAAGAUUCUCUAUUAAAGAUGCAUGGAAGGUAUUUUCUCAAACA
MA_3761110_43618	novel	GGCUAAGAUCAAGUGUAG	UACCUUUCUUGGCCUUUU	UACCUUUCUUGGCCUUUUGGCUAAGAUCAAGUGUAG
MA_378560_35382	novel	UCCCAUCAGAACUCCGCA	GCGGGUGCGAUCAUACU	GCGGGUGCGAUCAUACUAGCGUUAAUGCACCGUAUCCCAUCAGAACUCCGCA
MA_379766_28928	novel	UAAUGCUUCACCCUCAAUGCC	CAGUGAGGGUGAAGCAUUACA	UAAUGCUUCACCCUCAAUGCCCAAUUUUAUUUACACCCAUUUCACUUCUUCACAGAUUGGACAGUGAGGGUGAAGCAUUACA
MA_385849_26281	novel	CGUGGAGACCUGGGCUA	GCUGAGAAGGCUAUGAG	GCUGAGAAGGCUAUGAGUUUGAUACUGGGAAGGUAUCAAACAAACUUCGUGGAGACCUGGGCUA
MA_387417_36400	novel	UGGUCUCUGAUAUCUUUG	AGGUUAUGGGAACCAUC	AGGUUAUGGGAACCAUCUCCUCAUAUGAGAAUUUAUCUCUUGAAUCACGCAAUUGGUCUCUGAUAUCUUUG
MA_38916_3017	novel	GGGGAUUAAAUUGCUCAGAAG	UCUCAGCAGAUUUAAUCCCCGACU	UCUCAGCAGAUUUAAUCCCCGACUUUUACAUAGCCAGAGUGCUUGUAAUAACACCAGGUUUGUAGGGUUGGGGAUUAAAUUGCUCAGAAG
MA_400320_31987	novel	CAUAGCCUCAUGGUUCGAUU	AUGCAUUGAGGUUAUGG	CAUAGCCUCAUGGUUCGAUUCCUGAGUGAGGUUUCCUUCCUAUCUAGUAUGCAUUGAGGUUAUGG
MA_422865_25568	novel	AGAGAACUUUGAGGACUG	GUAUUUGGACAAUUUUG	AGAGAACUUUGAGGACUGAUGCAUCGGUAUUUGGACAAUUUUG
MA_42343_4994	novel	GGCCAAUGAUGAAAUUC	AGCUCAUCAUUGAUGGCUAU	GGCCAAUGAUGAAAUUCACUACUAAACACAAGGUAGCUCAUCAUUGAUGGCUAU
MA_42375_3021	novel	GUGUGCAUUGUAUCAGGGAUA	UAUGGUGUGAUGCAAGCCU	GUGUGCAUUGUAUCAGGGAUAACAGGAUCUCUGGGUAUAAAGGCUUCUGGGAGAUGGGUAUAUGGUGUGAUGCAAGCCU
MA_426674_32591	novel	GGGAAAAGGAUUGGCUCU	GGUCUGCAUCCUCAACCCAU	GGGAAAAGGAUUGGCUCUAAGGGUUGGGCCUAGGGGUCUGCAUCCUCAACCCAU
MA_429648_35080	novel	CAUUUUGAAGAACUUUCU	UUAGUCUAUCAAGGUU	UUAGUCUAUCAAGGUUCCUUUGAACAUUUUGAAGAACUUUCU
MA_4328686_40823	novel	CGAUUUUGUGAAAUGACUG	GUAGUUCGCGAAAUCUCC	GUAGUUCGCGAAAUCUCCUUGGAUAUUUUCGACCGUUCGUUCCUCCUUUGACGAUUUUGUGAAAUGACUG
MA_435551_31811	novel	GGUGUCCUAAGAUGAGCUCA	GCUGGGGUGGCACAUCA	GCUGGGGUGGCACAUCAAUUAAAAGAUAAUGUUGGUGUCCUAAGAUGAGCUCA
MA_4430789_43066	novel	CUCGUAGUUGGAUCUUG	UCGGUCUGCCUACUCGGU	CUCGUAGUUGGAUCUUGGGUCAUAAAGGUCGGUCUGCCUACUCGGU
MA_443276_31200	novel	UGUUGAAUGUGCUGAUUUUUUGUC	UAUGAUCAGAUUUCAACUCC	UGUUGAAUGUGCUGAUUUUUUGUCCCACGUUGUUGCUGUUCAGCCCAAGUGAAACUUAAAUACGUUGGUAUAUGAUCAGAUUUCAACUCC
MA_444291_33067	novel	UGGUUGGCGAGAAGAAUC	UUUGGUAUUCGUUAGUGUGAUG	UUUGGUAUUCGUUAGUGUGAUGGGUAGUGUUUGUUACCAGAACCUAUGGUUGGCGAGAAGAAUC
MA_456384_28342	novel	ACAAGAUCUUCAAAUUCUGGU	CAGAAAAGCUCUGAAGAGUGU	ACAAGAUCUUCAAAUUCUGGUGGUGGAUGUUGCUGAAAGAAGGCAUGCGAACAGAAAAGCUCUGAAGAGUGU
MA_4580453_40803	novel	AGGACAUCGGUACUCACA	UGAGUGGCAAAGUCGUGG	AGGACAUCGGUACUCACAGAGGUGAGUGUCUAGACUUUGUGAGUGGCAAAGUCGUGG
MA_4580859_35835	novel	GCCCCUGUUUUUGGCCU	GCUCUGAAAUCGC	GCUCUGAAAUCGCGUUGUUAACCGUCAAAAUCUAGGAUUUAUGGUAGCGAAAGCGCCCCUGUUUUUGGCCU
MA_46198_24591	novel	CGAGUCUGGUAUUGGAAUG	AAGUAGUACCAGAAUAGCGCA	CGAGUCUGGUAUUGGAAUGGAUGCAGAGCAAGUAGUACCAGAAUAGCGCA
MA_46769_6894	novel	CACUCCUCAGAUCGGCGGUCUGGCG	CCCACCUUGCCAUCUGGGGAGCUC	CACUCCUCAGAUCGGCGGUCUGGCGAAUGCCCACCUUGCCAUCUGGGGAGCUC
MA_478316_27195	novel	GCUAGAGUAGUACUGGGA	CCAUUAGAACUCUGCAG	CCAUUAGAACUCUGCAGUUAAGCACAAUCAGGCUAGAGUAGUACUGGGA
MA_47936_23171	novel	AUAUAUUUUUCUCCAAGAUGC	AUCUUGGGGAAAAAUAUACAA	AUAUAUUUUUCUCCAAGAUGCUAAACUGCUGUUUGUCUUGUCUCUGCGAGCAUCUUGGGGAAAAAUAUACAA
MA_4795_4992	novel	CCGGAGGGAGGUGGGAUAACC	GGAUCCCAUUCCUUGGGUU	CCGGAGGGAGGUGGGAUAACCUGAGGGACUAUGUGGUAGAGAAGGGGAUCCCAUUCCUUGGGUU
MA_480417_30673	novel	GGCCUCGAGUCUGACAGUGGA	GUUUGUCAGGCCUGCCCCU	GUUUGUCAGGCCUGCCCCUGAUAGUAGAAGGCCUCGAGUCUGACAGUGGA
MA_5006060_42656	novel	CAGCCCUUGGUCGCCCAG	GGGGGUUAGGGCUGGG	GGGGGUUAGGGCUGGGACUAAGCCCCAGCCCUUGGUCGCCCAG
MA_509390_35063	novel	GUGUAGAAUAAGUGGGA	UACCACUACUUCUAACAUC	GUGUAGAAUAAGUGGGAGUCGUUUUCGAUGCAAGUGAAAUACCACUACUUCUAACAUC
MA_5116_9703	novel	AAGUGUCUUAUGGAUGUUGAGA	UCCACCUCCACAAGACACUUG	UCCACCUCCACAAGACACUUGUUUUCUUGAAAAGACGUUCUGUCUGGACCUAGAGAACAAGUGUCUUAUGGAUGUUGAGA
MA_51222_8811	novel	GUAUCAUAGUACCCUCC	AGGGUUUUAUAUGUGAUGAAA	GUAUCAUAGUACCCUCCUUCGAAAAGCUUUGUCCUUGAAGCUUUGUAGUUAAGGGUUUUAUAUGUGAUGAAA
MA_5156_8488	novel	CCUCCCGGGAAGUCCUAGUG	GCUAGAGUAGCACUGGGA	GCUAGAGUAGCACUGGGAUCGGUGACCUCCCGGGAAGUCCUAGUG
MA_51745_23286	novel	UCUUUCCACUUCUACCCAUUUC	AAUGGGUGAAGUCGAAAGACC	AAUGGGUGAAGUCGAAAGACCUCUUUCCAGGGCGGUCUUUCCACUUCUACCCAUUUC
MA_51829_23815	novel	UCCGGGCCACGAUGGUUUAUGA	AGAACCACCGUGGCCCUGACG	UCCGGGCCACGAUGGUUUAUGAUCGUCUAGGAUGUUCAGAACCACCGUGGCCCUGACG
MA_542249_38347	novel	AAUUAUGAGACUAUUGUGA	AUGUGUCUUAUAAUUCA	AAUUAUGAGACUAUUGUGACUGCAUCUGUUAUGUGUCUUAUAAUUCA
MA_5454167_39692	novel	GAGUCUGGUAAUUGGAA	UCAAUUAGUGGAUGUUG	UCAAUUAGUGGAUGUUGGGUAGUUGUGGAUUGUUGAUCCACCCUACUUCGAGAGUCUGGUAAUUGGAA
MA_5506810_43078	novel	CUUCUUAGAGGGACUAU	UGAUGCCCUUAGAUGUU	CUUCUUAGAGGGACUAUGAUUGUUUAGGCCAUGGAAUUUUGAGGCAAUAACAGGUUUGUGAUGCCCUUAGAUGUU
MA_57341_15669	novel	UGAGAAGGCGAUCAACAUGAC	AUAUUGAUCGCCUUUUCAGU	UGAGAAGGCGAUCAACAUGACAAGGAUUCAUUGCUGCUGCGGCUGAAUGAUUUUGUGGUCAUAUUGAUCGCCUUUUCAGU
MA_591296_34271	novel	GGGGAUGUAGCUCAUAUGG	GUAUGGGGAUCUAUACCCCACAU	GGGGAUGUAGCUCAUAUGGUAGAGUGCUCGCUUAUCAUGCGAGAGGUAUGGGGAUCUAUACCCCACAU
MA_593749_35479	novel	AGUCCUAGUGUUGCACC	GUAGUACUAGGAUGGGU	GUAGUACUAGGAUGGGUGACAUCCUGAGAAGUCCUAGUGUUGCACC
MA_6074797_43284	novel	GGUUCUAUGGUGUAGUGG	AUUACUUUUACCCGACCAA	GGUUCUAUGGUGUAGUGGUUAACACUCUGGACUUUGAAUCCAGUGACCUGGGUUCGAAUCCCGGAAGGACCUUUUUCAUUACUUUUACCCGACCAA
MA_60828_21959	novel	AUCUCGGAAUUGGUUUCACUG	CUCAAACGUUUGAGGGCCCUC	CUCAAACGUUUGAGGGCCCUCGACAUAAGCGGGUGCCUCAGGUUGAGGCAUCUUCCGCAUGGGAUCUCGGAAUUGGUUUCACUG
MA_6208065_40782	novel	AGGGAAAAGGAUUGGCC	CCUUCAAUGUCCUUAGCUUUCC	AGGGAAAAGGAUUGGCCCUCCGAUUUUAAAAAUUUCAGCUUGGUAGCCUUCAAUGUCCUUAGCUUUCC
MA_6374243_41040	novel	GCGUUUGUAGUCCAACGG	UGACUCCCAGCAGACGCA	GCGUUUGUAGUCCAACGGUUAGGUUAAUUGCCUUCCAAGCAAUAGACCUGGGUUUGACUCCCAGCAGACGCA
MA_6406_1319	novel	AAGUGUGGCUGCUUUAUGGGC	CCAUAACAAGAUACAAUUUG	AAGUGUGGCUGCUUUAUGGGCACCUUUCAUAGAGUACUGACCCUCCAAUCUGGUGUCCAUAACAAGAUACAAUUUG
MA_644961_34351	novel	UAAAAUGCUGAUAGAUCUGUAUC	CCCUGAUCUAUCAGCAUUUUACC	UAAAAUGCUGAUAGAUCUGUAUCUCAAGCUCCCUGAUCUAUCAGCAUUUUACC
MA_6479_4411	novel	AUUGUGAUCUCUUCUAC	GGGAGAACUCUCAAUCG	AUUGUGAUCUCUUCUACAUUGGGAGAACUCUCAAUCG
MA_661718_38603	novel	UUGAUCACUUUAGAGAUAUGG	GUUAGAUCUAAAGUGAAGGUGA	GUUAGAUCUAAAGUGAAGGUGAGAUUAGAUCUCAGCCUUUGAUCACUUUAGAGAUAUGG
MA_6734565_40463	novel	GGACUAUGAUGAUUACG	GAGUCAUUAUAUCAUCCGC	GGACUAUGAUGAUUACGUGUUCCAAUACACCAGACAUAUCUCUACAUGAGUCAUUAUAUCAUCCGC
MA_6744805_41769	novel	GUGCGACUAAGGUCUUUU	GGGUUGCUAACUCAAUGA	GGGUUGCUAACUCAAUGAUAGAGUACUUGGCUUUUGAGUGCGACUAAGGUCUUUU
MA_681180_26083	novel	CCUCUAAGUCAGAAUCC	AUACUCACUUGCCAGGUA	AUACUCACUUGCCAGGUAACGUUCAACCUCUAAGUCAGAAUCC
MA_6877336_35026	novel	AUUUCCUGUAAGCAUCAACGC	UUGAAGUUUACACGGAAAUGGU	UUGAAGUUUACACGGAAAUGGUUUCAUUAAACCGGAAAAUCAUUUCCUGUAAGCAUCAACGC
MA_69267_15123	novel	AAACCAUCAAUAAGUGCACUG	GUGCAUUUCAUAGAAGAGUUUCA	AAACCAUCAAUAAGUGCACUGUAUGUGACGAUGUUAGGGUAUAUGUUUUUGCAGUGCAUUUCAUAGAAGAGUUUCA
MA_70245_19917	novel	AUGGAAGUUUGGUUAACU	UUUGCUAAAUUCUCAUUU	AUGGAAGUUUGGUUAACUUAGGGUUUGCUAAAUUCUCAUUU
MA_7069604_38372	novel	UUGGGUUUAUGAAAGACAA	GUGUGGCUAACCCAUAA	GUGUGGCUAACCCAUAACCUUGGGUUUAUGAAAGACAA
MA_7145445_36781	novel	AUAUGGGUGGUGGUGCG	CACCCUCACCCUCAUUAUGU	CACCCUCACCCUCAUUAUGUUUUCUCUAUGAGGGUGGAGGUGUGGGGAUUAAUAGAGAAAACAUAUGGGUGGUGGUGCG
MA_717023_31669	novel	CCUACAGGCCUGUAGGC	CUAUAGGUUGUAAUGU	CUAUAGGUUGUAAUGUCACCCUACAGGCCUGUAGGC
MA_717023_31670	novel	CCUACAGGCCUGUAGGC	UUGUAGGCCUAUAGGUU	UUGUAGGCCUAUAGGUUGUAAUGUCACCCUACAGGCCUGUAGGC
MA_725817_33164	novel	UGAGGGCGUGGUAGAGAUGAU	CUCUCUUCCUAGAUCACGCCCUCUAA	UGAGGGCGUGGUAGAGAUGAUUGACAAACUCUCUCUUCCUAGAUCACGCCCUCUAA
MA_7276706_40080	novel	UUUGUAGAGCCAUUUGGAAGUCAC	GACUUCCCCUCAGGUCU	UUUGUAGAGCCAUUUGGAAGUCACCAUUGACUUCCCCUCAGGUCU
MA_7291147_30515	novel	AAUGGAAAUUUAGUUUGUGGU	CCAUACUGGAGAAAACUAUGU	AAUGGAAAUUUAGUUUGUGGUUAUAUUGAUUUAGUGGAGGUGUAGUGAUCCAUACUGGAGAAAACUAUGU
MA_731118_35898	novel	UUAAAGUCUGUCUCCUCCU	AAGAUAUGGAGCAAAGGA	UUAAAGUCUGUCUCCUCCUUGUUUGAGAAAUAGUGUUAAGAGUACUCUCAAUCUACGAAUGUAGGAAGAUAUGGAGCAAAGGA
MA_742110_35454	novel	UCGGCGAGACGGGUUGUUG	AUUACCUGCUCCAGACA	AUUACCUGCUCCAGACAGGUUGCAGUUUAUGGUCGGCGAGACGGGUUGUUG
MA_75349_22908	novel	GCCCCUGUUUUUGGCCU	GGCGGAGAUGGGGCAUU	GGCGGAGAUGGGGCAUUGCCCCUGUUUUUGGCCU
MA_76894_19179	novel	UCUUUUCAGUUCUACCCAUUUC	AAUGGGUAGAUUGGAAUGACC	AAUGGGUAGAUUGGAAUGACCUCUGCCUGAUUCUUCAUAUGGAUGUGGCGGUCUUUUCAGUUCUACCCAUUUC
MA_7891_7439	novel	GAGGAAGGAGAAGUCGU	GAAAACAUCUUCCUCAU	GAGGAAGGAGAAGUCGUCAAUGCUUUCACUGAUGAAAACAUCUUCCUCAU
MA_7891_7440	novel	GAGGAAGGAGAAGUCGU	GUCUUUGGUCUUCUUCGA	GUCUUUGGUCUUCUUCGAAUUAAUGUCAGAAUUUUCAAUUGAGAAUGAGGAAGGAGAAGUCGU
MA_7941935_34004	novel	CGAGAGCUUUGAAGACUG	AUCUUCAAAGUCGAA	CGAGAGCUUUGAAGACUGAUAAAUCUUCAAAGUCGAA
MA_7974910_40632	novel	UUUCCUCGGUGGACAGA	UGGACCUAUACCAGUGAAGAC	UUUCCUCGGUGGACAGAAAUAAAAAUUCUGGACCUAUACCAGUGAAGAC
MA_8010268_31505	novel	UCUUGGUGGUAGUAGCA	UUUAUUUUCAUAAGGUGG	UUUAUUUUCAUAAGGUGGUUUUAUGCAUGUGUAAACAAAGAUCUCUUGGUGGUAGUAGCA
MA_8056328_42406	novel	UAAAGGUCGGUCCGCCU	UGUGCACCUGCCCUUCCG	UAAAGGUCGGUCCGCCUACUUGGUGUGCACCUGCCCUUCCG
MA_808467_36940	novel	CUGCCUGAAAUGUAGUCUG	GGCUUCUUAUCUGGCUGUA	CUGCCUGAAAUGUAGUCUGUGCCUUCUUGGGCAUCUGUUGAAGCUUCGGCGCUGGCUUCUUAUCUGGCUGUA
MA_813085_37281	novel	GGUUAAGGAAGUUGGUGACCUG	GGGAAGCCAAUAACCGAAGCCUC	GGUUAAGGAAGUUGGUGACCUGAUGACGGGGAAGCCAAUAACCGAAGCCUC
MA_83942_18692	novel	GAGCACUGAUCUAGGAUG	UUGUAGAACUCAGUCCC	GAGCACUGAUCUAGGAUGAACGCUCCCCUUUAGUGUAUAUCAAAUCAUUGUAGAACUCAGUCCC
MA_853251_36002	novel	UUUGUGGACAUUUUCUUCGGU	UGAGGUUGAUUUUUCACAACC	UUUGUGGACAUUUUCUUCGGUCUCUUUUCACACCUACGUGGUAGGAGUGAGGUUGAUUUUUCACAACC
MA_8540278_41922	novel	AGGGAUGCAUUUAUUAGAUA	GGUGAAUCAUGAUAACUC	AGGGAUGCAUUUAUUAGAUAAAAGGCUAGCGCGAGCUUGCUCGUUUAUCUGGUGAAUCAUGAUAACUC
MA_859139_34983	novel	CUGCCGGGAGGGAAGCGA	GCAUCUUAAACUACCAGGUGGGA	CUGCCGGGAGGGAAGCGAAAGCAUCUUAAACUACCAGGUGGGA
MA_860068_31379	novel	AGAGCUGGGAAAUCUUCU	GAGAUUUAAUCAGCUCCAU	AGAGCUGGGAAAUCUUCUACGCUUUCUCCAUAUUCCAACCUUUCUAGUUUGGAAGAGAGAGAUUUAAUCAGCUCCAU
MA_8750034_30653	novel	AGCUUUACUGUUCCCUG	AAGCUUUACUGUUCCCUGA	AAGCUUUACUGUUCCCUGAUAAGGAAGCUUUACUGUUCCCUG
MA_8792200_36481	novel	CCUCAAGAAAUUGGAUCCCUC	GAGAUCAAAUUUUUGCAAGUG	GAGAUCAAAUUUUUGCAAGUGAAAACCUAAAAAAAUUUAAAGGUUUACACCUCAAGAAAUUGGAUCCCUC
MA_8792200_36483	novel	GAGGGAUCCAAUUUCUUGAGGUGU	AAUUUGAUCUCUAGACU	GAGGGAUCCAAUUUCUUGAGGUGUAAACCUUUAAAUUUUUUUAGGUUUUCACUUGCAAAAAUUUGAUCUCUAGACU
MA_883644_32539	novel	AAGGCUAAGGAAAUAAGUA	CUAUUUCCUGCUUGGG	AAGGCUAAGGAAAUAAGUACUAGCUAUUUCCUGCUUGGG
MA_883644_32540	novel	AAGGCUAAGGAAAUAAGUA	CUAUUUCCUGCUUGG	AAGGCUAAGGAAAUAAGUACUAGCUAUUUCCUGCUUGG
MA_8902896_33380	novel	GUGCAGAUCUUGGUGGG	CAUUCAAGUGUGUUCUU	GUGCAGAUCUUGGUGGGAGUACAACCUUGUUACUUCCAUUCAAGUGUGUUCUU
MA_89341_19825	novel	UGCGAGAGGUACGGGGA	ACCCCGCAUCUCCAUCG	UGCGAGAGGUACGGGGAUUGAUACCCCGCAUCUCCAUCG
MA_9003617_29076	novel	AACUGCUGGUUCAUGGAUUCU	UGUGCAUGACACAGGAGUUGU	AACUGCUGGUUCAUGGAUUCUAUUGUCUUGUCAUGUUGGUGGAGCUGGCUAGAUAAUGGUGUGCAUGACACAGGAGUUGU
MA_9007109_37299	novel	UUGCUUGAGUAACUUGAACACU	UGUCAAAUUAUUCAAGCAAUU	UGUCAAAUUAUUCAAGCAAUUUACAGCAAUGCUAGAUCGGCGUUGUACAUUGCUUGAGUAACUUGAACACU
MA_90132_12483	novel	UGCGAGAGGCACGGGGU	UCCCCACAUCUCCAUCG	UGCGAGAGGCACGGGGUUAGAUUCCCCACAUCUCCAUCG
MA_90416_3368	novel	UGAGAUUGUUGGAGAGGUUCA	AACCUCGCCAACAAUCUCACC	AACCUCGCCAACAAUCUCACCACCGAUCAUGUGAAUAUCUAAGAAUAGGAGGUGAGAUUGUUGGAGAGGUUCA
MA_9051765_36252	novel	GGGGAUGUAGCUCAGAUG	UGUGUGUUGACUUGUGACUUG	GGGGAUGUAGCUCAGAUGGUGAAGCACUCGCUUAGCUGUGUGUGUUGACUUGUGACUUG
MA_9074444_37850	novel	CAGUCGACUCAGAACUG	GGGGAAUCUGACUGUUUA	CAGUCGACUCAGAACUGGUACAGACAAGGGGAAUCUGACUGUUUA
MA_90820_19903	novel	UCUGUUGUCGUCUAGUC	UUCAAUCCGCGACAUCGGAAU	UCUGUUGUCGUCUAGUCCGGUCAGAAUGUCUGGUUUUCACAGAGUCGACUAGGAUUCAAUCCGCGACAUCGGAAU
MA_91470_11586	novel	AGGCUAAUCGAACCAUCU	AAGUUUGAAGAGUUUGA	AAGUUUGAAGAGUUUGAAGGCUAAUCGAACCAUCUUUUGGAGGCUGGAAGAAGUUUGAAGAGUUUGAAGGCUAAUCGAACCAUCU
MA_9163207_35748	novel	CUAGAGCUCCUUGUCCU	AGCAGGGAGCGUUAUAGCA	CUAGAGCUCCUUGUCCUCUUAGCAGGGAGCGUUAUAGCA
MA_91898_13917	novel	UUCUACAAGGCAUUUGUUCUCU	AGAAUAAAUGUCCUGUGGAAGU	UUCUACAAGGCAUUUGUUCUCUGGUUAAAGGUCUUCUGAACCAUAGAGAAUAAAUGUCCUGUGGAAGU
MA_93021_22389	novel	CUUUCUUUGGUGGUACCU	CAACCAUUUUGGAGAAAGGG	CUUUCUUUGGUGGUACCUUCAACCAUUUUGGAGAAAGGG
MA_9311_2714	novel	UGGAACCCUGAACAGAC	UGCCUUCUAGUUUUCCAGG	UGCCUUCUAGUUUUCCAGGAGGGCCGAUAGUUUUAGAGGCUUUGUUGGAACCCUGAACAGAC
MA_933804_29531	novel	GAAAAAAUUAGAGUGCAU	AGCAGUCUAACAUGCCA	GAAAAAAUUAGAGUGCAUAACAUAGGGGUUUAAUGUUCAGUAGCAGUCUAACAUGCCA
MA_9369212_36609	novel	AGACGUCGUCGGGGGCC	CAGACGAGAACGUUAGG	CAGACGAGAACGUUAGGAAAUCCAGAGACGUCGUCGGGGGCC
MA_9458026_37977	novel	GUGGACGUGCCGGAGUGU	UUAUCGGGCAUGACUAG	GUGGACGUGCCGGAGUGUUUAUCGGGCAUGACUAG
MA_95210_12768	novel	GAUCCUUUAGAAUUUCGCA	CAAGGCGAAGGGUCAA	GAUCCUUUAGAAUUUCGCAAAUCAAAAUAUUUGCAAGGCGAAGGGUCAA
MA_960282_26832	novel	GUAAUGAUUAAUAGGGACU	CCUAUUAUGCUGGCCUU	CCUAUUAUGCUGGCCUUUGAGAAUGGGGUAAUGAUUAAUAGGGACU
MA_96549_17707	novel	UUUGAUUCUAUGGGUGGGG	UCAUCCACCCACCAAUGU	UUUGAUUCUAUGGGUGGGGACCAGUUUUUGUCCCUGUUUAAGUGUCUCAUCCUCAUCCACCCACCAAUGU
MA_9787354_33050	novel	CCUUGUGGUCGUGGGUU	CUCAAUGAUACAAGUGAG	CCUUGUGGUCGUGGGUUAGGAACACAGGCUAGACAAUCCAAGUGUCUUUUCGUGUUUCGCGACUCAAUGAUACAAGUGAG
MA_9887445_41532	novel	GUUUUCAAGGAUUUGCAUGGC	AUAUGUCAAAACCAGGGAAGGAGC	AUAUGUCAAAACCAGGGAAGGAGCAUUGGACAACAAUAAUAAGGGUUUUCAAGGAUUUGCAUGGC
MA_990907_33978	novel	CCUAUUGUGUUGGCCUU	GGUUGGCAUCUGACUAGGCU	GGUUGGCAUCUGACUAGGCUUCCCCUAUUGUGUUGGCCUU
MA_99786_15598	novel	UAGAUAGAUCUUCUGUGCAGG	CCCACAAGAUUCUAGG	UAGAUAGAUCUUCUGUGCAGGUAUUCACCAUAUAUUACAUGGUAUGAAAACCCACAAGAUUCUAGG
MA_998202_32269	novel	GUAGUGAAGGGUGAAGGCU	UCAUGAUUACGUCACCUG	GUAGUGAAGGGUGAAGGCUCCCAAAGAUCUGAAGUGGUGAGUCAUGAUUACGUCACCUG

## Sheet: miRBase_org
Organism abbreviation	Full Latin name	Tree	NCBI-taxid
pta	Pinus taeda	Viridiplantae;Coniferophyta;	3352
pab	Picea abies	Viridiplantae;Coniferophyta;	3329
pde	Pinus densata	Viridiplantae;Coniferophyta;	190402
cln	Cunninghamia lanceolata	Viridiplantae;Coniferophyta;	28977
aau	Acacia auriculiformis	Viridiplantae;Magnoliophyta;eudicotyledons;Fabaceae;	205027
ahy	Arachis hypogaea	Viridiplantae;Magnoliophyta;eudicotyledons;Fabaceae;	3818
aly	Arabidopsis lyrata	Viridiplantae;Magnoliophyta;eudicotyledons;Brassicaceae;	59689
ama	Avicennia marina	Viridiplantae;Magnoliophyta;eudicotyledons;Lamiales;	82927
amg	Acacia mangium	Viridiplantae;Magnoliophyta;eudicotyledons;Fabaceae;	224085
aqc	Aquilegia caerulea	Viridiplantae;Magnoliophyta;eudicotyledons;Ranunculaceae;	218851
ata	Aegilops tauschii	Viridiplantae;Magnoliophyta;monocotyledons;	37682
ath	Arabidopsis thaliana	Viridiplantae;Magnoliophyta;eudicotyledons;Brassicaceae;	3702
atr	Amborella trichopoda	Viridiplantae;Magnoliophyta;	13333
bcy	Bruguiera cylindrica	Viridiplantae;Magnoliophyta;eudicotyledons;Rhizophoraceae;	106616
bdi	Brachypodium distachyon	Viridiplantae;Magnoliophyta;monocotyledons;	15368
bgy	Bruguiera gymnorhiza	Viridiplantae;Magnoliophyta;eudicotyledons;Rhizophoraceae;	39984
bna	Brassica napus	Viridiplantae;Magnoliophyta;eudicotyledons;Brassicaceae;	3708
bol	Brassica oleracea	Viridiplantae;Magnoliophyta;eudicotyledons;Brassicaceae;	3712
bra	Brassica rapa	Viridiplantae;Magnoliophyta;eudicotyledons;Brassicaceae;	3711
cca	Cynara cardunculus	Viridiplantae;Magnoliophyta;eudicotyledons;Asteraceae;	4265
ccl	Citrus clementine	Viridiplantae;Magnoliophyta;eudicotyledons;Rutaceae;	85681
cme	Cucumis melo	Viridiplantae;Magnoliophyta;eudicotyledons;Cucurbitaceae;	3656
cpa	Carica papaya	Viridiplantae;Magnoliophyta;eudicotyledons;Caricaceae;	3649
crt	Citrus reticulata	Viridiplantae;Magnoliophyta;eudicotyledons;Rutaceae;	85571
csi	Citrus sinensis	Viridiplantae;Magnoliophyta;eudicotyledons;Rutaceae;	2711
ctr	Citrus trifoliata	Viridiplantae;Magnoliophyta;eudicotyledons;Rutaceae;	37690
dpr	Digitalis purpurea	Viridiplantae;Magnoliophyta;eudicotyledons;Lamiales;	4164
far	Festuca arundinacea	Viridiplantae;Magnoliophyta;monocotyledons;	4606
ghr	Gossypium hirsutum	Viridiplantae;Magnoliophyta;eudicotyledons;Malvaceae;	3635
gma	Glycine max	Viridiplantae;Magnoliophyta;eudicotyledons;Fabaceae;	3847
gra	Gossypium raimondii	Viridiplantae;Magnoliophyta;eudicotyledons;Malvaceae;	29730
gso	Glycine soja	Viridiplantae;Magnoliophyta;eudicotyledons;Fabaceae;	3848
han	Helianthus annuus	Viridiplantae;Magnoliophyta;eudicotyledons;Asteraceae;	4232
har	Helianthus argophyllus	Viridiplantae;Magnoliophyta;eudicotyledons;Asteraceae;	73275
hbr	Hevea brasiliensis	Viridiplantae;Magnoliophyta;eudicotyledons;Euphorbiaceae;	3981
hci	Helianthus ciliaris	Viridiplantae;Magnoliophyta;eudicotyledons;Asteraceae;	73280
hex	Helianthus exilis	Viridiplantae;Magnoliophyta;eudicotyledons;Asteraceae;	400408
hpa	Helianthus paradoxus	Viridiplantae;Magnoliophyta;eudicotyledons;Asteraceae;	73304
hpe	Helianthus petiolaris	Viridiplantae;Magnoliophyta;eudicotyledons;Asteraceae;	4234
htu	Helianthus tuberosus	Viridiplantae;Magnoliophyta;eudicotyledons;Asteraceae;	4233
hvu	Hordeum vulgare	Viridiplantae;Magnoliophyta;monocotyledons;	4513
lja	Lotus japonicus	Viridiplantae;Magnoliophyta;eudicotyledons;Fabaceae;	34305
lus	Linum usitatissimum	Viridiplantae;Magnoliophyta;eudicotyledons;Linaceae;	4006
mdm	Malus domestica	Viridiplantae;Magnoliophyta;eudicotyledons;Rosaceae;	3750
mes	Manihot esculenta	Viridiplantae;Magnoliophyta;eudicotyledons;Euphorbiaceae;	3983
mtr	Medicago truncatula	Viridiplantae;Magnoliophyta;eudicotyledons;Fabaceae;	3880
nta	Nicotiana tabacum	Viridiplantae;Magnoliophyta;eudicotyledons;Solanaceae;	4097
osa	Oryza sativa	Viridiplantae;Magnoliophyta;monocotyledons;	4530
peu	Populus euphratica	Viridiplantae;Magnoliophyta;eudicotyledons;Salicaceae;	75702
pgi	Panax ginseng	Viridiplantae;Magnoliophyta;eudicotyledons;Araliaceae;	4054
ppe	Prunus persica	Viridiplantae;Magnoliophyta;eudicotyledons;Rosaceae;	3760
ppt	Physcomitrella patens	Viridiplantae;Embryophyta;	3218
ptc	Populus trichocarpa	Viridiplantae;Magnoliophyta;eudicotyledons;Salicaceae;	3694
pvu	Phaseolus vulgaris	Viridiplantae;Magnoliophyta;eudicotyledons;Fabaceae;	3885
rco	Ricinus communis	Viridiplantae;Magnoliophyta;eudicotyledons;Euphorbiaceae;	3988
sbi	Sorghum bicolor	Viridiplantae;Magnoliophyta;monocotyledons;	4558
sly	Solanum lycopersicum	Viridiplantae;Magnoliophyta;eudicotyledons;Solanaceae;	4081
smo	Selaginella moellendorffii	Viridiplantae;Embryophyta;	88036
sof	Saccharum officinarum	Viridiplantae;Magnoliophyta;monocotyledons;	4547
ssl	Salvia sclarea	Viridiplantae;Magnoliophyta;eudicotyledons;Lamiales;	38869
ssp	Saccharum ssp.	Viridiplantae;Magnoliophyta;monocotyledons;	15819
stu	Solanum tuberosum	Viridiplantae;Magnoliophyta;eudicotyledons;Solanaceae;	4113
tae	Triticum aestivum	Viridiplantae;Magnoliophyta;monocotyledons;	4565
tcc	Theobroma cacao	Viridiplantae;Magnoliophyta;eudicotyledons;Malvaceae;	3641
ttu	Triticum turgidum	Viridiplantae;Magnoliophyta;monocotyledons;	4571
vun	Vigna unguiculata	Viridiplantae;Magnoliophyta;eudicotyledons;Fabaceae;	3917
vvi	Vitis vinifera	Viridiplantae;Magnoliophyta;eudicotyledons;Vitaceae;	29760
zma	Zea mays	Viridiplantae;Magnoliophyta;monocotyledons;	4577
lle	Larix leptolepis	Viridiplantae;Coniferophyta	54800
