# Supplementary material for: Transcriptome Analysis of mRNA and miRNA in Somatic Embryos of Larix leptolepis Subjected to Hydrogen Treatment
Source: Int J Mol Sci. 2016 Nov 22;17(11):1951. doi: 10.3390/ijms17111951 (PMC5133945; doi:10.3390/ijms17111951)
Supplement: Supplementary file 1 [file ijms-17-01951-s001.zip › ijms-155406-Supplementary Materials/ESM_ijms-155406-supple-table S9.xlsx]

## Sheet: 12h nonhydro.vs hydro. DEMiRNA
miRNA ID	log2FC	P_value	nonhydrogen 12hours first	nonhydrogen 12hours second	hydrogen12hours first	hydrogen 12hours second
MA_100926_7857	-1.23388	0.000145045	912.966	775.639	398.348	370.786
MA_101556_10714	-0.761529	0.0236655	254.088	146.163	137.419	130.502
MA_103973_4748	-0.750449	0.000812565	2145.63	1790.5	1383.77	1278.92
MA_10426798_17777	0.859625	0.000517249	1976.24	1961.02	4266.37	3902.01
MA_10432994_8546	-1.05604	0.00115596	8721.38	7551.27	4727.84	3643.38
MA_10435792_7354	-0.750449	0.000813902	2145.63	1790.5	1383.77	1278.92
MA_10435792_7356	-0.750448	0.000820664	2145.63	1790.5	1383.77	1278.92
MA_11587_1958	-1.31031	5.65e-06	28659.2	19833.3	10883.3	9981.68
MA_1173_7470	-2.86757	0.0262473	11.3412	12.8205	0	2.68686
MA_119585_19652	-1.53485	0.0168807	51.0354	32.0512	2.90765	26.8686
MA_1304376_43039	0.68958	0.00929963	24601.4	22411.6	49745.6	37159.1
MA_138737_24341	-0.927138	0.000788176	10344.2	8800.22	6640.84	4880.77
MA_16121_13692	0.66109	0.0104818	406.541	328.867	632.765	686.44
MA_163640_8871	1.26782	0.0126348	13734.2	2326.92	24421.4	15989.5
MA_163819_17323	-1.25684	0.00188953	153.106	147.436	75.5989	59.1109
MA_175803_22280	-0.68491	0.00705711	10310.3	6041.4	6541.77	4972.12
MA_180436_15354	-0.979675	0.0121736	4409.84	2935.44	2240.24	1975.8
MA_298053_29474	-0.81932	0.0112868	502.53	304.506	287.621	232.293
MA_3184_11932	-0.928828	0.0133104	175.038	127.893	76.6988	101.792
MA_328156_28524	-1.09949	0.0137371	396.942	243.589	200.628	118.222
MA_337003_29736	-0.608416	0.0218058	3280.56	1747.86	2058.08	1665.2
MA_378560_35382	0.615269	0.00968912	5397.96	4068.2	8542.33	7913.64
MA_47140_21322	-1.24371	0.00210347	827.907	499.999	334.38	263.312
MA_51829_23815	-0.892494	0.00363068	4392.9	1997.56	1885.51	1960.14
MA_57341_15669	-0.714145	0.0333854	491.237	310.596	319.578	237.514
MA_5903755_42030	-0.801834	0.0258312	643.69	645.553	434.627	409.776
MA_6208065_40782	1.13777	0.0322092	28.353	44.8717	72.6913	99.4137
MA_69267_15123	2.53267	0.0479842	0	6.41024	20.3536	21.4949
MA_742110_35454	1.01993	0.0269792	19648.6	9583.31	31516	31425.5
MA_811474_28156	-1.24596	9.01e-06	30950.1	21839.7	12392.4	11365.4
MA_84717_18748	-1.04729	0.00119855	8511.57	7397.42	4658.06	3576.21
MA_853251_36002	-0.653907	0.022678	417.834	347.137	281.229	271.444
MA_8540278_41922	-0.630694	0.0221285	1513.24	1151.03	1025.85	929.174
MA_9458026_37977	1.13848	0.02729	26453.3	4339.73	42236.5	28580.1

## Sheet: 48h nonhydro.vs hydro.DEMiRNA
miRNA ID	log2FC	P_value	nonhydrogen 48 hours first	nonhydrogen 48hours second	hydrogen 48hours first	hydrogen 48hours second
MA_103422_15052	-0.684347	0.00818768	1054.82	843.409	533.952	648.282
MA_103849_12240	0.823174	0.00678006	342.742	544.857	693.524	840.817
MA_103973_4748	-0.660753	0.00394859	2744.89	3015.38	1925.09	1708.44
MA_10426798_17777	0.896047	0.000126384	2068.27	2351.1	3766.31	4430.74
MA_10435792_7354	-0.660748	0.00392675	2744.89	3015.38	1925.09	1708.44
MA_10435792_7356	-0.660761	0.00398134	2744.89	3015.38	1925.09	1708.44
MA_1131_3887	-1.24933	0.042968	53.1841	44.7828	34.7785	4.8743
MA_11561_10929	0.819242	0.000606752	1728.48	2134.65	3062.55	3726.41
MA_12301_3845	0.782585	0.0153945	265.92	134.348	347.785	370.447
MA_125535_24568	1.15766	0.0473589	23.6374	0	38.8701	34.1201
MA_164785_10119	0.645389	0.0376962	1905.76	2037.62	2622.71	3531.43
MA_167474_22779	1.11957	0.0347777	17.728	29.8552	57.2823	34.1201
MA_170758_16641	0.634005	0.0198354	304.331	320.943	390.747	570.294
MA_20433_1072	-1.24922	0.0425846	53.1841	44.7828	34.7785	4.8743
MA_273337_31577	-0.916395	0.000489568	1004.59	1097.18	529.861	577.605
MA_32544_23523	0.779389	0.000999416	700.257	671.742	1057.68	1289.25
MA_38916_3017	0.614883	0.0102763	558.433	410.509	671.021	831.069
MA_47140_21322	-0.811656	0.0402218	1025.27	940.439	716.028	399.693
MA_4795_4992	1.44856	0.0379851	14.7734	14.9276	30.6869	51.1802
MA_588365_30702	1.15699	0.0470208	23.6374	0	38.8701	34.1201
MA_83942_18692	1.61258	0.0242055	5.90934	14.9276	30.6869	21.9344
MA_9158534_32236	0.737435	0.0145363	221.6	261.233	374.38	414.316
MA_99786_15598	4.05053	0.0234559	0	0	8.18318	4.8743

## Sheet: 7d nonhydro.vs hydro.DEMiRNA
miRNA ID	log2FC	P_value	nonhydrogen 7days first	nonhydrogen7days second	hydrogen 7days first	hydrogen 7days second
MA_10114_10681	0.639612	0.0422227	929.995	762.605	1522.76	1233.14
MA_103350_6302	0.7049	0.0294546	5092.61	4125.89	9219.58	6327.26
MA_10432105_13085	1.25828	0.0125348	17.9163	34.217	61.5703	52.2754
MA_10432994_8546	0.649283	0.0450736	3703.5	3764.14	7928.67	4129.47
MA_1131_3887	1.86011	0.0199824	11.1977	0	33.8637	33.4563
MA_11587_1958	0.653721	0.0221413	9464.76	10471.2	20273.9	12141.3
MA_128665_21455	-0.666911	0.0109351	3194.95	2131.38	1542.8	1991.08
MA_128793_23063	-0.769819	0.0399806	1144.25	498.626	409.314	620.134
MA_18480_839	1.99102	0.0342944	4.47908	0	12.3141	18.8192
MA_18480_840	1.99243	0.0373865	4.47908	0	12.3141	18.8192
MA_20433_1072	1.85933	0.019709	11.1977	0	33.8637	33.4563
MA_28708_22717	0.827153	0.0444249	61.2149	19.554	85.8701	99.7916
MA_30446_18930	1.09997	0.0323425	69.4257	34.217	215.496	62.7305
MA_4580453_40803	-1.04997	0.0413689	53.749	76.9882	21.5496	39.7293
MA_725817_33164	1.08765	0.0493064	347.129	376.387	1345.31	416.112
MA_75539_20810	1.25803	0.0126409	17.9163	34.217	61.5703	52.2754
MA_84717_18748	0.645615	0.0452667	3585.78	3627.26	7622.4	3996.42
MA_853251_36002	-0.577873	0.0435416	350.808	351.971	237.574	251.855
MA_96549_17707	0.667933	0.0303384	108.303	117.324	143.117	220.967

## Sheet: 21d nonhydro.vs hydro.DEMiRNA
miRNA ID	log2FC	P_value	nonhydrogen 21daysfirst	nonhydrogen21days second	hydrogen 21days first	hydrogen 21days second
MA_100926_7857	-0.799721	0.0405282	1116.92	569.874	472.551	489.893
MA_103973_4748	-0.777354	0.0046216	2170.01	1599.32	1077.21	979.786
MA_10426798_17777	0.825388	0.00658576	655.968	597.449	1084.83	979.786
MA_10429402_6104	-0.707159	0.0178942	4870.12	4522.23	2792.11	2939.36
MA_10435792_7354	-0.777353	0.00462709	2170.01	1599.32	1077.21	979.786
MA_10435792_7356	-0.777349	0.00465477	2170.01	1599.32	1077.21	979.786
MA_11587_1958	-0.610289	0.0498245	13817.9	14871.9	10009.9	7348.39
MA_128838_19713	1.54082	0.00352	23.46	19.0543	76.5904	445.439
MA_157730_8434	-1.17055	0.0228245	85.5599	47.6359	41.0306	0
MA_175803_22280	-0.758727	0.0128557	4630.78	2886.14	2228.1	1469.68
MA_20354_1344	0.691096	0.0278816	1522.91	1498.22	2512.65	1469.68
MA_300871_25963	-0.660856	0.0306827	2285.25	1489.03	1140.73	1469.68
MA_3184_11932	-0.963128	0.0257763	198.563	119.49	83.8397	0
MA_33230_4622	1.42539	0.0380401	13.8	9.52717	43.766	0
MA_407998_27976	-0.629156	0.0460981	714.473	588.257	421.739	0
MA_422865_25568	0.706155	0.00661426	1785.3	1406.3	2708.27	979.786
MA_51745_23286	-0.941476	0.0125456	696.744	735.321	342.98	979.786
MA_6208065_40782	1.33283	0.0324349	15.18	38.1087	60.1782	0
MA_6734565_40463	1.14514	0.00895133	38.64	47.6359	109.415	0
MA_76927_19198	-1.88066	0.00111353	70.3799	123.853	27.3537	0
MA_7941935_34004	0.711391	0.00656389	1772.89	1341.96	2649.84	979.786
MA_811474_28156	-0.592184	0.0498043	15628	16314.9	11277.7	8328.18
MA_8666257_35237	-1.15201	0.000208319	583.739	628.793	317.303	445.439
MA_8792200_36483	-2.0667	0.0387625	17.94	28.5815	5.47074	0
MA_9369212_36609	0.607545	0.0168141	3505	3189.46	4799.19	5878.71
MA_945007_26032	-0.885914	0.0472499	205.655	137.873	94.002	0

## Sheet: 36d nonhydro.vs hydro.DEMiRNA
miRNA ID	log2FC	P_value	nonhydrogen36days first	nonhydrogen 36days second	hydrogen 36days first	hydogen 36days second
MA_103422_15052	-0.665427	0.0186042	760.88	761.378	472.567	561.184
MA_10429804_1042	0.634409	0.0153402	1934.62	1374.35	2982.06	2469.21
MA_10432105_13085	1.1361	0.00835076	41.5822	52.7708	89.5824	107.962
MA_10432205_7464	0.605818	0.0325384	293.976	212.928	446.494	388.512
MA_10433397_7580	3.58055	0.00199582	2.07911	0	16.2877	39.2588
MA_1061068_37017	-0.613766	0.0352574	471.227	361.332	263.986	336.71
MA_112405_24871	1.01591	0.0191527	60.2942	52.7708	135.731	68.7029
MA_115738_10604	-4.00782	0.0416667	8.64637	0	0	0
MA_1173_7470	2.15436	0.0415179	4.15822	0	13.5731	19.6294
MA_14353_11404	0.603021	0.0306301	8808.49	5891	18407.3	6293.89
MA_167474_22779	-1.06762	0.0446756	60.2942	52.7708	19.0023	49.0735
MA_175803_22280	0.736388	0.00433902	2844.65	2161.54	5361.19	3591.58
MA_20774_17089	4.39021	0.014782	0	0	13.0363	0
MA_23245_14308	0.879182	0.0356335	77.8173	19.3571	104.291	129.504
MA_273337_31577	-0.714888	0.0140424	836.536	600.069	527.971	405.779
MA_317881_28084	-1.02904	0.0128135	101.876	105.542	38.0046	78.5176
MA_3761110_43618	-0.711453	0.00878296	1409.36	1200.14	1023.35	682.054
MA_387417_36400	1.75662	0.0474121	2.07911	15.0774	19.0023	9.81471
MA_38916_3017	0.5946	0.0170279	469.065	535.546	811.511	794.291
MA_51745_23286	1.37001	3.35e-05	182.962	188.467	578.213	304.256
MA_75539_20810	1.13605	0.00843786	41.5822	52.7708	89.5824	107.962
MA_75889_20536	0.717115	0.00600232	8.31645	30.1547	46.1485	39.2588
MA_76894_19179	1.5916	0.0425266	56.136	37.6934	10.8585	29.4441
MA_7974910_40632	-1.64554	0.00790903	56.136	37.6934	10.8585	29.4441
MA_8540278_41922	-0.615485	0.0283387	1562.83	1103.35	902.766	941.062
MA_8666257_35237	0.74397	0.00339884	430.157	309.713	879.952	440.313
